# Supplementary material for: The causal relationship between gut microbiota and nine infectious diseases: a two-sample Mendelian randomization analysis
Source: Front Immunol. 2024 Jul 10;15:1304973. doi: 10.3389/fimmu.2024.1304973 (PMC11266007; doi:10.3389/fimmu.2024.1304973)
Supplement: Supplementary Table 2 — Effect estimates of the associations between 196 bacterial traits and risk of infectious diseases in MR analyses. [file Table_2.xlsx]

## Sheet: Pneumonia
outcome	exposure	method	nsnp	b	se	pval	lo_ci	up_ci	or	or_lci95	or_uci95	estimate	pval_BH
ieu-b-4976	class.Actinobacteria.id.419	MR Egger	15	-0.0908725	0.163193	0.587096	-0.410732	0.228987	0.913134	0.663165	1.25733	0.91 (0.66- 1.26)
ieu-b-4976	class.Actinobacteria.id.419	Weighted median	15	0.0199045	0.0658431	0.762422	-0.109148	0.148957	1.0201	0.896598	1.16062	1.02 (0.90- 1.16)
ieu-b-4976	class.Actinobacteria.id.419	Inverse variance weighted	15	0.0115435	0.0553384	0.834762	-0.0969198	0.120007	1.01161	0.907629	1.1275	1.01 (0.91- 1.13)	0.942723
ieu-b-4976	class.Actinobacteria.id.419	Simple mode	15	0.0939206	0.128522	0.476968	-0.157982	0.345823	1.09847	0.853865	1.41315	1.10 (0.85- 1.41)
ieu-b-4976	class.Actinobacteria.id.419	Weighted mode	15	0.0849661	0.138129	0.548343	-0.185766	0.355698	1.08868	0.830468	1.42718	1.09 (0.83- 1.43)
ieu-b-4976	class.Alphaproteobacteria.id.2379	MR Egger	7	-0.0353633	0.212034	0.874077	-0.450949	0.380223	0.965255	0.637023	1.46261	0.97 (0.64- 1.46)
ieu-b-4976	class.Alphaproteobacteria.id.2379	Weighted median	7	0.00788971	0.0748822	0.916089	-0.138879	0.154659	1.00792	0.870333	1.16726	1.01 (0.87- 1.17)
ieu-b-4976	class.Alphaproteobacteria.id.2379	Inverse variance weighted	7	0.0401864	0.0556316	0.470069	-0.0688515	0.149224	1.041	0.933465	1.16093	1.04 (0.93- 1.16)	0.942723
ieu-b-4976	class.Alphaproteobacteria.id.2379	Simple mode	7	-0.0527441	0.120018	0.675708	-0.287979	0.182491	0.948623	0.749777	1.2002	0.95 (0.75- 1.20)
ieu-b-4976	class.Alphaproteobacteria.id.2379	Weighted mode	7	-0.0467325	0.119874	0.710112	-0.281685	0.18822	0.954343	0.754511	1.2071	0.95 (0.75- 1.21)
ieu-b-4976	class.Bacilli.id.1673	MR Egger	18	0.0569648	0.118865	0.638253	-0.176011	0.28994	1.05862	0.838609	1.33635	1.06 (0.84- 1.34)
ieu-b-4976	class.Bacilli.id.1673	Weighted median	18	-0.0317845	0.0609324	0.601924	-0.151212	0.0876429	0.968715	0.859665	1.0916	0.97 (0.86- 1.09)
ieu-b-4976	class.Bacilli.id.1673	Inverse variance weighted	18	-0.00539329	0.0435031	0.901335	-0.0906595	0.0798729	0.994621	0.913329	1.08315	0.99 (0.91- 1.08)	0.942723
ieu-b-4976	class.Bacilli.id.1673	Simple mode	18	-0.0568397	0.107265	0.603035	-0.26708	0.1534	0.944745	0.765612	1.16579	0.94 (0.77- 1.17)
ieu-b-4976	class.Bacilli.id.1673	Weighted mode	18	-0.0498381	0.0932993	0.600138	-0.232705	0.133029	0.951383	0.792388	1.14228	0.95 (0.79- 1.14)
ieu-b-4976	class.Bacteroidia.id.912	MR Egger	14	0.0495363	0.134087	0.718241	-0.213274	0.312347	1.05078	0.807935	1.36663	1.05 (0.81- 1.37)
ieu-b-4976	class.Bacteroidia.id.912	Weighted median	14	0.0233961	0.0719358	0.745003	-0.117598	0.16439	1.02367	0.889053	1.17867	1.02 (0.89- 1.18)
ieu-b-4976	class.Bacteroidia.id.912	Inverse variance weighted	14	0.00957953	0.0603525	0.873885	-0.108711	0.127871	1.00963	0.896989	1.13641	1.01 (0.90- 1.14)	0.942723
ieu-b-4976	class.Bacteroidia.id.912	Simple mode	14	0.120614	0.128698	0.365745	-0.131633	0.372862	1.12819	0.876663	1.45188	1.13 (0.88- 1.45)
ieu-b-4976	class.Bacteroidia.id.912	Weighted mode	14	-0.00874446	0.0951238	0.928157	-0.195187	0.177698	0.991294	0.822681	1.19446	0.99 (0.82- 1.19)
ieu-b-4976	class.Betaproteobacteria.id.2867	MR Egger	12	-0.513583	0.197401	0.0264134	-0.900489	-0.126676	0.598348	0.406371	0.881019	0.60 (0.41- 0.88)
ieu-b-4976	class.Betaproteobacteria.id.2867	Weighted median	12	0.147623	0.0826319	0.0740156	-0.0143352	0.309582	1.15908	0.985767	1.36285	1.16 (0.99- 1.36)
ieu-b-4976	class.Betaproteobacteria.id.2867	Inverse variance weighted	12	0.059034	0.0730443	0.418979	-0.0841329	0.202201	1.06081	0.919309	1.22409	1.06 (0.92- 1.22)	0.942723
ieu-b-4976	class.Betaproteobacteria.id.2867	Simple mode	12	0.206837	0.151708	0.200013	-0.0905112	0.504185	1.22978	0.913464	1.65564	1.23 (0.91- 1.66)
ieu-b-4976	class.Betaproteobacteria.id.2867	Weighted mode	12	0.200146	0.146198	0.198301	-0.0864017	0.486694	1.22158	0.917226	1.62693	1.22 (0.92- 1.63)
ieu-b-4976	class.Clostridia.id.1859	MR Egger	12	-0.123746	0.312788	0.700693	-0.73681	0.489318	0.883605	0.478639	1.6312	0.88 (0.48- 1.63)
ieu-b-4976	class.Clostridia.id.1859	Weighted median	12	0.00765369	0.0727758	0.916243	-0.134987	0.150294	1.00768	0.873727	1.16218	1.01 (0.87- 1.16)
ieu-b-4976	class.Clostridia.id.1859	Inverse variance weighted	12	0.00633761	0.0595256	0.91521	-0.110332	0.123008	1.00636	0.895536	1.13089	1.01 (0.90- 1.13)	0.942723
ieu-b-4976	class.Clostridia.id.1859	Simple mode	12	0.123993	0.140038	0.394872	-0.150482	0.398468	1.13201	0.860293	1.48954	1.13 (0.86- 1.49)
ieu-b-4976	class.Clostridia.id.1859	Weighted mode	12	0.112517	0.136493	0.427256	-0.155008	0.380043	1.11909	0.856408	1.46235	1.12 (0.86- 1.46)
ieu-b-4976	class.Coriobacteriia.id.809	MR Egger	13	0.104571	0.223399	0.648857	-0.333291	0.542433	1.11023	0.716562	1.72019	1.11 (0.72- 1.72)
ieu-b-4976	class.Coriobacteriia.id.809	Weighted median	13	0.0829251	0.0737238	0.260671	-0.0615736	0.227424	1.08646	0.940284	1.25536	1.09 (0.94- 1.26)
ieu-b-4976	class.Coriobacteriia.id.809	Inverse variance weighted	13	0.101376	0.0562701	0.0716103	-0.00891387	0.211665	1.10669	0.991126	1.23573	1.11 (0.99- 1.24)	0.508244
ieu-b-4976	class.Coriobacteriia.id.809	Simple mode	13	0.0612754	0.125163	0.633268	-0.184044	0.306594	1.06319	0.8319	1.35879	1.06 (0.83- 1.36)
ieu-b-4976	class.Coriobacteriia.id.809	Weighted mode	13	0.0595397	0.117902	0.622711	-0.171549	0.290628	1.06135	0.842359	1.33727	1.06 (0.84- 1.34)
ieu-b-4976	class.Deltaproteobacteria.id.3087	MR Egger	13	-0.00901849	0.144982	0.951516	-0.293182	0.275145	0.991022	0.745886	1.31672	0.99 (0.75- 1.32)
ieu-b-4976	class.Deltaproteobacteria.id.3087	Weighted median	13	0.047756	0.0712871	0.502915	-0.0919667	0.187479	1.04891	0.912136	1.2062	1.05 (0.91- 1.21)
ieu-b-4976	class.Deltaproteobacteria.id.3087	Inverse variance weighted	13	0.077001	0.0504662	0.127061	-0.0219127	0.175915	1.08004	0.978326	1.19234	1.08 (0.98- 1.19)	0.508244
ieu-b-4976	class.Deltaproteobacteria.id.3087	Simple mode	13	0.0322342	0.124087	0.799444	-0.210976	0.275445	1.03276	0.809793	1.31712	1.03 (0.81- 1.32)
ieu-b-4976	class.Deltaproteobacteria.id.3087	Weighted mode	13	0.0447875	0.0974274	0.653948	-0.14617	0.235745	1.04581	0.864011	1.26585	1.05 (0.86- 1.27)
ieu-b-4976	class.Erysipelotrichia.id.2147	MR Egger	13	0.0550661	0.275566	0.845261	-0.485043	0.595175	1.05661	0.615671	1.81335	1.06 (0.62- 1.81)
ieu-b-4976	class.Erysipelotrichia.id.2147	Weighted median	13	-0.0057923	0.0800484	0.942315	-0.162687	0.151103	0.994224	0.849857	1.16312	0.99 (0.85- 1.16)
ieu-b-4976	class.Erysipelotrichia.id.2147	Inverse variance weighted	13	0.0681324	0.0620196	0.271959	-0.0534261	0.189691	1.07051	0.947976	1.20888	1.07 (0.95- 1.21)	0.87027
ieu-b-4976	class.Erysipelotrichia.id.2147	Simple mode	13	-0.0398251	0.13361	0.770748	-0.301701	0.222051	0.960958	0.739559	1.24864	0.96 (0.74- 1.25)
ieu-b-4976	class.Erysipelotrichia.id.2147	Weighted mode	13	-0.0327816	0.124785	0.797235	-0.277361	0.211798	0.96775	0.757781	1.2359	0.97 (0.76- 1.24)
ieu-b-4976	class.Gammaproteobacteria.id.3303	MR Egger	7	-0.0286977	0.29828	0.927091	-0.613327	0.555932	0.97171	0.541546	1.74356	0.97 (0.54- 1.74)
ieu-b-4976	class.Gammaproteobacteria.id.3303	Weighted median	7	-0.0398592	0.0959583	0.677864	-0.227938	0.148219	0.960925	0.796174	1.15977	0.96 (0.80- 1.16)
ieu-b-4976	class.Gammaproteobacteria.id.3303	Inverse variance weighted	7	0.0177891	0.0820586	0.828375	-0.143046	0.178624	1.01795	0.866714	1.19557	1.02 (0.87- 1.20)	0.942723
ieu-b-4976	class.Gammaproteobacteria.id.3303	Simple mode	7	-0.0642644	0.159489	0.700958	-0.376863	0.248334	0.937757	0.68601	1.28189	0.94 (0.69- 1.28)
ieu-b-4976	class.Gammaproteobacteria.id.3303	Weighted mode	7	-0.0642644	0.133537	0.647387	-0.325996	0.197467	0.937757	0.721808	1.21831	0.94 (0.72- 1.22)
ieu-b-4976	class.Lentisphaeria.id.2250	MR Egger	8	-0.121612	0.12111	0.354072	-0.358987	0.115763	0.885492	0.698384	1.12273	0.89 (0.70- 1.12)
ieu-b-4976	class.Lentisphaeria.id.2250	Weighted median	8	0.0313561	0.0450482	0.486394	-0.0569385	0.119651	1.03185	0.944652	1.1271	1.03 (0.94- 1.13)
ieu-b-4976	class.Lentisphaeria.id.2250	Inverse variance weighted	8	0.00251845	0.0350528	0.942723	-0.066185	0.0712219	1.00252	0.935958	1.07382	1.00 (0.94- 1.07)	0.942723
ieu-b-4976	class.Lentisphaeria.id.2250	Simple mode	8	0.0383739	0.0686195	0.593439	-0.0961204	0.172868	1.03912	0.908355	1.18871	1.04 (0.91- 1.19)
ieu-b-4976	class.Lentisphaeria.id.2250	Weighted mode	8	0.0416231	0.0678033	0.558708	-0.0912714	0.174518	1.0425	0.91277	1.19067	1.04 (0.91- 1.19)
ieu-b-4976	class.Melainabacteria.id.1589	MR Egger	10	0.0760186	0.0981886	0.461072	-0.116431	0.268468	1.07898	0.890091	1.30796	1.08 (0.89- 1.31)
ieu-b-4976	class.Melainabacteria.id.1589	Weighted median	10	-0.0214475	0.0445568	0.630266	-0.108779	0.0658838	0.978781	0.896929	1.0681	0.98 (0.90- 1.07)
ieu-b-4976	class.Melainabacteria.id.1589	Inverse variance weighted	10	-0.00430324	0.0348346	0.901685	-0.0725791	0.0639726	0.995706	0.929992	1.06606	1.00 (0.93- 1.07)	0.942723
ieu-b-4976	class.Melainabacteria.id.1589	Simple mode	10	-0.0435713	0.0656247	0.523368	-0.172196	0.0850531	0.957364	0.841814	1.08877	0.96 (0.84- 1.09)
ieu-b-4976	class.Melainabacteria.id.1589	Weighted mode	10	-0.0511109	0.0709299	0.489458	-0.190134	0.0879118	0.950173	0.826849	1.09189	0.95 (0.83- 1.09)
ieu-b-4976	class.Methanobacteria.id.119	MR Egger	10	-0.0254177	0.173583	0.887205	-0.36564	0.314804	0.974903	0.693753	1.36999	0.97 (0.69- 1.37)
ieu-b-4976	class.Methanobacteria.id.119	Weighted median	10	0.0202249	0.0420036	0.630159	-0.0621021	0.102552	1.02043	0.939787	1.10799	1.02 (0.94- 1.11)
ieu-b-4976	class.Methanobacteria.id.119	Inverse variance weighted	10	0.0250425	0.0393198	0.524195	-0.0520243	0.102109	1.02536	0.949306	1.1075	1.03 (0.95- 1.11)	0.942723
ieu-b-4976	class.Methanobacteria.id.119	Simple mode	10	0.0479968	0.0816829	0.571248	-0.112102	0.208095	1.04917	0.893953	1.23133	1.05 (0.89- 1.23)
ieu-b-4976	class.Methanobacteria.id.119	Weighted mode	10	0.0540869	0.0856802	0.543565	-0.113846	0.22202	1.05558	0.892395	1.2486	1.06 (0.89- 1.25)
ieu-b-4976	class.Mollicutes.id.3920	MR Egger	12	0.086626	0.145021	0.563565	-0.197615	0.370867	1.09049	0.820686	1.44899	1.09 (0.82- 1.45)
ieu-b-4976	class.Mollicutes.id.3920	Weighted median	12	0.0464168	0.0612945	0.448885	-0.0737204	0.166554	1.04751	0.928931	1.18123	1.05 (0.93- 1.18)
ieu-b-4976	class.Mollicutes.id.3920	Inverse variance weighted	12	0.0745642	0.0448629	0.0965037	-0.0133671	0.162496	1.07741	0.986722	1.17644	1.08 (0.99- 1.18)	0.508244
ieu-b-4976	class.Mollicutes.id.3920	Simple mode	12	0.0363128	0.0860419	0.681129	-0.132329	0.204955	1.03698	0.876052	1.22747	1.04 (0.88- 1.23)
ieu-b-4976	class.Mollicutes.id.3920	Weighted mode	12	0.0420898	0.0785866	0.602905	-0.11194	0.196119	1.04299	0.894098	1.21667	1.04 (0.89- 1.22)
ieu-b-4976	class.Negativicutes.id.2164	MR Egger	12	-0.321752	0.175794	0.0971307	-0.666307	0.0228033	0.724878	0.513602	1.02307	0.72 (0.51- 1.02)
ieu-b-4976	class.Negativicutes.id.2164	Weighted median	12	-0.0329722	0.0800016	0.680234	-0.189775	0.123831	0.967565	0.827145	1.13182	0.97 (0.83- 1.13)
ieu-b-4976	class.Negativicutes.id.2164	Inverse variance weighted	12	-0.0297194	0.0558883	0.594889	-0.13926	0.0798217	0.970718	0.870001	1.08309	0.97 (0.87- 1.08)	0.942723
ieu-b-4976	class.Negativicutes.id.2164	Simple mode	12	-0.0372724	0.136068	0.789218	-0.303965	0.229421	0.963414	0.737886	1.25787	0.96 (0.74- 1.26)
ieu-b-4976	class.Negativicutes.id.2164	Weighted mode	12	-0.0677309	0.112043	0.55777	-0.287336	0.151874	0.934512	0.75026	1.16401	0.93 (0.75- 1.16)
ieu-b-4976	class.Verrucomicrobiae.id.4029	MR Egger	11	-0.121214	0.179697	0.516917	-0.473421	0.230993	0.885845	0.622868	1.25985	0.89 (0.62- 1.26)
ieu-b-4976	class.Verrucomicrobiae.id.4029	Weighted median	11	-0.121018	0.0630582	0.0549654	-0.244612	0.00257597	0.886018	0.783008	1.00258	0.89 (0.78- 1.00)
ieu-b-4976	class.Verrucomicrobiae.id.4029	Inverse variance weighted	11	-0.127206	0.0487529	0.00907523	-0.222762	-0.0316507	0.880552	0.800305	0.968845	0.88 (0.80- 0.97)	0.145204
ieu-b-4976	class.Verrucomicrobiae.id.4029	Simple mode	11	-0.136954	0.109467	0.239377	-0.351509	0.0776018	0.872011	0.703625	1.08069	0.87 (0.70- 1.08)
ieu-b-4976	class.Verrucomicrobiae.id.4029	Weighted mode	11	-0.144715	0.101139	0.18297	-0.342946	0.0535171	0.865269	0.709676	1.05498	0.87 (0.71- 1.05)
ieu-b-4976	family.Acidaminococcaceae.id.2166	MR Egger	7	-0.0905394	0.248708	0.730717	-0.578008	0.396929	0.913438	0.561015	1.48725	0.91 (0.56- 1.49)
ieu-b-4976	family.Acidaminococcaceae.id.2166	Weighted median	7	0.0972021	0.0849749	0.252669	-0.0693488	0.263753	1.10208	0.933001	1.30181	1.10 (0.93- 1.30)
ieu-b-4976	family.Acidaminococcaceae.id.2166	Inverse variance weighted	7	0.0403049	0.0764211	0.597912	-0.10948	0.19009	1.04113	0.8963	1.20936	1.04 (0.90- 1.21)	0.808787
ieu-b-4976	family.Acidaminococcaceae.id.2166	Simple mode	7	0.0500363	0.121662	0.695158	-0.18842	0.288493	1.05131	0.828266	1.33442	1.05 (0.83- 1.33)
ieu-b-4976	family.Acidaminococcaceae.id.2166	Weighted mode	7	0.0609045	0.11996	0.629779	-0.174218	0.296027	1.0628	0.840114	1.34451	1.06 (0.84- 1.34)
ieu-b-4976	family.Actinomycetaceae.id.421	MR Egger	5	0.0991498	0.140199	0.530422	-0.17564	0.373939	1.10423	0.83892	1.45345	1.10 (0.84- 1.45)
ieu-b-4976	family.Actinomycetaceae.id.421	Weighted median	5	0.119128	0.0674809	0.0775039	-0.0131347	0.25139	1.12651	0.986951	1.28581	1.13 (0.99- 1.29)
ieu-b-4976	family.Actinomycetaceae.id.421	Inverse variance weighted	5	0.0985113	0.0547807	0.0721318	-0.00885885	0.205881	1.10353	0.99118	1.22861	1.10 (0.99- 1.23)	0.527699
ieu-b-4976	family.Actinomycetaceae.id.421	Simple mode	5	0.120692	0.0850885	0.229054	-0.0460812	0.287466	1.12828	0.954964	1.33304	1.13 (0.95- 1.33)
ieu-b-4976	family.Actinomycetaceae.id.421	Weighted mode	5	0.120692	0.0854512	0.230691	-0.0467921	0.288177	1.12828	0.954286	1.33399	1.13 (0.95- 1.33)
ieu-b-4976	family.Alcaligenaceae.id.2875	MR Egger	12	-0.10095	0.312879	0.753607	-0.714192	0.512293	0.903979	0.489587	1.66911	0.90 (0.49- 1.67)
ieu-b-4976	family.Alcaligenaceae.id.2875	Weighted median	12	-0.0470722	0.0774238	0.5432	-0.198823	0.104678	0.954019	0.819695	1.11035	0.95 (0.82- 1.11)
ieu-b-4976	family.Alcaligenaceae.id.2875	Inverse variance weighted	12	-0.0231581	0.0651443	0.722224	-0.150841	0.104525	0.977108	0.859985	1.11018	0.98 (0.86- 1.11)	0.808787
ieu-b-4976	family.Alcaligenaceae.id.2875	Simple mode	12	-0.0767024	0.120327	0.536873	-0.312543	0.159138	0.926165	0.731584	1.1725	0.93 (0.73- 1.17)
ieu-b-4976	family.Alcaligenaceae.id.2875	Weighted mode	12	-0.0675868	0.116567	0.573727	-0.296059	0.160885	0.934647	0.743744	1.17455	0.93 (0.74- 1.17)
ieu-b-4976	family.Bacteroidaceae.id.917	MR Egger	9	0.110388	0.347942	0.760299	-0.571577	0.792354	1.11671	0.564634	2.20859	1.12 (0.56- 2.21)
ieu-b-4976	family.Bacteroidaceae.id.917	Weighted median	9	0.0649112	0.0901606	0.471555	-0.111803	0.241626	1.06706	0.89422	1.27332	1.07 (0.89- 1.27)
ieu-b-4976	family.Bacteroidaceae.id.917	Inverse variance weighted	9	0.0782304	0.0660924	0.236551	-0.0513107	0.207771	1.08137	0.949983	1.23093	1.08 (0.95- 1.23)	0.658151
ieu-b-4976	family.Bacteroidaceae.id.917	Simple mode	9	-0.0410906	0.138454	0.774193	-0.312461	0.23028	0.959742	0.731644	1.25895	0.96 (0.73- 1.26)
ieu-b-4976	family.Bacteroidaceae.id.917	Weighted mode	9	-0.03884	0.135071	0.780998	-0.303579	0.225899	0.961905	0.738171	1.25345	0.96 (0.74- 1.25)
ieu-b-4976	family.BacteroidalesS24.7group.id.11173	MR Egger	8	-0.0662904	0.222344	0.775648	-0.502084	0.369503	0.935859	0.605268	1.44702	0.94 (0.61- 1.45)
ieu-b-4976	family.BacteroidalesS24.7group.id.11173	Weighted median	8	-0.033952	0.0617823	0.582633	-0.155045	0.0871413	0.966618	0.856376	1.09105	0.97 (0.86- 1.09)
ieu-b-4976	family.BacteroidalesS24.7group.id.11173	Inverse variance weighted	8	-0.00293893	0.0467373	0.949861	-0.0945441	0.0886662	0.997065	0.909788	1.09272	1.00 (0.91- 1.09)	0.949861
ieu-b-4976	family.BacteroidalesS24.7group.id.11173	Simple mode	8	-0.0684717	0.103987	0.531293	-0.272286	0.135343	0.93382	0.761636	1.14493	0.93 (0.76- 1.14)
ieu-b-4976	family.BacteroidalesS24.7group.id.11173	Weighted mode	8	-0.0577836	0.103627	0.594484	-0.260893	0.145325	0.943854	0.770364	1.15642	0.94 (0.77- 1.16)
ieu-b-4976	family.Bifidobacteriaceae.id.433	MR Egger	12	-0.157902	0.235314	0.517402	-0.619117	0.303313	0.853933	0.53842	1.35434	0.85 (0.54- 1.35)
ieu-b-4976	family.Bifidobacteriaceae.id.433	Weighted median	12	-0.0610321	0.07332	0.405179	-0.204739	0.0826751	0.940793	0.81486	1.08619	0.94 (0.81- 1.09)
ieu-b-4976	family.Bifidobacteriaceae.id.433	Inverse variance weighted	12	-0.022769	0.0667346	0.732963	-0.153569	0.108031	0.977488	0.857642	1.11408	0.98 (0.86- 1.11)	0.808787
ieu-b-4976	family.Bifidobacteriaceae.id.433	Simple mode	12	-0.0428142	0.141666	0.768123	-0.32048	0.234851	0.958089	0.725801	1.26472	0.96 (0.73- 1.26)
ieu-b-4976	family.Bifidobacteriaceae.id.433	Weighted mode	12	-0.131355	0.0920857	0.1815	-0.311843	0.0491328	0.876906	0.732096	1.05036	0.88 (0.73- 1.05)
ieu-b-4976	family.Christensenellaceae.id.1866	MR Egger	11	-0.0231806	0.134979	0.867445	-0.287739	0.241378	0.977086	0.749957	1.273	0.98 (0.75- 1.27)
ieu-b-4976	family.Christensenellaceae.id.1866	Weighted median	11	0.0373482	0.0762103	0.624086	-0.112024	0.18672	1.03805	0.894023	1.20529	1.04 (0.89- 1.21)
ieu-b-4976	family.Christensenellaceae.id.1866	Inverse variance weighted	11	0.0393081	0.0610604	0.519733	-0.0803703	0.158987	1.04009	0.922775	1.17232	1.04 (0.92- 1.17)	0.798774
ieu-b-4976	family.Christensenellaceae.id.1866	Simple mode	11	-0.000484363	0.142926	0.997363	-0.28062	0.279652	0.999516	0.755315	1.32267	1.00 (0.76- 1.32)
ieu-b-4976	family.Christensenellaceae.id.1866	Weighted mode	11	0.0907195	0.130406	0.502483	-0.164877	0.346316	1.09496	0.847998	1.41385	1.09 (0.85- 1.41)
ieu-b-4976	family.Clostridiaceae1.id.1869	MR Egger	10	-0.0128694	0.159699	0.937751	-0.325879	0.30014	0.987213	0.721892	1.35005	0.99 (0.72- 1.35)
ieu-b-4976	family.Clostridiaceae1.id.1869	Weighted median	10	0.0313811	0.0736779	0.670164	-0.113028	0.17579	1.03188	0.893126	1.19219	1.03 (0.89- 1.19)
ieu-b-4976	family.Clostridiaceae1.id.1869	Inverse variance weighted	10	0.0662636	0.0547285	0.225984	-0.0410042	0.173531	1.06851	0.959825	1.1895	1.07 (0.96- 1.19)	0.658151
ieu-b-4976	family.Clostridiaceae1.id.1869	Simple mode	10	0.0260886	0.110376	0.818444	-0.190249	0.242426	1.02643	0.826753	1.27434	1.03 (0.83- 1.27)
ieu-b-4976	family.Clostridiaceae1.id.1869	Weighted mode	10	0.017926	0.0928421	0.851183	-0.164044	0.199896	1.01809	0.848704	1.22128	1.02 (0.85- 1.22)
ieu-b-4976	family.ClostridialesvadinBB60group.id.11286	MR Egger	15	0.159567	0.108228	0.164184	-0.0525589	0.371694	1.173	0.948798	1.45019	1.17 (0.95- 1.45)
ieu-b-4976	family.ClostridialesvadinBB60group.id.11286	Weighted median	15	0.00371241	0.0553495	0.946524	-0.104773	0.112197	1.00372	0.900529	1.11873	1.00 (0.90- 1.12)
ieu-b-4976	family.ClostridialesvadinBB60group.id.11286	Inverse variance weighted	15	0.01566	0.0386966	0.685708	-0.0601854	0.0915054	1.01578	0.94159	1.09582	1.02 (0.94- 1.10)	0.808787
ieu-b-4976	family.ClostridialesvadinBB60group.id.11286	Simple mode	15	0.00933371	0.104161	0.929868	-0.194821	0.213489	1.00938	0.822982	1.23799	1.01 (0.82- 1.24)
ieu-b-4976	family.ClostridialesvadinBB60group.id.11286	Weighted mode	15	0.000251288	0.107967	0.998176	-0.211363	0.211866	1.00025	0.80948	1.23598	1.00 (0.81- 1.24)
ieu-b-4976	family.Coriobacteriaceae.id.811	MR Egger	13	0.104571	0.223399	0.648857	-0.333291	0.542433	1.11023	0.716562	1.72019	1.11 (0.72- 1.72)
ieu-b-4976	family.Coriobacteriaceae.id.811	Weighted median	13	0.0829251	0.0744055	0.265064	-0.0629097	0.22876	1.08646	0.939028	1.25704	1.09 (0.94- 1.26)
ieu-b-4976	family.Coriobacteriaceae.id.811	Inverse variance weighted	13	0.101376	0.0562701	0.0716103	-0.00891387	0.211665	1.10669	0.991126	1.23573	1.11 (0.99- 1.24)	0.527699
ieu-b-4976	family.Coriobacteriaceae.id.811	Simple mode	13	0.0612754	0.126567	0.637007	-0.186797	0.309347	1.06319	0.829612	1.36254	1.06 (0.83- 1.36)
ieu-b-4976	family.Coriobacteriaceae.id.811	Weighted mode	13	0.0595397	0.11918	0.626407	-0.174054	0.293133	1.06135	0.840252	1.34062	1.06 (0.84- 1.34)
ieu-b-4976	family.Defluviitaleaceae.id.1924	MR Egger	10	-0.0258486	0.158246	0.874298	-0.33601	0.284313	0.974483	0.714616	1.32885	0.97 (0.71- 1.33)
ieu-b-4976	family.Defluviitaleaceae.id.1924	Weighted median	10	0.002875	0.0548605	0.958205	-0.104652	0.110402	1.00288	0.900638	1.11673	1.00 (0.90- 1.12)
ieu-b-4976	family.Defluviitaleaceae.id.1924	Inverse variance weighted	10	0.00528952	0.0466811	0.909783	-0.0862054	0.0967844	1.0053	0.917406	1.10162	1.01 (0.92- 1.10)	0.939131
ieu-b-4976	family.Defluviitaleaceae.id.1924	Simple mode	10	-0.0177127	0.0856835	0.840828	-0.185652	0.150227	0.982443	0.830562	1.1621	0.98 (0.83- 1.16)
ieu-b-4976	family.Defluviitaleaceae.id.1924	Weighted mode	10	-0.0210408	0.0811047	0.801142	-0.180006	0.137924	0.979179	0.835265	1.14789	0.98 (0.84- 1.15)
ieu-b-4976	family.Desulfovibrionaceae.id.3169	MR Egger	10	-0.0683594	0.134758	0.625648	-0.332486	0.195767	0.933925	0.717139	1.21624	0.93 (0.72- 1.22)
ieu-b-4976	family.Desulfovibrionaceae.id.3169	Weighted median	10	0.049234	0.0766129	0.520462	-0.100927	0.199395	1.05047	0.903999	1.22066	1.05 (0.90- 1.22)
ieu-b-4976	family.Desulfovibrionaceae.id.3169	Inverse variance weighted	10	0.100435	0.0532713	0.0593829	-0.0039768	0.204847	1.10565	0.996031	1.22734	1.11 (1.00- 1.23)	0.527699
ieu-b-4976	family.Desulfovibrionaceae.id.3169	Simple mode	10	0.0631375	0.117941	0.605394	-0.168027	0.294302	1.06517	0.845331	1.34219	1.07 (0.85- 1.34)
ieu-b-4976	family.Desulfovibrionaceae.id.3169	Weighted mode	10	0.0535768	0.0969216	0.593872	-0.136389	0.243543	1.05504	0.872503	1.27576	1.06 (0.87- 1.28)
ieu-b-4976	family.Enterobacteriaceae.id.3469	MR Egger	6	0.0819182	0.438502	0.860899	-0.777546	0.941383	1.08537	0.459532	2.56352	1.09 (0.46- 2.56)
ieu-b-4976	family.Enterobacteriaceae.id.3469	Weighted median	6	-0.114396	0.0921344	0.214377	-0.294979	0.0661876	0.891905	0.744547	1.06843	0.89 (0.74- 1.07)
ieu-b-4976	family.Enterobacteriaceae.id.3469	Inverse variance weighted	6	-0.122377	0.0741681	0.0989435	-0.267747	0.0229923	0.884815	0.765102	1.02326	0.88 (0.77- 1.02)	0.527699
ieu-b-4976	family.Enterobacteriaceae.id.3469	Simple mode	6	-0.121138	0.150614	0.457745	-0.416341	0.174065	0.885912	0.659455	1.19013	0.89 (0.66- 1.19)
ieu-b-4976	family.Enterobacteriaceae.id.3469	Weighted mode	6	-0.11754	0.134378	0.421759	-0.38092	0.14584	0.889105	0.683232	1.15701	0.89 (0.68- 1.16)
ieu-b-4976	family.Erysipelotrichaceae.id.2149	MR Egger	13	0.0550661	0.275566	0.845261	-0.485043	0.595175	1.05661	0.615671	1.81335	1.06 (0.62- 1.81)
ieu-b-4976	family.Erysipelotrichaceae.id.2149	Weighted median	13	-0.0057923	0.0805198	0.942652	-0.163611	0.152026	0.994224	0.849072	1.16419	0.99 (0.85- 1.16)
ieu-b-4976	family.Erysipelotrichaceae.id.2149	Inverse variance weighted	13	0.0681324	0.0620196	0.271959	-0.0534261	0.189691	1.07051	0.947976	1.20888	1.07 (0.95- 1.21)	0.660255
ieu-b-4976	family.Erysipelotrichaceae.id.2149	Simple mode	13	-0.0398251	0.129379	0.763498	-0.293407	0.213757	0.960958	0.745718	1.23832	0.96 (0.75- 1.24)
ieu-b-4976	family.Erysipelotrichaceae.id.2149	Weighted mode	13	-0.0327816	0.124003	0.795988	-0.275828	0.210265	0.96775	0.758943	1.23401	0.97 (0.76- 1.23)
ieu-b-4976	family.FamilyXI.id.1936	MR Egger	8	0.0766612	0.189585	0.699966	-0.294926	0.448248	1.07968	0.744587	1.56557	1.08 (0.74- 1.57)
ieu-b-4976	family.FamilyXI.id.1936	Weighted median	8	0.0268785	0.0379448	0.478724	-0.0474934	0.10125	1.02724	0.953617	1.10655	1.03 (0.95- 1.11)
ieu-b-4976	family.FamilyXI.id.1936	Inverse variance weighted	8	0.0301699	0.029642	0.308769	-0.0279284	0.0882682	1.03063	0.972458	1.09228	1.03 (0.97- 1.09)	0.660255
ieu-b-4976	family.FamilyXI.id.1936	Simple mode	8	0.0199291	0.0583579	0.742751	-0.0944525	0.134311	1.02013	0.909871	1.14375	1.02 (0.91- 1.14)
ieu-b-4976	family.FamilyXI.id.1936	Weighted mode	8	0.0226634	0.0555944	0.695705	-0.0863015	0.131628	1.02292	0.917318	1.14068	1.02 (0.92- 1.14)
ieu-b-4976	family.FamilyXIII.id.1957	MR Egger	10	0.111839	0.286466	0.706423	-0.449634	0.673313	1.11833	0.637862	1.96072	1.12 (0.64- 1.96)
ieu-b-4976	family.FamilyXIII.id.1957	Weighted median	10	0.0146007	0.085765	0.864821	-0.153499	0.1827	1.01471	0.857702	1.20045	1.01 (0.86- 1.20)
ieu-b-4976	family.FamilyXIII.id.1957	Inverse variance weighted	10	0.0740415	0.0773075	0.338187	-0.0774811	0.225564	1.07685	0.925444	1.25303	1.08 (0.93- 1.25)	0.673526
ieu-b-4976	family.FamilyXIII.id.1957	Simple mode	10	-0.020647	0.136973	0.883507	-0.289114	0.24782	0.979565	0.748927	1.28123	0.98 (0.75- 1.28)
ieu-b-4976	family.FamilyXIII.id.1957	Weighted mode	10	-0.0140349	0.120497	0.909833	-0.250208	0.222138	0.986063	0.778639	1.24874	0.99 (0.78- 1.25)
ieu-b-4976	family.Lachnospiraceae.id.1987	MR Egger	17	-0.0963379	0.120135	0.435123	-0.331802	0.139126	0.908157	0.717629	1.14927	0.91 (0.72- 1.15)
ieu-b-4976	family.Lachnospiraceae.id.1987	Weighted median	17	0.00741951	0.0675774	0.912574	-0.125032	0.139871	1.00745	0.882469	1.15013	1.01 (0.88- 1.15)
ieu-b-4976	family.Lachnospiraceae.id.1987	Inverse variance weighted	17	0.0345991	0.0495102	0.484659	-0.0624408	0.131639	1.0352	0.939469	1.1407	1.04 (0.94- 1.14)	0.798774
ieu-b-4976	family.Lachnospiraceae.id.1987	Simple mode	17	-0.115474	0.130719	0.390111	-0.371683	0.140734	0.890943	0.689573	1.15112	0.89 (0.69- 1.15)
ieu-b-4976	family.Lachnospiraceae.id.1987	Weighted mode	17	-0.0927993	0.101359	0.373494	-0.291462	0.105864	0.911376	0.74717	1.11167	0.91 (0.75- 1.11)
ieu-b-4976	family.Lactobacillaceae.id.1836	MR Egger	9	-0.00660927	0.146342	0.965238	-0.293439	0.28022	0.993413	0.745695	1.32342	0.99 (0.75- 1.32)
ieu-b-4976	family.Lactobacillaceae.id.1836	Weighted median	9	0.042565	0.0530457	0.422309	-0.0614045	0.146535	1.04348	0.940443	1.15781	1.04 (0.94- 1.16)
ieu-b-4976	family.Lactobacillaceae.id.1836	Inverse variance weighted	9	0.00996547	0.0524655	0.849354	-0.0928669	0.112798	1.01002	0.911315	1.11941	1.01 (0.91- 1.12)	0.905977
ieu-b-4976	family.Lactobacillaceae.id.1836	Simple mode	9	0.0633376	0.077259	0.436068	-0.0880901	0.214765	1.06539	0.915678	1.23957	1.07 (0.92- 1.24)
ieu-b-4976	family.Lactobacillaceae.id.1836	Weighted mode	9	0.0601104	0.0798251	0.473009	-0.0963467	0.216567	1.06195	0.908149	1.24181	1.06 (0.91- 1.24)
ieu-b-4976	family.Methanobacteriaceae.id.121	MR Egger	10	-0.0254177	0.173583	0.887205	-0.36564	0.314804	0.974903	0.693753	1.36999	0.97 (0.69- 1.37)
ieu-b-4976	family.Methanobacteriaceae.id.121	Weighted median	10	0.0202249	0.0407166	0.619384	-0.0595796	0.100029	1.02043	0.942161	1.1052	1.02 (0.94- 1.11)
ieu-b-4976	family.Methanobacteriaceae.id.121	Inverse variance weighted	10	0.0250425	0.0393198	0.524195	-0.0520243	0.102109	1.02536	0.949306	1.1075	1.03 (0.95- 1.11)	0.798774
ieu-b-4976	family.Methanobacteriaceae.id.121	Simple mode	10	0.0479968	0.0765	0.545977	-0.101943	0.197937	1.04917	0.903081	1.21889	1.05 (0.90- 1.22)
ieu-b-4976	family.Methanobacteriaceae.id.121	Weighted mode	10	0.0540869	0.0811549	0.52183	-0.104977	0.213151	1.05558	0.900346	1.23757	1.06 (0.90- 1.24)
ieu-b-4976	family.Oxalobacteraceae.id.2966	MR Egger	14	0.0975274	0.112107	0.401396	-0.122203	0.317257	1.10244	0.884969	1.37336	1.10 (0.88- 1.37)
ieu-b-4976	family.Oxalobacteraceae.id.2966	Weighted median	14	0.0258779	0.0375622	0.490865	-0.0477441	0.0994998	1.02622	0.953378	1.10462	1.03 (0.95- 1.10)
ieu-b-4976	family.Oxalobacteraceae.id.2966	Inverse variance weighted	14	0.0338979	0.0282128	0.229555	-0.0213993	0.0891951	1.03448	0.978828	1.09329	1.03 (0.98- 1.09)	0.658151
ieu-b-4976	family.Oxalobacteraceae.id.2966	Simple mode	14	0.00320537	0.0766895	0.967296	-0.147106	0.153517	1.00321	0.863203	1.16593	1.00 (0.86- 1.17)
ieu-b-4976	family.Oxalobacteraceae.id.2966	Weighted mode	14	0.0123074	0.0747367	0.871732	-0.134177	0.158791	1.01238	0.874436	1.17209	1.01 (0.87- 1.17)
ieu-b-4976	family.Pasteurellaceae.id.3689	MR Egger	14	-0.120157	0.0855723	0.18562	-0.287879	0.0475645	0.886781	0.749852	1.04871	0.89 (0.75- 1.05)
ieu-b-4976	family.Pasteurellaceae.id.3689	Weighted median	14	-0.0444939	0.0495226	0.368942	-0.141558	0.0525704	0.956481	0.868005	1.05398	0.96 (0.87- 1.05)
ieu-b-4976	family.Pasteurellaceae.id.3689	Inverse variance weighted	14	-0.0433857	0.0374615	0.246807	-0.11681	0.0300389	0.957542	0.889754	1.03049	0.96 (0.89- 1.03)	0.658151
ieu-b-4976	family.Pasteurellaceae.id.3689	Simple mode	14	-0.0316032	0.0958658	0.746908	-0.2195	0.156294	0.968891	0.80292	1.16917	0.97 (0.80- 1.17)
ieu-b-4976	family.Pasteurellaceae.id.3689	Weighted mode	14	-0.042407	0.076531	0.588906	-0.192408	0.107594	0.95848	0.82497	1.1136	0.96 (0.82- 1.11)
ieu-b-4976	family.Peptococcaceae.id.2024	MR Egger	9	-0.0632254	0.126991	0.633831	-0.312128	0.185677	0.938732	0.731888	1.20403	0.94 (0.73- 1.20)
ieu-b-4976	family.Peptococcaceae.id.2024	Weighted median	9	-0.0329819	0.0623215	0.596651	-0.155132	0.0891682	0.967556	0.856302	1.09326	0.97 (0.86- 1.09)
ieu-b-4976	family.Peptococcaceae.id.2024	Inverse variance weighted	9	-0.0223371	0.049527	0.651983	-0.11941	0.0747358	0.97791	0.887444	1.0776	0.98 (0.89- 1.08)	0.808787
ieu-b-4976	family.Peptococcaceae.id.2024	Simple mode	9	0.0185512	0.0900585	0.841944	-0.157963	0.195066	1.01872	0.853881	1.21539	1.02 (0.85- 1.22)
ieu-b-4976	family.Peptococcaceae.id.2024	Weighted mode	9	-0.0389408	0.0750528	0.617912	-0.186044	0.108163	0.961808	0.830237	1.11423	0.96 (0.83- 1.11)
ieu-b-4976	family.Peptostreptococcaceae.id.2042	MR Egger	13	-0.105202	0.107341	0.348115	-0.315591	0.105187	0.900143	0.729358	1.11092	0.90 (0.73- 1.11)
ieu-b-4976	family.Peptostreptococcaceae.id.2042	Weighted median	13	-0.0398014	0.0644913	0.537129	-0.166204	0.0866014	0.96098	0.846873	1.09046	0.96 (0.85- 1.09)
ieu-b-4976	family.Peptostreptococcaceae.id.2042	Inverse variance weighted	13	0.0483945	0.0526287	0.357811	-0.0547578	0.151547	1.04958	0.946714	1.16363	1.05 (0.95- 1.16)	0.673526
ieu-b-4976	family.Peptostreptococcaceae.id.2042	Simple mode	13	0.00767781	0.116215	0.948414	-0.220104	0.23546	1.00771	0.802435	1.26549	1.01 (0.80- 1.27)
ieu-b-4976	family.Peptostreptococcaceae.id.2042	Weighted mode	13	-0.064361	0.0704082	0.378659	-0.202361	0.073639	0.937666	0.8168	1.07642	0.94 (0.82- 1.08)
ieu-b-4976	family.Porphyromonadaceae.id.943	MR Egger	9	-0.268304	0.280303	0.370352	-0.817698	0.28109	0.764675	0.441447	1.32457	0.76 (0.44- 1.32)
ieu-b-4976	family.Porphyromonadaceae.id.943	Weighted median	9	0.0191118	0.0882038	0.82846	-0.153768	0.191991	1.0193	0.857471	1.21166	1.02 (0.86- 1.21)
ieu-b-4976	family.Porphyromonadaceae.id.943	Inverse variance weighted	9	-0.0328874	0.0677976	0.627618	-0.165771	0.0999959	0.967648	0.847241	1.10517	0.97 (0.85- 1.11)	0.808787
ieu-b-4976	family.Porphyromonadaceae.id.943	Simple mode	9	0.0464804	0.142411	0.752509	-0.232645	0.325605	1.04758	0.792435	1.38487	1.05 (0.79- 1.38)
ieu-b-4976	family.Porphyromonadaceae.id.943	Weighted mode	9	0.0424627	0.139165	0.768058	-0.2303	0.315225	1.04338	0.794295	1.37057	1.04 (0.79- 1.37)
ieu-b-4976	family.Prevotellaceae.id.960	MR Egger	16	-0.0594679	0.171598	0.73408	-0.3958	0.276864	0.942266	0.673141	1.31899	0.94 (0.67- 1.32)
ieu-b-4976	family.Prevotellaceae.id.960	Weighted median	16	-0.0779003	0.0595979	0.19118	-0.194712	0.0389117	0.925057	0.823071	1.03968	0.93 (0.82- 1.04)
ieu-b-4976	family.Prevotellaceae.id.960	Inverse variance weighted	16	-0.0666787	0.046596	0.152432	-0.158007	0.0246495	0.935496	0.853844	1.02496	0.94 (0.85- 1.02)	0.658151
ieu-b-4976	family.Prevotellaceae.id.960	Simple mode	16	-0.108085	0.0969817	0.282608	-0.298169	0.081999	0.897551	0.742176	1.08545	0.90 (0.74- 1.09)
ieu-b-4976	family.Prevotellaceae.id.960	Weighted mode	16	-0.0824262	0.0961813	0.404936	-0.270942	0.106089	0.920879	0.762661	1.11192	0.92 (0.76- 1.11)
ieu-b-4976	family.Rhodospirillaceae.id.2717	MR Egger	14	-0.23656	0.190391	0.237785	-0.609727	0.136606	0.789338	0.543499	1.14638	0.79 (0.54- 1.15)
ieu-b-4976	family.Rhodospirillaceae.id.2717	Weighted median	14	-0.00611061	0.0515603	0.905661	-0.107169	0.0949477	0.993908	0.898374	1.0996	0.99 (0.90- 1.10)
ieu-b-4976	family.Rhodospirillaceae.id.2717	Inverse variance weighted	14	-0.0496857	0.0371136	0.180653	-0.122428	0.0230569	0.951528	0.884769	1.02332	0.95 (0.88- 1.02)	0.658151
ieu-b-4976	family.Rhodospirillaceae.id.2717	Simple mode	14	0.0278602	0.0855671	0.749912	-0.139851	0.195572	1.02825	0.869488	1.21601	1.03 (0.87- 1.22)
ieu-b-4976	family.Rhodospirillaceae.id.2717	Weighted mode	14	0.0293334	0.0823814	0.727501	-0.132134	0.190801	1.02977	0.876223	1.21022	1.03 (0.88- 1.21)
ieu-b-4976	family.Rikenellaceae.id.967	MR Egger	19	0.101587	0.144445	0.491395	-0.181526	0.3847	1.10693	0.833997	1.46917	1.11 (0.83- 1.47)
ieu-b-4976	family.Rikenellaceae.id.967	Weighted median	19	0.0462096	0.0637393	0.468465	-0.0787194	0.171139	1.04729	0.924299	1.18666	1.05 (0.92- 1.19)
ieu-b-4976	family.Rikenellaceae.id.967	Inverse variance weighted	19	0.0469139	0.0461623	0.309495	-0.0435641	0.137392	1.04803	0.957371	1.14728	1.05 (0.96- 1.15)	0.660255
ieu-b-4976	family.Rikenellaceae.id.967	Simple mode	19	-0.0439935	0.123796	0.726441	-0.286633	0.198646	0.95696	0.750787	1.21975	0.96 (0.75- 1.22)
ieu-b-4976	family.Rikenellaceae.id.967	Weighted mode	19	-0.00287818	0.113038	0.979966	-0.224432	0.218676	0.997126	0.79897	1.24443	1.00 (0.80- 1.24)
ieu-b-4976	family.Ruminococcaceae.id.2050	MR Egger	10	0.137428	0.116434	0.271778	-0.0907817	0.365638	1.14732	0.913217	1.44143	1.15 (0.91- 1.44)
ieu-b-4976	family.Ruminococcaceae.id.2050	Weighted median	10	-0.0168383	0.0738644	0.819675	-0.161612	0.127936	0.983303	0.850771	1.13648	0.98 (0.85- 1.14)
ieu-b-4976	family.Ruminococcaceae.id.2050	Inverse variance weighted	10	-0.0209615	0.0541944	0.698917	-0.127183	0.0852597	0.979257	0.880573	1.089	0.98 (0.88- 1.09)	0.808787
ieu-b-4976	family.Ruminococcaceae.id.2050	Simple mode	10	-0.0435501	0.102999	0.682349	-0.245428	0.158327	0.957385	0.78237	1.17155	0.96 (0.78- 1.17)
ieu-b-4976	family.Ruminococcaceae.id.2050	Weighted mode	10	0.0101599	0.100021	0.921319	-0.185882	0.206202	1.01021	0.830372	1.229	1.01 (0.83- 1.23)
ieu-b-4976	family.Streptococcaceae.id.1850	MR Egger	13	0.315231	0.209943	0.161374	-0.0962574	0.726719	1.37058	0.90823	2.06828	1.37 (0.91- 2.07)
ieu-b-4976	family.Streptococcaceae.id.1850	Weighted median	13	0.0407763	0.0728525	0.575677	-0.102015	0.183567	1.04162	0.903016	1.2015	1.04 (0.90- 1.20)
ieu-b-4976	family.Streptococcaceae.id.1850	Inverse variance weighted	13	0.0250894	0.0530508	0.636262	-0.0788902	0.129069	1.02541	0.924141	1.13777	1.03 (0.92- 1.14)	0.808787
ieu-b-4976	family.Streptococcaceae.id.1850	Simple mode	13	0.0622484	0.126695	0.632059	-0.186073	0.31057	1.06423	0.830213	1.3642	1.06 (0.83- 1.36)
ieu-b-4976	family.Streptococcaceae.id.1850	Weighted mode	13	0.0622484	0.132544	0.647028	-0.197537	0.322034	1.06423	0.82075	1.37993	1.06 (0.82- 1.38)
ieu-b-4976	family.Veillonellaceae.id.2172	MR Egger	19	0.0313338	0.0872397	0.723891	-0.139656	0.202324	1.03183	0.869657	1.22424	1.03 (0.87- 1.22)
ieu-b-4976	family.Veillonellaceae.id.2172	Weighted median	19	0.00887908	0.0539472	0.869268	-0.0968575	0.114616	1.00892	0.907685	1.12144	1.01 (0.91- 1.12)
ieu-b-4976	family.Veillonellaceae.id.2172	Inverse variance weighted	19	-0.0253636	0.0393576	0.519289	-0.102504	0.0517772	0.974955	0.902574	1.05314	0.97 (0.90- 1.05)	0.798774
ieu-b-4976	family.Veillonellaceae.id.2172	Simple mode	19	0.0433864	0.0864542	0.621861	-0.126064	0.212837	1.04434	0.881559	1.23718	1.04 (0.88- 1.24)
ieu-b-4976	family.Veillonellaceae.id.2172	Weighted mode	19	0.0190773	0.0657203	0.77492	-0.109734	0.147889	1.01926	0.896072	1.15938	1.02 (0.90- 1.16)
ieu-b-4976	family.Verrucomicrobiaceae.id.4036	MR Egger	11	-0.121017	0.179713	0.517618	-0.473255	0.231221	0.886019	0.622971	1.26014	0.89 (0.62- 1.26)
ieu-b-4976	family.Verrucomicrobiaceae.id.4036	Weighted median	11	-0.120941	0.0649238	0.0624873	-0.248192	0.00630917	0.886086	0.78021	1.00633	0.89 (0.78- 1.01)
ieu-b-4976	family.Verrucomicrobiaceae.id.4036	Inverse variance weighted	11	-0.127219	0.048768	0.00909012	-0.222804	-0.0316332	0.880541	0.800272	0.968862	0.88 (0.80- 0.97)	0.290884
ieu-b-4976	family.Verrucomicrobiaceae.id.4036	Simple mode	11	-0.134972	0.10404	0.223654	-0.338891	0.0689462	0.87374	0.71256	1.07138	0.87 (0.71- 1.07)
ieu-b-4976	family.Verrucomicrobiaceae.id.4036	Weighted mode	11	-0.144694	0.103665	0.192997	-0.347878	0.0584906	0.865287	0.706185	1.06024	0.87 (0.71- 1.06)
ieu-b-4976	family.Victivallaceae.id.2255	MR Egger	12	0.026074	0.140582	0.856567	-0.249467	0.301615	1.02642	0.779216	1.35204	1.03 (0.78- 1.35)
ieu-b-4976	family.Victivallaceae.id.2255	Weighted median	12	0.0198987	0.0363734	0.584333	-0.0513931	0.0911904	1.0201	0.949905	1.09548	1.02 (0.95- 1.10)
ieu-b-4976	family.Victivallaceae.id.2255	Inverse variance weighted	12	0.0503764	0.0296289	0.0890848	-0.00769626	0.108449	1.05167	0.992333	1.11455	1.05 (0.99- 1.11)	0.527699
ieu-b-4976	family.Victivallaceae.id.2255	Simple mode	12	-0.00438178	0.0665107	0.948655	-0.134743	0.125979	0.995628	0.873941	1.13426	1.00 (0.87- 1.13)
ieu-b-4976	family.Victivallaceae.id.2255	Weighted mode	12	0.00174272	0.0597438	0.977252	-0.115355	0.118841	1.00174	0.89105	1.12619	1.00 (0.89- 1.13)
ieu-b-4976	genus..Clostridiuminnocuumgroup.id.14397	MR Egger	9	0.111422	0.16623	0.524161	-0.214387	0.437232	1.11787	0.807036	1.54842	1.12 (0.81- 1.55)
ieu-b-4976	genus..Clostridiuminnocuumgroup.id.14397	Weighted median	9	-0.0139613	0.0444042	0.753206	-0.100994	0.073071	0.986136	0.903939	1.07581	0.99 (0.90- 1.08)
ieu-b-4976	genus..Clostridiuminnocuumgroup.id.14397	Inverse variance weighted	9	0.00227208	0.032696	0.944599	-0.0618121	0.0663563	1.00227	0.940059	1.06861	1.00 (0.94- 1.07)	0.977454
ieu-b-4976	genus..Clostridiuminnocuumgroup.id.14397	Simple mode	9	-0.0381406	0.0675353	0.587725	-0.17051	0.0942285	0.962578	0.843235	1.09881	0.96 (0.84- 1.10)
ieu-b-4976	genus..Clostridiuminnocuumgroup.id.14397	Weighted mode	9	-0.0363857	0.0652414	0.592302	-0.164259	0.0914873	0.964268	0.848522	1.0958	0.96 (0.85- 1.10)
ieu-b-4976	genus..Eubacteriumbrachygroup.id.11296	MR Egger	9	0.00181852	0.145097	0.99035	-0.282571	0.286208	1.00182	0.753843	1.33137	1.00 (0.75- 1.33)
ieu-b-4976	genus..Eubacteriumbrachygroup.id.11296	Weighted median	9	-0.00367515	0.0436576	0.932912	-0.089244	0.0818937	0.996332	0.914622	1.08534	1.00 (0.91- 1.09)
ieu-b-4976	genus..Eubacteriumbrachygroup.id.11296	Inverse variance weighted	9	-0.0328553	0.036872	0.372895	-0.105125	0.0394139	0.967679	0.900212	1.0402	0.97 (0.90- 1.04)	0.84293
ieu-b-4976	genus..Eubacteriumbrachygroup.id.11296	Simple mode	9	-0.000887948	0.067382	0.989809	-0.132957	0.131181	0.999112	0.875503	1.14017	1.00 (0.88- 1.14)
ieu-b-4976	genus..Eubacteriumbrachygroup.id.11296	Weighted mode	9	0.00137769	0.0641547	0.983393	-0.124366	0.127121	1.00138	0.883057	1.13555	1.00 (0.88- 1.14)
ieu-b-4976	genus..Eubacteriumcoprostanoligenesgroup.id.11375	MR Egger	13	0.126586	0.25132	0.624417	-0.366	0.619172	1.13495	0.693502	1.85739	1.13 (0.69- 1.86)
ieu-b-4976	genus..Eubacteriumcoprostanoligenesgroup.id.11375	Weighted median	13	-0.0695072	0.0760294	0.360604	-0.218525	0.0795104	0.932853	0.803704	1.08276	0.93 (0.80- 1.08)
ieu-b-4976	genus..Eubacteriumcoprostanoligenesgroup.id.11375	Inverse variance weighted	13	-0.0382768	0.0611454	0.531318	-0.158122	0.0815682	0.962447	0.853746	1.08499	0.96 (0.85- 1.08)	0.84293
ieu-b-4976	genus..Eubacteriumcoprostanoligenesgroup.id.11375	Simple mode	13	-0.0748192	0.125403	0.561841	-0.320609	0.17097	0.927911	0.725707	1.18646	0.93 (0.73- 1.19)
ieu-b-4976	genus..Eubacteriumcoprostanoligenesgroup.id.11375	Weighted mode	13	-0.0825234	0.120509	0.506487	-0.31872	0.153674	0.92079	0.727079	1.16611	0.92 (0.73- 1.17)
ieu-b-4976	genus..Eubacteriumeligensgroup.id.14372	MR Egger	7	-0.038994	0.301668	0.90219	-0.630264	0.552276	0.961756	0.532451	1.7372	0.96 (0.53- 1.74)
ieu-b-4976	genus..Eubacteriumeligensgroup.id.14372	Weighted median	7	0.0353046	0.0913792	0.699236	-0.143799	0.214408	1.03594	0.866062	1.23913	1.04 (0.87- 1.24)
ieu-b-4976	genus..Eubacteriumeligensgroup.id.14372	Inverse variance weighted	7	0.0178591	0.0688065	0.795207	-0.117002	0.15272	1.01802	0.889584	1.165	1.02 (0.89- 1.16)	0.931897
ieu-b-4976	genus..Eubacteriumeligensgroup.id.14372	Simple mode	7	0.0387547	0.139823	0.790951	-0.235297	0.312807	1.03952	0.790336	1.36726	1.04 (0.79- 1.37)
ieu-b-4976	genus..Eubacteriumeligensgroup.id.14372	Weighted mode	7	0.0344463	0.134009	0.805732	-0.228212	0.297105	1.03505	0.795955	1.34596	1.04 (0.80- 1.35)
ieu-b-4976	genus..Eubacteriumfissicatenagroup.id.14373	MR Egger	9	0.146242	0.215044	0.51832	-0.275244	0.567727	1.15748	0.759387	1.76425	1.16 (0.76- 1.76)
ieu-b-4976	genus..Eubacteriumfissicatenagroup.id.14373	Weighted median	9	-0.0572619	0.0463226	0.216401	-0.148054	0.0335305	0.944347	0.862384	1.0341	0.94 (0.86- 1.03)
ieu-b-4976	genus..Eubacteriumfissicatenagroup.id.14373	Inverse variance weighted	9	-0.00337281	0.0391983	0.931431	-0.0802014	0.0734558	0.996633	0.92293	1.07622	1.00 (0.92- 1.08)	0.973456
ieu-b-4976	genus..Eubacteriumfissicatenagroup.id.14373	Simple mode	9	-0.0793042	0.0857518	0.382114	-0.247378	0.0887694	0.923759	0.780846	1.09283	0.92 (0.78- 1.09)
ieu-b-4976	genus..Eubacteriumfissicatenagroup.id.14373	Weighted mode	9	-0.0806244	0.0823181	0.356056	-0.241968	0.080719	0.92254	0.785081	1.08407	0.92 (0.79- 1.08)
ieu-b-4976	genus..Eubacteriumhalliigroup.id.11338	MR Egger	16	-0.0520982	0.098295	0.604404	-0.244756	0.14056	0.949236	0.782895	1.15092	0.95 (0.78- 1.15)
ieu-b-4976	genus..Eubacteriumhalliigroup.id.11338	Weighted median	16	0.00605885	0.0607749	0.920588	-0.11306	0.125178	1.00608	0.893097	1.13335	1.01 (0.89- 1.13)
ieu-b-4976	genus..Eubacteriumhalliigroup.id.11338	Inverse variance weighted	16	-0.0265388	0.0451144	0.55636	-0.114963	0.0618854	0.97381	0.891399	1.06384	0.97 (0.89- 1.06)	0.848806
ieu-b-4976	genus..Eubacteriumhalliigroup.id.11338	Simple mode	16	-0.0312448	0.10222	0.764062	-0.231595	0.169106	0.969238	0.793267	1.18425	0.97 (0.79- 1.18)
ieu-b-4976	genus..Eubacteriumhalliigroup.id.11338	Weighted mode	16	-0.0127346	0.0825577	0.879469	-0.174548	0.149079	0.987346	0.839837	1.16076	0.99 (0.84- 1.16)
ieu-b-4976	genus..Eubacteriumnodatumgroup.id.11297	MR Egger	11	-0.128097	0.11412	0.290713	-0.351772	0.0955787	0.879768	0.703441	1.1003	0.88 (0.70- 1.10)
ieu-b-4976	genus..Eubacteriumnodatumgroup.id.11297	Weighted median	11	0.00468245	0.0360415	0.896631	-0.0659588	0.0753237	1.00469	0.936169	1.07823	1.00 (0.94- 1.08)
ieu-b-4976	genus..Eubacteriumnodatumgroup.id.11297	Inverse variance weighted	11	0.0241501	0.0259747	0.352497	-0.0267602	0.0750605	1.02444	0.973595	1.07795	1.02 (0.97- 1.08)	0.84293
ieu-b-4976	genus..Eubacteriumnodatumgroup.id.11297	Simple mode	11	-0.0111056	0.0560086	0.846796	-0.120882	0.0986711	0.988956	0.886138	1.1037	0.99 (0.89- 1.10)
ieu-b-4976	genus..Eubacteriumnodatumgroup.id.11297	Weighted mode	11	-0.0154343	0.0585237	0.797344	-0.130141	0.099272	0.984684	0.877972	1.10437	0.98 (0.88- 1.10)
ieu-b-4976	genus..Eubacteriumoxidoreducensgroup.id.11339	MR Egger	4	0.133392	0.238919	0.632791	-0.334888	0.601673	1.1427	0.715418	1.82517	1.14 (0.72- 1.83)
ieu-b-4976	genus..Eubacteriumoxidoreducensgroup.id.11339	Weighted median	4	-0.0219902	0.0673458	0.744026	-0.153988	0.110008	0.97825	0.857282	1.11629	0.98 (0.86- 1.12)
ieu-b-4976	genus..Eubacteriumoxidoreducensgroup.id.11339	Inverse variance weighted	4	0.0213041	0.0686872	0.756438	-0.113323	0.155931	1.02153	0.892862	1.16875	1.02 (0.89- 1.17)	0.931897
ieu-b-4976	genus..Eubacteriumoxidoreducensgroup.id.11339	Simple mode	4	-0.031593	0.0839651	0.731755	-0.196165	0.132978	0.968901	0.821877	1.14223	0.97 (0.82- 1.14)
ieu-b-4976	genus..Eubacteriumoxidoreducensgroup.id.11339	Weighted mode	4	-0.0273475	0.0784144	0.750313	-0.18104	0.126345	0.973023	0.834402	1.13467	0.97 (0.83- 1.13)
ieu-b-4976	genus..Eubacteriumrectalegroup.id.14374	MR Egger	8	-0.341189	0.242351	0.208825	-0.816198	0.13382	0.710925	0.44211	1.14319	0.71 (0.44- 1.14)
ieu-b-4976	genus..Eubacteriumrectalegroup.id.14374	Weighted median	8	0.126771	0.0919939	0.168192	-0.0535372	0.307079	1.13516	0.947871	1.35945	1.14 (0.95- 1.36)
ieu-b-4976	genus..Eubacteriumrectalegroup.id.14374	Inverse variance weighted	8	0.0553291	0.0724554	0.445088	-0.0866834	0.197342	1.05689	0.916967	1.21816	1.06 (0.92- 1.22)	0.84293
ieu-b-4976	genus..Eubacteriumrectalegroup.id.14374	Simple mode	8	0.180867	0.140822	0.239883	-0.0951437	0.456877	1.19826	0.909242	1.57913	1.20 (0.91- 1.58)
ieu-b-4976	genus..Eubacteriumrectalegroup.id.14374	Weighted mode	8	0.180867	0.132637	0.214915	-0.0791018	0.440835	1.19826	0.923946	1.554	1.20 (0.92- 1.55)
ieu-b-4976	genus..Eubacteriumruminantiumgroup.id.11340	MR Egger	17	0.0359626	0.114142	0.75705	-0.187756	0.259681	1.03662	0.828817	1.29652	1.04 (0.83- 1.30)
ieu-b-4976	genus..Eubacteriumruminantiumgroup.id.11340	Weighted median	17	-0.0398716	0.0411515	0.332595	-0.120529	0.0407852	0.960913	0.886452	1.04163	0.96 (0.89- 1.04)
ieu-b-4976	genus..Eubacteriumruminantiumgroup.id.11340	Inverse variance weighted	17	0.0111596	0.0317283	0.725045	-0.0510278	0.073347	1.01122	0.950252	1.0761	1.01 (0.95- 1.08)	0.931897
ieu-b-4976	genus..Eubacteriumruminantiumgroup.id.11340	Simple mode	17	-0.0526171	0.0751768	0.494034	-0.199964	0.0947294	0.948743	0.818761	1.09936	0.95 (0.82- 1.10)
ieu-b-4976	genus..Eubacteriumruminantiumgroup.id.11340	Weighted mode	17	-0.0526171	0.0794964	0.517468	-0.20843	0.103196	0.948743	0.811858	1.10871	0.95 (0.81- 1.11)
ieu-b-4976	genus..Eubacteriumventriosumgroup.id.11341	MR Egger	12	0.158352	0.221934	0.491847	-0.276639	0.593343	1.17158	0.758328	1.81003	1.17 (0.76- 1.81)
ieu-b-4976	genus..Eubacteriumventriosumgroup.id.11341	Weighted median	12	-0.0709609	0.0747365	0.342376	-0.217445	0.0755227	0.931498	0.804572	1.07845	0.93 (0.80- 1.08)
ieu-b-4976	genus..Eubacteriumventriosumgroup.id.11341	Inverse variance weighted	12	-0.0571018	0.0535617	0.286381	-0.162083	0.0478791	0.944498	0.850371	1.04904	0.94 (0.85- 1.05)	0.84293
ieu-b-4976	genus..Eubacteriumventriosumgroup.id.11341	Simple mode	12	-0.117555	0.123726	0.362458	-0.360058	0.124948	0.889091	0.697636	1.13309	0.89 (0.70- 1.13)
ieu-b-4976	genus..Eubacteriumventriosumgroup.id.11341	Weighted mode	12	-0.108821	0.132279	0.42817	-0.368088	0.150445	0.896891	0.692057	1.16235	0.90 (0.69- 1.16)
ieu-b-4976	genus..Eubacteriumxylanophilumgroup.id.14375	MR Egger	9	0.00857385	0.176751	0.962666	-0.337859	0.355006	1.00861	0.713296	1.42619	1.01 (0.71- 1.43)
ieu-b-4976	genus..Eubacteriumxylanophilumgroup.id.14375	Weighted median	9	0.0663949	0.0755287	0.379364	-0.0816414	0.214431	1.06865	0.921602	1.23916	1.07 (0.92- 1.24)
ieu-b-4976	genus..Eubacteriumxylanophilumgroup.id.14375	Inverse variance weighted	9	0.104235	0.0566917	0.0659691	-0.00688047	0.215351	1.10986	0.993143	1.2403	1.11 (0.99- 1.24)	0.84293
ieu-b-4976	genus..Eubacteriumxylanophilumgroup.id.14375	Simple mode	9	0.0660583	0.121957	0.602813	-0.172978	0.305094	1.06829	0.841156	1.35675	1.07 (0.84- 1.36)
ieu-b-4976	genus..Eubacteriumxylanophilumgroup.id.14375	Weighted mode	9	0.0449454	0.111824	0.698259	-0.174229	0.26412	1.04597	0.840105	1.30228	1.05 (0.84- 1.30)
ieu-b-4976	genus..Ruminococcusgauvreauiigroup.id.11342	MR Egger	12	-0.126396	0.212457	0.565111	-0.542811	0.290019	0.881266	0.581112	1.33645	0.88 (0.58- 1.34)
ieu-b-4976	genus..Ruminococcusgauvreauiigroup.id.11342	Weighted median	12	0.0297337	0.0679814	0.661836	-0.10351	0.162977	1.03018	0.901667	1.17701	1.03 (0.90- 1.18)
ieu-b-4976	genus..Ruminococcusgauvreauiigroup.id.11342	Inverse variance weighted	12	0.044103	0.0495205	0.373144	-0.0529572	0.141163	1.04509	0.948421	1.15161	1.05 (0.95- 1.15)	0.84293
ieu-b-4976	genus..Ruminococcusgauvreauiigroup.id.11342	Simple mode	12	0.0108601	0.102642	0.917642	-0.190318	0.212039	1.01092	0.826696	1.2362	1.01 (0.83- 1.24)
ieu-b-4976	genus..Ruminococcusgauvreauiigroup.id.11342	Weighted mode	12	0.0230132	0.092355	0.807812	-0.158003	0.204029	1.02328	0.853848	1.22633	1.02 (0.85- 1.23)
ieu-b-4976	genus..Ruminococcusgnavusgroup.id.14376	MR Egger	12	-0.0142889	0.164015	0.932296	-0.335759	0.307181	0.985813	0.714796	1.35959	0.99 (0.71- 1.36)
ieu-b-4976	genus..Ruminococcusgnavusgroup.id.14376	Weighted median	12	-0.0499944	0.0496159	0.313633	-0.147242	0.0472528	0.951235	0.863085	1.04839	0.95 (0.86- 1.05)
ieu-b-4976	genus..Ruminococcusgnavusgroup.id.14376	Inverse variance weighted	12	-0.0518385	0.035076	0.139437	-0.120588	0.0169105	0.949482	0.8864	1.01705	0.95 (0.89- 1.02)	0.84293
ieu-b-4976	genus..Ruminococcusgnavusgroup.id.14376	Simple mode	12	-0.0744448	0.0856331	0.403229	-0.242286	0.0933962	0.928259	0.784832	1.0979	0.93 (0.78- 1.10)
ieu-b-4976	genus..Ruminococcusgnavusgroup.id.14376	Weighted mode	12	-0.0672504	0.0802739	0.419995	-0.224587	0.0900866	0.934961	0.798846	1.09427	0.93 (0.80- 1.09)
ieu-b-4976	genus..Ruminococcustorquesgroup.id.14377	MR Egger	9	0.464021	0.232137	0.0857572	0.00903219	0.919009	1.59046	1.00907	2.5068	1.59 (1.01- 2.51)
ieu-b-4976	genus..Ruminococcustorquesgroup.id.14377	Weighted median	9	-0.134056	0.100884	0.18391	-0.33179	0.063677	0.874541	0.717638	1.06575	0.87 (0.72- 1.07)
ieu-b-4976	genus..Ruminococcustorquesgroup.id.14377	Inverse variance weighted	9	0.00219379	0.105889	0.983471	-0.205349	0.209736	1.0022	0.814363	1.23335	1.00 (0.81- 1.23)	0.991805
ieu-b-4976	genus..Ruminococcustorquesgroup.id.14377	Simple mode	9	-0.171189	0.174708	0.355856	-0.513617	0.171239	0.842662	0.598328	1.18677	0.84 (0.60- 1.19)
ieu-b-4976	genus..Ruminococcustorquesgroup.id.14377	Weighted mode	9	-0.171189	0.221521	0.461866	-0.605369	0.262992	0.842662	0.545873	1.30082	0.84 (0.55- 1.30)
ieu-b-4976	genus.Actinomyces.id.423	MR Egger	6	0.0868245	0.123249	0.519997	-0.154744	0.328393	1.09071	0.856635	1.38873	1.09 (0.86- 1.39)
ieu-b-4976	genus.Actinomyces.id.423	Weighted median	6	0.0462465	0.0626914	0.460706	-0.0766287	0.169122	1.04733	0.926234	1.18426	1.05 (0.93- 1.18)
ieu-b-4976	genus.Actinomyces.id.423	Inverse variance weighted	6	0.0426192	0.0495935	0.390136	-0.054584	0.139822	1.04354	0.946879	1.15007	1.04 (0.95- 1.15)	0.84293
ieu-b-4976	genus.Actinomyces.id.423	Simple mode	6	0.0580879	0.0851712	0.525535	-0.108848	0.225023	1.05981	0.896867	1.25235	1.06 (0.90- 1.25)
ieu-b-4976	genus.Actinomyces.id.423	Weighted mode	6	0.060404	0.0792382	0.480271	-0.0949029	0.215711	1.06227	0.909461	1.24074	1.06 (0.91- 1.24)
ieu-b-4976	genus.Adlercreutzia.id.812	MR Egger	8	0.238527	0.2217	0.323319	-0.196005	0.67306	1.26938	0.822008	1.96023	1.27 (0.82- 1.96)
ieu-b-4976	genus.Adlercreutzia.id.812	Weighted median	8	-0.0835727	0.0652899	0.200536	-0.211541	0.0443954	0.919824	0.809336	1.0454	0.92 (0.81- 1.05)
ieu-b-4976	genus.Adlercreutzia.id.812	Inverse variance weighted	8	-0.0562551	0.049165	0.252537	-0.152619	0.0401084	0.945298	0.858457	1.04092	0.95 (0.86- 1.04)	0.84293
ieu-b-4976	genus.Adlercreutzia.id.812	Simple mode	8	-0.0759538	0.0930926	0.441435	-0.258415	0.106508	0.926859	0.772274	1.11239	0.93 (0.77- 1.11)
ieu-b-4976	genus.Adlercreutzia.id.812	Weighted mode	8	-0.0759538	0.0877524	0.415415	-0.247949	0.0960409	0.926859	0.7804	1.1008	0.93 (0.78- 1.10)
ieu-b-4976	genus.Akkermansia.id.4037	MR Egger	11	-0.120188	0.179465	0.519859	-0.47194	0.231564	0.886754	0.623791	1.26057	0.89 (0.62- 1.26)
ieu-b-4976	genus.Akkermansia.id.4037	Weighted median	11	-0.121043	0.06512	0.0630607	-0.248678	0.00659252	0.885996	0.779831	1.00661	0.89 (0.78- 1.01)
ieu-b-4976	genus.Akkermansia.id.4037	Inverse variance weighted	11	-0.127094	0.0487538	0.00913807	-0.222651	-0.0315362	0.880651	0.800394	0.968956	0.88 (0.80- 0.97)	0.271858
ieu-b-4976	genus.Akkermansia.id.4037	Simple mode	11	-0.136716	0.104633	0.220593	-0.341797	0.0683657	0.872218	0.710492	1.07076	0.87 (0.71- 1.07)
ieu-b-4976	genus.Akkermansia.id.4037	Weighted mode	11	-0.144507	0.102017	0.187019	-0.34446	0.0554468	0.865449	0.708603	1.05701	0.87 (0.71- 1.06)
ieu-b-4976	genus.Alistipes.id.968	MR Egger	14	0.0134588	0.298992	0.964836	-0.572565	0.599482	1.01355	0.564077	1.82118	1.01 (0.56- 1.82)
ieu-b-4976	genus.Alistipes.id.968	Weighted median	14	-0.10009	0.0742882	0.177879	-0.245695	0.0455153	0.904756	0.782161	1.04657	0.90 (0.78- 1.05)
ieu-b-4976	genus.Alistipes.id.968	Inverse variance weighted	14	-0.0389411	0.0595919	0.513458	-0.155741	0.077859	0.961807	0.855781	1.08097	0.96 (0.86- 1.08)	0.84293
ieu-b-4976	genus.Alistipes.id.968	Simple mode	14	-0.13382	0.123826	0.29947	-0.37652	0.10888	0.874748	0.686246	1.11503	0.87 (0.69- 1.12)
ieu-b-4976	genus.Alistipes.id.968	Weighted mode	14	-0.131353	0.107344	0.242796	-0.341748	0.0790417	0.876908	0.710527	1.08225	0.88 (0.71- 1.08)
ieu-b-4976	genus.Allisonella.id.2174	MR Egger	6	0.0363235	0.204192	0.867456	-0.363893	0.43654	1.03699	0.694965	1.54734	1.04 (0.69- 1.55)
ieu-b-4976	genus.Allisonella.id.2174	Weighted median	6	0.0541513	0.0453901	0.232862	-0.0348133	0.143116	1.05564	0.965786	1.15386	1.06 (0.97- 1.15)
ieu-b-4976	genus.Allisonella.id.2174	Inverse variance weighted	6	0.0641179	0.0339981	0.0593048	-0.00251834	0.130754	1.06622	0.997485	1.13969	1.07 (1.00- 1.14)	0.84293
ieu-b-4976	genus.Allisonella.id.2174	Simple mode	6	0.107599	0.0664995	0.166577	-0.0227397	0.237938	1.1136	0.977517	1.26863	1.11 (0.98- 1.27)
ieu-b-4976	genus.Allisonella.id.2174	Weighted mode	6	0.0164197	0.0620052	0.801724	-0.10511	0.13795	1.01656	0.900225	1.14792	1.02 (0.90- 1.15)
ieu-b-4976	genus.Alloprevotella.id.961	MR Egger	6	-0.537816	0.558992	0.390475	-1.63344	0.557809	0.584023	0.195257	1.74684	0.58 (0.20- 1.75)
ieu-b-4976	genus.Alloprevotella.id.961	Weighted median	6	0.0297423	0.0496022	0.548762	-0.0674781	0.126963	1.03019	0.934748	1.13537	1.03 (0.93- 1.14)
ieu-b-4976	genus.Alloprevotella.id.961	Inverse variance weighted	6	0.0179761	0.0600869	0.764812	-0.0997942	0.135746	1.01814	0.905024	1.14539	1.02 (0.91- 1.15)	0.931897
ieu-b-4976	genus.Alloprevotella.id.961	Simple mode	6	0.123998	0.122247	0.356968	-0.115606	0.363603	1.13201	0.890826	1.4385	1.13 (0.89- 1.44)
ieu-b-4976	genus.Alloprevotella.id.961	Weighted mode	6	0.116923	0.115758	0.358818	-0.109963	0.343809	1.12403	0.895867	1.41031	1.12 (0.90- 1.41)
ieu-b-4976	genus.Anaerofilum.id.2053	MR Egger	10	-0.115526	0.165844	0.505787	-0.44058	0.209528	0.890897	0.643663	1.2331	0.89 (0.64- 1.23)
ieu-b-4976	genus.Anaerofilum.id.2053	Weighted median	10	-0.0291835	0.0436048	0.503322	-0.114649	0.0562819	0.971238	0.891679	1.0579	0.97 (0.89- 1.06)
ieu-b-4976	genus.Anaerofilum.id.2053	Inverse variance weighted	10	-0.0203907	0.0331382	0.538342	-0.0853414	0.0445601	0.979816	0.918199	1.04557	0.98 (0.92- 1.05)	0.84293
ieu-b-4976	genus.Anaerofilum.id.2053	Simple mode	10	-0.0572925	0.0730164	0.452815	-0.200405	0.0858197	0.944318	0.818399	1.08961	0.94 (0.82- 1.09)
ieu-b-4976	genus.Anaerofilum.id.2053	Weighted mode	10	-0.0572925	0.0716876	0.444756	-0.1978	0.0832153	0.944318	0.820534	1.08678	0.94 (0.82- 1.09)
ieu-b-4976	genus.Anaerostipes.id.1991	MR Egger	11	-0.100973	0.18034	0.589207	-0.454439	0.252493	0.903958	0.634804	1.28723	0.90 (0.63- 1.29)
ieu-b-4976	genus.Anaerostipes.id.1991	Weighted median	11	-0.0332066	0.078423	0.671982	-0.186916	0.120503	0.967339	0.829514	1.12806	0.97 (0.83- 1.13)
ieu-b-4976	genus.Anaerostipes.id.1991	Inverse variance weighted	11	-0.033865	0.0571889	0.553743	-0.145955	0.0782253	0.966702	0.864196	1.08137	0.97 (0.86- 1.08)	0.848806
ieu-b-4976	genus.Anaerostipes.id.1991	Simple mode	11	-0.064688	0.125097	0.616328	-0.309878	0.180502	0.93736	0.733536	1.19782	0.94 (0.73- 1.20)
ieu-b-4976	genus.Anaerostipes.id.1991	Weighted mode	11	-0.0580965	0.114848	0.623921	-0.283198	0.167005	0.943559	0.753371	1.18176	0.94 (0.75- 1.18)
ieu-b-4976	genus.Anaerotruncus.id.2054	MR Egger	13	0.0262968	0.180676	0.886912	-0.327828	0.380422	1.02665	0.720487	1.4629	1.03 (0.72- 1.46)
ieu-b-4976	genus.Anaerotruncus.id.2054	Weighted median	13	-0.0272065	0.0745825	0.715273	-0.173388	0.118975	0.97316	0.840811	1.12634	0.97 (0.84- 1.13)
ieu-b-4976	genus.Anaerotruncus.id.2054	Inverse variance weighted	13	-0.0267613	0.054933	0.626143	-0.13443	0.0809074	0.973594	0.874214	1.08427	0.97 (0.87- 1.08)	0.88873
ieu-b-4976	genus.Anaerotruncus.id.2054	Simple mode	13	-0.0538897	0.126449	0.677522	-0.301729	0.19395	0.947537	0.739538	1.21404	0.95 (0.74- 1.21)
ieu-b-4976	genus.Anaerotruncus.id.2054	Weighted mode	13	-0.0349539	0.124452	0.7836	-0.27888	0.208973	0.96565	0.75663	1.23241	0.97 (0.76- 1.23)
ieu-b-4976	genus.Bacteroides.id.918	MR Egger	9	0.110388	0.347942	0.760299	-0.571577	0.792354	1.11671	0.564634	2.20859	1.12 (0.56- 2.21)
ieu-b-4976	genus.Bacteroides.id.918	Weighted median	9	0.0649112	0.087965	0.460562	-0.1075	0.237323	1.06706	0.898076	1.26785	1.07 (0.90- 1.27)
ieu-b-4976	genus.Bacteroides.id.918	Inverse variance weighted	9	0.0782304	0.0660924	0.236551	-0.0513107	0.207771	1.08137	0.949983	1.23093	1.08 (0.95- 1.23)	0.84293
ieu-b-4976	genus.Bacteroides.id.918	Simple mode	9	-0.0410906	0.14325	0.78152	-0.321861	0.23968	0.959742	0.724799	1.27084	0.96 (0.72- 1.27)
ieu-b-4976	genus.Bacteroides.id.918	Weighted mode	9	-0.03884	0.149025	0.800963	-0.330929	0.253249	0.961905	0.718256	1.2882	0.96 (0.72- 1.29)
ieu-b-4976	genus.Barnesiella.id.944	MR Egger	14	0.289089	0.180757	0.13573	-0.0651938	0.643372	1.33521	0.936886	1.90289	1.34 (0.94- 1.90)
ieu-b-4976	genus.Barnesiella.id.944	Weighted median	14	0.101421	0.0654764	0.121388	-0.0269125	0.229755	1.10674	0.973446	1.25829	1.11 (0.97- 1.26)
ieu-b-4976	genus.Barnesiella.id.944	Inverse variance weighted	14	0.0756592	0.0548458	0.167744	-0.0318385	0.183157	1.07859	0.968663	1.201	1.08 (0.97- 1.20)	0.84293
ieu-b-4976	genus.Barnesiella.id.944	Simple mode	14	0.119358	0.127112	0.364852	-0.129782	0.368497	1.12677	0.878287	1.44556	1.13 (0.88- 1.45)
ieu-b-4976	genus.Barnesiella.id.944	Weighted mode	14	0.127097	0.115583	0.291444	-0.0994449	0.353639	1.13553	0.90534	1.42424	1.14 (0.91- 1.42)
ieu-b-4976	genus.Bifidobacterium.id.436	MR Egger	12	-0.00716126	0.161484	0.965501	-0.323671	0.309348	0.992864	0.723489	1.36254	0.99 (0.72- 1.36)
ieu-b-4976	genus.Bifidobacterium.id.436	Weighted median	12	-0.000559549	0.0703975	0.993658	-0.138539	0.13742	0.999441	0.87063	1.14731	1.00 (0.87- 1.15)
ieu-b-4976	genus.Bifidobacterium.id.436	Inverse variance weighted	12	-0.0201843	0.0601922	0.737375	-0.138161	0.0977924	0.980018	0.870958	1.10273	0.98 (0.87- 1.10)	0.931897
ieu-b-4976	genus.Bifidobacterium.id.436	Simple mode	12	-0.0166803	0.12623	0.897258	-0.264091	0.23073	0.983458	0.767904	1.25952	0.98 (0.77- 1.26)
ieu-b-4976	genus.Bifidobacterium.id.436	Weighted mode	12	-0.0284771	0.107861	0.796649	-0.239885	0.182931	0.971925	0.786718	1.20073	0.97 (0.79- 1.20)
ieu-b-4976	genus.Bilophila.id.3170	MR Egger	12	0.380735	0.235535	0.137065	-0.0809129	0.842383	1.46336	0.922274	2.32189	1.46 (0.92- 2.32)
ieu-b-4976	genus.Bilophila.id.3170	Weighted median	12	0.0715572	0.0704611	0.309841	-0.0665466	0.209661	1.07418	0.935619	1.23326	1.07 (0.94- 1.23)
ieu-b-4976	genus.Bilophila.id.3170	Inverse variance weighted	12	0.0254567	0.0560364	0.649621	-0.0843746	0.135288	1.02578	0.919087	1.14487	1.03 (0.92- 1.14)	0.909469
ieu-b-4976	genus.Bilophila.id.3170	Simple mode	12	0.103918	0.122868	0.415702	-0.136904	0.344739	1.10951	0.872054	1.41162	1.11 (0.87- 1.41)
ieu-b-4976	genus.Bilophila.id.3170	Weighted mode	12	0.0834569	0.108806	0.459215	-0.129804	0.296718	1.08704	0.878268	1.34544	1.09 (0.88- 1.35)
ieu-b-4976	genus.Blautia.id.1992	MR Egger	13	-0.145285	0.111975	0.221016	-0.364756	0.0741853	0.864776	0.694366	1.07701	0.86 (0.69- 1.08)
ieu-b-4976	genus.Blautia.id.1992	Weighted median	13	-0.0792555	0.0685746	0.247781	-0.213662	0.0551507	0.923804	0.807621	1.0567	0.92 (0.81- 1.06)
ieu-b-4976	genus.Blautia.id.1992	Inverse variance weighted	13	-0.0777038	0.0509398	0.127159	-0.177546	0.0221383	0.925238	0.837323	1.02239	0.93 (0.84- 1.02)	0.84293
ieu-b-4976	genus.Blautia.id.1992	Simple mode	13	-0.118043	0.106182	0.288045	-0.32616	0.0900747	0.888658	0.721689	1.09426	0.89 (0.72- 1.09)
ieu-b-4976	genus.Blautia.id.1992	Weighted mode	13	-0.0805682	0.0909584	0.393146	-0.258847	0.0977103	0.922592	0.771941	1.10264	0.92 (0.77- 1.10)
ieu-b-4976	genus.Butyricicoccus.id.2055	MR Egger	7	-0.0180079	0.120479	0.887026	-0.254148	0.218132	0.982153	0.775577	1.24375	0.98 (0.78- 1.24)
ieu-b-4976	genus.Butyricicoccus.id.2055	Weighted median	7	-0.0685217	0.0810009	0.397588	-0.227283	0.0902401	0.933773	0.796695	1.09444	0.93 (0.80- 1.09)
ieu-b-4976	genus.Butyricicoccus.id.2055	Inverse variance weighted	7	-0.0764787	0.0611918	0.211366	-0.196415	0.0434573	0.926373	0.821671	1.04442	0.93 (0.82- 1.04)	0.84293
ieu-b-4976	genus.Butyricicoccus.id.2055	Simple mode	7	-0.131782	0.116546	0.301329	-0.360212	0.0966472	0.876532	0.697528	1.10147	0.88 (0.70- 1.10)
ieu-b-4976	genus.Butyricicoccus.id.2055	Weighted mode	7	-0.0528512	0.0883455	0.57156	-0.226008	0.120306	0.948521	0.797711	1.12784	0.95 (0.80- 1.13)
ieu-b-4976	genus.Butyricimonas.id.945	MR Egger	13	-0.214864	0.194031	0.291761	-0.595164	0.165436	0.806651	0.551472	1.17991	0.81 (0.55- 1.18)
ieu-b-4976	genus.Butyricimonas.id.945	Weighted median	13	0.0628278	0.062458	0.314454	-0.0595899	0.185245	1.06484	0.942151	1.20351	1.06 (0.94- 1.20)
ieu-b-4976	genus.Butyricimonas.id.945	Inverse variance weighted	13	0.0149826	0.0592586	0.800397	-0.101164	0.131129	1.0151	0.903784	1.14012	1.02 (0.90- 1.14)	0.931897
ieu-b-4976	genus.Butyricimonas.id.945	Simple mode	13	0.0648935	0.0962305	0.512868	-0.123718	0.253505	1.06705	0.883629	1.28853	1.07 (0.88- 1.29)
ieu-b-4976	genus.Butyricimonas.id.945	Weighted mode	13	0.0603952	0.0879465	0.505309	-0.11198	0.23277	1.06226	0.894062	1.26209	1.06 (0.89- 1.26)
ieu-b-4976	genus.Butyrivibrio.id.1993	MR Egger	15	0.0456993	0.133565	0.737705	-0.216087	0.307486	1.04676	0.805665	1.36	1.05 (0.81- 1.36)
ieu-b-4976	genus.Butyrivibrio.id.1993	Weighted median	15	0.0271617	0.031224	0.384356	-0.0340373	0.0883606	1.02753	0.966535	1.09238	1.03 (0.97- 1.09)
ieu-b-4976	genus.Butyrivibrio.id.1993	Inverse variance weighted	15	-0.020792	0.0291958	0.476369	-0.0780158	0.0364319	0.979423	0.92495	1.0371	0.98 (0.92- 1.04)	0.84293
ieu-b-4976	genus.Butyrivibrio.id.1993	Simple mode	15	0.0355908	0.045976	0.451738	-0.0545222	0.125704	1.03623	0.946937	1.13395	1.04 (0.95- 1.13)
ieu-b-4976	genus.Butyrivibrio.id.1993	Weighted mode	15	0.0368076	0.0493879	0.468433	-0.0599926	0.133608	1.03749	0.941772	1.14294	1.04 (0.94- 1.14)
ieu-b-4976	genus.CandidatusSoleaferrea.id.11350	MR Egger	10	-0.086519	0.400944	0.834553	-0.87237	0.699332	0.917118	0.41796	2.01241	0.92 (0.42- 2.01)
ieu-b-4976	genus.CandidatusSoleaferrea.id.11350	Weighted median	10	8.93984e-05	0.0491227	0.998548	-0.0961911	0.0963699	1.00009	0.90829	1.10117	1.00 (0.91- 1.10)
ieu-b-4976	genus.CandidatusSoleaferrea.id.11350	Inverse variance weighted	10	-0.0272775	0.038136	0.474442	-0.102024	0.047469	0.973091	0.903008	1.04861	0.97 (0.90- 1.05)	0.84293
ieu-b-4976	genus.CandidatusSoleaferrea.id.11350	Simple mode	10	0.0460663	0.0835383	0.594756	-0.117669	0.209801	1.04714	0.888991	1.23343	1.05 (0.89- 1.23)
ieu-b-4976	genus.CandidatusSoleaferrea.id.11350	Weighted mode	10	0.04734	0.0779723	0.558762	-0.105486	0.200166	1.04848	0.899887	1.22161	1.05 (0.90- 1.22)
ieu-b-4976	genus.Catenibacterium.id.2153	MR Egger	5	0.0432863	0.367171	0.913604	-0.67637	0.762942	1.04424	0.50846	2.14458	1.04 (0.51- 2.14)
ieu-b-4976	genus.Catenibacterium.id.2153	Weighted median	5	0.00409869	0.0466961	0.930057	-0.0874257	0.0956231	1.00411	0.916287	1.10034	1.00 (0.92- 1.10)
ieu-b-4976	genus.Catenibacterium.id.2153	Inverse variance weighted	5	-0.0256353	0.0380388	0.500358	-0.100191	0.0489207	0.97469	0.904664	1.05014	0.97 (0.90- 1.05)	0.84293
ieu-b-4976	genus.Catenibacterium.id.2153	Simple mode	5	0.0185723	0.0629382	0.78261	-0.104787	0.141931	1.01875	0.900517	1.1525	1.02 (0.90- 1.15)
ieu-b-4976	genus.Catenibacterium.id.2153	Weighted mode	5	0.0203296	0.0687585	0.782198	-0.114437	0.155096	1.02054	0.891868	1.16777	1.02 (0.89- 1.17)
ieu-b-4976	genus.ChristensenellaceaeR.7group.id.11283	MR Egger	9	-0.272609	0.205618	0.226531	-0.675621	0.130402	0.76139	0.50884	1.13929	0.76 (0.51- 1.14)
ieu-b-4976	genus.ChristensenellaceaeR.7group.id.11283	Weighted median	9	-0.150859	0.0822545	0.0666459	-0.312078	0.0103596	0.859969	0.731925	1.01041	0.86 (0.73- 1.01)
ieu-b-4976	genus.ChristensenellaceaeR.7group.id.11283	Inverse variance weighted	9	-0.183523	0.0647448	0.00458882	-0.310423	-0.0566235	0.832332	0.733137	0.94495	0.83 (0.73- 0.94)	0.254397
ieu-b-4976	genus.ChristensenellaceaeR.7group.id.11283	Simple mode	9	-0.148285	0.130894	0.290078	-0.404837	0.108266	0.862185	0.667086	1.11434	0.86 (0.67- 1.11)
ieu-b-4976	genus.ChristensenellaceaeR.7group.id.11283	Weighted mode	9	-0.14166	0.123164	0.283293	-0.383062	0.0997423	0.867916	0.681771	1.10489	0.87 (0.68- 1.10)
ieu-b-4976	genus.Clostridiumsensustricto1.id.1873	MR Egger	7	-0.0884746	0.121188	0.498106	-0.326003	0.149053	0.915326	0.721803	1.16073	0.92 (0.72- 1.16)
ieu-b-4976	genus.Clostridiumsensustricto1.id.1873	Weighted median	7	-0.0377498	0.0725005	0.602587	-0.179851	0.104351	0.962954	0.835395	1.10999	0.96 (0.84- 1.11)
ieu-b-4976	genus.Clostridiumsensustricto1.id.1873	Inverse variance weighted	7	-0.0368005	0.0558573	0.510005	-0.146281	0.0726799	0.963868	0.863915	1.07539	0.96 (0.86- 1.08)	0.84293
ieu-b-4976	genus.Clostridiumsensustricto1.id.1873	Simple mode	7	-0.0723075	0.101171	0.50164	-0.270603	0.125988	0.930245	0.762919	1.13427	0.93 (0.76- 1.13)
ieu-b-4976	genus.Clostridiumsensustricto1.id.1873	Weighted mode	7	-0.0458471	0.0888963	0.624484	-0.220084	0.12839	0.955188	0.802451	1.137	0.96 (0.80- 1.14)
ieu-b-4976	genus.Collinsella.id.815	MR Egger	8	0.626193	0.232445	0.035864	0.170601	1.08179	1.87048	1.18602	2.94994	1.87 (1.19- 2.95)
ieu-b-4976	genus.Collinsella.id.815	Weighted median	8	0.00685425	0.0902679	0.939473	-0.170071	0.183779	1.00688	0.843605	1.20175	1.01 (0.84- 1.20)
ieu-b-4976	genus.Collinsella.id.815	Inverse variance weighted	8	0.0693612	0.0733853	0.344575	-0.074474	0.213196	1.07182	0.928232	1.23763	1.07 (0.93- 1.24)	0.84293
ieu-b-4976	genus.Collinsella.id.815	Simple mode	8	-0.0878822	0.160165	0.600269	-0.401806	0.226042	0.915869	0.66911	1.25363	0.92 (0.67- 1.25)
ieu-b-4976	genus.Collinsella.id.815	Weighted mode	8	-0.0903114	0.173069	0.617893	-0.429527	0.248904	0.913647	0.650817	1.28262	0.91 (0.65- 1.28)
ieu-b-4976	genus.Coprobacter.id.949	MR Egger	11	0.0161565	0.12145	0.897097	-0.221886	0.254199	1.01629	0.801006	1.28943	1.02 (0.80- 1.29)
ieu-b-4976	genus.Coprobacter.id.949	Weighted median	11	0.0421828	0.0500831	0.399645	-0.0559801	0.140346	1.04309	0.945558	1.15067	1.04 (0.95- 1.15)
ieu-b-4976	genus.Coprobacter.id.949	Inverse variance weighted	11	0.0260041	0.0356097	0.465235	-0.0437909	0.0957992	1.02635	0.957154	1.10054	1.03 (0.96- 1.10)	0.84293
ieu-b-4976	genus.Coprobacter.id.949	Simple mode	11	-0.0549388	0.0838416	0.527081	-0.219268	0.109391	0.946543	0.803106	1.1156	0.95 (0.80- 1.12)
ieu-b-4976	genus.Coprobacter.id.949	Weighted mode	11	0.0584514	0.079796	0.480674	-0.0979487	0.214852	1.06019	0.906695	1.23968	1.06 (0.91- 1.24)
ieu-b-4976	genus.Coprococcus1.id.11301	MR Egger	12	-0.222051	0.117711	0.088585	-0.452765	0.00866302	0.800874	0.635867	1.0087	0.80 (0.64- 1.01)
ieu-b-4976	genus.Coprococcus1.id.11301	Weighted median	12	-0.115004	0.0677027	0.0893825	-0.247702	0.0176931	0.891362	0.780593	1.01785	0.89 (0.78- 1.02)
ieu-b-4976	genus.Coprococcus1.id.11301	Inverse variance weighted	12	-0.114083	0.0496293	0.0215216	-0.211357	-0.0168098	0.892184	0.809485	0.983331	0.89 (0.81- 0.98)	0.426844
ieu-b-4976	genus.Coprococcus1.id.11301	Simple mode	12	0.00871554	0.136054	0.950072	-0.25795	0.275381	1.00875	0.772634	1.31703	1.01 (0.77- 1.32)
ieu-b-4976	genus.Coprococcus1.id.11301	Weighted mode	12	-0.230453	0.120749	0.0827473	-0.467121	0.0062156	0.794174	0.626804	1.00623	0.79 (0.63- 1.01)
ieu-b-4976	genus.Coprococcus2.id.11302	MR Egger	8	-0.264551	0.45317	0.580636	-1.15276	0.623662	0.76755	0.315763	1.86575	0.77 (0.32- 1.87)
ieu-b-4976	genus.Coprococcus2.id.11302	Weighted median	8	0.0232132	0.0734235	0.751885	-0.120697	0.167123	1.02348	0.886303	1.1819	1.02 (0.89- 1.18)
ieu-b-4976	genus.Coprococcus2.id.11302	Inverse variance weighted	8	-0.0091238	0.0576979	0.874354	-0.122212	0.103964	0.990918	0.884961	1.10956	0.99 (0.88- 1.11)	0.963409
ieu-b-4976	genus.Coprococcus2.id.11302	Simple mode	8	0.0286232	0.118285	0.815729	-0.203216	0.260462	1.02904	0.816102	1.29753	1.03 (0.82- 1.30)
ieu-b-4976	genus.Coprococcus2.id.11302	Weighted mode	8	0.0303542	0.109009	0.788708	-0.183303	0.244011	1.03082	0.832516	1.27636	1.03 (0.83- 1.28)
ieu-b-4976	genus.Coprococcus3.id.11303	MR Egger	9	0.111817	0.23116	0.64335	-0.341258	0.564891	1.11831	0.710876	1.75926	1.12 (0.71- 1.76)
ieu-b-4976	genus.Coprococcus3.id.11303	Weighted median	9	-0.0396292	0.083675	0.635779	-0.203632	0.124374	0.961146	0.815762	1.13244	0.96 (0.82- 1.13)
ieu-b-4976	genus.Coprococcus3.id.11303	Inverse variance weighted	9	-0.0697076	0.0608378	0.25188	-0.18895	0.0495344	0.932666	0.827828	1.05078	0.93 (0.83- 1.05)	0.84293
ieu-b-4976	genus.Coprococcus3.id.11303	Simple mode	9	-0.233448	0.147797	0.152871	-0.523131	0.0562337	0.791798	0.592662	1.05784	0.79 (0.59- 1.06)
ieu-b-4976	genus.Coprococcus3.id.11303	Weighted mode	9	0.0504638	0.154322	0.752058	-0.252008	0.352936	1.05176	0.777239	1.42324	1.05 (0.78- 1.42)
ieu-b-4976	genus.DefluviitaleaceaeUCG011.id.11287	MR Egger	8	0.0557361	0.152224	0.726821	-0.242624	0.354096	1.05732	0.784567	1.42489	1.06 (0.78- 1.42)
ieu-b-4976	genus.DefluviitaleaceaeUCG011.id.11287	Weighted median	8	0.00526251	0.0603755	0.930542	-0.113073	0.123598	1.00528	0.893085	1.13156	1.01 (0.89- 1.13)
ieu-b-4976	genus.DefluviitaleaceaeUCG011.id.11287	Inverse variance weighted	8	0.0289093	0.0452641	0.52303	-0.0598083	0.117627	1.02933	0.941945	1.12482	1.03 (0.94- 1.12)	0.84293
ieu-b-4976	genus.DefluviitaleaceaeUCG011.id.11287	Simple mode	8	-0.0308608	0.0914579	0.745684	-0.210118	0.148397	0.969611	0.810488	1.15997	0.97 (0.81- 1.16)
ieu-b-4976	genus.DefluviitaleaceaeUCG011.id.11287	Weighted mode	8	-0.0287884	0.0913996	0.761963	-0.207932	0.150355	0.971622	0.812263	1.16225	0.97 (0.81- 1.16)
ieu-b-4976	genus.Desulfovibrio.id.3173	MR Egger	10	0.0871268	0.131853	0.527314	-0.171305	0.345558	1.09104	0.842565	1.41278	1.09 (0.84- 1.41)
ieu-b-4976	genus.Desulfovibrio.id.3173	Weighted median	10	0.0459238	0.0607897	0.449976	-0.0732239	0.165072	1.04699	0.929393	1.17948	1.05 (0.93- 1.18)
ieu-b-4976	genus.Desulfovibrio.id.3173	Inverse variance weighted	10	0.0340549	0.0447905	0.447066	-0.0537344	0.121844	1.03464	0.947684	1.12958	1.03 (0.95- 1.13)	0.84293
ieu-b-4976	genus.Desulfovibrio.id.3173	Simple mode	10	0.129861	0.104272	0.244431	-0.0745127	0.334235	1.13867	0.928196	1.39687	1.14 (0.93- 1.40)
ieu-b-4976	genus.Desulfovibrio.id.3173	Weighted mode	10	0.113194	0.0906667	0.24336	-0.0645127	0.290901	1.11985	0.937524	1.33763	1.12 (0.94- 1.34)
ieu-b-4976	genus.Dialister.id.2183	MR Egger	11	-0.0761645	0.201222	0.713826	-0.47056	0.318231	0.926664	0.624652	1.37469	0.93 (0.62- 1.37)
ieu-b-4976	genus.Dialister.id.2183	Weighted median	11	-0.0908618	0.0677965	0.180176	-0.223743	0.0420193	0.913144	0.799521	1.04291	0.91 (0.80- 1.04)
ieu-b-4976	genus.Dialister.id.2183	Inverse variance weighted	11	-0.0414359	0.0495617	0.403128	-0.138577	0.055705	0.959411	0.870596	1.05729	0.96 (0.87- 1.06)	0.84293
ieu-b-4976	genus.Dialister.id.2183	Simple mode	11	-0.148191	0.105362	0.189882	-0.3547	0.0583172	0.862266	0.701384	1.06005	0.86 (0.70- 1.06)
ieu-b-4976	genus.Dialister.id.2183	Weighted mode	11	-0.140221	0.107681	0.222044	-0.351275	0.070833	0.869166	0.70379	1.0734	0.87 (0.70- 1.07)
ieu-b-4976	genus.Dorea.id.1997	MR Egger	9	0.310429	0.168006	0.107124	-0.0188626	0.639721	1.36401	0.981314	1.89595	1.36 (0.98- 1.90)
ieu-b-4976	genus.Dorea.id.1997	Weighted median	9	0.0244811	0.0859349	0.775736	-0.143951	0.192913	1.02478	0.86593	1.21278	1.02 (0.87- 1.21)
ieu-b-4976	genus.Dorea.id.1997	Inverse variance weighted	9	0.00523857	0.0618985	0.932554	-0.116083	0.12656	1.00525	0.890402	1.13492	1.01 (0.89- 1.13)	0.973456
ieu-b-4976	genus.Dorea.id.1997	Simple mode	9	0.0240091	0.141714	0.869673	-0.253751	0.301769	1.0243	0.775885	1.35225	1.02 (0.78- 1.35)
ieu-b-4976	genus.Dorea.id.1997	Weighted mode	9	0.0426619	0.13584	0.761509	-0.223584	0.308908	1.04358	0.799648	1.36194	1.04 (0.80- 1.36)
ieu-b-4976	genus.Eggerthella.id.819	MR Egger	10	0.0954614	0.157677	0.561675	-0.213586	0.404508	1.10017	0.807683	1.49857	1.10 (0.81- 1.50)
ieu-b-4976	genus.Eggerthella.id.819	Weighted median	10	0.0402121	0.0460944	0.382998	-0.050133	0.130557	1.04103	0.951103	1.13946	1.04 (0.95- 1.14)
ieu-b-4976	genus.Eggerthella.id.819	Inverse variance weighted	10	0.0393746	0.0345308	0.254173	-0.0283059	0.107055	1.04016	0.972091	1.113	1.04 (0.97- 1.11)	0.84293
ieu-b-4976	genus.Eggerthella.id.819	Simple mode	10	0.0791929	0.0705545	0.290727	-0.0590939	0.21748	1.08241	0.942618	1.24294	1.08 (0.94- 1.24)
ieu-b-4976	genus.Eggerthella.id.819	Weighted mode	10	0.0725515	0.0740071	0.352539	-0.0725025	0.217605	1.07525	0.930063	1.2431	1.08 (0.93- 1.24)
ieu-b-4976	genus.Eisenbergiella.id.11304	MR Egger	11	0.0460212	0.272121	0.869442	-0.487337	0.579379	1.0471	0.61426	1.78493	1.05 (0.61- 1.78)
ieu-b-4976	genus.Eisenbergiella.id.11304	Weighted median	11	-0.0105939	0.0487236	0.827875	-0.106092	0.0849044	0.989462	0.899342	1.08861	0.99 (0.90- 1.09)
ieu-b-4976	genus.Eisenbergiella.id.11304	Inverse variance weighted	11	-0.00484905	0.0347726	0.889094	-0.0730033	0.0633052	0.995163	0.929598	1.06535	1.00 (0.93- 1.07)	0.970663
ieu-b-4976	genus.Eisenbergiella.id.11304	Simple mode	11	-0.0253873	0.078657	0.753524	-0.179555	0.12878	0.974932	0.835642	1.13744	0.97 (0.84- 1.14)
ieu-b-4976	genus.Eisenbergiella.id.11304	Weighted mode	11	-0.0239915	0.075993	0.758716	-0.172938	0.124955	0.976294	0.84119	1.1331	0.98 (0.84- 1.13)
ieu-b-4976	genus.Enterorhabdus.id.820	MR Egger	7	-0.0606989	0.121468	0.638489	-0.298777	0.177379	0.941107	0.741725	1.19408	0.94 (0.74- 1.19)
ieu-b-4976	genus.Enterorhabdus.id.820	Weighted median	7	0.0499363	0.0615234	0.416984	-0.0706494	0.170522	1.0512	0.931788	1.18592	1.05 (0.93- 1.19)
ieu-b-4976	genus.Enterorhabdus.id.820	Inverse variance weighted	7	0.0244915	0.0463152	0.596943	-0.0662862	0.115269	1.02479	0.935863	1.12218	1.02 (0.94- 1.12)	0.872242
ieu-b-4976	genus.Enterorhabdus.id.820	Simple mode	7	0.0877636	0.0831015	0.331579	-0.0751154	0.250643	1.09173	0.927636	1.28485	1.09 (0.93- 1.28)
ieu-b-4976	genus.Enterorhabdus.id.820	Weighted mode	7	0.0632725	0.0768285	0.441691	-0.0873115	0.213856	1.06532	0.916392	1.23844	1.07 (0.92- 1.24)
ieu-b-4976	genus.Erysipelatoclostridium.id.11381	MR Egger	15	0.211661	0.146038	0.17093	-0.0745731	0.497896	1.23573	0.92814	1.64526	1.24 (0.93- 1.65)
ieu-b-4976	genus.Erysipelatoclostridium.id.11381	Weighted median	15	-0.0519141	0.0507523	0.306359	-0.151389	0.0475604	0.94941	0.859514	1.04871	0.95 (0.86- 1.05)
ieu-b-4976	genus.Erysipelatoclostridium.id.11381	Inverse variance weighted	15	-0.0564126	0.0374535	0.132015	-0.129821	0.0169962	0.945149	0.878252	1.01714	0.95 (0.88- 1.02)	0.84293
ieu-b-4976	genus.Erysipelatoclostridium.id.11381	Simple mode	15	-0.047324	0.0879919	0.599146	-0.219788	0.12514	0.953778	0.802689	1.13331	0.95 (0.80- 1.13)
ieu-b-4976	genus.Erysipelatoclostridium.id.11381	Weighted mode	15	-0.0434814	0.0886909	0.631545	-0.217316	0.130353	0.95745	0.804676	1.13923	0.96 (0.80- 1.14)
ieu-b-4976	genus.ErysipelotrichaceaeUCG003.id.11384	MR Egger	16	0.00281302	0.114456	0.980739	-0.221521	0.227147	1.00282	0.801299	1.25501	1.00 (0.80- 1.26)
ieu-b-4976	genus.ErysipelotrichaceaeUCG003.id.11384	Weighted median	16	-0.0324938	0.0561249	0.562619	-0.142499	0.0775109	0.968028	0.867189	1.08059	0.97 (0.87- 1.08)
ieu-b-4976	genus.ErysipelotrichaceaeUCG003.id.11384	Inverse variance weighted	16	-0.00892183	0.0422207	0.832642	-0.0916744	0.0738307	0.991118	0.912402	1.07662	0.99 (0.91- 1.08)	0.943661
ieu-b-4976	genus.ErysipelotrichaceaeUCG003.id.11384	Simple mode	16	-0.0559239	0.0950002	0.564842	-0.242124	0.130276	0.945611	0.784959	1.13914	0.95 (0.78- 1.14)
ieu-b-4976	genus.ErysipelotrichaceaeUCG003.id.11384	Weighted mode	16	-0.0578374	0.0980444	0.564032	-0.250004	0.13433	0.943803	0.778797	1.14377	0.94 (0.78- 1.14)
ieu-b-4976	genus.Escherichia.Shigella.id.3504	MR Egger	10	0.00302165	0.139349	0.983231	-0.270103	0.276146	1.00303	0.763301	1.31804	1.00 (0.76- 1.32)
ieu-b-4976	genus.Escherichia.Shigella.id.3504	Weighted median	10	-0.0590657	0.0705734	0.402626	-0.19739	0.0792581	0.942645	0.820871	1.08248	0.94 (0.82- 1.08)
ieu-b-4976	genus.Escherichia.Shigella.id.3504	Inverse variance weighted	10	-0.0491529	0.0500373	0.32594	-0.147226	0.0489202	0.952036	0.863099	1.05014	0.95 (0.86- 1.05)	0.84293
ieu-b-4976	genus.Escherichia.Shigella.id.3504	Simple mode	10	-0.0337169	0.110853	0.767922	-0.250988	0.183554	0.966845	0.778032	1.20148	0.97 (0.78- 1.20)
ieu-b-4976	genus.Escherichia.Shigella.id.3504	Weighted mode	10	-0.0711937	0.0942072	0.469137	-0.25584	0.113452	0.931282	0.774266	1.12014	0.93 (0.77- 1.12)
ieu-b-4976	genus.Faecalibacterium.id.2057	MR Egger	10	0.0255851	0.107365	0.817639	-0.184851	0.236021	1.02592	0.831228	1.2662	1.03 (0.83- 1.27)
ieu-b-4976	genus.Faecalibacterium.id.2057	Weighted median	10	0.0257258	0.0706987	0.715948	-0.112844	0.164295	1.02606	0.89329	1.17856	1.03 (0.89- 1.18)
ieu-b-4976	genus.Faecalibacterium.id.2057	Inverse variance weighted	10	0.0365186	0.0512487	0.476107	-0.0639288	0.136966	1.03719	0.938072	1.14679	1.04 (0.94- 1.15)	0.84293
ieu-b-4976	genus.Faecalibacterium.id.2057	Simple mode	10	0.0258853	0.106341	0.813139	-0.182543	0.234314	1.02622	0.833149	1.26404	1.03 (0.83- 1.26)
ieu-b-4976	genus.Faecalibacterium.id.2057	Weighted mode	10	0.0310736	0.0815755	0.7121	-0.128814	0.190962	1.03156	0.879137	1.21041	1.03 (0.88- 1.21)
ieu-b-4976	genus.FamilyXIIIAD3011group.id.11293	MR Egger	13	-0.263093	0.248894	0.313152	-0.750925	0.22474	0.768671	0.47193	1.252	0.77 (0.47- 1.25)
ieu-b-4976	genus.FamilyXIIIAD3011group.id.11293	Weighted median	13	-0.0201763	0.0680481	0.766848	-0.153551	0.113198	0.980026	0.857657	1.11985	0.98 (0.86- 1.12)
ieu-b-4976	genus.FamilyXIIIAD3011group.id.11293	Inverse variance weighted	13	-0.0320075	0.0517067	0.535903	-0.133353	0.0693377	0.968499	0.875156	1.0718	0.97 (0.88- 1.07)	0.84293
ieu-b-4976	genus.FamilyXIIIAD3011group.id.11293	Simple mode	13	-0.0165567	0.115409	0.888308	-0.242759	0.209646	0.98358	0.78446	1.23324	0.98 (0.78- 1.23)
ieu-b-4976	genus.FamilyXIIIAD3011group.id.11293	Weighted mode	13	-0.0165567	0.111188	0.8841	-0.234484	0.201371	0.98358	0.790979	1.22308	0.98 (0.79- 1.22)
ieu-b-4976	genus.FamilyXIIIUCG001.id.11294	MR Egger	8	0.0471472	0.154419	0.770438	-0.255515	0.349809	1.04828	0.774518	1.4188	1.05 (0.77- 1.42)
ieu-b-4976	genus.FamilyXIIIUCG001.id.11294	Weighted median	8	-0.0415192	0.0751224	0.580478	-0.188759	0.105721	0.959331	0.827986	1.11151	0.96 (0.83- 1.11)
ieu-b-4976	genus.FamilyXIIIUCG001.id.11294	Inverse variance weighted	8	0.036597	0.0564087	0.516479	-0.0739641	0.147158	1.03727	0.928705	1.15854	1.04 (0.93- 1.16)	0.84293
ieu-b-4976	genus.FamilyXIIIUCG001.id.11294	Simple mode	8	-0.0490068	0.112852	0.677174	-0.270198	0.172184	0.952175	0.763229	1.1879	0.95 (0.76- 1.19)
ieu-b-4976	genus.FamilyXIIIUCG001.id.11294	Weighted mode	8	-0.0550345	0.110618	0.634068	-0.271845	0.161776	0.946453	0.761972	1.1756	0.95 (0.76- 1.18)
ieu-b-4976	genus.Flavonifractor.id.2059	MR Egger	5	-0.274765	0.271874	0.386629	-0.807638	0.258108	0.759751	0.44591	1.29448	0.76 (0.45- 1.29)
ieu-b-4976	genus.Flavonifractor.id.2059	Weighted median	5	-0.0816058	0.086439	0.345126	-0.251026	0.0878146	0.921635	0.778002	1.09179	0.92 (0.78- 1.09)
ieu-b-4976	genus.Flavonifractor.id.2059	Inverse variance weighted	5	-0.119819	0.066558	0.0718267	-0.250272	0.010635	0.887081	0.778589	1.01069	0.89 (0.78- 1.01)	0.84293
ieu-b-4976	genus.Flavonifractor.id.2059	Simple mode	5	-0.08872	0.108262	0.458523	-0.300913	0.123473	0.915102	0.740142	1.13142	0.92 (0.74- 1.13)
ieu-b-4976	genus.Flavonifractor.id.2059	Weighted mode	5	-0.0874359	0.107736	0.462565	-0.298598	0.123726	0.916278	0.741858	1.13171	0.92 (0.74- 1.13)
ieu-b-4976	genus.Fusicatenibacter.id.11305	MR Egger	18	-0.147064	0.210761	0.495333	-0.560155	0.266027	0.863239	0.571121	1.30477	0.86 (0.57- 1.30)
ieu-b-4976	genus.Fusicatenibacter.id.11305	Weighted median	18	-0.0264199	0.066731	0.692167	-0.157213	0.104373	0.973926	0.854522	1.11001	0.97 (0.85- 1.11)
ieu-b-4976	genus.Fusicatenibacter.id.11305	Inverse variance weighted	18	0.00550456	0.0521046	0.915864	-0.0966205	0.10763	1.00552	0.9079	1.11364	1.01 (0.91- 1.11)	0.973456
ieu-b-4976	genus.Fusicatenibacter.id.11305	Simple mode	18	-0.111967	0.132212	0.408828	-0.371102	0.147168	0.894074	0.689973	1.15855	0.89 (0.69- 1.16)
ieu-b-4976	genus.Fusicatenibacter.id.11305	Weighted mode	18	-0.114781	0.125358	0.372669	-0.360484	0.130921	0.891561	0.697339	1.13988	0.89 (0.70- 1.14)
ieu-b-4976	genus.Gordonibacter.id.821	MR Egger	12	-0.00951171	0.13662	0.945868	-0.277288	0.258264	0.990533	0.757836	1.29468	0.99 (0.76- 1.29)
ieu-b-4976	genus.Gordonibacter.id.821	Weighted median	12	0.000647193	0.0405224	0.987257	-0.0787767	0.0800711	1.00065	0.924246	1.08336	1.00 (0.92- 1.08)
ieu-b-4976	genus.Gordonibacter.id.821	Inverse variance weighted	12	0.0197537	0.0305823	0.518331	-0.0401876	0.0796951	1.01995	0.960609	1.08296	1.02 (0.96- 1.08)	0.84293
ieu-b-4976	genus.Gordonibacter.id.821	Simple mode	12	-0.0193659	0.0630557	0.764485	-0.142955	0.104223	0.98082	0.866793	1.10985	0.98 (0.87- 1.11)
ieu-b-4976	genus.Gordonibacter.id.821	Weighted mode	12	-0.0234292	0.0587653	0.697751	-0.138609	0.0917507	0.976843	0.870568	1.09609	0.98 (0.87- 1.10)
ieu-b-4976	genus.Haemophilus.id.3698	MR Egger	9	-0.0521679	0.0929224	0.592026	-0.234296	0.12996	0.949169	0.791128	1.13878	0.95 (0.79- 1.14)
ieu-b-4976	genus.Haemophilus.id.3698	Weighted median	9	-0.0277934	0.0526394	0.597502	-0.130967	0.0753798	0.972589	0.877247	1.07829	0.97 (0.88- 1.08)
ieu-b-4976	genus.Haemophilus.id.3698	Inverse variance weighted	9	0.0128581	0.0398344	0.746856	-0.0652174	0.0909335	1.01294	0.936864	1.0952	1.01 (0.94- 1.10)	0.931897
ieu-b-4976	genus.Haemophilus.id.3698	Simple mode	9	-0.0383157	0.0760101	0.627787	-0.187296	0.110664	0.962409	0.829199	1.11702	0.96 (0.83- 1.12)
ieu-b-4976	genus.Haemophilus.id.3698	Weighted mode	9	-0.0383157	0.0727989	0.61294	-0.181002	0.10437	0.962409	0.834434	1.11001	0.96 (0.83- 1.11)
ieu-b-4976	genus.Holdemanella.id.11393	MR Egger	11	0.0186524	0.104914	0.862826	-0.186978	0.224283	1.01883	0.829462	1.25143	1.02 (0.83- 1.25)
ieu-b-4976	genus.Holdemanella.id.11393	Weighted median	11	0.11896	0.0492322	0.0156789	0.0224649	0.215455	1.12632	1.02272	1.24043	1.13 (1.02- 1.24)
ieu-b-4976	genus.Holdemanella.id.11393	Inverse variance weighted	11	0.0996879	0.0365711	0.00641336	0.0280085	0.171367	1.10483	1.0284	1.18693	1.10 (1.03- 1.19)	0.254397
ieu-b-4976	genus.Holdemanella.id.11393	Simple mode	11	0.177421	0.0895276	0.075653	0.00194657	0.352895	1.19413	1.00195	1.42318	1.19 (1.00- 1.42)
ieu-b-4976	genus.Holdemanella.id.11393	Weighted mode	11	0.178539	0.0878083	0.0694224	0.00643508	0.350644	1.19547	1.00646	1.41998	1.20 (1.01- 1.42)
ieu-b-4976	genus.Holdemania.id.2157	MR Egger	15	-0.101724	0.099093	0.323355	-0.295946	0.0924983	0.903279	0.743827	1.09691	0.90 (0.74- 1.10)
ieu-b-4976	genus.Holdemania.id.2157	Weighted median	15	0.0930573	0.0473999	0.0496185	0.000153502	0.185961	1.09752	1.00015	1.20438	1.10 (1.00- 1.20)
ieu-b-4976	genus.Holdemania.id.2157	Inverse variance weighted	15	0.0513036	0.0345483	0.137548	-0.016411	0.119018	1.05264	0.983723	1.12639	1.05 (0.98- 1.13)	0.84293
ieu-b-4976	genus.Holdemania.id.2157	Simple mode	15	0.0996661	0.0887921	0.280547	-0.0743664	0.273699	1.1048	0.928331	1.31482	1.10 (0.93- 1.31)
ieu-b-4976	genus.Holdemania.id.2157	Weighted mode	15	0.0906816	0.0795514	0.273451	-0.0652392	0.246602	1.09492	0.936843	1.27967	1.09 (0.94- 1.28)
ieu-b-4976	genus.Howardella.id.2000	MR Egger	9	0.168491	0.13383	0.248392	-0.0938164	0.430799	1.18352	0.91045	1.53849	1.18 (0.91- 1.54)
ieu-b-4976	genus.Howardella.id.2000	Weighted median	9	0.031714	0.0398422	0.426038	-0.0463767	0.109805	1.03222	0.954682	1.11606	1.03 (0.95- 1.12)
ieu-b-4976	genus.Howardella.id.2000	Inverse variance weighted	9	0.0387188	0.0312629	0.215534	-0.0225565	0.0999941	1.03948	0.977696	1.10516	1.04 (0.98- 1.11)	0.84293
ieu-b-4976	genus.Howardella.id.2000	Simple mode	9	0.0364416	0.059068	0.55442	-0.0793316	0.152215	1.03711	0.923734	1.16441	1.04 (0.92- 1.16)
ieu-b-4976	genus.Howardella.id.2000	Weighted mode	9	0.0364416	0.0634825	0.581716	-0.0879841	0.160867	1.03711	0.915775	1.17453	1.04 (0.92- 1.17)
ieu-b-4976	genus.Hungatella.id.11306	MR Egger	5	-0.318729	0.379244	0.462368	-1.06205	0.42459	0.727072	0.345747	1.52896	0.73 (0.35- 1.53)
ieu-b-4976	genus.Hungatella.id.11306	Weighted median	5	0.0262371	0.0627945	0.676075	-0.0968401	0.149314	1.02658	0.907701	1.16104	1.03 (0.91- 1.16)
ieu-b-4976	genus.Hungatella.id.11306	Inverse variance weighted	5	-0.0220335	0.0568021	0.69809	-0.133366	0.0892986	0.978207	0.875145	1.09341	0.98 (0.88- 1.09)	0.931897
ieu-b-4976	genus.Hungatella.id.11306	Simple mode	5	0.0515002	0.0931088	0.609639	-0.130993	0.233993	1.05285	0.877224	1.26364	1.05 (0.88- 1.26)
ieu-b-4976	genus.Hungatella.id.11306	Weighted mode	5	0.0515002	0.0840877	0.573341	-0.113312	0.216312	1.05285	0.892872	1.24149	1.05 (0.89- 1.24)
ieu-b-4976	genus.Intestinibacter.id.11345	MR Egger	14	0.121043	0.141761	0.409911	-0.15681	0.398895	1.12867	0.854867	1.49018	1.13 (0.85- 1.49)
ieu-b-4976	genus.Intestinibacter.id.11345	Weighted median	14	-0.0198699	0.0602742	0.741658	-0.138007	0.0982676	0.980326	0.871092	1.10326	0.98 (0.87- 1.10)
ieu-b-4976	genus.Intestinibacter.id.11345	Inverse variance weighted	14	0.00380448	0.0432918	0.929972	-0.0810474	0.0886564	1.00381	0.92215	1.09271	1.00 (0.92- 1.09)	0.973456
ieu-b-4976	genus.Intestinibacter.id.11345	Simple mode	14	-0.0281013	0.094394	0.770635	-0.213113	0.156911	0.97229	0.808064	1.16989	0.97 (0.81- 1.17)
ieu-b-4976	genus.Intestinibacter.id.11345	Weighted mode	14	-0.0217548	0.0960267	0.824298	-0.209967	0.166458	0.97848	0.810611	1.18111	0.98 (0.81- 1.18)
ieu-b-4976	genus.Intestinimonas.id.2062	MR Egger	17	-0.126726	0.14603	0.399172	-0.412945	0.159493	0.880975	0.661699	1.17292	0.88 (0.66- 1.17)
ieu-b-4976	genus.Intestinimonas.id.2062	Weighted median	17	-0.0521452	0.0625839	0.404729	-0.17481	0.0705193	0.949191	0.839617	1.07307	0.95 (0.84- 1.07)
ieu-b-4976	genus.Intestinimonas.id.2062	Inverse variance weighted	17	-0.0224602	0.0575573	0.696372	-0.135272	0.0903522	0.97779	0.873478	1.09456	0.98 (0.87- 1.09)	0.931897
ieu-b-4976	genus.Intestinimonas.id.2062	Simple mode	17	-0.144236	0.158837	0.377312	-0.455556	0.167084	0.865684	0.634095	1.18185	0.87 (0.63- 1.18)
ieu-b-4976	genus.Intestinimonas.id.2062	Weighted mode	17	-0.168418	0.166209	0.325999	-0.494188	0.157351	0.845	0.610066	1.17041	0.85 (0.61- 1.17)
ieu-b-4976	genus.Lachnoclostridium.id.11308	MR Egger	13	0.117491	0.248846	0.646052	-0.370247	0.605229	1.12467	0.690564	1.83167	1.12 (0.69- 1.83)
ieu-b-4976	genus.Lachnoclostridium.id.11308	Weighted median	13	0.0399746	0.0844819	0.636089	-0.12561	0.205559	1.04078	0.881959	1.22821	1.04 (0.88- 1.23)
ieu-b-4976	genus.Lachnoclostridium.id.11308	Inverse variance weighted	13	0.0549435	0.0666173	0.409506	-0.0756265	0.185513	1.05648	0.927162	1.20384	1.06 (0.93- 1.20)	0.84293
ieu-b-4976	genus.Lachnoclostridium.id.11308	Simple mode	13	-0.0118556	0.135525	0.931734	-0.277485	0.253774	0.988214	0.757687	1.28888	0.99 (0.76- 1.29)
ieu-b-4976	genus.Lachnoclostridium.id.11308	Weighted mode	13	-0.0148204	0.130078	0.911174	-0.269774	0.240133	0.985289	0.763552	1.27142	0.99 (0.76- 1.27)
ieu-b-4976	genus.Lachnospira.id.2004	MR Egger	6	-0.0213949	0.53672	0.970113	-1.07337	1.03058	0.978832	0.341856	2.80268	0.98 (0.34- 2.80)
ieu-b-4976	genus.Lachnospira.id.2004	Weighted median	6	-0.100999	0.101656	0.320449	-0.300246	0.0982474	0.903934	0.740636	1.10324	0.90 (0.74- 1.10)
ieu-b-4976	genus.Lachnospira.id.2004	Inverse variance weighted	6	-0.109643	0.0805362	0.173383	-0.267494	0.0482079	0.896154	0.765295	1.04939	0.90 (0.77- 1.05)	0.84293
ieu-b-4976	genus.Lachnospira.id.2004	Simple mode	6	0.0316934	0.163768	0.854163	-0.289292	0.352678	1.0322	0.748794	1.42287	1.03 (0.75- 1.42)
ieu-b-4976	genus.Lachnospira.id.2004	Weighted mode	6	-0.0401074	0.179477	0.832014	-0.391881	0.311667	0.960686	0.675784	1.3657	0.96 (0.68- 1.37)
ieu-b-4976	genus.LachnospiraceaeFCS020group.id.11314	MR Egger	12	-0.0160627	0.112384	0.889186	-0.236335	0.204209	0.984066	0.789517	1.22655	0.98 (0.79- 1.23)
ieu-b-4976	genus.LachnospiraceaeFCS020group.id.11314	Weighted median	12	0.0256636	0.0619243	0.678555	-0.095708	0.147035	1.026	0.908729	1.15839	1.03 (0.91- 1.16)
ieu-b-4976	genus.LachnospiraceaeFCS020group.id.11314	Inverse variance weighted	12	0.0107715	0.045892	0.814431	-0.0791768	0.10072	1.01083	0.923877	1.10597	1.01 (0.92- 1.11)	0.931897
ieu-b-4976	genus.LachnospiraceaeFCS020group.id.11314	Simple mode	12	0.0162779	0.0954999	0.867752	-0.170902	0.203458	1.01641	0.842904	1.22563	1.02 (0.84- 1.23)
ieu-b-4976	genus.LachnospiraceaeFCS020group.id.11314	Weighted mode	12	0.0242701	0.084138	0.77836	-0.14064	0.189181	1.02457	0.868802	1.20826	1.02 (0.87- 1.21)
ieu-b-4976	genus.LachnospiraceaeNC2004group.id.11316	MR Egger	9	0.317751	0.18295	0.125992	-0.0408307	0.676333	1.37403	0.959992	1.96665	1.37 (0.96- 1.97)
ieu-b-4976	genus.LachnospiraceaeNC2004group.id.11316	Weighted median	9	0.023378	0.0603427	0.698445	-0.0948937	0.14165	1.02365	0.90947	1.15217	1.02 (0.91- 1.15)
ieu-b-4976	genus.LachnospiraceaeNC2004group.id.11316	Inverse variance weighted	9	-0.0142862	0.050955	0.779194	-0.114158	0.0855856	0.985815	0.892117	1.08935	0.99 (0.89- 1.09)	0.931897
ieu-b-4976	genus.LachnospiraceaeNC2004group.id.11316	Simple mode	9	0.0270095	0.10522	0.803892	-0.179221	0.23324	1.02738	0.835921	1.26268	1.03 (0.84- 1.26)
ieu-b-4976	genus.LachnospiraceaeNC2004group.id.11316	Weighted mode	9	0.0171466	0.0981121	0.865606	-0.175153	0.209446	1.01729	0.839329	1.233	1.02 (0.84- 1.23)
ieu-b-4976	genus.LachnospiraceaeND3007group.id.11317	MR Egger	3	-0.71951	1.8469	0.763503	-4.33943	2.90041	0.486991	0.013044	18.1816	0.49 (0.01-18.18)
ieu-b-4976	genus.LachnospiraceaeND3007group.id.11317	Weighted median	3	-0.0785786	0.130395	0.546762	-0.334153	0.176996	0.924429	0.715944	1.19363	0.92 (0.72- 1.19)
ieu-b-4976	genus.LachnospiraceaeND3007group.id.11317	Inverse variance weighted	3	-0.0458231	0.109749	0.676293	-0.260931	0.169285	0.955211	0.770334	1.18446	0.96 (0.77- 1.18)	0.931897
ieu-b-4976	genus.LachnospiraceaeND3007group.id.11317	Simple mode	3	-0.107289	0.154478	0.559185	-0.410066	0.195487	0.898266	0.663607	1.2159	0.90 (0.66- 1.22)
ieu-b-4976	genus.LachnospiraceaeND3007group.id.11317	Weighted mode	3	-0.107994	0.164138	0.578178	-0.429706	0.213717	0.897633	0.650701	1.23827	0.90 (0.65- 1.24)
ieu-b-4976	genus.LachnospiraceaeNK4A136group.id.11319	MR Egger	15	0.0991438	0.0897509	0.289335	-0.0767679	0.275056	1.10423	0.926105	1.3166	1.10 (0.93- 1.32)
ieu-b-4976	genus.LachnospiraceaeNK4A136group.id.11319	Weighted median	15	0.0361007	0.0615995	0.557839	-0.0846344	0.156836	1.03676	0.918848	1.1698	1.04 (0.92- 1.17)
ieu-b-4976	genus.LachnospiraceaeNK4A136group.id.11319	Inverse variance weighted	15	0.0122224	0.043735	0.779889	-0.0734983	0.097943	1.0123	0.929138	1.1029	1.01 (0.93- 1.10)	0.931897
ieu-b-4976	genus.LachnospiraceaeNK4A136group.id.11319	Simple mode	15	0.05999	0.099358	0.55565	-0.134752	0.254732	1.06183	0.873933	1.29012	1.06 (0.87- 1.29)
ieu-b-4976	genus.LachnospiraceaeNK4A136group.id.11319	Weighted mode	15	0.0460945	0.071388	0.528922	-0.093826	0.186015	1.04717	0.910441	1.20444	1.05 (0.91- 1.20)
ieu-b-4976	genus.LachnospiraceaeUCG001.id.11321	MR Egger	13	0.344464	0.208836	0.127291	-0.0648542	0.753781	1.41123	0.937204	2.12502	1.41 (0.94- 2.13)
ieu-b-4976	genus.LachnospiraceaeUCG001.id.11321	Weighted median	13	0.0165339	0.062038	0.789844	-0.10506	0.138128	1.01667	0.90027	1.14812	1.02 (0.90- 1.15)
ieu-b-4976	genus.LachnospiraceaeUCG001.id.11321	Inverse variance weighted	13	-0.0286636	0.0512808	0.576193	-0.129174	0.0718467	0.971743	0.878821	1.07449	0.97 (0.88- 1.07)	0.857086
ieu-b-4976	genus.LachnospiraceaeUCG001.id.11321	Simple mode	13	0.113881	0.132994	0.408612	-0.146787	0.37455	1.12062	0.863478	1.45434	1.12 (0.86- 1.45)
ieu-b-4976	genus.LachnospiraceaeUCG001.id.11321	Weighted mode	13	0.107081	0.124796	0.407675	-0.137519	0.351682	1.11302	0.871518	1.42146	1.11 (0.87- 1.42)
ieu-b-4976	genus.LachnospiraceaeUCG004.id.11324	MR Egger	12	-0.173301	0.192773	0.389791	-0.551136	0.204533	0.840884	0.576295	1.22695	0.84 (0.58- 1.23)
ieu-b-4976	genus.LachnospiraceaeUCG004.id.11324	Weighted median	12	-0.065554	0.0641195	0.306604	-0.191228	0.0601202	0.936548	0.825944	1.06196	0.94 (0.83- 1.06)
ieu-b-4976	genus.LachnospiraceaeUCG004.id.11324	Inverse variance weighted	12	-0.0691004	0.0512548	0.177603	-0.16956	0.0313591	0.933233	0.844036	1.03186	0.93 (0.84- 1.03)	0.84293
ieu-b-4976	genus.LachnospiraceaeUCG004.id.11324	Simple mode	12	-0.0205394	0.108262	0.852984	-0.232732	0.191653	0.97967	0.792366	1.21125	0.98 (0.79- 1.21)
ieu-b-4976	genus.LachnospiraceaeUCG004.id.11324	Weighted mode	12	-0.0241417	0.107129	0.825838	-0.234115	0.185832	0.976147	0.791271	1.20422	0.98 (0.79- 1.20)
ieu-b-4976	genus.LachnospiraceaeUCG008.id.11328	MR Egger	11	0.175416	0.189736	0.379333	-0.196466	0.547299	1.19174	0.821629	1.72858	1.19 (0.82- 1.73)
ieu-b-4976	genus.LachnospiraceaeUCG008.id.11328	Weighted median	11	0.0278096	0.0529803	0.599649	-0.0760317	0.131651	1.0282	0.926787	1.14071	1.03 (0.93- 1.14)
ieu-b-4976	genus.LachnospiraceaeUCG008.id.11328	Inverse variance weighted	11	0.0236795	0.0367608	0.519477	-0.0483716	0.0957307	1.02396	0.95278	1.10046	1.02 (0.95- 1.10)	0.84293
ieu-b-4976	genus.LachnospiraceaeUCG008.id.11328	Simple mode	11	0.0766735	0.0936291	0.431923	-0.10684	0.260187	1.07969	0.89867	1.29717	1.08 (0.90- 1.30)
ieu-b-4976	genus.LachnospiraceaeUCG008.id.11328	Weighted mode	11	0.0599777	0.0931164	0.533995	-0.12253	0.242486	1.06181	0.884679	1.27441	1.06 (0.88- 1.27)
ieu-b-4976	genus.LachnospiraceaeUCG010.id.11330	MR Egger	9	0.161925	0.155066	0.331091	-0.142004	0.465854	1.17577	0.867618	1.59337	1.18 (0.87- 1.59)
ieu-b-4976	genus.LachnospiraceaeUCG010.id.11330	Weighted median	9	0.0558278	0.0710955	0.432306	-0.0835194	0.195175	1.05742	0.919873	1.21552	1.06 (0.92- 1.22)
ieu-b-4976	genus.LachnospiraceaeUCG010.id.11330	Inverse variance weighted	9	0.00764905	0.0593507	0.897454	-0.108678	0.123976	1.00768	0.897019	1.13199	1.01 (0.90- 1.13)	0.970882
ieu-b-4976	genus.LachnospiraceaeUCG010.id.11330	Simple mode	9	0.0610951	0.112054	0.600462	-0.158531	0.280721	1.063	0.853397	1.32408	1.06 (0.85- 1.32)
ieu-b-4976	genus.LachnospiraceaeUCG010.id.11330	Weighted mode	9	0.0773815	0.0861402	0.395246	-0.0914532	0.246216	1.08045	0.912604	1.27918	1.08 (0.91- 1.28)
ieu-b-4976	genus.Lactobacillus.id.1837	MR Egger	10	-0.0892278	0.150707	0.570161	-0.384614	0.206159	0.914637	0.680713	1.22895	0.91 (0.68- 1.23)
ieu-b-4976	genus.Lactobacillus.id.1837	Weighted median	10	0.0415491	0.0521551	0.425657	-0.0606749	0.143773	1.04242	0.941129	1.15462	1.04 (0.94- 1.15)
ieu-b-4976	genus.Lactobacillus.id.1837	Inverse variance weighted	10	-0.00296823	0.0502636	0.95291	-0.101485	0.0955485	0.997036	0.903495	1.10026	1.00 (0.90- 1.10)	0.977554
ieu-b-4976	genus.Lactobacillus.id.1837	Simple mode	10	0.0476492	0.0880761	0.601638	-0.12498	0.220278	1.0488	0.882515	1.24642	1.05 (0.88- 1.25)
ieu-b-4976	genus.Lactobacillus.id.1837	Weighted mode	10	0.0299168	0.0908137	0.749367	-0.148078	0.207912	1.03037	0.862364	1.2311	1.03 (0.86- 1.23)
ieu-b-4976	genus.Lactococcus.id.1851	MR Egger	8	0.0543579	0.187275	0.78139	-0.312701	0.421416	1.05586	0.731469	1.52412	1.06 (0.73- 1.52)
ieu-b-4976	genus.Lactococcus.id.1851	Weighted median	8	0.0471518	0.0465591	0.31119	-0.0441042	0.138408	1.04828	0.956854	1.14844	1.05 (0.96- 1.15)
ieu-b-4976	genus.Lactococcus.id.1851	Inverse variance weighted	8	0.0374602	0.0381092	0.325622	-0.0372338	0.112154	1.03817	0.963451	1.11869	1.04 (0.96- 1.12)	0.84293
ieu-b-4976	genus.Lactococcus.id.1851	Simple mode	8	0.0935351	0.0807681	0.284816	-0.0647704	0.251841	1.09805	0.937283	1.28639	1.10 (0.94- 1.29)
ieu-b-4976	genus.Lactococcus.id.1851	Weighted mode	8	0.0909368	0.0763873	0.272663	-0.0587823	0.240656	1.0952	0.942912	1.27208	1.10 (0.94- 1.27)
ieu-b-4976	genus.Marvinbryantia.id.2005	MR Egger	10	0.0242509	0.207644	0.909905	-0.382731	0.431233	1.02455	0.681996	1.53915	1.02 (0.68- 1.54)
ieu-b-4976	genus.Marvinbryantia.id.2005	Weighted median	10	0.053829	0.0705754	0.445633	-0.0844988	0.192157	1.0553	0.918973	1.21186	1.06 (0.92- 1.21)
ieu-b-4976	genus.Marvinbryantia.id.2005	Inverse variance weighted	10	0.0906681	0.0512467	0.0768526	-0.00977545	0.191112	1.09491	0.990272	1.21059	1.09 (0.99- 1.21)	0.84293
ieu-b-4976	genus.Marvinbryantia.id.2005	Simple mode	10	0.0556519	0.109938	0.624876	-0.159827	0.271131	1.05723	0.852291	1.31145	1.06 (0.85- 1.31)
ieu-b-4976	genus.Marvinbryantia.id.2005	Weighted mode	10	0.0572762	0.109422	0.61331	-0.157192	0.271744	1.05895	0.85454	1.31225	1.06 (0.85- 1.31)
ieu-b-4976	genus.Methanobrevibacter.id.123	MR Egger	6	-0.157186	0.225195	0.523626	-0.598569	0.284197	0.854545	0.549598	1.32869	0.85 (0.55- 1.33)
ieu-b-4976	genus.Methanobrevibacter.id.123	Weighted median	6	-6.79614e-06	0.052773	0.999897	-0.103442	0.103428	0.999993	0.901728	1.10897	1.00 (0.90- 1.11)
ieu-b-4976	genus.Methanobrevibacter.id.123	Inverse variance weighted	6	0.0342619	0.0604199	0.570672	-0.0841612	0.152685	1.03486	0.919283	1.16496	1.03 (0.92- 1.16)	0.857086
ieu-b-4976	genus.Methanobrevibacter.id.123	Simple mode	6	-0.0504167	0.098457	0.630412	-0.243392	0.142559	0.950833	0.783964	1.15322	0.95 (0.78- 1.15)
ieu-b-4976	genus.Methanobrevibacter.id.123	Weighted mode	6	-0.0540571	0.0854877	0.554949	-0.221613	0.113499	0.947378	0.801225	1.12019	0.95 (0.80- 1.12)
ieu-b-4976	genus.Odoribacter.id.952	MR Egger	7	-0.229281	0.230134	0.36485	-0.680343	0.221782	0.795105	0.506443	1.2483	0.80 (0.51- 1.25)
ieu-b-4976	genus.Odoribacter.id.952	Weighted median	7	0.136515	0.0909923	0.13354	-0.0418302	0.31486	1.14627	0.959033	1.37007	1.15 (0.96- 1.37)
ieu-b-4976	genus.Odoribacter.id.952	Inverse variance weighted	7	0.0573275	0.0754259	0.447224	-0.0905072	0.205162	1.059	0.913468	1.22772	1.06 (0.91- 1.23)	0.84293
ieu-b-4976	genus.Odoribacter.id.952	Simple mode	7	0.222565	0.158186	0.209061	-0.0874785	0.53261	1.24928	0.916239	1.70337	1.25 (0.92- 1.70)
ieu-b-4976	genus.Odoribacter.id.952	Weighted mode	7	0.222565	0.174232	0.248658	-0.118929	0.56406	1.24928	0.887871	1.75779	1.25 (0.89- 1.76)
ieu-b-4976	genus.Olsenella.id.822	MR Egger	10	-0.00623948	0.11477	0.957977	-0.231189	0.21871	0.99378	0.79359	1.24447	0.99 (0.79- 1.24)
ieu-b-4976	genus.Olsenella.id.822	Weighted median	10	-0.00899152	0.0396508	0.820605	-0.0867071	0.0687241	0.991049	0.916946	1.07114	0.99 (0.92- 1.07)
ieu-b-4976	genus.Olsenella.id.822	Inverse variance weighted	10	-0.0223678	0.0300476	0.456627	-0.0812611	0.0365255	0.97788	0.921953	1.0372	0.98 (0.92- 1.04)	0.84293
ieu-b-4976	genus.Olsenella.id.822	Simple mode	10	-0.0165672	0.0695758	0.817123	-0.152936	0.119801	0.983569	0.858185	1.12727	0.98 (0.86- 1.13)
ieu-b-4976	genus.Olsenella.id.822	Weighted mode	10	-0.0153884	0.0674405	0.824608	-0.147572	0.116795	0.984729	0.8628	1.12389	0.98 (0.86- 1.12)
ieu-b-4976	genus.Oscillibacter.id.2063	MR Egger	13	0.410001	0.140247	0.0138523	0.135117	0.684884	1.50682	1.14467	1.98354	1.51 (1.14- 1.98)
ieu-b-4976	genus.Oscillibacter.id.2063	Weighted median	13	-0.0604094	0.0567764	0.287334	-0.171691	0.0508724	0.941379	0.842239	1.05219	0.94 (0.84- 1.05)
ieu-b-4976	genus.Oscillibacter.id.2063	Inverse variance weighted	13	-0.0183815	0.0508963	0.717983	-0.118138	0.0813752	0.981786	0.888573	1.08478	0.98 (0.89- 1.08)	0.931897
ieu-b-4976	genus.Oscillibacter.id.2063	Simple mode	13	-0.0999806	0.0877146	0.276594	-0.271901	0.0719401	0.904855	0.761929	1.07459	0.90 (0.76- 1.07)
ieu-b-4976	genus.Oscillibacter.id.2063	Weighted mode	13	-0.0546375	0.0971815	0.584315	-0.245113	0.135838	0.946828	0.782616	1.1455	0.95 (0.78- 1.15)
ieu-b-4976	genus.Oscillospira.id.2064	MR Egger	8	-0.0172368	0.289645	0.954478	-0.584941	0.550467	0.982911	0.557139	1.73406	0.98 (0.56- 1.73)
ieu-b-4976	genus.Oscillospira.id.2064	Weighted median	8	0.0475138	0.0743367	0.522712	-0.0981861	0.193214	1.04866	0.90648	1.21314	1.05 (0.91- 1.21)
ieu-b-4976	genus.Oscillospira.id.2064	Inverse variance weighted	8	0.0731432	0.0662276	0.26941	-0.0566628	0.202949	1.07588	0.944913	1.22501	1.08 (0.94- 1.23)	0.84293
ieu-b-4976	genus.Oscillospira.id.2064	Simple mode	8	0.0198723	0.124842	0.878023	-0.224818	0.264563	1.02007	0.798661	1.30286	1.02 (0.80- 1.30)
ieu-b-4976	genus.Oscillospira.id.2064	Weighted mode	8	0.0136027	0.126141	0.91715	-0.233633	0.260838	1.0137	0.791652	1.29802	1.01 (0.79- 1.30)
ieu-b-4976	genus.Oxalobacter.id.2978	MR Egger	11	-0.0953797	0.136973	0.503803	-0.363848	0.173088	0.909028	0.694997	1.18897	0.91 (0.69- 1.19)
ieu-b-4976	genus.Oxalobacter.id.2978	Weighted median	11	0.0868217	0.0413418	0.0357205	0.00579178	0.167852	1.0907	1.00581	1.18276	1.09 (1.01- 1.18)
ieu-b-4976	genus.Oxalobacter.id.2978	Inverse variance weighted	11	0.0831333	0.02986	0.00536766	0.0246076	0.141659	1.08669	1.02491	1.15218	1.09 (1.02- 1.15)	0.254397
ieu-b-4976	genus.Oxalobacter.id.2978	Simple mode	11	0.110466	0.0687422	0.139144	-0.024269	0.2452	1.1168	0.976023	1.27788	1.12 (0.98- 1.28)
ieu-b-4976	genus.Oxalobacter.id.2978	Weighted mode	11	0.102601	0.0662576	0.152541	-0.0272644	0.232466	1.10805	0.973104	1.26171	1.11 (0.97- 1.26)
ieu-b-4976	genus.Parabacteroides.id.954	MR Egger	6	0.0933977	0.219071	0.691806	-0.335981	0.522777	1.0979	0.714636	1.6867	1.10 (0.71- 1.69)
ieu-b-4976	genus.Parabacteroides.id.954	Weighted median	6	0.0225814	0.0932792	0.808715	-0.160246	0.205409	1.02284	0.851934	1.22803	1.02 (0.85- 1.23)
ieu-b-4976	genus.Parabacteroides.id.954	Inverse variance weighted	6	-0.0253652	0.0721519	0.725173	-0.166783	0.116052	0.974954	0.846383	1.12305	0.97 (0.85- 1.12)	0.931897
ieu-b-4976	genus.Parabacteroides.id.954	Simple mode	6	0.0566803	0.132151	0.685843	-0.202336	0.315696	1.05832	0.816821	1.37121	1.06 (0.82- 1.37)
ieu-b-4976	genus.Parabacteroides.id.954	Weighted mode	6	0.0547617	0.108335	0.634708	-0.157575	0.267099	1.05629	0.854212	1.30617	1.06 (0.85- 1.31)
ieu-b-4976	genus.Paraprevotella.id.962	MR Egger	13	-0.0324508	0.109636	0.772754	-0.247338	0.182436	0.96807	0.780877	1.20014	0.97 (0.78- 1.20)
ieu-b-4976	genus.Paraprevotella.id.962	Weighted median	13	0.0177366	0.0443437	0.689172	-0.0691772	0.10465	1.01789	0.933161	1.11032	1.02 (0.93- 1.11)
ieu-b-4976	genus.Paraprevotella.id.962	Inverse variance weighted	13	-0.000946185	0.0333836	0.977389	-0.066378	0.0644857	0.999054	0.935777	1.06661	1.00 (0.94- 1.07)	0.991805
ieu-b-4976	genus.Paraprevotella.id.962	Simple mode	13	0.0305713	0.0700846	0.670432	-0.106794	0.167937	1.03104	0.89871	1.18286	1.03 (0.90- 1.18)
ieu-b-4976	genus.Paraprevotella.id.962	Weighted mode	13	0.0258954	0.0622126	0.684582	-0.0960412	0.147832	1.02623	0.908427	1.15932	1.03 (0.91- 1.16)
ieu-b-4976	genus.Parasutterella.id.2892	MR Egger	14	-0.121039	0.153752	0.446415	-0.422394	0.180316	0.885999	0.655476	1.1976	0.89 (0.66- 1.20)
ieu-b-4976	genus.Parasutterella.id.2892	Weighted median	14	0.063099	0.0614296	0.304338	-0.0573031	0.183501	1.06513	0.944308	1.20142	1.07 (0.94- 1.20)
ieu-b-4976	genus.Parasutterella.id.2892	Inverse variance weighted	14	-0.0133672	0.0515579	0.795429	-0.114421	0.0876862	0.986722	0.891883	1.09165	0.99 (0.89- 1.09)	0.931897
ieu-b-4976	genus.Parasutterella.id.2892	Simple mode	14	0.121974	0.107059	0.275131	-0.0878619	0.331809	1.12972	0.915887	1.39349	1.13 (0.92- 1.39)
ieu-b-4976	genus.Parasutterella.id.2892	Weighted mode	14	0.100472	0.0882395	0.275404	-0.0724769	0.273422	1.10569	0.930087	1.31445	1.11 (0.93- 1.31)
ieu-b-4976	genus.Peptococcus.id.2037	MR Egger	12	0.13955	0.154716	0.388276	-0.163692	0.442793	1.14976	0.849004	1.55705	1.15 (0.85- 1.56)
ieu-b-4976	genus.Peptococcus.id.2037	Weighted median	12	0.0651076	0.0452791	0.150458	-0.0236395	0.153855	1.06727	0.976638	1.16632	1.07 (0.98- 1.17)
ieu-b-4976	genus.Peptococcus.id.2037	Inverse variance weighted	12	0.0186327	0.0383802	0.627339	-0.0565925	0.0938579	1.01881	0.944979	1.0984	1.02 (0.94- 1.10)	0.88873
ieu-b-4976	genus.Peptococcus.id.2037	Simple mode	12	0.0984655	0.0797955	0.242927	-0.0579337	0.254865	1.10348	0.943713	1.29029	1.10 (0.94- 1.29)
ieu-b-4976	genus.Peptococcus.id.2037	Weighted mode	12	0.09501	0.0775293	0.245989	-0.0569474	0.246967	1.09967	0.944644	1.28014	1.10 (0.94- 1.28)
ieu-b-4976	genus.Phascolarctobacterium.id.2168	MR Egger	9	0.364788	0.233909	0.162836	-0.093674	0.823249	1.44021	0.91058	2.27789	1.44 (0.91- 2.28)
ieu-b-4976	genus.Phascolarctobacterium.id.2168	Weighted median	9	-0.0373564	0.0674678	0.579789	-0.169593	0.0948805	0.963333	0.844008	1.09953	0.96 (0.84- 1.10)
ieu-b-4976	genus.Phascolarctobacterium.id.2168	Inverse variance weighted	9	-0.0530551	0.0516242	0.304083	-0.154239	0.0481284	0.948328	0.857067	1.04931	0.95 (0.86- 1.05)	0.84293
ieu-b-4976	genus.Phascolarctobacterium.id.2168	Simple mode	9	0.0190565	0.112503	0.869697	-0.201448	0.239561	1.01924	0.817546	1.27069	1.02 (0.82- 1.27)
ieu-b-4976	genus.Phascolarctobacterium.id.2168	Weighted mode	9	0.00917653	0.0964013	0.926504	-0.17977	0.198123	1.00922	0.835462	1.21911	1.01 (0.84- 1.22)
ieu-b-4976	genus.Prevotella7.id.11182	MR Egger	10	0.0957778	0.166833	0.581682	-0.231215	0.422771	1.10051	0.793569	1.52618	1.10 (0.79- 1.53)
ieu-b-4976	genus.Prevotella7.id.11182	Weighted median	10	-0.0060596	0.0379467	0.873128	-0.0804352	0.068316	0.993959	0.922715	1.0707	0.99 (0.92- 1.07)
ieu-b-4976	genus.Prevotella7.id.11182	Inverse variance weighted	10	0.00469033	0.0284943	0.869254	-0.0511585	0.0605392	1.0047	0.950128	1.06241	1.00 (0.95- 1.06)	0.963409
ieu-b-4976	genus.Prevotella7.id.11182	Simple mode	10	-0.0330697	0.0697312	0.64662	-0.169743	0.103604	0.967471	0.843882	1.10916	0.97 (0.84- 1.11)
ieu-b-4976	genus.Prevotella7.id.11182	Weighted mode	10	-0.035137	0.0629448	0.590309	-0.158509	0.0882349	0.965473	0.853415	1.09224	0.97 (0.85- 1.09)
ieu-b-4976	genus.Prevotella9.id.11183	MR Egger	14	0.0995228	0.106855	0.370016	-0.109913	0.308959	1.10464	0.895912	1.36201	1.10 (0.90- 1.36)
ieu-b-4976	genus.Prevotella9.id.11183	Weighted median	14	-0.0380499	0.0524164	0.467889	-0.140786	0.0646861	0.962665	0.868675	1.06682	0.96 (0.87- 1.07)
ieu-b-4976	genus.Prevotella9.id.11183	Inverse variance weighted	14	-0.0543643	0.0374551	0.146654	-0.127776	0.0190477	0.947087	0.88005	1.01923	0.95 (0.88- 1.02)	0.84293
ieu-b-4976	genus.Prevotella9.id.11183	Simple mode	14	-0.0111022	0.0939604	0.907749	-0.195265	0.17306	0.988959	0.822617	1.18894	0.99 (0.82- 1.19)
ieu-b-4976	genus.Prevotella9.id.11183	Weighted mode	14	0.000598841	0.0755327	0.993795	-0.147445	0.148643	1.0006	0.86291	1.16026	1.00 (0.86- 1.16)
ieu-b-4976	genus.RikenellaceaeRC9gutgroup.id.11191	MR Egger	10	0.121032	0.247435	0.637865	-0.36394	0.606004	1.12866	0.694933	1.83309	1.13 (0.69- 1.83)
ieu-b-4976	genus.RikenellaceaeRC9gutgroup.id.11191	Weighted median	10	0.0272196	0.0402311	0.498672	-0.0516333	0.106073	1.02759	0.949677	1.1119	1.03 (0.95- 1.11)
ieu-b-4976	genus.RikenellaceaeRC9gutgroup.id.11191	Inverse variance weighted	10	0.027331	0.0393559	0.487395	-0.0498065	0.104469	1.02771	0.951413	1.11012	1.03 (0.95- 1.11)	0.84293
ieu-b-4976	genus.RikenellaceaeRC9gutgroup.id.11191	Simple mode	10	0.033213	0.0651793	0.622616	-0.0945384	0.160964	1.03377	0.909793	1.17464	1.03 (0.91- 1.17)
ieu-b-4976	genus.RikenellaceaeRC9gutgroup.id.11191	Weighted mode	10	0.0278548	0.0596099	0.651402	-0.0889806	0.14469	1.02825	0.914863	1.15568	1.03 (0.91- 1.16)
ieu-b-4976	genus.Romboutsia.id.11347	MR Egger	13	0.164002	0.145274	0.282952	-0.120735	0.44874	1.17822	0.886269	1.56634	1.18 (0.89- 1.57)
ieu-b-4976	genus.Romboutsia.id.11347	Weighted median	13	0.0231357	0.0707892	0.743799	-0.115611	0.161883	1.02341	0.890822	1.17572	1.02 (0.89- 1.18)
ieu-b-4976	genus.Romboutsia.id.11347	Inverse variance weighted	13	0.0423824	0.0571005	0.457941	-0.0695345	0.154299	1.04329	0.932828	1.16684	1.04 (0.93- 1.17)	0.84293
ieu-b-4976	genus.Romboutsia.id.11347	Simple mode	13	-0.090117	0.125084	0.485044	-0.335281	0.155047	0.913824	0.715137	1.16771	0.91 (0.72- 1.17)
ieu-b-4976	genus.Romboutsia.id.11347	Weighted mode	13	0.00818949	0.11716	0.945425	-0.221444	0.237823	1.00822	0.80136	1.26849	1.01 (0.80- 1.27)
ieu-b-4976	genus.Roseburia.id.2012	MR Egger	14	-0.0197237	0.148512	0.896546	-0.310808	0.27136	0.98047	0.732855	1.31175	0.98 (0.73- 1.31)
ieu-b-4976	genus.Roseburia.id.2012	Weighted median	14	-0.114124	0.068801	0.0971644	-0.248974	0.0207257	0.892147	0.7796	1.02094	0.89 (0.78- 1.02)
ieu-b-4976	genus.Roseburia.id.2012	Inverse variance weighted	14	-0.0529521	0.0512665	0.301661	-0.153434	0.0475303	0.948425	0.857757	1.04868	0.95 (0.86- 1.05)	0.84293
ieu-b-4976	genus.Roseburia.id.2012	Simple mode	14	-0.115408	0.116396	0.339532	-0.343544	0.112728	0.891003	0.709253	1.11933	0.89 (0.71- 1.12)
ieu-b-4976	genus.Roseburia.id.2012	Weighted mode	14	-0.11371	0.101334	0.282107	-0.312325	0.0849051	0.892517	0.731744	1.08861	0.89 (0.73- 1.09)
ieu-b-4976	genus.Ruminiclostridium5.id.11355	MR Egger	10	0.170916	0.25938	0.528441	-0.33747	0.679301	1.18639	0.713574	1.9725	1.19 (0.71- 1.97)
ieu-b-4976	genus.Ruminiclostridium5.id.11355	Weighted median	10	0.00737645	0.080059	0.926589	-0.149539	0.164292	1.0074	0.861105	1.17856	1.01 (0.86- 1.18)
ieu-b-4976	genus.Ruminiclostridium5.id.11355	Inverse variance weighted	10	-0.000196593	0.0645532	0.99757	-0.126721	0.126328	0.999803	0.88098	1.13465	1.00 (0.88- 1.13)	0.99757
ieu-b-4976	genus.Ruminiclostridium5.id.11355	Simple mode	10	0.00172644	0.125044	0.989285	-0.243359	0.246812	1.00173	0.78399	1.27994	1.00 (0.78- 1.28)
ieu-b-4976	genus.Ruminiclostridium5.id.11355	Weighted mode	10	0.00281995	0.122087	0.982076	-0.23647	0.24211	1.00282	0.789409	1.27393	1.00 (0.79- 1.27)
ieu-b-4976	genus.Ruminiclostridium6.id.11356	MR Egger	14	-0.174653	0.100564	0.108009	-0.371759	0.0224527	0.839748	0.68952	1.02271	0.84 (0.69- 1.02)
ieu-b-4976	genus.Ruminiclostridium6.id.11356	Weighted median	14	-0.0696918	0.0588924	0.23666	-0.185121	0.0457373	0.932681	0.831004	1.0468	0.93 (0.83- 1.05)
ieu-b-4976	genus.Ruminiclostridium6.id.11356	Inverse variance weighted	14	-0.0304054	0.0420723	0.469868	-0.112867	0.0520563	0.970052	0.893269	1.05344	0.97 (0.89- 1.05)	0.84293
ieu-b-4976	genus.Ruminiclostridium6.id.11356	Simple mode	14	-0.0969186	0.0993904	0.347293	-0.291724	0.0978867	0.90763	0.746975	1.10284	0.91 (0.75- 1.10)
ieu-b-4976	genus.Ruminiclostridium6.id.11356	Weighted mode	14	-0.0805543	0.0801724	0.333347	-0.237692	0.0765835	0.922605	0.788445	1.07959	0.92 (0.79- 1.08)
ieu-b-4976	genus.Ruminiclostridium9.id.11357	MR Egger	9	0.379674	0.350239	0.314264	-0.306793	1.06614	1.46181	0.735803	2.90415	1.46 (0.74- 2.90)
ieu-b-4976	genus.Ruminiclostridium9.id.11357	Weighted median	9	0.032332	0.090726	0.721563	-0.145491	0.210155	1.03286	0.864598	1.23387	1.03 (0.86- 1.23)
ieu-b-4976	genus.Ruminiclostridium9.id.11357	Inverse variance weighted	9	0.0787283	0.0814701	0.333871	-0.0809531	0.23841	1.08191	0.922237	1.26923	1.08 (0.92- 1.27)	0.84293
ieu-b-4976	genus.Ruminiclostridium9.id.11357	Simple mode	9	0.0232795	0.128102	0.860318	-0.227801	0.27436	1.02355	0.796283	1.31569	1.02 (0.80- 1.32)
ieu-b-4976	genus.Ruminiclostridium9.id.11357	Weighted mode	9	0.0256064	0.128316	0.846805	-0.225892	0.277105	1.02594	0.797804	1.31931	1.03 (0.80- 1.32)
ieu-b-4976	genus.RuminococcaceaeNK4A214group.id.11358	MR Egger	12	0.123097	0.181123	0.512163	-0.231905	0.478099	1.13099	0.793022	1.61301	1.13 (0.79- 1.61)
ieu-b-4976	genus.RuminococcaceaeNK4A214group.id.11358	Weighted median	12	-0.046682	0.0710766	0.511319	-0.185992	0.0926282	0.954391	0.83028	1.09705	0.95 (0.83- 1.10)
ieu-b-4976	genus.RuminococcaceaeNK4A214group.id.11358	Inverse variance weighted	12	-0.0710202	0.0531237	0.18126	-0.175143	0.0331022	0.931443	0.839337	1.03366	0.93 (0.84- 1.03)	0.84293
ieu-b-4976	genus.RuminococcaceaeNK4A214group.id.11358	Simple mode	12	-0.0160135	0.136251	0.90856	-0.283066	0.251039	0.984114	0.75347	1.28536	0.98 (0.75- 1.29)
ieu-b-4976	genus.RuminococcaceaeNK4A214group.id.11358	Weighted mode	12	-0.00297689	0.126044	0.98158	-0.250023	0.244069	0.997028	0.778783	1.27643	1.00 (0.78- 1.28)
ieu-b-4976	genus.RuminococcaceaeUCG002.id.11360	MR Egger	22	-0.139783	0.118826	0.25326	-0.372681	0.0931155	0.869547	0.688885	1.09759	0.87 (0.69- 1.10)
ieu-b-4976	genus.RuminococcaceaeUCG002.id.11360	Weighted median	22	-0.13576	0.0549781	0.0135362	-0.243517	-0.0280026	0.873052	0.783866	0.972386	0.87 (0.78- 0.97)
ieu-b-4976	genus.RuminococcaceaeUCG002.id.11360	Inverse variance weighted	22	-0.101276	0.0433889	0.0195886	-0.186318	-0.0162334	0.903684	0.83001	0.983898	0.90 (0.83- 0.98)	0.426844
ieu-b-4976	genus.RuminococcaceaeUCG002.id.11360	Simple mode	22	-0.158626	0.0927894	0.102091	-0.340493	0.0232414	0.853316	0.711419	1.02351	0.85 (0.71- 1.02)
ieu-b-4976	genus.RuminococcaceaeUCG002.id.11360	Weighted mode	22	-0.141957	0.0755261	0.0741148	-0.289988	0.0060746	0.867659	0.748273	1.00609	0.87 (0.75- 1.01)
ieu-b-4976	genus.RuminococcaceaeUCG003.id.11361	MR Egger	12	0.145478	0.226488	0.535111	-0.298438	0.589394	1.15659	0.741977	1.8029	1.16 (0.74- 1.80)
ieu-b-4976	genus.RuminococcaceaeUCG003.id.11361	Weighted median	12	0.0269046	0.0742596	0.717125	-0.118644	0.172453	1.02727	0.888124	1.18822	1.03 (0.89- 1.19)
ieu-b-4976	genus.RuminococcaceaeUCG003.id.11361	Inverse variance weighted	12	0.0222564	0.0660304	0.73607	-0.107163	0.151676	1.02251	0.898379	1.16378	1.02 (0.90- 1.16)	0.931897
ieu-b-4976	genus.RuminococcaceaeUCG003.id.11361	Simple mode	12	0.0939115	0.155195	0.557376	-0.21027	0.398093	1.09846	0.810365	1.48898	1.10 (0.81- 1.49)
ieu-b-4976	genus.RuminococcaceaeUCG003.id.11361	Weighted mode	12	0.0421348	0.128606	0.749345	-0.209934	0.294203	1.04304	0.810638	1.34206	1.04 (0.81- 1.34)
ieu-b-4976	genus.RuminococcaceaeUCG004.id.11362	MR Egger	9	-0.0254833	0.245489	0.920235	-0.506642	0.455675	0.974839	0.602516	1.57724	0.97 (0.60- 1.58)
ieu-b-4976	genus.RuminococcaceaeUCG004.id.11362	Weighted median	9	0.0615134	0.0648111	0.34256	-0.0655163	0.188543	1.06344	0.936584	1.20749	1.06 (0.94- 1.21)
ieu-b-4976	genus.RuminococcaceaeUCG004.id.11362	Inverse variance weighted	9	0.0496161	0.0494328	0.315519	-0.0472721	0.146504	1.05087	0.953828	1.15778	1.05 (0.95- 1.16)	0.84293
ieu-b-4976	genus.RuminococcaceaeUCG004.id.11362	Simple mode	9	0.101308	0.0929894	0.30768	-0.0809516	0.283567	1.10662	0.922238	1.32786	1.11 (0.92- 1.33)
ieu-b-4976	genus.RuminococcaceaeUCG004.id.11362	Weighted mode	9	0.0843434	0.0956027	0.403382	-0.103038	0.271725	1.088	0.902093	1.31223	1.09 (0.90- 1.31)
ieu-b-4976	genus.RuminococcaceaeUCG005.id.11363	MR Egger	14	-0.1305	0.136198	0.35689	-0.397448	0.136449	0.877657	0.672033	1.1462	0.88 (0.67- 1.15)
ieu-b-4976	genus.RuminococcaceaeUCG005.id.11363	Weighted median	14	0.122187	0.0647718	0.0592374	-0.00476543	0.24914	1.12997	0.995246	1.28292	1.13 (1.00- 1.28)
ieu-b-4976	genus.RuminococcaceaeUCG005.id.11363	Inverse variance weighted	14	0.0730513	0.0508083	0.150495	-0.0265329	0.172636	1.07579	0.973816	1.18843	1.08 (0.97- 1.19)	0.84293
ieu-b-4976	genus.RuminococcaceaeUCG005.id.11363	Simple mode	14	0.131779	0.131216	0.333567	-0.125405	0.388963	1.14086	0.882139	1.47545	1.14 (0.88- 1.48)
ieu-b-4976	genus.RuminococcaceaeUCG005.id.11363	Weighted mode	14	0.102467	0.104878	0.346395	-0.103093	0.308027	1.1079	0.902043	1.36074	1.11 (0.90- 1.36)
ieu-b-4976	genus.RuminococcaceaeUCG009.id.11366	MR Egger	12	0.015951	0.179539	0.93096	-0.335945	0.367847	1.01608	0.714662	1.44462	1.02 (0.71- 1.44)
ieu-b-4976	genus.RuminococcaceaeUCG009.id.11366	Weighted median	12	-0.0442821	0.0536986	0.409575	-0.149531	0.0609671	0.956684	0.861112	1.06286	0.96 (0.86- 1.06)
ieu-b-4976	genus.RuminococcaceaeUCG009.id.11366	Inverse variance weighted	12	-0.0536687	0.0394818	0.174043	-0.131053	0.0237157	0.947746	0.877171	1.024	0.95 (0.88- 1.02)	0.84293
ieu-b-4976	genus.RuminococcaceaeUCG009.id.11366	Simple mode	12	-0.0396594	0.101928	0.704634	-0.239438	0.160119	0.961117	0.78707	1.17365	0.96 (0.79- 1.17)
ieu-b-4976	genus.RuminococcaceaeUCG009.id.11366	Weighted mode	12	-0.0361641	0.0947913	0.710089	-0.221955	0.149627	0.964482	0.800951	1.1614	0.96 (0.80- 1.16)
ieu-b-4976	genus.RuminococcaceaeUCG010.id.11367	MR Egger	5	-0.0871806	0.375335	0.831269	-0.822837	0.648476	0.916512	0.439184	1.91262	0.92 (0.44- 1.91)
ieu-b-4976	genus.RuminococcaceaeUCG010.id.11367	Weighted median	5	0.00763346	0.109772	0.944561	-0.207521	0.222788	1.00766	0.812596	1.24956	1.01 (0.81- 1.25)
ieu-b-4976	genus.RuminococcaceaeUCG010.id.11367	Inverse variance weighted	5	0.0677657	0.109477	0.535921	-0.14681	0.282342	1.07011	0.863458	1.32623	1.07 (0.86- 1.33)	0.84293
ieu-b-4976	genus.RuminococcaceaeUCG010.id.11367	Simple mode	5	-0.0855543	0.168546	0.638441	-0.415904	0.244795	0.918003	0.659744	1.27736	0.92 (0.66- 1.28)
ieu-b-4976	genus.RuminococcaceaeUCG010.id.11367	Weighted mode	5	-0.0576793	0.156285	0.730785	-0.363997	0.248639	0.943953	0.694893	1.28228	0.94 (0.69- 1.28)
ieu-b-4976	genus.RuminococcaceaeUCG011.id.11368	MR Egger	8	-0.117056	0.18497	0.550181	-0.479598	0.245485	0.889535	0.619032	1.27824	0.89 (0.62- 1.28)
ieu-b-4976	genus.RuminococcaceaeUCG011.id.11368	Weighted median	8	-0.0115323	0.0426745	0.786977	-0.0951744	0.0721098	0.988534	0.909214	1.07477	0.99 (0.91- 1.07)
ieu-b-4976	genus.RuminococcaceaeUCG011.id.11368	Inverse variance weighted	8	0.0282947	0.0348188	0.416432	-0.0399502	0.0965396	1.0287	0.960837	1.10135	1.03 (0.96- 1.10)	0.84293
ieu-b-4976	genus.RuminococcaceaeUCG011.id.11368	Simple mode	8	-0.0541527	0.0853173	0.545788	-0.221374	0.113069	0.947287	0.801417	1.11971	0.95 (0.80- 1.12)
ieu-b-4976	genus.RuminococcaceaeUCG011.id.11368	Weighted mode	8	-0.0552588	0.0798652	0.51129	-0.211794	0.101277	0.94624	0.809131	1.10658	0.95 (0.81- 1.11)
ieu-b-4976	genus.RuminococcaceaeUCG013.id.11370	MR Egger	12	0.0605016	0.168327	0.726748	-0.269419	0.390422	1.06237	0.763823	1.4776	1.06 (0.76- 1.48)
ieu-b-4976	genus.RuminococcaceaeUCG013.id.11370	Weighted median	12	-0.0413978	0.0740457	0.576104	-0.186527	0.103732	0.959447	0.829836	1.1093	0.96 (0.83- 1.11)
ieu-b-4976	genus.RuminococcaceaeUCG013.id.11370	Inverse variance weighted	12	0.0315547	0.0603452	0.601041	-0.0867218	0.149831	1.03206	0.916932	1.16164	1.03 (0.92- 1.16)	0.872242
ieu-b-4976	genus.RuminococcaceaeUCG013.id.11370	Simple mode	12	-0.0546074	0.137375	0.6986	-0.323863	0.214648	0.946857	0.723349	1.23943	0.95 (0.72- 1.24)
ieu-b-4976	genus.RuminococcaceaeUCG013.id.11370	Weighted mode	12	-0.0571944	0.104222	0.594123	-0.261469	0.14708	0.94441	0.76992	1.15845	0.94 (0.77- 1.16)
ieu-b-4976	genus.RuminococcaceaeUCG014.id.11371	MR Egger	11	-0.0440092	0.201691	0.832139	-0.439323	0.351304	0.956945	0.644473	1.42092	0.96 (0.64- 1.42)
ieu-b-4976	genus.RuminococcaceaeUCG014.id.11371	Weighted median	11	0.0540285	0.0732892	0.461003	-0.0896183	0.197675	1.05551	0.91428	1.21857	1.06 (0.91- 1.22)
ieu-b-4976	genus.RuminococcaceaeUCG014.id.11371	Inverse variance weighted	11	-0.0281674	0.0698538	0.686777	-0.165081	0.108746	0.972226	0.847825	1.11488	0.97 (0.85- 1.11)	0.931897
ieu-b-4976	genus.RuminococcaceaeUCG014.id.11371	Simple mode	11	0.0917474	0.117826	0.454204	-0.139191	0.322686	1.09609	0.870062	1.38083	1.10 (0.87- 1.38)
ieu-b-4976	genus.RuminococcaceaeUCG014.id.11371	Weighted mode	11	0.0889106	0.104733	0.415781	-0.116366	0.294187	1.09298	0.89015	1.34203	1.09 (0.89- 1.34)
ieu-b-4976	genus.Ruminococcus1.id.11373	MR Egger	10	-0.215521	0.157035	0.207171	-0.52331	0.0922682	0.806122	0.592556	1.09666	0.81 (0.59- 1.10)
ieu-b-4976	genus.Ruminococcus1.id.11373	Weighted median	10	-0.0871306	0.0772658	0.259457	-0.238572	0.0643103	0.916557	0.787752	1.06642	0.92 (0.79- 1.07)
ieu-b-4976	genus.Ruminococcus1.id.11373	Inverse variance weighted	10	-0.0417304	0.0600992	0.487457	-0.159525	0.076064	0.959128	0.852549	1.07903	0.96 (0.85- 1.08)	0.84293
ieu-b-4976	genus.Ruminococcus1.id.11373	Simple mode	10	-0.100689	0.127666	0.450569	-0.350914	0.149537	0.904214	0.704044	1.1613	0.90 (0.70- 1.16)
ieu-b-4976	genus.Ruminococcus1.id.11373	Weighted mode	10	-0.0981893	0.118955	0.430461	-0.331341	0.134962	0.906477	0.71796	1.14449	0.91 (0.72- 1.14)
ieu-b-4976	genus.Ruminococcus2.id.11374	MR Egger	14	-0.218411	0.126408	0.10964	-0.466171	0.029348	0.803795	0.6274	1.02978	0.80 (0.63- 1.03)
ieu-b-4976	genus.Ruminococcus2.id.11374	Weighted median	14	-0.0254304	0.0657971	0.699128	-0.154393	0.103532	0.97489	0.856935	1.10908	0.97 (0.86- 1.11)
ieu-b-4976	genus.Ruminococcus2.id.11374	Inverse variance weighted	14	-0.0777308	0.0483974	0.108253	-0.17259	0.0171281	0.925213	0.841483	1.01728	0.93 (0.84- 1.02)	0.84293
ieu-b-4976	genus.Ruminococcus2.id.11374	Simple mode	14	-0.021872	0.11992	0.858091	-0.256914	0.21317	0.978365	0.773434	1.2376	0.98 (0.77- 1.24)
ieu-b-4976	genus.Ruminococcus2.id.11374	Weighted mode	14	-0.0174055	0.116188	0.883218	-0.245133	0.210322	0.982745	0.7826	1.23408	0.98 (0.78- 1.23)
ieu-b-4976	genus.Sellimonas.id.14369	MR Egger	9	0.196955	0.241898	0.44234	-0.277165	0.671074	1.21769	0.75793	1.95634	1.22 (0.76- 1.96)
ieu-b-4976	genus.Sellimonas.id.14369	Weighted median	9	-0.00406603	0.0413624	0.921692	-0.0851363	0.0770042	0.995942	0.918387	1.08005	1.00 (0.92- 1.08)
ieu-b-4976	genus.Sellimonas.id.14369	Inverse variance weighted	9	-0.00737413	0.0425923	0.862547	-0.090855	0.0761067	0.992653	0.91315	1.07908	0.99 (0.91- 1.08)	0.963409
ieu-b-4976	genus.Sellimonas.id.14369	Simple mode	9	0.0356721	0.0695522	0.621891	-0.10065	0.171994	1.03632	0.904249	1.18767	1.04 (0.90- 1.19)
ieu-b-4976	genus.Sellimonas.id.14369	Weighted mode	9	0.0439138	0.0666791	0.528657	-0.0867771	0.174605	1.04489	0.916881	1.19078	1.04 (0.92- 1.19)
ieu-b-4976	genus.Senegalimassilia.id.11160	MR Egger	4	0.16752	0.193397	0.477691	-0.211538	0.546579	1.18237	0.809338	1.72733	1.18 (0.81- 1.73)
ieu-b-4976	genus.Senegalimassilia.id.11160	Weighted median	4	0.0732448	0.0674898	0.277801	-0.0590352	0.205525	1.07599	0.942674	1.22817	1.08 (0.94- 1.23)
ieu-b-4976	genus.Senegalimassilia.id.11160	Inverse variance weighted	4	0.0622521	0.060574	0.304089	-0.0564729	0.180977	1.06423	0.945092	1.19839	1.06 (0.95- 1.20)	0.84293
ieu-b-4976	genus.Senegalimassilia.id.11160	Simple mode	4	0.0129648	0.0943376	0.899396	-0.171937	0.197866	1.01305	0.842032	1.2188	1.01 (0.84- 1.22)
ieu-b-4976	genus.Senegalimassilia.id.11160	Weighted mode	4	0.099345	0.0942391	0.3692	-0.0853636	0.284054	1.10445	0.918178	1.3285	1.10 (0.92- 1.33)
ieu-b-4976	genus.Slackia.id.825	MR Egger	6	-0.279521	0.351079	0.470509	-0.967637	0.408594	0.756146	0.37998	1.5047	0.76 (0.38- 1.50)
ieu-b-4976	genus.Slackia.id.825	Weighted median	6	-0.0891485	0.0633168	0.159138	-0.213249	0.0349523	0.91471	0.807955	1.03557	0.91 (0.81- 1.04)
ieu-b-4976	genus.Slackia.id.825	Inverse variance weighted	6	-0.0932298	0.0540996	0.0848344	-0.199265	0.0128054	0.910984	0.819333	1.01289	0.91 (0.82- 1.01)	0.84293
ieu-b-4976	genus.Slackia.id.825	Simple mode	6	-0.170477	0.0928151	0.125674	-0.352394	0.0114409	0.843263	0.703003	1.01151	0.84 (0.70- 1.01)
ieu-b-4976	genus.Slackia.id.825	Weighted mode	6	-0.130406	0.0970404	0.236759	-0.320605	0.0597933	0.877739	0.72571	1.06162	0.88 (0.73- 1.06)
ieu-b-4976	genus.Streptococcus.id.1853	MR Egger	14	0.291532	0.18648	0.143949	-0.07397	0.657033	1.33848	0.9287	1.92906	1.34 (0.93- 1.93)
ieu-b-4976	genus.Streptococcus.id.1853	Weighted median	14	0.0367298	0.0742174	0.620674	-0.108736	0.182196	1.03741	0.896967	1.19985	1.04 (0.90- 1.20)
ieu-b-4976	genus.Streptococcus.id.1853	Inverse variance weighted	14	0.0129683	0.0541482	0.810721	-0.0931623	0.119099	1.01305	0.911046	1.12648	1.01 (0.91- 1.13)	0.931897
ieu-b-4976	genus.Streptococcus.id.1853	Simple mode	14	0.00680668	0.121843	0.956299	-0.232005	0.245618	1.00683	0.792942	1.27841	1.01 (0.79- 1.28)
ieu-b-4976	genus.Streptococcus.id.1853	Weighted mode	14	0.0226488	0.12151	0.855012	-0.21551	0.260808	1.02291	0.80613	1.29798	1.02 (0.81- 1.30)
ieu-b-4976	genus.Subdoligranulum.id.2070	MR Egger	11	0.265077	0.149621	0.110217	-0.0281794	0.558333	1.30353	0.972214	1.74776	1.30 (0.97- 1.75)
ieu-b-4976	genus.Subdoligranulum.id.2070	Weighted median	11	0.0933486	0.0750495	0.213563	-0.0537485	0.240446	1.09784	0.94767	1.27182	1.10 (0.95- 1.27)
ieu-b-4976	genus.Subdoligranulum.id.2070	Inverse variance weighted	11	0.0397505	0.0573606	0.488314	-0.0726763	0.152177	1.04055	0.929902	1.16437	1.04 (0.93- 1.16)	0.84293
ieu-b-4976	genus.Subdoligranulum.id.2070	Simple mode	11	0.106163	0.110952	0.361209	-0.111303	0.323629	1.112	0.894668	1.38213	1.11 (0.89- 1.38)
ieu-b-4976	genus.Subdoligranulum.id.2070	Weighted mode	11	0.117842	0.113296	0.322774	-0.104217	0.339902	1.12507	0.901029	1.40481	1.13 (0.90- 1.40)
ieu-b-4976	genus.Sutterella.id.2896	MR Egger	12	-0.311836	0.300068	0.323178	-0.89997	0.276298	0.732101	0.406582	1.31824	0.73 (0.41- 1.32)
ieu-b-4976	genus.Sutterella.id.2896	Weighted median	12	-0.0138082	0.0715298	0.846927	-0.154007	0.12639	0.986287	0.857266	1.13472	0.99 (0.86- 1.13)
ieu-b-4976	genus.Sutterella.id.2896	Inverse variance weighted	12	0.0559451	0.0654731	0.392843	-0.0723822	0.184272	1.05754	0.930175	1.20234	1.06 (0.93- 1.20)	0.84293
ieu-b-4976	genus.Sutterella.id.2896	Simple mode	12	-0.0511624	0.133941	0.709755	-0.313687	0.211362	0.950124	0.730748	1.23536	0.95 (0.73- 1.24)
ieu-b-4976	genus.Sutterella.id.2896	Weighted mode	12	-0.0480527	0.129388	0.717404	-0.301652	0.205547	0.953084	0.739595	1.2282	0.95 (0.74- 1.23)
ieu-b-4976	genus.Terrisporobacter.id.11348	MR Egger	5	0.00936393	0.14301	0.951913	-0.270936	0.289664	1.00941	0.762665	1.33598	1.01 (0.76- 1.34)
ieu-b-4976	genus.Terrisporobacter.id.11348	Weighted median	5	0.0222812	0.0677521	0.742259	-0.110513	0.155075	1.02253	0.895375	1.16775	1.02 (0.90- 1.17)
ieu-b-4976	genus.Terrisporobacter.id.11348	Inverse variance weighted	5	0.042389	0.0522126	0.416875	-0.0599476	0.144726	1.0433	0.941814	1.15572	1.04 (0.94- 1.16)	0.84293
ieu-b-4976	genus.Terrisporobacter.id.11348	Simple mode	5	0.0173589	0.0945222	0.863222	-0.167905	0.202623	1.01751	0.845434	1.22461	1.02 (0.85- 1.22)
ieu-b-4976	genus.Terrisporobacter.id.11348	Weighted mode	5	0.0199365	0.0923793	0.839693	-0.161127	0.201	1.02014	0.851184	1.22262	1.02 (0.85- 1.22)
ieu-b-4976	genus.Turicibacter.id.2162	MR Egger	9	0.178405	0.258974	0.513069	-0.329183	0.685993	1.19531	0.719511	1.98574	1.20 (0.72- 1.99)
ieu-b-4976	genus.Turicibacter.id.2162	Weighted median	9	0.0732811	0.0690369	0.288474	-0.0620313	0.208593	1.07603	0.939853	1.23194	1.08 (0.94- 1.23)
ieu-b-4976	genus.Turicibacter.id.2162	Inverse variance weighted	9	0.0452397	0.0516779	0.381347	-0.056049	0.146528	1.04628	0.945493	1.15781	1.05 (0.95- 1.16)	0.84293
ieu-b-4976	genus.Turicibacter.id.2162	Simple mode	9	0.1462	0.112123	0.228526	-0.0735614	0.365962	1.15743	0.929079	1.4419	1.16 (0.93- 1.44)
ieu-b-4976	genus.Turicibacter.id.2162	Weighted mode	9	0.1462	0.117239	0.247658	-0.0835885	0.375989	1.15743	0.91981	1.45643	1.16 (0.92- 1.46)
ieu-b-4976	genus.Tyzzerella3.id.11335	MR Egger	13	0.11231	0.186294	0.558824	-0.252827	0.477446	1.11886	0.776603	1.61195	1.12 (0.78- 1.61)
ieu-b-4976	genus.Tyzzerella3.id.11335	Weighted median	13	-0.0125255	0.0426781	0.769149	-0.0961746	0.0711235	0.987553	0.908305	1.07371	0.99 (0.91- 1.07)
ieu-b-4976	genus.Tyzzerella3.id.11335	Inverse variance weighted	13	-0.0286589	0.0326207	0.379646	-0.0925954	0.0352777	0.971748	0.911562	1.03591	0.97 (0.91- 1.04)	0.84293
ieu-b-4976	genus.Tyzzerella3.id.11335	Simple mode	13	0.0163314	0.066845	0.811112	-0.114685	0.147348	1.01647	0.891647	1.15876	1.02 (0.89- 1.16)
ieu-b-4976	genus.Tyzzerella3.id.11335	Weighted mode	13	0.00847828	0.0630071	0.89519	-0.115016	0.131972	1.00851	0.891352	1.14108	1.01 (0.89- 1.14)
ieu-b-4976	genus.Veillonella.id.2198	MR Egger	7	0.17284	0.285977	0.571964	-0.387676	0.733355	1.18868	0.678632	2.08206	1.19 (0.68- 2.08)
ieu-b-4976	genus.Veillonella.id.2198	Weighted median	7	-0.0733806	0.0743439	0.323621	-0.219095	0.0723333	0.929247	0.803246	1.07501	0.93 (0.80- 1.08)
ieu-b-4976	genus.Veillonella.id.2198	Inverse variance weighted	7	-0.0405375	0.0610961	0.507008	-0.160286	0.0792109	0.960273	0.8519	1.08243	0.96 (0.85- 1.08)	0.84293
ieu-b-4976	genus.Veillonella.id.2198	Simple mode	7	-0.0735264	0.111411	0.533781	-0.291892	0.144839	0.929112	0.746849	1.15585	0.93 (0.75- 1.16)
ieu-b-4976	genus.Veillonella.id.2198	Weighted mode	7	-0.0718683	0.101977	0.507384	-0.271742	0.128006	0.930653	0.762051	1.13656	0.93 (0.76- 1.14)
ieu-b-4976	genus.Victivallis.id.2256	MR Egger	10	0.231336	0.20462	0.290991	-0.169719	0.632392	1.26028	0.843902	1.88211	1.26 (0.84- 1.88)
ieu-b-4976	genus.Victivallis.id.2256	Weighted median	10	0.020462	0.0366304	0.576431	-0.0513337	0.0922576	1.02067	0.949962	1.09665	1.02 (0.95- 1.10)
ieu-b-4976	genus.Victivallis.id.2256	Inverse variance weighted	10	0.0406464	0.0279494	0.145867	-0.0141344	0.0954272	1.04148	0.985965	1.10013	1.04 (0.99- 1.10)	0.84293
ieu-b-4976	genus.Victivallis.id.2256	Simple mode	10	-0.000776961	0.0602473	0.989992	-0.118862	0.117308	0.999223	0.887931	1.12447	1.00 (0.89- 1.12)
ieu-b-4976	genus.Victivallis.id.2256	Weighted mode	10	-0.00288323	0.0593793	0.962333	-0.119267	0.1135	0.997121	0.887571	1.12019	1.00 (0.89- 1.12)
ieu-b-4976	order.Actinomycetales.id.420	MR Egger	5	0.0991875	0.140363	0.530724	-0.175923	0.374298	1.10427	0.838682	1.45397	1.10 (0.84- 1.45)
ieu-b-4976	order.Actinomycetales.id.420	Weighted median	5	0.11891	0.0663229	0.0729897	-0.0110829	0.248903	1.12627	0.988978	1.28262	1.13 (0.99- 1.28)
ieu-b-4976	order.Actinomycetales.id.420	Inverse variance weighted	5	0.0986305	0.0548536	0.0721663	-0.00888259	0.206144	1.10366	0.991157	1.22893	1.10 (0.99- 1.23)	0.404645
ieu-b-4976	order.Actinomycetales.id.420	Simple mode	5	0.120368	0.0894666	0.249705	-0.0549864	0.295723	1.12791	0.946498	1.3441	1.13 (0.95- 1.34)
ieu-b-4976	order.Actinomycetales.id.420	Weighted mode	5	0.121041	0.0898977	0.249401	-0.0551588	0.29724	1.12867	0.946335	1.34614	1.13 (0.95- 1.35)
ieu-b-4976	order.Bacillales.id.1674	MR Egger	9	-0.0536728	0.135839	0.704517	-0.319916	0.212571	0.947742	0.72621	1.23685	0.95 (0.73- 1.24)
ieu-b-4976	order.Bacillales.id.1674	Weighted median	9	-0.0481299	0.042298	0.255172	-0.131034	0.0347742	0.95301	0.877188	1.03539	0.95 (0.88- 1.04)
ieu-b-4976	order.Bacillales.id.1674	Inverse variance weighted	9	-0.0477509	0.0291297	0.101161	-0.104845	0.00934337	0.953371	0.900464	1.00939	0.95 (0.90- 1.01)	0.404645
ieu-b-4976	order.Bacillales.id.1674	Simple mode	9	-0.0856054	0.0684486	0.2464	-0.219765	0.0485539	0.917956	0.802708	1.04975	0.92 (0.80- 1.05)
ieu-b-4976	order.Bacillales.id.1674	Weighted mode	9	-0.0856054	0.0727264	0.272992	-0.228149	0.0569384	0.917956	0.796006	1.05859	0.92 (0.80- 1.06)
ieu-b-4976	order.Bacteroidales.id.913	MR Egger	14	0.0495363	0.134087	0.718241	-0.213274	0.312347	1.05078	0.807935	1.36663	1.05 (0.81- 1.37)
ieu-b-4976	order.Bacteroidales.id.913	Weighted median	14	0.0233961	0.070865	0.741287	-0.115499	0.162291	1.02367	0.890921	1.1762	1.02 (0.89- 1.18)
ieu-b-4976	order.Bacteroidales.id.913	Inverse variance weighted	14	0.00957953	0.0603525	0.873885	-0.108711	0.127871	1.00963	0.896989	1.13641	1.01 (0.90- 1.14)	0.99234
ieu-b-4976	order.Bacteroidales.id.913	Simple mode	14	0.120614	0.13198	0.377417	-0.138067	0.379296	1.12819	0.87104	1.46126	1.13 (0.87- 1.46)
ieu-b-4976	order.Bacteroidales.id.913	Weighted mode	14	-0.00874446	0.0938994	0.927223	-0.192787	0.175298	0.991294	0.824657	1.1916	0.99 (0.82- 1.19)
ieu-b-4976	order.Bifidobacteriales.id.432	MR Egger	12	-0.157902	0.235314	0.517402	-0.619117	0.303313	0.853933	0.53842	1.35434	0.85 (0.54- 1.35)
ieu-b-4976	order.Bifidobacteriales.id.432	Weighted median	12	-0.0610321	0.0737728	0.408068	-0.205627	0.0835626	0.940793	0.814137	1.08715	0.94 (0.81- 1.09)
ieu-b-4976	order.Bifidobacteriales.id.432	Inverse variance weighted	12	-0.022769	0.0667346	0.732963	-0.153569	0.108031	0.977488	0.857642	1.11408	0.98 (0.86- 1.11)	0.99234
ieu-b-4976	order.Bifidobacteriales.id.432	Simple mode	12	-0.0428142	0.141405	0.767709	-0.319969	0.23434	0.958089	0.726172	1.26407	0.96 (0.73- 1.26)
ieu-b-4976	order.Bifidobacteriales.id.432	Weighted mode	12	-0.131355	0.0912709	0.177943	-0.310246	0.0475359	0.876906	0.733266	1.04868	0.88 (0.73- 1.05)
ieu-b-4976	order.Burkholderiales.id.2874	MR Egger	11	-0.474087	0.193496	0.0367495	-0.853339	-0.0948361	0.622453	0.42599	0.909522	0.62 (0.43- 0.91)
ieu-b-4976	order.Burkholderiales.id.2874	Weighted median	11	-0.0419781	0.0825879	0.611255	-0.20385	0.119894	0.958891	0.815584	1.12738	0.96 (0.82- 1.13)
ieu-b-4976	order.Burkholderiales.id.2874	Inverse variance weighted	11	-0.00012107	0.0667627	0.998553	-0.130976	0.130734	0.999879	0.877239	1.13966	1.00 (0.88- 1.14)	0.998553
ieu-b-4976	order.Burkholderiales.id.2874	Simple mode	11	0.146149	0.141657	0.326514	-0.131498	0.423796	1.15737	0.876781	1.52775	1.16 (0.88- 1.53)
ieu-b-4976	order.Burkholderiales.id.2874	Weighted mode	11	-0.0307978	0.137525	0.82731	-0.300347	0.238751	0.969672	0.740561	1.26966	0.97 (0.74- 1.27)
ieu-b-4976	order.Clostridiales.id.1863	MR Egger	13	0.043438	0.286267	0.88214	-0.517645	0.604521	1.0444	0.595922	1.83038	1.04 (0.60- 1.83)
ieu-b-4976	order.Clostridiales.id.1863	Weighted median	13	0.0559311	0.0766848	0.465779	-0.0943712	0.206233	1.05752	0.909945	1.22904	1.06 (0.91- 1.23)
ieu-b-4976	order.Clostridiales.id.1863	Inverse variance weighted	13	0.0409141	0.0573502	0.475592	-0.0714922	0.15332	1.04176	0.931004	1.1657	1.04 (0.93- 1.17)	0.864713
ieu-b-4976	order.Clostridiales.id.1863	Simple mode	13	0.109192	0.138522	0.445834	-0.162311	0.380696	1.11538	0.850177	1.4633	1.12 (0.85- 1.46)
ieu-b-4976	order.Clostridiales.id.1863	Weighted mode	13	0.0999035	0.139317	0.48704	-0.173158	0.372965	1.10506	0.841005	1.45203	1.11 (0.84- 1.45)
ieu-b-4976	order.Coriobacteriales.id.810	MR Egger	13	0.104571	0.223399	0.648857	-0.333291	0.542433	1.11023	0.716562	1.72019	1.11 (0.72- 1.72)
ieu-b-4976	order.Coriobacteriales.id.810	Weighted median	13	0.0829251	0.0737942	0.261126	-0.0617116	0.227562	1.08646	0.940154	1.25553	1.09 (0.94- 1.26)
ieu-b-4976	order.Coriobacteriales.id.810	Inverse variance weighted	13	0.101376	0.0562701	0.0716103	-0.00891387	0.211665	1.10669	0.991126	1.23573	1.11 (0.99- 1.24)	0.404645
ieu-b-4976	order.Coriobacteriales.id.810	Simple mode	13	0.0612754	0.128528	0.642105	-0.190639	0.313189	1.06319	0.826431	1.36778	1.06 (0.83- 1.37)
ieu-b-4976	order.Coriobacteriales.id.810	Weighted mode	13	0.0595397	0.126422	0.646115	-0.188247	0.307326	1.06135	0.82841	1.35978	1.06 (0.83- 1.36)
ieu-b-4976	order.Desulfovibrionales.id.3156	MR Egger	12	-0.0105827	0.134636	0.9389	-0.27447	0.253304	0.989473	0.759975	1.28828	0.99 (0.76- 1.29)
ieu-b-4976	order.Desulfovibrionales.id.3156	Weighted median	12	0.044685	0.0712857	0.530762	-0.0950351	0.184405	1.0457	0.909341	1.2025	1.05 (0.91- 1.20)
ieu-b-4976	order.Desulfovibrionales.id.3156	Inverse variance weighted	12	0.0725318	0.049711	0.144546	-0.0249018	0.169965	1.07523	0.975406	1.18526	1.08 (0.98- 1.19)	0.481821
ieu-b-4976	order.Desulfovibrionales.id.3156	Simple mode	12	-0.0186333	0.118649	0.878054	-0.251184	0.213918	0.981539	0.777879	1.23852	0.98 (0.78- 1.24)
ieu-b-4976	order.Desulfovibrionales.id.3156	Weighted mode	12	0.0263817	0.0870512	0.767499	-0.144239	0.197002	1.02673	0.865681	1.21775	1.03 (0.87- 1.22)
ieu-b-4976	order.Enterobacteriales.id.3468	MR Egger	6	0.0819182	0.438502	0.860899	-0.777546	0.941383	1.08537	0.459532	2.56352	1.09 (0.46- 2.56)
ieu-b-4976	order.Enterobacteriales.id.3468	Weighted median	6	-0.114396	0.0910284	0.208861	-0.292811	0.06402	0.891905	0.746163	1.06611	0.89 (0.75- 1.07)
ieu-b-4976	order.Enterobacteriales.id.3468	Inverse variance weighted	6	-0.122377	0.0741681	0.0989435	-0.267747	0.0229923	0.884815	0.765102	1.02326	0.88 (0.77- 1.02)	0.404645
ieu-b-4976	order.Enterobacteriales.id.3468	Simple mode	6	-0.121138	0.143193	0.436169	-0.401796	0.15952	0.885912	0.669117	1.17295	0.89 (0.67- 1.17)
ieu-b-4976	order.Enterobacteriales.id.3468	Weighted mode	6	-0.11754	0.144863	0.454021	-0.401472	0.166392	0.889105	0.669334	1.18104	0.89 (0.67- 1.18)
ieu-b-4976	order.Erysipelotrichales.id.2148	MR Egger	13	0.0550661	0.275566	0.845261	-0.485043	0.595175	1.05661	0.615671	1.81335	1.06 (0.62- 1.81)
ieu-b-4976	order.Erysipelotrichales.id.2148	Weighted median	13	-0.0057923	0.0779712	0.940781	-0.158616	0.147031	0.994224	0.853324	1.15839	0.99 (0.85- 1.16)
ieu-b-4976	order.Erysipelotrichales.id.2148	Inverse variance weighted	13	0.0681324	0.0620196	0.271959	-0.0534261	0.189691	1.07051	0.947976	1.20888	1.07 (0.95- 1.21)	0.604354
ieu-b-4976	order.Erysipelotrichales.id.2148	Simple mode	13	-0.0398251	0.147172	0.791295	-0.328283	0.248633	0.960958	0.720159	1.28227	0.96 (0.72- 1.28)
ieu-b-4976	order.Erysipelotrichales.id.2148	Weighted mode	13	-0.0327816	0.128327	0.802698	-0.284302	0.218739	0.96775	0.75254	1.24451	0.97 (0.75- 1.24)
ieu-b-4976	order.Gastranaerophilales.id.1591	MR Egger	9	0.067206	0.101517	0.529145	-0.131768	0.26618	1.06952	0.876544	1.30497	1.07 (0.88- 1.30)
ieu-b-4976	order.Gastranaerophilales.id.1591	Weighted median	9	0.0293116	0.0483261	0.544157	-0.0654074	0.124031	1.02975	0.936686	1.13205	1.03 (0.94- 1.13)
ieu-b-4976	order.Gastranaerophilales.id.1591	Inverse variance weighted	9	0.0032988	0.0364714	0.927931	-0.0681852	0.0747828	1.0033	0.934087	1.07765	1.00 (0.93- 1.08)	0.99234
ieu-b-4976	order.Gastranaerophilales.id.1591	Simple mode	9	0.0465725	0.0748648	0.551197	-0.100162	0.193308	1.04767	0.90469	1.21326	1.05 (0.90- 1.21)
ieu-b-4976	order.Gastranaerophilales.id.1591	Weighted mode	9	0.0545404	0.0748175	0.486805	-0.092102	0.201183	1.05606	0.912012	1.22285	1.06 (0.91- 1.22)
ieu-b-4976	order.Lactobacillales.id.1800	MR Egger	15	-0.0146427	0.120912	0.905462	-0.25163	0.222345	0.985464	0.777532	1.249	0.99 (0.78- 1.25)
ieu-b-4976	order.Lactobacillales.id.1800	Weighted median	15	-0.034278	0.065143	0.598752	-0.161958	0.0934023	0.966303	0.850477	1.0979	0.97 (0.85- 1.10)
ieu-b-4976	order.Lactobacillales.id.1800	Inverse variance weighted	15	0.00908217	0.046534	0.845258	-0.0821245	0.100289	1.00912	0.921157	1.10549	1.01 (0.92- 1.11)	0.99234
ieu-b-4976	order.Lactobacillales.id.1800	Simple mode	15	-0.0709539	0.106215	0.514983	-0.279136	0.137228	0.931505	0.756437	1.14709	0.93 (0.76- 1.15)
ieu-b-4976	order.Lactobacillales.id.1800	Weighted mode	15	-0.0567599	0.097879	0.571198	-0.248603	0.135083	0.944821	0.77989	1.14463	0.94 (0.78- 1.14)
ieu-b-4976	order.Methanobacteriales.id.120	MR Egger	10	-0.0254177	0.173583	0.887205	-0.36564	0.314804	0.974903	0.693753	1.36999	0.97 (0.69- 1.37)
ieu-b-4976	order.Methanobacteriales.id.120	Weighted median	10	0.0202249	0.0426776	0.635572	-0.0634232	0.103873	1.02043	0.938546	1.10946	1.02 (0.94- 1.11)
ieu-b-4976	order.Methanobacteriales.id.120	Inverse variance weighted	10	0.0250425	0.0393198	0.524195	-0.0520243	0.102109	1.02536	0.949306	1.1075	1.03 (0.95- 1.11)	0.873659
ieu-b-4976	order.Methanobacteriales.id.120	Simple mode	10	0.0479968	0.0842624	0.582878	-0.117158	0.213151	1.04917	0.889445	1.23757	1.05 (0.89- 1.24)
ieu-b-4976	order.Methanobacteriales.id.120	Weighted mode	10	0.0540869	0.0780351	0.505731	-0.0988618	0.207036	1.05558	0.905868	1.23003	1.06 (0.91- 1.23)
ieu-b-4976	order.MollicutesRF9.id.11579	MR Egger	12	0.166952	0.135609	0.246443	-0.0988407	0.432745	1.1817	0.905887	1.54148	1.18 (0.91- 1.54)
ieu-b-4976	order.MollicutesRF9.id.11579	Weighted median	12	-0.0201771	0.0605052	0.738773	-0.138767	0.098413	0.980025	0.870431	1.10342	0.98 (0.87- 1.10)
ieu-b-4976	order.MollicutesRF9.id.11579	Inverse variance weighted	12	-0.00683895	0.0446911	0.878377	-0.0944335	0.0807556	0.993184	0.909888	1.08411	0.99 (0.91- 1.08)	0.99234
ieu-b-4976	order.MollicutesRF9.id.11579	Simple mode	12	-0.0213212	0.08494	0.80643	-0.187804	0.145161	0.978905	0.828778	1.15623	0.98 (0.83- 1.16)
ieu-b-4976	order.MollicutesRF9.id.11579	Weighted mode	12	-0.00254219	0.0846852	0.976589	-0.168525	0.163441	0.997461	0.84491	1.17756	1.00 (0.84- 1.18)
ieu-b-4976	order.NB1n.id.3953	MR Egger	13	0.0409371	0.126215	0.751761	-0.206444	0.288318	1.04179	0.813472	1.33418	1.04 (0.81- 1.33)
ieu-b-4976	order.NB1n.id.3953	Weighted median	13	0.0052239	0.0393245	0.894319	-0.0718521	0.0822999	1.00524	0.930669	1.08578	1.01 (0.93- 1.09)
ieu-b-4976	order.NB1n.id.3953	Inverse variance weighted	13	0.0214177	0.0294664	0.467318	-0.0363365	0.0791719	1.02165	0.964316	1.08239	1.02 (0.96- 1.08)	0.864713
ieu-b-4976	order.NB1n.id.3953	Simple mode	13	0.00393371	0.0686484	0.955248	-0.130617	0.138485	1.00394	0.877554	1.14853	1.00 (0.88- 1.15)
ieu-b-4976	order.NB1n.id.3953	Weighted mode	13	0.00670129	0.0680378	0.923166	-0.126653	0.140055	1.00672	0.88104	1.15034	1.01 (0.88- 1.15)
ieu-b-4976	order.Pasteurellales.id.3688	MR Egger	14	-0.120157	0.0855723	0.18562	-0.287879	0.0475645	0.886781	0.749852	1.04871	0.89 (0.75- 1.05)
ieu-b-4976	order.Pasteurellales.id.3688	Weighted median	14	-0.0444939	0.0494234	0.367981	-0.141364	0.0523759	0.956481	0.868173	1.05377	0.96 (0.87- 1.05)
ieu-b-4976	order.Pasteurellales.id.3688	Inverse variance weighted	14	-0.0433857	0.0374615	0.246807	-0.11681	0.0300389	0.957542	0.889754	1.03049	0.96 (0.89- 1.03)	0.604354
ieu-b-4976	order.Pasteurellales.id.3688	Simple mode	14	-0.0316032	0.0870473	0.722397	-0.202216	0.139009	0.968891	0.816919	1.14914	0.97 (0.82- 1.15)
ieu-b-4976	order.Pasteurellales.id.3688	Weighted mode	14	-0.042407	0.0757947	0.585333	-0.190965	0.106151	0.95848	0.826162	1.11199	0.96 (0.83- 1.11)
ieu-b-4976	order.Rhodospirillales.id.2667	MR Egger	13	-0.0419796	0.186068	0.825639	-0.406673	0.322714	0.958889	0.665862	1.38087	0.96 (0.67- 1.38)
ieu-b-4976	order.Rhodospirillales.id.2667	Weighted median	13	-0.00143206	0.0520724	0.97806	-0.103494	0.10063	0.998569	0.901681	1.10587	1.00 (0.90- 1.11)
ieu-b-4976	order.Rhodospirillales.id.2667	Inverse variance weighted	13	-0.0483424	0.0385721	0.210097	-0.123944	0.027259	0.952808	0.88343	1.02763	0.95 (0.88- 1.03)	0.600278
ieu-b-4976	order.Rhodospirillales.id.2667	Simple mode	13	0.0300751	0.0835743	0.725205	-0.13373	0.193881	1.03053	0.874826	1.21395	1.03 (0.87- 1.21)
ieu-b-4976	order.Rhodospirillales.id.2667	Weighted mode	13	0.0300751	0.0831279	0.723797	-0.132856	0.193006	1.03053	0.875592	1.21289	1.03 (0.88- 1.21)
ieu-b-4976	order.Selenomonadales.id.2165	MR Egger	12	-0.321752	0.175794	0.0971307	-0.666307	0.0228033	0.724878	0.513602	1.02307	0.72 (0.51- 1.02)
ieu-b-4976	order.Selenomonadales.id.2165	Weighted median	12	-0.0329722	0.0788129	0.675684	-0.187445	0.121501	0.967565	0.829074	1.12919	0.97 (0.83- 1.13)
ieu-b-4976	order.Selenomonadales.id.2165	Inverse variance weighted	12	-0.0297194	0.0558883	0.594889	-0.13926	0.0798217	0.970718	0.870001	1.08309	0.97 (0.87- 1.08)	0.915215
ieu-b-4976	order.Selenomonadales.id.2165	Simple mode	12	-0.0372724	0.130161	0.779927	-0.292388	0.217843	0.963414	0.746479	1.24339	0.96 (0.75- 1.24)
ieu-b-4976	order.Selenomonadales.id.2165	Weighted mode	12	-0.0677309	0.117165	0.574853	-0.297374	0.161912	0.934512	0.742766	1.17576	0.93 (0.74- 1.18)
ieu-b-4976	order.Verrucomicrobiales.id.4030	MR Egger	11	-0.121214	0.179697	0.516917	-0.473421	0.230993	0.885845	0.622868	1.25985	0.89 (0.62- 1.26)
ieu-b-4976	order.Verrucomicrobiales.id.4030	Weighted median	11	-0.121018	0.0659362	0.0664493	-0.250253	0.00821691	0.886018	0.778604	1.00825	0.89 (0.78- 1.01)
ieu-b-4976	order.Verrucomicrobiales.id.4030	Inverse variance weighted	11	-0.127206	0.0487529	0.00907523	-0.222762	-0.0316507	0.880552	0.800305	0.968845	0.88 (0.80- 0.97)	0.181505
ieu-b-4976	order.Verrucomicrobiales.id.4030	Simple mode	11	-0.136954	0.0990413	0.196824	-0.331075	0.0571672	0.872011	0.718151	1.05883	0.87 (0.72- 1.06)
ieu-b-4976	order.Verrucomicrobiales.id.4030	Weighted mode	11	-0.144715	0.105797	0.201308	-0.352076	0.0626471	0.865269	0.703226	1.06465	0.87 (0.70- 1.06)
ieu-b-4976	order.Victivallales.id.2254	MR Egger	8	-0.121612	0.12111	0.354072	-0.358987	0.115763	0.885492	0.698384	1.12273	0.89 (0.70- 1.12)
ieu-b-4976	order.Victivallales.id.2254	Weighted median	8	0.0313561	0.0440366	0.476436	-0.0549557	0.117668	1.03185	0.946527	1.12487	1.03 (0.95- 1.12)
ieu-b-4976	order.Victivallales.id.2254	Inverse variance weighted	8	0.00251845	0.0350528	0.942723	-0.066185	0.0712219	1.00252	0.935958	1.07382	1.00 (0.94- 1.07)	0.99234
ieu-b-4976	order.Victivallales.id.2254	Simple mode	8	0.0383739	0.0729608	0.615168	-0.104629	0.181377	1.03912	0.900658	1.19887	1.04 (0.90- 1.20)
ieu-b-4976	order.Victivallales.id.2254	Weighted mode	8	0.0416231	0.0718013	0.580288	-0.0991075	0.182354	1.0425	0.905645	1.20004	1.04 (0.91- 1.20)
ieu-b-4976	phylum.Actinobacteria.id.400	MR Egger	14	-0.475769	0.198004	0.0333459	-0.863856	-0.0876825	0.621407	0.421533	0.916052	0.62 (0.42- 0.92)
ieu-b-4976	phylum.Actinobacteria.id.400	Weighted median	14	-0.104415	0.07309	0.153124	-0.247671	0.0388412	0.900851	0.780616	1.03961	0.90 (0.78- 1.04)
ieu-b-4976	phylum.Actinobacteria.id.400	Inverse variance weighted	14	-0.0329545	0.0580102	0.569979	-0.146654	0.0807454	0.967583	0.863592	1.08409	0.97 (0.86- 1.08)	0.827892
ieu-b-4976	phylum.Actinobacteria.id.400	Simple mode	14	-0.162754	0.145575	0.283799	-0.448082	0.122574	0.8498	0.638852	1.1304	0.85 (0.64- 1.13)
ieu-b-4976	phylum.Actinobacteria.id.400	Weighted mode	14	-0.180515	0.126248	0.176354	-0.427962	0.0669316	0.83484	0.651836	1.06922	0.83 (0.65- 1.07)
ieu-b-4976	phylum.Bacteroidetes.id.905	MR Egger	12	0.00460292	0.109012	0.967151	-0.209061	0.218267	1.00461	0.811346	1.24392	1.00 (0.81- 1.24)
ieu-b-4976	phylum.Bacteroidetes.id.905	Weighted median	12	0.0104978	0.0694686	0.879884	-0.125661	0.146656	1.01055	0.881914	1.15796	1.01 (0.88- 1.16)
ieu-b-4976	phylum.Bacteroidetes.id.905	Inverse variance weighted	12	0.0243601	0.0523284	0.641557	-0.0782036	0.126924	1.02466	0.924776	1.13533	1.02 (0.92- 1.14)	0.827892
ieu-b-4976	phylum.Bacteroidetes.id.905	Simple mode	12	0.00533784	0.108678	0.961707	-0.207671	0.218347	1.00535	0.812474	1.24402	1.01 (0.81- 1.24)
ieu-b-4976	phylum.Bacteroidetes.id.905	Weighted mode	12	-0.031254	0.0912561	0.738439	-0.210116	0.147608	0.969229	0.81049	1.15906	0.97 (0.81- 1.16)
ieu-b-4976	phylum.Cyanobacteria.id.1500	MR Egger	8	0.136714	0.173724	0.461248	-0.203784	0.477212	1.1465	0.815639	1.61158	1.15 (0.82- 1.61)
ieu-b-4976	phylum.Cyanobacteria.id.1500	Weighted median	8	-0.020039	0.056521	0.722933	-0.13082	0.0907421	0.98016	0.877376	1.09499	0.98 (0.88- 1.09)
ieu-b-4976	phylum.Cyanobacteria.id.1500	Inverse variance weighted	8	-0.037503	0.0502845	0.455779	-0.136061	0.0610547	0.963192	0.87279	1.06296	0.96 (0.87- 1.06)	0.827892
ieu-b-4976	phylum.Cyanobacteria.id.1500	Simple mode	8	-0.043951	0.0799705	0.599687	-0.200693	0.112791	0.957001	0.818163	1.1194	0.96 (0.82- 1.12)
ieu-b-4976	phylum.Cyanobacteria.id.1500	Weighted mode	8	0.0249227	0.0761901	0.753148	-0.12441	0.174255	1.02524	0.883018	1.19036	1.03 (0.88- 1.19)
ieu-b-4976	phylum.Euryarchaeota.id.55	MR Egger	12	-0.244706	0.158932	0.154657	-0.556211	0.0668002	0.782935	0.573377	1.06908	0.78 (0.57- 1.07)
ieu-b-4976	phylum.Euryarchaeota.id.55	Weighted median	12	-0.0126518	0.0417896	0.76208	-0.0945595	0.0692559	0.987428	0.909774	1.07171	0.99 (0.91- 1.07)
ieu-b-4976	phylum.Euryarchaeota.id.55	Inverse variance weighted	12	0.0107858	0.0390833	0.782573	-0.0658176	0.0873891	1.01084	0.936302	1.09132	1.01 (0.94- 1.09)	0.827892
ieu-b-4976	phylum.Euryarchaeota.id.55	Simple mode	12	-0.0681912	0.0804793	0.414876	-0.225931	0.0895483	0.934082	0.797773	1.09368	0.93 (0.80- 1.09)
ieu-b-4976	phylum.Euryarchaeota.id.55	Weighted mode	12	-0.0517322	0.0767517	0.514213	-0.202166	0.0987012	0.949583	0.81696	1.10374	0.95 (0.82- 1.10)
ieu-b-4976	phylum.Firmicutes.id.1672	MR Egger	16	0.178178	0.129034	0.188968	-0.0747283	0.431084	1.19504	0.927996	1.53892	1.20 (0.93- 1.54)
ieu-b-4976	phylum.Firmicutes.id.1672	Weighted median	16	0.0358092	0.0719569	0.618732	-0.105226	0.176845	1.03646	0.900121	1.19345	1.04 (0.90- 1.19)
ieu-b-4976	phylum.Firmicutes.id.1672	Inverse variance weighted	16	0.0104359	0.0480018	0.827892	-0.0836477	0.104519	1.01049	0.919755	1.11018	1.01 (0.92- 1.11)	0.827892
ieu-b-4976	phylum.Firmicutes.id.1672	Simple mode	16	0.0617716	0.101207	0.550766	-0.136594	0.260137	1.06372	0.872324	1.29711	1.06 (0.87- 1.30)
ieu-b-4976	phylum.Firmicutes.id.1672	Weighted mode	16	0.0478389	0.0951442	0.622404	-0.138644	0.234321	1.049	0.870538	1.26405	1.05 (0.87- 1.26)
ieu-b-4976	phylum.Lentisphaerae.id.2238	MR Egger	9	-0.115884	0.122203	0.374562	-0.355402	0.123634	0.890579	0.700891	1.1316	0.89 (0.70- 1.13)
ieu-b-4976	phylum.Lentisphaerae.id.2238	Weighted median	9	0.0393461	0.0430798	0.361068	-0.0450903	0.123782	1.04013	0.955911	1.13177	1.04 (0.96- 1.13)
ieu-b-4976	phylum.Lentisphaerae.id.2238	Inverse variance weighted	9	0.00930262	0.0333797	0.780482	-0.0561216	0.0747268	1.00935	0.945424	1.07759	1.01 (0.95- 1.08)	0.827892
ieu-b-4976	phylum.Lentisphaerae.id.2238	Simple mode	9	0.0430761	0.0683464	0.5461	-0.0908827	0.177035	1.04402	0.913125	1.19367	1.04 (0.91- 1.19)
ieu-b-4976	phylum.Lentisphaerae.id.2238	Weighted mode	9	0.043768	0.0621283	0.501126	-0.0780035	0.165539	1.04474	0.924961	1.18003	1.04 (0.92- 1.18)
ieu-b-4976	phylum.Proteobacteria.id.2375	MR Egger	12	-0.396923	0.175368	0.047098	-0.740644	-0.0532017	0.672386	0.476807	0.948189	0.67 (0.48- 0.95)
ieu-b-4976	phylum.Proteobacteria.id.2375	Weighted median	12	-0.0893361	0.0777512	0.250556	-0.241728	0.0630563	0.914538	0.785269	1.06509	0.91 (0.79- 1.07)
ieu-b-4976	phylum.Proteobacteria.id.2375	Inverse variance weighted	12	-0.0313963	0.0658755	0.633646	-0.160512	0.0977195	0.969091	0.851707	1.10265	0.97 (0.85- 1.10)	0.827892
ieu-b-4976	phylum.Proteobacteria.id.2375	Simple mode	12	-0.137651	0.12778	0.304424	-0.388099	0.112797	0.871402	0.678345	1.1194	0.87 (0.68- 1.12)
ieu-b-4976	phylum.Proteobacteria.id.2375	Weighted mode	12	-0.149715	0.112031	0.208414	-0.369296	0.0698662	0.860953	0.691221	1.07236	0.86 (0.69- 1.07)
ieu-b-4976	phylum.Tenericutes.id.3919	MR Egger	12	0.086626	0.145021	0.563565	-0.197615	0.370867	1.09049	0.820686	1.44899	1.09 (0.82- 1.45)
ieu-b-4976	phylum.Tenericutes.id.3919	Weighted median	12	0.0464168	0.0591624	0.432709	-0.0695416	0.162375	1.04751	0.932821	1.1763	1.05 (0.93- 1.18)
ieu-b-4976	phylum.Tenericutes.id.3919	Inverse variance weighted	12	0.0745642	0.0448629	0.0965037	-0.0133671	0.162496	1.07741	0.986722	1.17644	1.08 (0.99- 1.18)	0.815846
ieu-b-4976	phylum.Tenericutes.id.3919	Simple mode	12	0.0363128	0.0904683	0.695823	-0.141005	0.213631	1.03698	0.868485	1.23817	1.04 (0.87- 1.24)
ieu-b-4976	phylum.Tenericutes.id.3919	Weighted mode	12	0.0420898	0.0820515	0.618118	-0.118731	0.202911	1.04299	0.888047	1.22496	1.04 (0.89- 1.22)
ieu-b-4976	phylum.Verrucomicrobia.id.3982	MR Egger	12	0.0369333	0.126115	0.775621	-0.210252	0.284119	1.03762	0.81038	1.32859	1.04 (0.81- 1.33)
ieu-b-4976	phylum.Verrucomicrobia.id.3982	Weighted median	12	-0.112965	0.0641598	0.0782922	-0.238718	0.0127882	0.893182	0.787637	1.01287	0.89 (0.79- 1.01)
ieu-b-4976	phylum.Verrucomicrobia.id.3982	Inverse variance weighted	12	-0.0605015	0.0452596	0.181299	-0.14921	0.0282073	0.941292	0.861388	1.02861	0.94 (0.86- 1.03)	0.815846
ieu-b-4976	phylum.Verrucomicrobia.id.3982	Simple mode	12	-0.137653	0.119627	0.27426	-0.372121	0.0968149	0.871401	0.689271	1.10166	0.87 (0.69- 1.10)
ieu-b-4976	phylum.Verrucomicrobia.id.3982	Weighted mode	12	-0.142967	0.107968	0.212304	-0.354585	0.06865	0.866782	0.701465	1.07106	0.87 (0.70- 1.07)

## Sheet: URTI
outcome	exposure	method	nsnp	b	se	pval	lo_ci	up_ci	or	or_lci95	or_uci95	estimate	pval_BH
ieu-b-5063	class.Actinobacteria.id.419	MR Egger	15	0.59713	0.423883	0.182387	-0.233682	1.42794	1.8169	0.791614	4.1701	1.82 (0.79- 4.17)
ieu-b-5063	class.Actinobacteria.id.419	Weighted median	15	-0.0340624	0.196301	0.862242	-0.418813	0.350688	0.966511	0.657827	1.42004	0.97 (0.66- 1.42)
ieu-b-5063	class.Actinobacteria.id.419	Inverse variance weighted	15	0.119051	0.148917	0.424033	-0.172827	0.410928	1.12643	0.841283	1.50822	1.13 (0.84- 1.51)	0.980663
ieu-b-5063	class.Actinobacteria.id.419	Simple mode	15	0.650479	0.405241	0.130771	-0.143794	1.44475	1.91646	0.866066	4.2408	1.92 (0.87- 4.24)
ieu-b-5063	class.Actinobacteria.id.419	Weighted mode	15	-0.166723	0.299046	0.58598	-0.752852	0.419407	0.846434	0.471021	1.52106	0.85 (0.47- 1.52)
ieu-b-5063	class.Alphaproteobacteria.id.2379	MR Egger	7	-0.330578	0.596175	0.603125	-1.49908	0.837925	0.718508	0.223335	2.31157	0.72 (0.22- 2.31)
ieu-b-5063	class.Alphaproteobacteria.id.2379	Weighted median	7	0.0961013	0.210566	0.648105	-0.316607	0.50881	1.10087	0.728617	1.66331	1.10 (0.73- 1.66)
ieu-b-5063	class.Alphaproteobacteria.id.2379	Inverse variance weighted	7	0.022371	0.156433	0.886285	-0.284238	0.32898	1.02262	0.752588	1.38955	1.02 (0.75- 1.39)	0.980663
ieu-b-5063	class.Alphaproteobacteria.id.2379	Simple mode	7	0.179971	0.300025	0.570547	-0.408078	0.76802	1.19718	0.664927	2.15549	1.20 (0.66- 2.16)
ieu-b-5063	class.Alphaproteobacteria.id.2379	Weighted mode	7	0.151077	0.280844	0.609976	-0.399377	0.701532	1.16309	0.670738	2.01684	1.16 (0.67- 2.02)
ieu-b-5063	class.Bacilli.id.1673	MR Egger	18	-0.52699	0.333924	0.134089	-1.18148	0.1275	0.590379	0.306824	1.13598	0.59 (0.31- 1.14)
ieu-b-5063	class.Bacilli.id.1673	Weighted median	18	0.0412421	0.164499	0.802036	-0.281176	0.363661	1.0421	0.754895	1.43859	1.04 (0.75- 1.44)
ieu-b-5063	class.Bacilli.id.1673	Inverse variance weighted	18	0.0932969	0.122294	0.44553	-0.1464	0.332994	1.09779	0.863812	1.39514	1.10 (0.86- 1.40)	0.980663
ieu-b-5063	class.Bacilli.id.1673	Simple mode	18	0.084615	0.313494	0.790479	-0.529834	0.699064	1.0883	0.588703	2.01187	1.09 (0.59- 2.01)
ieu-b-5063	class.Bacilli.id.1673	Weighted mode	18	-0.016012	0.274217	0.954117	-0.553478	0.521454	0.984115	0.574947	1.68448	0.98 (0.57- 1.68)
ieu-b-5063	class.Bacteroidia.id.912	MR Egger	14	0.0152821	0.329888	0.963813	-0.631298	0.661862	1.0154	0.531901	1.9384	1.02 (0.53- 1.94)
ieu-b-5063	class.Bacteroidia.id.912	Weighted median	14	0.253413	0.197881	0.200324	-0.134435	0.64126	1.28841	0.87421	1.89887	1.29 (0.87- 1.90)
ieu-b-5063	class.Bacteroidia.id.912	Inverse variance weighted	14	-0.00443086	0.147926	0.976104	-0.294365	0.285503	0.995579	0.745004	1.33043	1.00 (0.75- 1.33)	0.980663
ieu-b-5063	class.Bacteroidia.id.912	Simple mode	14	0.291013	0.388082	0.466684	-0.469628	1.05165	1.33778	0.625235	2.86238	1.34 (0.63- 2.86)
ieu-b-5063	class.Bacteroidia.id.912	Weighted mode	14	0.27582	0.278495	0.340058	-0.27003	0.82167	1.31761	0.763357	2.2743	1.32 (0.76- 2.27)
ieu-b-5063	class.Betaproteobacteria.id.2867	MR Egger	12	0.217776	0.555328	0.703169	-0.870666	1.30622	1.24331	0.418672	3.69219	1.24 (0.42- 3.69)
ieu-b-5063	class.Betaproteobacteria.id.2867	Weighted median	12	-0.00451772	0.213764	0.983139	-0.423495	0.414459	0.995492	0.654755	1.51355	1.00 (0.65- 1.51)
ieu-b-5063	class.Betaproteobacteria.id.2867	Inverse variance weighted	12	0.0940023	0.157994	0.551862	-0.215667	0.403671	1.09856	0.806004	1.49731	1.10 (0.81- 1.50)	0.980663
ieu-b-5063	class.Betaproteobacteria.id.2867	Simple mode	12	-0.118685	0.361339	0.748732	-0.82691	0.58954	0.888087	0.437399	1.80316	0.89 (0.44- 1.80)
ieu-b-5063	class.Betaproteobacteria.id.2867	Weighted mode	12	-0.141818	0.353878	0.696276	-0.835419	0.551783	0.867779	0.433693	1.73635	0.87 (0.43- 1.74)
ieu-b-5063	class.Clostridia.id.1859	MR Egger	12	-0.835373	0.878329	0.363978	-2.5569	0.886153	0.433713	0.0775449	2.42578	0.43 (0.08- 2.43)
ieu-b-5063	class.Clostridia.id.1859	Weighted median	12	-0.289903	0.226918	0.201401	-0.734661	0.154855	0.748336	0.479668	1.16749	0.75 (0.48- 1.17)
ieu-b-5063	class.Clostridia.id.1859	Inverse variance weighted	12	-0.483745	0.167249	0.00382346	-0.811553	-0.155938	0.61647	0.444168	0.855612	0.62 (0.44- 0.86)	0.0611753
ieu-b-5063	class.Clostridia.id.1859	Simple mode	12	-0.241819	0.349075	0.502833	-0.926006	0.442367	0.785198	0.396133	1.55639	0.79 (0.40- 1.56)
ieu-b-5063	class.Clostridia.id.1859	Weighted mode	12	-0.237166	0.350064	0.51209	-0.923291	0.448959	0.78886	0.39721	1.56668	0.79 (0.40- 1.57)
ieu-b-5063	class.Coriobacteriia.id.809	MR Egger	13	-0.475295	0.627533	0.464725	-1.70526	0.754671	0.621702	0.181725	2.12691	0.62 (0.18- 2.13)
ieu-b-5063	class.Coriobacteriia.id.809	Weighted median	13	-0.147445	0.202293	0.466082	-0.54394	0.249049	0.86291	0.580457	1.28281	0.86 (0.58- 1.28)
ieu-b-5063	class.Coriobacteriia.id.809	Inverse variance weighted	13	-0.107227	0.158156	0.497783	-0.417213	0.202759	0.898322	0.65888	1.22478	0.90 (0.66- 1.22)	0.980663
ieu-b-5063	class.Coriobacteriia.id.809	Simple mode	13	-0.194875	0.351376	0.589353	-0.883571	0.493822	0.822938	0.413304	1.63857	0.82 (0.41- 1.64)
ieu-b-5063	class.Coriobacteriia.id.809	Weighted mode	13	-0.232004	0.371264	0.543734	-0.959681	0.495673	0.792943	0.383015	1.6416	0.79 (0.38- 1.64)
ieu-b-5063	class.Deltaproteobacteria.id.3087	MR Egger	13	-0.48751	0.38078	0.226781	-1.23384	0.258818	0.614154	0.291173	1.2954	0.61 (0.29- 1.30)
ieu-b-5063	class.Deltaproteobacteria.id.3087	Weighted median	13	0.275824	0.196039	0.159432	-0.108412	0.66006	1.31762	0.897258	1.93491	1.32 (0.90- 1.93)
ieu-b-5063	class.Deltaproteobacteria.id.3087	Inverse variance weighted	13	0.098863	0.136019	0.46733	-0.167735	0.365461	1.10392	0.845578	1.44118	1.10 (0.85- 1.44)	0.980663
ieu-b-5063	class.Deltaproteobacteria.id.3087	Simple mode	13	0.337943	0.324827	0.318672	-0.298717	0.974604	1.40206	0.741769	2.65012	1.40 (0.74- 2.65)
ieu-b-5063	class.Deltaproteobacteria.id.3087	Weighted mode	13	0.333364	0.331704	0.334731	-0.316776	0.983504	1.39565	0.728494	2.67381	1.40 (0.73- 2.67)
ieu-b-5063	class.Erysipelotrichia.id.2147	MR Egger	13	-0.0110774	0.677213	0.987242	-1.33842	1.31626	0.988984	0.262261	3.72945	0.99 (0.26- 3.73)
ieu-b-5063	class.Erysipelotrichia.id.2147	Weighted median	13	0.0865686	0.224541	0.699841	-0.353533	0.52667	1.09043	0.702203	1.69328	1.09 (0.70- 1.69)
ieu-b-5063	class.Erysipelotrichia.id.2147	Inverse variance weighted	13	0.118096	0.15601	0.449064	-0.187684	0.423876	1.12535	0.828877	1.52787	1.13 (0.83- 1.53)	0.980663
ieu-b-5063	class.Erysipelotrichia.id.2147	Simple mode	13	-0.00613756	0.421779	0.988629	-0.832825	0.82055	0.993881	0.434819	2.27175	0.99 (0.43- 2.27)
ieu-b-5063	class.Erysipelotrichia.id.2147	Weighted mode	13	-0.102772	0.420944	0.811242	-0.927822	0.722279	0.902333	0.395414	2.05912	0.90 (0.40- 2.06)
ieu-b-5063	class.Gammaproteobacteria.id.3303	MR Egger	7	-0.422979	0.707857	0.576172	-1.81038	0.964421	0.655093	0.163592	2.62327	0.66 (0.16- 2.62)
ieu-b-5063	class.Gammaproteobacteria.id.3303	Weighted median	7	0.207269	0.257978	0.421723	-0.298369	0.712906	1.23031	0.742028	2.03991	1.23 (0.74- 2.04)
ieu-b-5063	class.Gammaproteobacteria.id.3303	Inverse variance weighted	7	0.0985094	0.205612	0.631866	-0.304491	0.50151	1.10352	0.737499	1.65121	1.10 (0.74- 1.65)	0.980663
ieu-b-5063	class.Gammaproteobacteria.id.3303	Simple mode	7	0.433391	0.37672	0.293743	-0.30498	1.17176	1.54248	0.737138	3.22767	1.54 (0.74- 3.23)
ieu-b-5063	class.Gammaproteobacteria.id.3303	Weighted mode	7	0.397416	0.362503	0.314984	-0.31309	1.10792	1.48798	0.731184	3.02806	1.49 (0.73- 3.03)
ieu-b-5063	class.Lentisphaeria.id.2250	MR Egger	8	0.311738	0.340854	0.395679	-0.356336	0.979811	1.3658	0.700238	2.66395	1.37 (0.70- 2.66)
ieu-b-5063	class.Lentisphaeria.id.2250	Weighted median	8	-0.00147032	0.123338	0.990489	-0.243213	0.240273	0.998531	0.784104	1.2716	1.00 (0.78- 1.27)
ieu-b-5063	class.Lentisphaeria.id.2250	Inverse variance weighted	8	-0.0462945	0.0986176	0.638759	-0.239585	0.146996	0.954761	0.786954	1.15835	0.95 (0.79- 1.16)	0.980663
ieu-b-5063	class.Lentisphaeria.id.2250	Simple mode	8	-0.00309227	0.185907	0.987193	-0.367469	0.361285	0.996913	0.692484	1.43517	1.00 (0.69- 1.44)
ieu-b-5063	class.Lentisphaeria.id.2250	Weighted mode	8	0.00364251	0.180203	0.984437	-0.349555	0.35684	1.00365	0.705001	1.42881	1.00 (0.71- 1.43)
ieu-b-5063	class.Melainabacteria.id.1589	MR Egger	10	0.583039	0.276618	0.0681124	0.0408677	1.12521	1.79148	1.04171	3.08087	1.79 (1.04- 3.08)
ieu-b-5063	class.Melainabacteria.id.1589	Weighted median	10	0.000842178	0.136979	0.995094	-0.267638	0.269322	1.00084	0.765185	1.30908	1.00 (0.77- 1.31)
ieu-b-5063	class.Melainabacteria.id.1589	Inverse variance weighted	10	0.0116187	0.104277	0.911282	-0.192765	0.216002	1.01169	0.824676	1.24111	1.01 (0.82- 1.24)	0.980663
ieu-b-5063	class.Melainabacteria.id.1589	Simple mode	10	-0.00221633	0.229847	0.992517	-0.452717	0.448285	0.997786	0.635898	1.56562	1.00 (0.64- 1.57)
ieu-b-5063	class.Melainabacteria.id.1589	Weighted mode	10	0.0517807	0.216055	0.815959	-0.371687	0.475248	1.05314	0.68957	1.60841	1.05 (0.69- 1.61)
ieu-b-5063	class.Methanobacteria.id.119	MR Egger	10	0.490186	0.328659	0.174178	-0.153987	1.13436	1.63262	0.857283	3.10918	1.63 (0.86- 3.11)
ieu-b-5063	class.Methanobacteria.id.119	Weighted median	10	-0.0895068	0.110902	0.419621	-0.306875	0.127861	0.914382	0.735743	1.1364	0.91 (0.74- 1.14)
ieu-b-5063	class.Methanobacteria.id.119	Inverse variance weighted	10	-0.137222	0.0785014	0.0804601	-0.291085	0.0166405	0.871776	0.747452	1.01678	0.87 (0.75- 1.02)	0.643681
ieu-b-5063	class.Methanobacteria.id.119	Simple mode	10	-0.088623	0.186292	0.645608	-0.453756	0.27651	0.915191	0.635238	1.31852	0.92 (0.64- 1.32)
ieu-b-5063	class.Methanobacteria.id.119	Weighted mode	10	-0.0743765	0.178949	0.687415	-0.425116	0.276363	0.928322	0.653694	1.31833	0.93 (0.65- 1.32)
ieu-b-5063	class.Mollicutes.id.3920	MR Egger	12	0.227659	0.455215	0.627817	-0.664564	1.11988	1.25566	0.514498	3.06449	1.26 (0.51- 3.06)
ieu-b-5063	class.Mollicutes.id.3920	Weighted median	12	0.182213	0.175262	0.298498	-0.161301	0.525726	1.19987	0.851036	1.69169	1.20 (0.85- 1.69)
ieu-b-5063	class.Mollicutes.id.3920	Inverse variance weighted	12	0.00472386	0.135868	0.972265	-0.261578	0.271026	1.00474	0.769836	1.31131	1.00 (0.77- 1.31)	0.980663
ieu-b-5063	class.Mollicutes.id.3920	Simple mode	12	0.337102	0.287231	0.265329	-0.22587	0.900074	1.40088	0.797822	2.45979	1.40 (0.80- 2.46)
ieu-b-5063	class.Mollicutes.id.3920	Weighted mode	12	0.294812	0.248083	0.259715	-0.19143	0.781054	1.34287	0.825777	2.18377	1.34 (0.83- 2.18)
ieu-b-5063	class.Negativicutes.id.2164	MR Egger	12	0.201705	0.582128	0.73615	-0.939265	1.34268	1.22349	0.390915	3.82928	1.22 (0.39- 3.83)
ieu-b-5063	class.Negativicutes.id.2164	Weighted median	12	-0.177586	0.226096	0.432193	-0.620733	0.265562	0.837289	0.53755	1.30416	0.84 (0.54- 1.30)
ieu-b-5063	class.Negativicutes.id.2164	Inverse variance weighted	12	-0.00429957	0.177396	0.980663	-0.351995	0.343396	0.99571	0.703284	1.40973	1.00 (0.70- 1.41)	0.980663
ieu-b-5063	class.Negativicutes.id.2164	Simple mode	12	-0.348942	0.394663	0.395528	-1.12248	0.424598	0.705434	0.325471	1.52898	0.71 (0.33- 1.53)
ieu-b-5063	class.Negativicutes.id.2164	Weighted mode	12	-0.294893	0.384979	0.459799	-1.04945	0.459666	0.744611	0.350129	1.58355	0.74 (0.35- 1.58)
ieu-b-5063	class.Verrucomicrobiae.id.4029	MR Egger	11	-0.241748	0.598463	0.695681	-1.41473	0.931239	0.785254	0.24299	2.53765	0.79 (0.24- 2.54)
ieu-b-5063	class.Verrucomicrobiae.id.4029	Weighted median	11	-0.0295528	0.188678	0.875536	-0.399361	0.340255	0.97088	0.670749	1.40531	0.97 (0.67- 1.41)
ieu-b-5063	class.Verrucomicrobiae.id.4029	Inverse variance weighted	11	-0.0628353	0.162893	0.699685	-0.382106	0.256435	0.939098	0.682423	1.29232	0.94 (0.68- 1.29)	0.980663
ieu-b-5063	class.Verrucomicrobiae.id.4029	Simple mode	11	-0.0917055	0.278637	0.748853	-0.637834	0.454424	0.912374	0.528436	1.57527	0.91 (0.53- 1.58)
ieu-b-5063	class.Verrucomicrobiae.id.4029	Weighted mode	11	-0.125267	0.247692	0.624001	-0.610743	0.360208	0.882261	0.542947	1.43363	0.88 (0.54- 1.43)
ieu-b-5063	family.Acidaminococcaceae.id.2166	MR Egger	7	0.341752	0.944208	0.732186	-1.5089	2.1924	1.40741	0.221154	8.95668	1.41 (0.22- 8.96)
ieu-b-5063	family.Acidaminococcaceae.id.2166	Weighted median	7	0.301059	0.245964	0.220953	-0.18103	0.783148	1.35129	0.83441	2.18835	1.35 (0.83- 2.19)
ieu-b-5063	family.Acidaminococcaceae.id.2166	Inverse variance weighted	7	0.106184	0.283414	0.707912	-0.449307	0.661676	1.11203	0.63807	1.93804	1.11 (0.64- 1.94)	0.915864
ieu-b-5063	family.Acidaminococcaceae.id.2166	Simple mode	7	0.445329	0.325307	0.220049	-0.192272	1.08293	1.561	0.825082	2.95332	1.56 (0.83- 2.95)
ieu-b-5063	family.Acidaminococcaceae.id.2166	Weighted mode	7	0.453899	0.320575	0.206562	-0.174427	1.08223	1.57444	0.839938	2.95124	1.57 (0.84- 2.95)
ieu-b-5063	family.Actinomycetaceae.id.421	MR Egger	5	-0.208259	0.440901	0.668914	-1.07243	0.655908	0.811997	0.342178	1.92689	0.81 (0.34- 1.93)
ieu-b-5063	family.Actinomycetaceae.id.421	Weighted median	5	0.152537	0.198119	0.441344	-0.235777	0.54085	1.16479	0.789957	1.71747	1.16 (0.79- 1.72)
ieu-b-5063	family.Actinomycetaceae.id.421	Inverse variance weighted	5	0.156604	0.167711	0.35042	-0.172109	0.485317	1.16953	0.841888	1.62469	1.17 (0.84- 1.62)	0.915864
ieu-b-5063	family.Actinomycetaceae.id.421	Simple mode	5	0.323954	0.303364	0.345741	-0.270639	0.918546	1.38258	0.762892	2.50565	1.38 (0.76- 2.51)
ieu-b-5063	family.Actinomycetaceae.id.421	Weighted mode	5	0.13014	0.265359	0.649515	-0.389963	0.650244	1.13899	0.677082	1.91601	1.14 (0.68- 1.92)
ieu-b-5063	family.Alcaligenaceae.id.2875	MR Egger	12	0.892972	0.771241	0.273836	-0.61866	2.4046	2.44238	0.538666	11.074	2.44 (0.54- 11.07)
ieu-b-5063	family.Alcaligenaceae.id.2875	Weighted median	12	0.0402169	0.219117	0.854374	-0.389253	0.469687	1.04104	0.677563	1.59949	1.04 (0.68- 1.60)
ieu-b-5063	family.Alcaligenaceae.id.2875	Inverse variance weighted	12	0.016007	0.17043	0.925172	-0.318035	0.350049	1.01614	0.727577	1.41914	1.02 (0.73- 1.42)	0.955016
ieu-b-5063	family.Alcaligenaceae.id.2875	Simple mode	12	0.0406547	0.390783	0.919015	-0.725279	0.806589	1.04149	0.484189	2.24025	1.04 (0.48- 2.24)
ieu-b-5063	family.Alcaligenaceae.id.2875	Weighted mode	12	0.0783745	0.375829	0.83862	-0.65825	0.814999	1.08153	0.517757	2.25917	1.08 (0.52- 2.26)
ieu-b-5063	family.Bacteroidaceae.id.917	MR Egger	9	0.0898923	0.979455	0.929446	-1.82984	2.00962	1.09406	0.160439	7.46051	1.09 (0.16- 7.46)
ieu-b-5063	family.Bacteroidaceae.id.917	Weighted median	9	-0.108838	0.247223	0.659763	-0.593394	0.375719	0.896876	0.552449	1.45604	0.90 (0.55- 1.46)
ieu-b-5063	family.Bacteroidaceae.id.917	Inverse variance weighted	9	-0.113548	0.185983	0.541509	-0.478074	0.250977	0.892661	0.619976	1.28528	0.89 (0.62- 1.29)	0.915864
ieu-b-5063	family.Bacteroidaceae.id.917	Simple mode	9	-0.156476	0.419893	0.719083	-0.979466	0.666514	0.855152	0.375511	1.94744	0.86 (0.38- 1.95)
ieu-b-5063	family.Bacteroidaceae.id.917	Weighted mode	9	-0.150251	0.373418	0.697951	-0.882149	0.581648	0.860492	0.413892	1.78898	0.86 (0.41- 1.79)
ieu-b-5063	family.BacteroidalesS24.7group.id.11173	MR Egger	8	-0.648995	0.613348	0.330729	-1.85116	0.553167	0.52257	0.157055	1.73875	0.52 (0.16- 1.74)
ieu-b-5063	family.BacteroidalesS24.7group.id.11173	Weighted median	8	0.0526213	0.182222	0.772753	-0.304534	0.409776	1.05403	0.737467	1.50648	1.05 (0.74- 1.51)
ieu-b-5063	family.BacteroidalesS24.7group.id.11173	Inverse variance weighted	8	0.117901	0.14455	0.414705	-0.165417	0.401219	1.12513	0.84754	1.49364	1.13 (0.85- 1.49)	0.915864
ieu-b-5063	family.BacteroidalesS24.7group.id.11173	Simple mode	8	-0.155035	0.327357	0.650202	-0.796656	0.486585	0.856385	0.450834	1.62675	0.86 (0.45- 1.63)
ieu-b-5063	family.BacteroidalesS24.7group.id.11173	Weighted mode	8	-0.145099	0.302963	0.646585	-0.738908	0.448709	0.864936	0.477635	1.56629	0.86 (0.48- 1.57)
ieu-b-5063	family.Bifidobacteriaceae.id.433	MR Egger	12	-0.317353	0.65185	0.636859	-1.59498	0.960273	0.728073	0.202913	2.61241	0.73 (0.20- 2.61)
ieu-b-5063	family.Bifidobacteriaceae.id.433	Weighted median	12	-0.0901255	0.210455	0.668475	-0.502617	0.322366	0.913816	0.604946	1.38039	0.91 (0.60- 1.38)
ieu-b-5063	family.Bifidobacteriaceae.id.433	Inverse variance weighted	12	-0.0889321	0.182784	0.626583	-0.447189	0.269325	0.914908	0.639423	1.30908	0.91 (0.64- 1.31)	0.915864
ieu-b-5063	family.Bifidobacteriaceae.id.433	Simple mode	12	-0.100436	0.37878	0.795792	-0.842844	0.641972	0.904443	0.430484	1.90023	0.90 (0.43- 1.90)
ieu-b-5063	family.Bifidobacteriaceae.id.433	Weighted mode	12	-0.109058	0.255192	0.677364	-0.609234	0.391118	0.896678	0.543767	1.47863	0.90 (0.54- 1.48)
ieu-b-5063	family.Christensenellaceae.id.1866	MR Egger	11	-0.329461	0.311543	0.317835	-0.940086	0.281164	0.719311	0.390594	1.32467	0.72 (0.39- 1.32)
ieu-b-5063	family.Christensenellaceae.id.1866	Weighted median	11	0.0537722	0.1955	0.783278	-0.329408	0.436953	1.05524	0.719349	1.54798	1.06 (0.72- 1.55)
ieu-b-5063	family.Christensenellaceae.id.1866	Inverse variance weighted	11	0.0373226	0.146476	0.798876	-0.249771	0.324416	1.03803	0.778979	1.38322	1.04 (0.78- 1.38)	0.920783
ieu-b-5063	family.Christensenellaceae.id.1866	Simple mode	11	0.0647879	0.318382	0.842833	-0.559242	0.688817	1.06693	0.571642	1.99136	1.07 (0.57- 1.99)
ieu-b-5063	family.Christensenellaceae.id.1866	Weighted mode	11	0.0104316	0.2804	0.971056	-0.539152	0.560015	1.01049	0.583243	1.7507	1.01 (0.58- 1.75)
ieu-b-5063	family.Clostridiaceae1.id.1869	MR Egger	10	0.819756	0.46005	0.112626	-0.0819413	1.72145	2.26995	0.921326	5.59265	2.27 (0.92- 5.59)
ieu-b-5063	family.Clostridiaceae1.id.1869	Weighted median	10	-0.00231004	0.229253	0.99196	-0.451645	0.447025	0.997693	0.63658	1.56365	1.00 (0.64- 1.56)
ieu-b-5063	family.Clostridiaceae1.id.1869	Inverse variance weighted	10	0.0806313	0.178209	0.650943	-0.268659	0.429922	1.08397	0.764404	1.53714	1.08 (0.76- 1.54)	0.915864
ieu-b-5063	family.Clostridiaceae1.id.1869	Simple mode	10	-0.166261	0.405444	0.691344	-0.960932	0.62841	0.846826	0.382536	1.87463	0.85 (0.38- 1.87)
ieu-b-5063	family.Clostridiaceae1.id.1869	Weighted mode	10	-0.131236	0.407542	0.754793	-0.930017	0.667546	0.877011	0.394547	1.94945	0.88 (0.39- 1.95)
ieu-b-5063	family.ClostridialesvadinBB60group.id.11286	MR Egger	15	-0.139632	0.304073	0.65367	-0.735616	0.456351	0.869678	0.47921	1.5783	0.87 (0.48- 1.58)
ieu-b-5063	family.ClostridialesvadinBB60group.id.11286	Weighted median	15	-0.111909	0.137938	0.417192	-0.382267	0.158449	0.894125	0.682313	1.17169	0.89 (0.68- 1.17)
ieu-b-5063	family.ClostridialesvadinBB60group.id.11286	Inverse variance weighted	15	-0.0852519	0.108006	0.429921	-0.296943	0.12644	0.918281	0.743086	1.13478	0.92 (0.74- 1.13)	0.915864
ieu-b-5063	family.ClostridialesvadinBB60group.id.11286	Simple mode	15	-0.23536	0.244371	0.351827	-0.714326	0.243607	0.790287	0.489522	1.27584	0.79 (0.49- 1.28)
ieu-b-5063	family.ClostridialesvadinBB60group.id.11286	Weighted mode	15	-0.177712	0.234263	0.460673	-0.636866	0.281443	0.837184	0.528947	1.32504	0.84 (0.53- 1.33)
ieu-b-5063	family.Coriobacteriaceae.id.811	MR Egger	13	-0.475295	0.627533	0.464725	-1.70526	0.754671	0.621702	0.181725	2.12691	0.62 (0.18- 2.13)
ieu-b-5063	family.Coriobacteriaceae.id.811	Weighted median	13	-0.147445	0.207218	0.476746	-0.553594	0.258703	0.86291	0.57488	1.29525	0.86 (0.57- 1.30)
ieu-b-5063	family.Coriobacteriaceae.id.811	Inverse variance weighted	13	-0.107227	0.158156	0.497783	-0.417213	0.202759	0.898322	0.65888	1.22478	0.90 (0.66- 1.22)	0.915864
ieu-b-5063	family.Coriobacteriaceae.id.811	Simple mode	13	-0.194875	0.345314	0.582917	-0.87169	0.48194	0.822938	0.418244	1.61921	0.82 (0.42- 1.62)
ieu-b-5063	family.Coriobacteriaceae.id.811	Weighted mode	13	-0.232004	0.325967	0.490231	-0.8709	0.406891	0.792943	0.418575	1.50214	0.79 (0.42- 1.50)
ieu-b-5063	family.Defluviitaleaceae.id.1924	MR Egger	10	1.03454	0.395144	0.030739	0.260061	1.80903	2.81382	1.29701	6.1045	2.81 (1.30- 6.10)
ieu-b-5063	family.Defluviitaleaceae.id.1924	Weighted median	10	0.306587	0.170143	0.0715542	-0.0268921	0.640067	1.35878	0.973466	1.89661	1.36 (0.97- 1.90)
ieu-b-5063	family.Defluviitaleaceae.id.1924	Inverse variance weighted	10	0.342948	0.138828	0.0134993	0.0708462	0.615051	1.4091	1.07342	1.84975	1.41 (1.07- 1.85)	0.431978
ieu-b-5063	family.Defluviitaleaceae.id.1924	Simple mode	10	0.320933	0.298903	0.310899	-0.264917	0.906782	1.37841	0.76727	2.47634	1.38 (0.77- 2.48)
ieu-b-5063	family.Defluviitaleaceae.id.1924	Weighted mode	10	0.309732	0.259157	0.26257	-0.198216	0.81768	1.36306	0.820192	2.26524	1.36 (0.82- 2.27)
ieu-b-5063	family.Desulfovibrionaceae.id.3169	MR Egger	10	-0.426805	0.378949	0.292694	-1.16955	0.315936	0.652591	0.310508	1.37154	0.65 (0.31- 1.37)
ieu-b-5063	family.Desulfovibrionaceae.id.3169	Weighted median	10	0.292873	0.204831	0.152766	-0.108595	0.694342	1.34027	0.897093	2.00239	1.34 (0.90- 2.00)
ieu-b-5063	family.Desulfovibrionaceae.id.3169	Inverse variance weighted	10	0.0990951	0.149862	0.508458	-0.194635	0.392826	1.10417	0.823135	1.48116	1.10 (0.82- 1.48)	0.915864
ieu-b-5063	family.Desulfovibrionaceae.id.3169	Simple mode	10	0.361348	0.321727	0.29044	-0.269237	0.991933	1.43526	0.763962	2.69644	1.44 (0.76- 2.70)
ieu-b-5063	family.Desulfovibrionaceae.id.3169	Weighted mode	10	0.357332	0.332232	0.310116	-0.293843	1.00851	1.42951	0.745393	2.7415	1.43 (0.75- 2.74)
ieu-b-5063	family.Enterobacteriaceae.id.3469	MR Egger	6	-1.30154	1.2323	0.35045	-3.71684	1.11377	0.272113	0.0243106	3.04581	0.27 (0.02- 3.05)
ieu-b-5063	family.Enterobacteriaceae.id.3469	Weighted median	6	0.456234	0.264851	0.0849594	-0.0628735	0.975342	1.57812	0.939062	2.65207	1.58 (0.94- 2.65)
ieu-b-5063	family.Enterobacteriaceae.id.3469	Inverse variance weighted	6	0.291986	0.208492	0.161375	-0.116659	0.700631	1.33908	0.889888	2.01502	1.34 (0.89- 2.02)	0.868526
ieu-b-5063	family.Enterobacteriaceae.id.3469	Simple mode	6	0.622653	0.443631	0.21941	-0.246864	1.49217	1.86387	0.781247	4.44674	1.86 (0.78- 4.45)
ieu-b-5063	family.Enterobacteriaceae.id.3469	Weighted mode	6	0.622653	0.427761	0.205267	-0.215758	1.46106	1.86387	0.805931	4.31054	1.86 (0.81- 4.31)
ieu-b-5063	family.Erysipelotrichaceae.id.2149	MR Egger	13	-0.0110774	0.677213	0.987242	-1.33842	1.31626	0.988984	0.262261	3.72945	0.99 (0.26- 3.73)
ieu-b-5063	family.Erysipelotrichaceae.id.2149	Weighted median	13	0.0865686	0.222173	0.696799	-0.34889	0.522027	1.09043	0.705471	1.68544	1.09 (0.71- 1.69)
ieu-b-5063	family.Erysipelotrichaceae.id.2149	Inverse variance weighted	13	0.118096	0.15601	0.449064	-0.187684	0.423876	1.12535	0.828877	1.52787	1.13 (0.83- 1.53)	0.915864
ieu-b-5063	family.Erysipelotrichaceae.id.2149	Simple mode	13	-0.00613756	0.421233	0.988614	-0.831755	0.81948	0.993881	0.435285	2.26932	0.99 (0.44- 2.27)
ieu-b-5063	family.Erysipelotrichaceae.id.2149	Weighted mode	13	-0.102772	0.416248	0.809158	-0.918617	0.713074	0.902333	0.399071	2.04025	0.90 (0.40- 2.04)
ieu-b-5063	family.FamilyXI.id.1936	MR Egger	8	-0.238332	0.674691	0.735984	-1.56073	1.08406	0.787941	0.209984	2.95666	0.79 (0.21- 2.96)
ieu-b-5063	family.FamilyXI.id.1936	Weighted median	8	0.0529999	0.118311	0.654173	-0.178889	0.284889	1.05443	0.836199	1.32961	1.05 (0.84- 1.33)
ieu-b-5063	family.FamilyXI.id.1936	Inverse variance weighted	8	0.0587714	0.0991599	0.553386	-0.135582	0.253125	1.06053	0.873208	1.28804	1.06 (0.87- 1.29)	0.915864
ieu-b-5063	family.FamilyXI.id.1936	Simple mode	8	0.267063	0.216307	0.256796	-0.156899	0.691025	1.30612	0.85479	1.99576	1.31 (0.85- 2.00)
ieu-b-5063	family.FamilyXI.id.1936	Weighted mode	8	0.246606	0.211024	0.280811	-0.167001	0.660213	1.27968	0.846199	1.9352	1.28 (0.85- 1.94)
ieu-b-5063	family.FamilyXIII.id.1957	MR Egger	10	-1.0545	0.58297	0.108083	-2.19712	0.0881231	0.348367	0.111123	1.09212	0.35 (0.11- 1.09)
ieu-b-5063	family.FamilyXIII.id.1957	Weighted median	10	-0.138716	0.224107	0.535935	-0.577966	0.300534	0.870475	0.561039	1.35058	0.87 (0.56- 1.35)
ieu-b-5063	family.FamilyXIII.id.1957	Inverse variance weighted	10	-0.246375	0.166594	0.139167	-0.572899	0.0801483	0.781629	0.563888	1.08345	0.78 (0.56- 1.08)	0.868526
ieu-b-5063	family.FamilyXIII.id.1957	Simple mode	10	0.143441	0.414711	0.737379	-0.669392	0.956275	1.15424	0.51202	2.60198	1.15 (0.51- 2.60)
ieu-b-5063	family.FamilyXIII.id.1957	Weighted mode	10	0.155024	0.435401	0.730007	-0.698362	1.00841	1.16769	0.4974	2.74124	1.17 (0.50- 2.74)
ieu-b-5063	family.Lachnospiraceae.id.1987	MR Egger	17	-0.427994	0.315798	0.195387	-1.04696	0.190969	0.651815	0.351004	1.21042	0.65 (0.35- 1.21)
ieu-b-5063	family.Lachnospiraceae.id.1987	Weighted median	17	-0.181094	0.180777	0.316463	-0.535417	0.173229	0.834357	0.585425	1.18914	0.83 (0.59- 1.19)
ieu-b-5063	family.Lachnospiraceae.id.1987	Inverse variance weighted	17	-0.167198	0.128555	0.193397	-0.419166	0.0847699	0.846032	0.657595	1.08847	0.85 (0.66- 1.09)	0.868526
ieu-b-5063	family.Lachnospiraceae.id.1987	Simple mode	17	-0.146471	0.302851	0.635194	-0.740059	0.447117	0.863751	0.477086	1.5638	0.86 (0.48- 1.56)
ieu-b-5063	family.Lachnospiraceae.id.1987	Weighted mode	17	-0.160836	0.286056	0.581735	-0.721506	0.399833	0.851431	0.48602	1.49158	0.85 (0.49- 1.49)
ieu-b-5063	family.Lactobacillaceae.id.1836	MR Egger	9	-0.462067	0.371656	0.253793	-1.19051	0.266378	0.62998	0.304066	1.30523	0.63 (0.30- 1.31)
ieu-b-5063	family.Lactobacillaceae.id.1836	Weighted median	9	0.0475077	0.161928	0.769226	-0.269871	0.364887	1.04865	0.763478	1.44035	1.05 (0.76- 1.44)
ieu-b-5063	family.Lactobacillaceae.id.1836	Inverse variance weighted	9	-0.0342636	0.146983	0.815674	-0.32235	0.253823	0.966317	0.724444	1.28894	0.97 (0.72- 1.29)	0.920783
ieu-b-5063	family.Lactobacillaceae.id.1836	Simple mode	9	-0.117654	0.251181	0.651994	-0.60997	0.374661	0.889003	0.543367	1.4545	0.89 (0.54- 1.45)
ieu-b-5063	family.Lactobacillaceae.id.1836	Weighted mode	9	-0.0993365	0.235594	0.684387	-0.5611	0.362427	0.905438	0.570581	1.43681	0.91 (0.57- 1.44)
ieu-b-5063	family.Methanobacteriaceae.id.121	MR Egger	10	0.490186	0.328659	0.174178	-0.153987	1.13436	1.63262	0.857283	3.10918	1.63 (0.86- 3.11)
ieu-b-5063	family.Methanobacteriaceae.id.121	Weighted median	10	-0.0895068	0.106649	0.401322	-0.298539	0.119526	0.914382	0.741901	1.12696	0.91 (0.74- 1.13)
ieu-b-5063	family.Methanobacteriaceae.id.121	Inverse variance weighted	10	-0.137222	0.0785014	0.0804601	-0.291085	0.0166405	0.871776	0.747452	1.01678	0.87 (0.75- 1.02)	0.868526
ieu-b-5063	family.Methanobacteriaceae.id.121	Simple mode	10	-0.088623	0.177359	0.629288	-0.436247	0.259001	0.915191	0.646458	1.29564	0.92 (0.65- 1.30)
ieu-b-5063	family.Methanobacteriaceae.id.121	Weighted mode	10	-0.0743765	0.175191	0.681137	-0.417751	0.268998	0.928322	0.658526	1.30865	0.93 (0.66- 1.31)
ieu-b-5063	family.Oxalobacteraceae.id.2966	MR Egger	14	-0.41041	0.315048	0.217126	-1.0279	0.207084	0.663378	0.357756	1.23009	0.66 (0.36- 1.23)
ieu-b-5063	family.Oxalobacteraceae.id.2966	Weighted median	14	-0.047894	0.106996	0.654425	-0.257606	0.161819	0.953235	0.772899	1.17565	0.95 (0.77- 1.18)
ieu-b-5063	family.Oxalobacteraceae.id.2966	Inverse variance weighted	14	-0.0362168	0.0793	0.647882	-0.191645	0.119211	0.964431	0.8256	1.12661	0.96 (0.83- 1.13)	0.915864
ieu-b-5063	family.Oxalobacteraceae.id.2966	Simple mode	14	-0.0436116	0.180358	0.812703	-0.397113	0.30989	0.957326	0.672258	1.36328	0.96 (0.67- 1.36)
ieu-b-5063	family.Oxalobacteraceae.id.2966	Weighted mode	14	-0.0464391	0.173972	0.793708	-0.387425	0.294547	0.954623	0.678803	1.34252	0.95 (0.68- 1.34)
ieu-b-5063	family.Pasteurellaceae.id.3689	MR Egger	14	0.397145	0.218638	0.0943481	-0.0313853	0.825676	1.48757	0.969102	2.28342	1.49 (0.97- 2.28)
ieu-b-5063	family.Pasteurellaceae.id.3689	Weighted median	14	0.0666909	0.137105	0.626669	-0.202036	0.335417	1.06897	0.817066	1.39852	1.07 (0.82- 1.40)
ieu-b-5063	family.Pasteurellaceae.id.3689	Inverse variance weighted	14	0.0188686	0.102342	0.853725	-0.181721	0.219458	1.01905	0.833834	1.2454	1.02 (0.83- 1.25)	0.920783
ieu-b-5063	family.Pasteurellaceae.id.3689	Simple mode	14	0.09793	0.253979	0.706041	-0.399869	0.595729	1.10289	0.670408	1.81435	1.10 (0.67- 1.81)
ieu-b-5063	family.Pasteurellaceae.id.3689	Weighted mode	14	0.121125	0.237766	0.618987	-0.344895	0.587146	1.12877	0.708295	1.79885	1.13 (0.71- 1.80)
ieu-b-5063	family.Peptococcaceae.id.2024	MR Egger	9	-0.125267	0.304966	0.693533	-0.723001	0.472466	0.882261	0.485294	1.60395	0.88 (0.49- 1.60)
ieu-b-5063	family.Peptococcaceae.id.2024	Weighted median	9	-0.00399529	0.165189	0.980704	-0.327766	0.319776	0.996013	0.720531	1.37682	1.00 (0.72- 1.38)
ieu-b-5063	family.Peptococcaceae.id.2024	Inverse variance weighted	9	-0.0217108	0.126036	0.863234	-0.268742	0.22532	0.978523	0.764341	1.25272	0.98 (0.76- 1.25)	0.920783
ieu-b-5063	family.Peptococcaceae.id.2024	Simple mode	9	0.0341502	0.243856	0.892088	-0.443808	0.512109	1.03474	0.641588	1.66881	1.03 (0.64- 1.67)
ieu-b-5063	family.Peptococcaceae.id.2024	Weighted mode	9	-0.0509335	0.212403	0.816518	-0.467243	0.365376	0.950342	0.626728	1.44106	0.95 (0.63- 1.44)
ieu-b-5063	family.Peptostreptococcaceae.id.2042	MR Egger	13	0.200756	0.27047	0.47349	-0.329366	0.730877	1.22233	0.719379	2.0769	1.22 (0.72- 2.08)
ieu-b-5063	family.Peptostreptococcaceae.id.2042	Weighted median	13	0.0561274	0.167803	0.738014	-0.272766	0.385021	1.05773	0.761271	1.46965	1.06 (0.76- 1.47)
ieu-b-5063	family.Peptostreptococcaceae.id.2042	Inverse variance weighted	13	-0.0516866	0.124438	0.677877	-0.295585	0.192211	0.949626	0.744096	1.21193	0.95 (0.74- 1.21)	0.915864
ieu-b-5063	family.Peptostreptococcaceae.id.2042	Simple mode	13	0.00550035	0.240825	0.982154	-0.466518	0.477518	1.00552	0.627183	1.61207	1.01 (0.63- 1.61)
ieu-b-5063	family.Peptostreptococcaceae.id.2042	Weighted mode	13	0.0378662	0.215005	0.863139	-0.383544	0.459276	1.03859	0.681442	1.58293	1.04 (0.68- 1.58)
ieu-b-5063	family.Porphyromonadaceae.id.943	MR Egger	9	-0.0790163	0.78919	0.923054	-1.62583	1.4678	0.924025	0.196749	4.33966	0.92 (0.20- 4.34)
ieu-b-5063	family.Porphyromonadaceae.id.943	Weighted median	9	-0.0178937	0.255589	0.944186	-0.518849	0.483061	0.982265	0.595205	1.62103	0.98 (0.60- 1.62)
ieu-b-5063	family.Porphyromonadaceae.id.943	Inverse variance weighted	9	-0.0597055	0.190718	0.754238	-0.433513	0.314102	0.942042	0.648228	1.36903	0.94 (0.65- 1.37)	0.920783
ieu-b-5063	family.Porphyromonadaceae.id.943	Simple mode	9	0.0217329	0.416581	0.959673	-0.794766	0.838232	1.02197	0.451687	2.31228	1.02 (0.45- 2.31)
ieu-b-5063	family.Porphyromonadaceae.id.943	Weighted mode	9	0.0160491	0.378013	0.967175	-0.724857	0.756955	1.01618	0.484394	2.13177	1.02 (0.48- 2.13)
ieu-b-5063	family.Prevotellaceae.id.960	MR Egger	16	0.0410764	0.495542	0.935111	-0.930187	1.01234	1.04193	0.39448	2.75203	1.04 (0.39- 2.75)
ieu-b-5063	family.Prevotellaceae.id.960	Weighted median	16	0.0933726	0.172859	0.589083	-0.245432	0.432177	1.09787	0.782367	1.54061	1.10 (0.78- 1.54)
ieu-b-5063	family.Prevotellaceae.id.960	Inverse variance weighted	16	0.0491344	0.134816	0.715519	-0.215106	0.313374	1.05036	0.806456	1.36803	1.05 (0.81- 1.37)	0.915864
ieu-b-5063	family.Prevotellaceae.id.960	Simple mode	16	0.111829	0.307036	0.720777	-0.489962	0.71362	1.11832	0.612649	2.04137	1.12 (0.61- 2.04)
ieu-b-5063	family.Prevotellaceae.id.960	Weighted mode	16	0.124903	0.288587	0.671312	-0.440728	0.690535	1.13304	0.643568	1.99478	1.13 (0.64- 1.99)
ieu-b-5063	family.Rhodospirillaceae.id.2717	MR Egger	15	1.33388	0.540501	0.028248	0.274501	2.39326	3.79575	1.31587	10.9492	3.80 (1.32- 10.95)
ieu-b-5063	family.Rhodospirillaceae.id.2717	Weighted median	15	-0.0194596	0.150057	0.896818	-0.313571	0.274652	0.980728	0.730832	1.31607	0.98 (0.73- 1.32)
ieu-b-5063	family.Rhodospirillaceae.id.2717	Inverse variance weighted	15	0.0592807	0.130895	0.650629	-0.197273	0.315834	1.06107	0.820967	1.3714	1.06 (0.82- 1.37)	0.915864
ieu-b-5063	family.Rhodospirillaceae.id.2717	Simple mode	15	-0.12795	0.267276	0.63953	-0.65181	0.395911	0.879898	0.521102	1.48574	0.88 (0.52- 1.49)
ieu-b-5063	family.Rhodospirillaceae.id.2717	Weighted mode	15	-0.12795	0.245913	0.610982	-0.609939	0.35404	0.879898	0.543384	1.42481	0.88 (0.54- 1.42)
ieu-b-5063	family.Rikenellaceae.id.967	MR Egger	19	0.324581	0.531555	0.549525	-0.717266	1.36643	1.38345	0.488085	3.92132	1.38 (0.49- 3.92)
ieu-b-5063	family.Rikenellaceae.id.967	Weighted median	19	-0.109124	0.192593	0.570982	-0.486606	0.268358	0.896619	0.614709	1.30782	0.90 (0.61- 1.31)
ieu-b-5063	family.Rikenellaceae.id.967	Inverse variance weighted	19	-0.00295632	0.17127	0.986228	-0.338645	0.332732	0.997048	0.712735	1.39477	1.00 (0.71- 1.39)	0.986228
ieu-b-5063	family.Rikenellaceae.id.967	Simple mode	19	-0.513002	0.396565	0.212153	-1.29027	0.264265	0.598696	0.275197	1.30247	0.60 (0.28- 1.30)
ieu-b-5063	family.Rikenellaceae.id.967	Weighted mode	19	-0.42068	0.34577	0.239451	-1.09839	0.257028	0.6566	0.333408	1.29308	0.66 (0.33- 1.29)
ieu-b-5063	family.Ruminococcaceae.id.2050	MR Egger	10	0.463869	0.327497	0.194395	-0.178025	1.10576	1.59021	0.836922	3.02153	1.59 (0.84- 3.02)
ieu-b-5063	family.Ruminococcaceae.id.2050	Weighted median	10	0.221836	0.213582	0.298969	-0.196784	0.640457	1.24837	0.821368	1.89735	1.25 (0.82- 1.90)
ieu-b-5063	family.Ruminococcaceae.id.2050	Inverse variance weighted	10	0.192515	0.152471	0.20672	-0.106328	0.491358	1.21229	0.89913	1.63453	1.21 (0.90- 1.63)	0.868526
ieu-b-5063	family.Ruminococcaceae.id.2050	Simple mode	10	0.115055	0.336101	0.739966	-0.543702	0.773812	1.12194	0.580595	2.16802	1.12 (0.58- 2.17)
ieu-b-5063	family.Ruminococcaceae.id.2050	Weighted mode	10	0.204007	0.291354	0.501497	-0.367047	0.775062	1.22631	0.692777	2.17073	1.23 (0.69- 2.17)
ieu-b-5063	family.Streptococcaceae.id.1850	MR Egger	13	-0.368777	0.589743	0.544516	-1.52467	0.787119	0.69158	0.217692	2.19706	0.69 (0.22- 2.20)
ieu-b-5063	family.Streptococcaceae.id.1850	Weighted median	13	-0.184067	0.199356	0.355847	-0.574806	0.206671	0.83188	0.562814	1.22958	0.83 (0.56- 1.23)
ieu-b-5063	family.Streptococcaceae.id.1850	Inverse variance weighted	13	-0.199617	0.149132	0.180726	-0.491916	0.0926823	0.819045	0.611454	1.09711	0.82 (0.61- 1.10)	0.868526
ieu-b-5063	family.Streptococcaceae.id.1850	Simple mode	13	-0.0168883	0.350858	0.962401	-0.704569	0.670793	0.983253	0.494321	1.95579	0.98 (0.49- 1.96)
ieu-b-5063	family.Streptococcaceae.id.1850	Weighted mode	13	-0.0303037	0.318778	0.925834	-0.655108	0.594501	0.970151	0.519386	1.81213	0.97 (0.52- 1.81)
ieu-b-5063	family.Veillonellaceae.id.2172	MR Egger	19	-0.0481454	0.300786	0.874716	-0.637685	0.541394	0.952995	0.528514	1.7184	0.95 (0.53- 1.72)
ieu-b-5063	family.Veillonellaceae.id.2172	Weighted median	19	0.0662352	0.154303	0.667738	-0.236199	0.368669	1.06848	0.789624	1.44581	1.07 (0.79- 1.45)
ieu-b-5063	family.Veillonellaceae.id.2172	Inverse variance weighted	19	0.168382	0.136431	0.217131	-0.0990226	0.435786	1.18339	0.905722	1.54618	1.18 (0.91- 1.55)	0.868526
ieu-b-5063	family.Veillonellaceae.id.2172	Simple mode	19	0.0599869	0.244948	0.809307	-0.42011	0.540084	1.06182	0.656974	1.71615	1.06 (0.66- 1.72)
ieu-b-5063	family.Veillonellaceae.id.2172	Weighted mode	19	0.00893523	0.191847	0.963365	-0.367085	0.384955	1.00898	0.692751	1.46955	1.01 (0.69- 1.47)
ieu-b-5063	family.Verrucomicrobiaceae.id.4036	MR Egger	11	-0.245321	0.598306	0.691375	-1.418	0.927358	0.782454	0.242198	2.52782	0.78 (0.24- 2.53)
ieu-b-5063	family.Verrucomicrobiaceae.id.4036	Weighted median	11	-0.0304009	0.186708	0.870656	-0.396348	0.335547	0.970057	0.672772	1.3987	0.97 (0.67- 1.40)
ieu-b-5063	family.Verrucomicrobiaceae.id.4036	Inverse variance weighted	11	-0.0631438	0.162918	0.698327	-0.382463	0.256176	0.938808	0.682179	1.29198	0.94 (0.68- 1.29)	0.915864
ieu-b-5063	family.Verrucomicrobiaceae.id.4036	Simple mode	11	-0.0905434	0.299414	0.768542	-0.677394	0.496308	0.913435	0.507939	1.64264	0.91 (0.51- 1.64)
ieu-b-5063	family.Verrucomicrobiaceae.id.4036	Weighted mode	11	-0.124117	0.249332	0.629389	-0.612807	0.364573	0.883276	0.541828	1.4399	0.88 (0.54- 1.44)
ieu-b-5063	family.Victivallaceae.id.2255	MR Egger	12	-0.070212	0.325948	0.833779	-0.709071	0.568647	0.932196	0.492101	1.76588	0.93 (0.49- 1.77)
ieu-b-5063	family.Victivallaceae.id.2255	Weighted median	12	0.0332583	0.093226	0.72128	-0.149465	0.215981	1.03382	0.861169	1.24108	1.03 (0.86- 1.24)
ieu-b-5063	family.Victivallaceae.id.2255	Inverse variance weighted	12	0.038434	0.0719213	0.593072	-0.102532	0.1794	1.03918	0.902549	1.1965	1.04 (0.90- 1.20)	0.915864
ieu-b-5063	family.Victivallaceae.id.2255	Simple mode	12	0.117387	0.151597	0.455054	-0.179743	0.414517	1.12455	0.835485	1.51364	1.12 (0.84- 1.51)
ieu-b-5063	family.Victivallaceae.id.2255	Weighted mode	12	0.0978282	0.143254	0.508798	-0.18295	0.378607	1.10277	0.832809	1.46025	1.10 (0.83- 1.46)
ieu-b-5063	genus..Clostridiuminnocuumgroup.id.14397	MR Egger	9	-0.646979	0.467604	0.208992	-1.56348	0.269525	0.523625	0.209406	1.30934	0.52 (0.21- 1.31)
ieu-b-5063	genus..Clostridiuminnocuumgroup.id.14397	Weighted median	9	-0.187958	0.126066	0.135975	-0.435047	0.0591313	0.82865	0.647234	1.06091	0.83 (0.65- 1.06)
ieu-b-5063	genus..Clostridiuminnocuumgroup.id.14397	Inverse variance weighted	9	-0.130096	0.0919254	0.156998	-0.31027	0.0500772	0.878011	0.733249	1.05135	0.88 (0.73- 1.05)	0.995679
ieu-b-5063	genus..Clostridiuminnocuumgroup.id.14397	Simple mode	9	-0.243343	0.170902	0.192295	-0.578311	0.0916249	0.784002	0.560845	1.09595	0.78 (0.56- 1.10)
ieu-b-5063	genus..Clostridiuminnocuumgroup.id.14397	Weighted mode	9	-0.238678	0.176665	0.213655	-0.584942	0.107586	0.787669	0.557138	1.11359	0.79 (0.56- 1.11)
ieu-b-5063	genus..Eubacteriumbrachygroup.id.11296	MR Egger	9	-0.78654	0.330738	0.0490163	-1.43479	-0.138293	0.455418	0.238166	0.870843	0.46 (0.24- 0.87)
ieu-b-5063	genus..Eubacteriumbrachygroup.id.11296	Weighted median	9	0.0676889	0.12814	0.597331	-0.183465	0.318843	1.07003	0.832381	1.37554	1.07 (0.83- 1.38)
ieu-b-5063	genus..Eubacteriumbrachygroup.id.11296	Inverse variance weighted	9	-0.0832729	0.100684	0.408195	-0.280613	0.114067	0.9201	0.755321	1.12083	0.92 (0.76- 1.12)	0.995679
ieu-b-5063	genus..Eubacteriumbrachygroup.id.11296	Simple mode	9	0.0909005	0.201924	0.664535	-0.30487	0.486671	1.09516	0.737219	1.62689	1.10 (0.74- 1.63)
ieu-b-5063	genus..Eubacteriumbrachygroup.id.11296	Weighted mode	9	0.0909005	0.200716	0.662664	-0.302503	0.484304	1.09516	0.738966	1.62304	1.10 (0.74- 1.62)
ieu-b-5063	genus..Eubacteriumcoprostanoligenesgroup.id.11375	MR Egger	13	-0.425591	0.620824	0.507202	-1.64241	0.791224	0.653384	0.193514	2.20609	0.65 (0.19- 2.21)
ieu-b-5063	genus..Eubacteriumcoprostanoligenesgroup.id.11375	Weighted median	13	-0.0843686	0.206735	0.683201	-0.48957	0.320833	0.919092	0.61289	1.37827	0.92 (0.61- 1.38)
ieu-b-5063	genus..Eubacteriumcoprostanoligenesgroup.id.11375	Inverse variance weighted	13	-0.0282764	0.154276	0.854575	-0.330657	0.274105	0.97212	0.718451	1.31535	0.97 (0.72- 1.32)	0.995679
ieu-b-5063	genus..Eubacteriumcoprostanoligenesgroup.id.11375	Simple mode	13	-0.143609	0.35364	0.691827	-0.836744	0.549527	0.866227	0.433118	1.73243	0.87 (0.43- 1.73)
ieu-b-5063	genus..Eubacteriumcoprostanoligenesgroup.id.11375	Weighted mode	13	-0.176729	0.330581	0.60269	-0.824668	0.47121	0.838007	0.43838	1.60193	0.84 (0.44- 1.60)
ieu-b-5063	genus..Eubacteriumeligensgroup.id.14372	MR Egger	7	0.349116	0.835277	0.693317	-1.28803	1.98626	1.41781	0.275814	7.28822	1.42 (0.28- 7.29)
ieu-b-5063	genus..Eubacteriumeligensgroup.id.14372	Weighted median	7	-0.0670588	0.25309	0.79104	-0.563115	0.428997	0.93514	0.569433	1.53572	0.94 (0.57- 1.54)
ieu-b-5063	genus..Eubacteriumeligensgroup.id.14372	Inverse variance weighted	7	0.088788	0.191877	0.643556	-0.287292	0.464868	1.09285	0.750293	1.5918	1.09 (0.75- 1.59)	0.995679
ieu-b-5063	genus..Eubacteriumeligensgroup.id.14372	Simple mode	7	-0.0965136	0.38231	0.80912	-0.84584	0.652813	0.907998	0.429197	1.92094	0.91 (0.43- 1.92)
ieu-b-5063	genus..Eubacteriumeligensgroup.id.14372	Weighted mode	7	-0.0965136	0.35126	0.792713	-0.784983	0.591955	0.907998	0.456128	1.80752	0.91 (0.46- 1.81)
ieu-b-5063	genus..Eubacteriumfissicatenagroup.id.14373	MR Egger	9	0.456939	0.571517	0.450263	-0.663234	1.57711	1.57923	0.515182	4.84096	1.58 (0.52- 4.84)
ieu-b-5063	genus..Eubacteriumfissicatenagroup.id.14373	Weighted median	9	0.0694059	0.132625	0.600749	-0.190539	0.329351	1.07187	0.826513	1.39007	1.07 (0.83- 1.39)
ieu-b-5063	genus..Eubacteriumfissicatenagroup.id.14373	Inverse variance weighted	9	0.0219298	0.104894	0.834396	-0.183662	0.227522	1.02217	0.832217	1.25548	1.02 (0.83- 1.26)	0.995679
ieu-b-5063	genus..Eubacteriumfissicatenagroup.id.14373	Simple mode	9	-0.213834	0.240063	0.399063	-0.684358	0.256689	0.807482	0.504414	1.29264	0.81 (0.50- 1.29)
ieu-b-5063	genus..Eubacteriumfissicatenagroup.id.14373	Weighted mode	9	-0.213834	0.24376	0.405932	-0.691603	0.263935	0.807482	0.500773	1.30204	0.81 (0.50- 1.30)
ieu-b-5063	genus..Eubacteriumhalliigroup.id.11338	MR Egger	16	0.155586	0.300409	0.612605	-0.433216	0.744388	1.16834	0.648421	2.10515	1.17 (0.65- 2.11)
ieu-b-5063	genus..Eubacteriumhalliigroup.id.11338	Weighted median	16	-0.283335	0.173225	0.101913	-0.622856	0.0561854	0.753267	0.53641	1.05779	0.75 (0.54- 1.06)
ieu-b-5063	genus..Eubacteriumhalliigroup.id.11338	Inverse variance weighted	16	-0.000108981	0.139097	0.999375	-0.272739	0.272521	0.999891	0.761292	1.31327	1.00 (0.76- 1.31)	0.999375
ieu-b-5063	genus..Eubacteriumhalliigroup.id.11338	Simple mode	16	-0.384743	0.29414	0.210555	-0.961257	0.19177	0.680625	0.382412	1.21139	0.68 (0.38- 1.21)
ieu-b-5063	genus..Eubacteriumhalliigroup.id.11338	Weighted mode	16	-0.368057	0.289093	0.222345	-0.93468	0.198565	0.692078	0.392712	1.21965	0.69 (0.39- 1.22)
ieu-b-5063	genus..Eubacteriumnodatumgroup.id.11297	MR Egger	11	0.170452	0.320965	0.608231	-0.458639	0.799543	1.18584	0.632143	2.22452	1.19 (0.63- 2.22)
ieu-b-5063	genus..Eubacteriumnodatumgroup.id.11297	Weighted median	11	0.055877	0.0918	0.542735	-0.124051	0.235805	1.05747	0.883335	1.26593	1.06 (0.88- 1.27)
ieu-b-5063	genus..Eubacteriumnodatumgroup.id.11297	Inverse variance weighted	11	0.0320704	0.0730135	0.660488	-0.111036	0.175177	1.03259	0.894906	1.19146	1.03 (0.89- 1.19)	0.995679
ieu-b-5063	genus..Eubacteriumnodatumgroup.id.11297	Simple mode	11	0.123503	0.139431	0.396543	-0.149781	0.396787	1.13145	0.860897	1.48704	1.13 (0.86- 1.49)
ieu-b-5063	genus..Eubacteriumnodatumgroup.id.11297	Weighted mode	11	0.126649	0.156181	0.436291	-0.179466	0.432765	1.13502	0.835716	1.54151	1.14 (0.84- 1.54)
ieu-b-5063	genus..Eubacteriumoxidoreducensgroup.id.11339	MR Egger	4	-0.278468	0.502666	0.635262	-1.26369	0.706758	0.756943	0.282608	2.02741	0.76 (0.28- 2.03)
ieu-b-5063	genus..Eubacteriumoxidoreducensgroup.id.11339	Weighted median	4	0.0078538	0.187872	0.966655	-0.360376	0.376084	1.00788	0.697414	1.45657	1.01 (0.70- 1.46)
ieu-b-5063	genus..Eubacteriumoxidoreducensgroup.id.11339	Inverse variance weighted	4	0.0581708	0.152614	0.703083	-0.240953	0.357295	1.0599	0.785878	1.42946	1.06 (0.79- 1.43)	0.995679
ieu-b-5063	genus..Eubacteriumoxidoreducensgroup.id.11339	Simple mode	4	0.305187	0.30175	0.38632	-0.286244	0.896617	1.35688	0.75108	2.4513	1.36 (0.75- 2.45)
ieu-b-5063	genus..Eubacteriumoxidoreducensgroup.id.11339	Weighted mode	4	-0.149838	0.274089	0.62264	-0.687053	0.387378	0.860848	0.503056	1.47311	0.86 (0.50- 1.47)
ieu-b-5063	genus..Eubacteriumrectalegroup.id.14374	MR Egger	8	-0.684943	0.682263	0.354168	-2.02218	0.652292	0.504119	0.132367	1.91994	0.50 (0.13- 1.92)
ieu-b-5063	genus..Eubacteriumrectalegroup.id.14374	Weighted median	8	-0.269612	0.233828	0.248896	-0.727915	0.188691	0.763676	0.482915	1.20767	0.76 (0.48- 1.21)
ieu-b-5063	genus..Eubacteriumrectalegroup.id.14374	Inverse variance weighted	8	-0.303151	0.191717	0.113823	-0.678917	0.0726149	0.738488	0.507166	1.07532	0.74 (0.51- 1.08)	0.995679
ieu-b-5063	genus..Eubacteriumrectalegroup.id.14374	Simple mode	8	-0.25091	0.328675	0.470166	-0.895112	0.393292	0.778092	0.408562	1.48185	0.78 (0.41- 1.48)
ieu-b-5063	genus..Eubacteriumrectalegroup.id.14374	Weighted mode	8	-0.25091	0.335455	0.478848	-0.908402	0.406582	0.778092	0.403168	1.50168	0.78 (0.40- 1.50)
ieu-b-5063	genus..Eubacteriumruminantiumgroup.id.11340	MR Egger	17	-0.363693	0.330141	0.287986	-1.01077	0.283383	0.695105	0.363939	1.32761	0.70 (0.36- 1.33)
ieu-b-5063	genus..Eubacteriumruminantiumgroup.id.11340	Weighted median	17	-0.0629868	0.126475	0.618471	-0.310878	0.184904	0.938956	0.732804	1.2031	0.94 (0.73- 1.20)
ieu-b-5063	genus..Eubacteriumruminantiumgroup.id.11340	Inverse variance weighted	17	0.0405696	0.0933958	0.66401	-0.142486	0.223625	1.0414	0.8672	1.2506	1.04 (0.87- 1.25)	0.995679
ieu-b-5063	genus..Eubacteriumruminantiumgroup.id.11340	Simple mode	17	-0.255719	0.250686	0.32287	-0.747064	0.235626	0.77436	0.473756	1.2657	0.77 (0.47- 1.27)
ieu-b-5063	genus..Eubacteriumruminantiumgroup.id.11340	Weighted mode	17	-0.251179	0.250178	0.330322	-0.741528	0.23917	0.777883	0.476386	1.27019	0.78 (0.48- 1.27)
ieu-b-5063	genus..Eubacteriumventriosumgroup.id.11341	MR Egger	12	-0.235471	0.658271	0.727994	-1.52568	1.05474	0.790198	0.217473	2.87123	0.79 (0.22- 2.87)
ieu-b-5063	genus..Eubacteriumventriosumgroup.id.11341	Weighted median	12	-0.226773	0.212258	0.285348	-0.642798	0.189253	0.797102	0.525819	1.20835	0.80 (0.53- 1.21)
ieu-b-5063	genus..Eubacteriumventriosumgroup.id.11341	Inverse variance weighted	12	-0.223535	0.151573	0.140273	-0.520618	0.073547	0.799687	0.594153	1.07632	0.80 (0.59- 1.08)	0.995679
ieu-b-5063	genus..Eubacteriumventriosumgroup.id.11341	Simple mode	12	-0.399765	0.390088	0.327462	-1.16434	0.364807	0.670477	0.312129	1.44024	0.67 (0.31- 1.44)
ieu-b-5063	genus..Eubacteriumventriosumgroup.id.11341	Weighted mode	12	-0.326432	0.366731	0.392456	-1.04522	0.39236	0.721493	0.351613	1.48047	0.72 (0.35- 1.48)
ieu-b-5063	genus..Eubacteriumxylanophilumgroup.id.14375	MR Egger	9	0.133514	0.578895	0.824193	-1.00112	1.26815	1.14284	0.367468	3.55427	1.14 (0.37- 3.55)
ieu-b-5063	genus..Eubacteriumxylanophilumgroup.id.14375	Weighted median	9	-0.0829396	0.224855	0.712234	-0.523655	0.357776	0.920407	0.592351	1.43015	0.92 (0.59- 1.43)
ieu-b-5063	genus..Eubacteriumxylanophilumgroup.id.14375	Inverse variance weighted	9	-0.0052883	0.174545	0.97583	-0.347397	0.33682	0.994726	0.706525	1.40049	0.99 (0.71- 1.40)	0.995679
ieu-b-5063	genus..Eubacteriumxylanophilumgroup.id.14375	Simple mode	9	-0.281265	0.366884	0.465319	-1.00036	0.437828	0.754828	0.367748	1.54934	0.75 (0.37- 1.55)
ieu-b-5063	genus..Eubacteriumxylanophilumgroup.id.14375	Weighted mode	9	-0.152445	0.332825	0.659113	-0.804781	0.499892	0.858606	0.447186	1.64854	0.86 (0.45- 1.65)
ieu-b-5063	genus..Ruminococcusgauvreauiigroup.id.11342	MR Egger	12	-0.742547	0.597406	0.242239	-1.91346	0.428369	0.4759	0.147569	1.53475	0.48 (0.15- 1.53)
ieu-b-5063	genus..Ruminococcusgauvreauiigroup.id.11342	Weighted median	12	-0.0428238	0.17932	0.811251	-0.39429	0.308643	0.95808	0.674158	1.36158	0.96 (0.67- 1.36)
ieu-b-5063	genus..Ruminococcusgauvreauiigroup.id.11342	Inverse variance weighted	12	-0.066739	0.139298	0.631861	-0.339763	0.206285	0.935439	0.711939	1.2291	0.94 (0.71- 1.23)	0.995679
ieu-b-5063	genus..Ruminococcusgauvreauiigroup.id.11342	Simple mode	12	-0.0973535	0.284332	0.738507	-0.654644	0.459937	0.907235	0.519627	1.58397	0.91 (0.52- 1.58)
ieu-b-5063	genus..Ruminococcusgauvreauiigroup.id.11342	Weighted mode	12	-0.0925465	0.293577	0.75848	-0.667957	0.482863	0.911607	0.512755	1.62071	0.91 (0.51- 1.62)
ieu-b-5063	genus..Ruminococcusgnavusgroup.id.14376	MR Egger	12	0.0301489	0.43517	0.946132	-0.822784	0.883082	1.03061	0.439207	2.41834	1.03 (0.44- 2.42)
ieu-b-5063	genus..Ruminococcusgnavusgroup.id.14376	Weighted median	12	0.051558	0.132347	0.696858	-0.207843	0.310959	1.05291	0.812335	1.36473	1.05 (0.81- 1.36)
ieu-b-5063	genus..Ruminococcusgnavusgroup.id.14376	Inverse variance weighted	12	-0.0379563	0.0966332	0.694477	-0.227357	0.151445	0.962755	0.796636	1.16351	0.96 (0.80- 1.16)	0.995679
ieu-b-5063	genus..Ruminococcusgnavusgroup.id.14376	Simple mode	12	0.0946931	0.227571	0.685337	-0.351346	0.540732	1.09932	0.70374	1.71726	1.10 (0.70- 1.72)
ieu-b-5063	genus..Ruminococcusgnavusgroup.id.14376	Weighted mode	12	0.112617	0.229493	0.633265	-0.337189	0.562423	1.1192	0.713774	1.75492	1.12 (0.71- 1.75)
ieu-b-5063	genus..Ruminococcustorquesgroup.id.14377	MR Egger	9	0.139599	0.691552	0.845765	-1.21584	1.49504	1.14981	0.29646	4.45952	1.15 (0.30- 4.46)
ieu-b-5063	genus..Ruminococcustorquesgroup.id.14377	Weighted median	9	-0.148063	0.240125	0.537495	-0.618708	0.322583	0.862377	0.53864	1.38069	0.86 (0.54- 1.38)
ieu-b-5063	genus..Ruminococcustorquesgroup.id.14377	Inverse variance weighted	9	0.0809975	0.245145	0.741093	-0.399486	0.561481	1.08437	0.670664	1.75327	1.08 (0.67- 1.75)	0.995679
ieu-b-5063	genus..Ruminococcustorquesgroup.id.14377	Simple mode	9	-0.222101	0.389486	0.584169	-0.985494	0.541291	0.800834	0.373255	1.71822	0.80 (0.37- 1.72)
ieu-b-5063	genus..Ruminococcustorquesgroup.id.14377	Weighted mode	9	-0.24166	0.328986	0.48358	-0.886471	0.403152	0.785323	0.412107	1.49653	0.79 (0.41- 1.50)
ieu-b-5063	genus.Actinomyces.id.423	MR Egger	6	-0.0606269	0.346908	0.869755	-0.740567	0.619314	0.941174	0.476843	1.85765	0.94 (0.48- 1.86)
ieu-b-5063	genus.Actinomyces.id.423	Weighted median	6	0.0766534	0.183559	0.676243	-0.283123	0.436429	1.07967	0.753427	1.54717	1.08 (0.75- 1.55)
ieu-b-5063	genus.Actinomyces.id.423	Inverse variance weighted	6	0.156498	0.139516	0.26198	-0.116953	0.42995	1.16941	0.889627	1.53718	1.17 (0.89- 1.54)	0.995679
ieu-b-5063	genus.Actinomyces.id.423	Simple mode	6	0.115261	0.247323	0.660787	-0.369491	0.600014	1.12217	0.691086	1.82214	1.12 (0.69- 1.82)
ieu-b-5063	genus.Actinomyces.id.423	Weighted mode	6	0.0577354	0.244936	0.823003	-0.422338	0.537809	1.05943	0.655512	1.71225	1.06 (0.66- 1.71)
ieu-b-5063	genus.Adlercreutzia.id.812	MR Egger	8	-0.515699	0.686862	0.481168	-1.86195	0.83055	0.597083	0.15537	2.29458	0.60 (0.16- 2.29)
ieu-b-5063	genus.Adlercreutzia.id.812	Weighted median	8	0.149109	0.192787	0.439263	-0.228753	0.52697	1.1608	0.795525	1.69379	1.16 (0.80- 1.69)
ieu-b-5063	genus.Adlercreutzia.id.812	Inverse variance weighted	8	0.0749944	0.14989	0.616844	-0.218791	0.36878	1.07788	0.80349	1.44597	1.08 (0.80- 1.45)	0.995679
ieu-b-5063	genus.Adlercreutzia.id.812	Simple mode	8	0.366451	0.341541	0.31889	-0.302969	1.03587	1.44261	0.738622	2.81756	1.44 (0.74- 2.82)
ieu-b-5063	genus.Adlercreutzia.id.812	Weighted mode	8	0.366451	0.372719	0.35827	-0.364077	1.09698	1.44261	0.694837	2.9951	1.44 (0.69- 3.00)
ieu-b-5063	genus.Akkermansia.id.4037	MR Egger	11	-0.245659	0.597273	0.690473	-1.41632	0.924997	0.782189	0.242606	2.52186	0.78 (0.24- 2.52)
ieu-b-5063	genus.Akkermansia.id.4037	Weighted median	11	-0.0311676	0.182228	0.864195	-0.388335	0.326	0.969313	0.678185	1.38542	0.97 (0.68- 1.39)
ieu-b-5063	genus.Akkermansia.id.4037	Inverse variance weighted	11	-0.0631863	0.162822	0.697964	-0.382317	0.255944	0.938769	0.682279	1.29168	0.94 (0.68- 1.29)	0.995679
ieu-b-5063	genus.Akkermansia.id.4037	Simple mode	11	-0.0912304	0.277516	0.749133	-0.635161	0.452701	0.912807	0.52985	1.57255	0.91 (0.53- 1.57)
ieu-b-5063	genus.Akkermansia.id.4037	Weighted mode	11	-0.124838	0.254388	0.6342	-0.623439	0.373762	0.882639	0.536098	1.45319	0.88 (0.54- 1.45)
ieu-b-5063	genus.Alistipes.id.968	MR Egger	14	-0.523437	0.744681	0.495528	-1.98301	0.936138	0.592481	0.137654	2.55011	0.59 (0.14- 2.55)
ieu-b-5063	genus.Alistipes.id.968	Weighted median	14	-0.452097	0.21046	0.031703	-0.864598	-0.039595	0.636293	0.421221	0.961179	0.64 (0.42- 0.96)
ieu-b-5063	genus.Alistipes.id.968	Inverse variance weighted	14	-0.374905	0.15429	0.0151043	-0.677314	-0.0724962	0.687354	0.50798	0.930069	0.69 (0.51- 0.93)	0.906931
ieu-b-5063	genus.Alistipes.id.968	Simple mode	14	-0.57859	0.394028	0.165774	-1.35089	0.193706	0.560688	0.259011	1.21374	0.56 (0.26- 1.21)
ieu-b-5063	genus.Alistipes.id.968	Weighted mode	14	-0.564232	0.36805	0.149237	-1.28561	0.157145	0.568797	0.276482	1.17017	0.57 (0.28- 1.17)
ieu-b-5063	genus.Allisonella.id.2174	MR Egger	6	0.490478	0.574341	0.44124	-0.635229	1.61619	1.6331	0.529814	5.03385	1.63 (0.53- 5.03)
ieu-b-5063	genus.Allisonella.id.2174	Weighted median	6	0.00539289	0.123813	0.965258	-0.237281	0.248067	1.00541	0.78877	1.28155	1.01 (0.79- 1.28)
ieu-b-5063	genus.Allisonella.id.2174	Inverse variance weighted	6	0.00761688	0.0956065	0.9365	-0.179772	0.195006	1.00765	0.835461	1.21532	1.01 (0.84- 1.22)	0.995679
ieu-b-5063	genus.Allisonella.id.2174	Simple mode	6	-0.0591121	0.203021	0.782618	-0.457033	0.338808	0.942601	0.63316	1.40327	0.94 (0.63- 1.40)
ieu-b-5063	genus.Allisonella.id.2174	Weighted mode	6	-0.0466318	0.207289	0.830915	-0.452918	0.359655	0.954439	0.63577	1.43283	0.95 (0.64- 1.43)
ieu-b-5063	genus.Alloprevotella.id.961	MR Egger	6	-1.7669	1.07872	0.176771	-3.88119	0.347385	0.170861	0.0206262	1.41536	0.17 (0.02- 1.42)
ieu-b-5063	genus.Alloprevotella.id.961	Weighted median	6	-0.0229984	0.135948	0.865663	-0.289457	0.243461	0.977264	0.74867	1.27566	0.98 (0.75- 1.28)
ieu-b-5063	genus.Alloprevotella.id.961	Inverse variance weighted	6	-0.0396229	0.133054	0.765859	-0.300409	0.221163	0.961152	0.740516	1.24753	0.96 (0.74- 1.25)	0.995679
ieu-b-5063	genus.Alloprevotella.id.961	Simple mode	6	-0.190846	0.245524	0.472137	-0.672074	0.290381	0.826259	0.510648	1.33694	0.83 (0.51- 1.34)
ieu-b-5063	genus.Alloprevotella.id.961	Weighted mode	6	0.0903225	0.229934	0.710642	-0.360349	0.540994	1.09453	0.697433	1.71771	1.09 (0.70- 1.72)
ieu-b-5063	genus.Anaerofilum.id.2053	MR Egger	10	0.583067	0.467531	0.247626	-0.333294	1.49943	1.79152	0.716559	4.47913	1.79 (0.72- 4.48)
ieu-b-5063	genus.Anaerofilum.id.2053	Weighted median	10	0.0345238	0.128854	0.788754	-0.21803	0.287078	1.03513	0.804101	1.33253	1.04 (0.80- 1.33)
ieu-b-5063	genus.Anaerofilum.id.2053	Inverse variance weighted	10	0.0921229	0.0932558	0.323225	-0.0906585	0.274904	1.0965	0.91333	1.3164	1.10 (0.91- 1.32)	0.995679
ieu-b-5063	genus.Anaerofilum.id.2053	Simple mode	10	0.0029978	0.227315	0.989766	-0.44254	0.448535	1.003	0.642403	1.56602	1.00 (0.64- 1.57)
ieu-b-5063	genus.Anaerofilum.id.2053	Weighted mode	10	-0.000682284	0.22508	0.997648	-0.441839	0.440475	0.999318	0.642853	1.55344	1.00 (0.64- 1.55)
ieu-b-5063	genus.Anaerostipes.id.1991	MR Egger	11	-0.456681	0.507023	0.391207	-1.45045	0.537084	0.633383	0.234466	1.71101	0.63 (0.23- 1.71)
ieu-b-5063	genus.Anaerostipes.id.1991	Weighted median	11	-0.00130002	0.222857	0.995346	-0.4381	0.4355	0.998701	0.645261	1.54574	1.00 (0.65- 1.55)
ieu-b-5063	genus.Anaerostipes.id.1991	Inverse variance weighted	11	-0.0778613	0.160724	0.628072	-0.39288	0.237157	0.925093	0.67511	1.26764	0.93 (0.68- 1.27)	0.995679
ieu-b-5063	genus.Anaerostipes.id.1991	Simple mode	11	0.0188118	0.353636	0.958624	-0.674314	0.711938	1.01899	0.509506	2.03794	1.02 (0.51- 2.04)
ieu-b-5063	genus.Anaerostipes.id.1991	Weighted mode	11	0.0306679	0.302134	0.921157	-0.561515	0.622851	1.03114	0.570344	1.86423	1.03 (0.57- 1.86)
ieu-b-5063	genus.Anaerotruncus.id.2054	MR Egger	13	0.0302919	0.531769	0.955595	-1.01198	1.07256	1.03076	0.3635	2.92285	1.03 (0.36- 2.92)
ieu-b-5063	genus.Anaerotruncus.id.2054	Weighted median	13	0.117887	0.201626	0.558762	-0.2773	0.513073	1.12512	0.757827	1.67042	1.13 (0.76- 1.67)
ieu-b-5063	genus.Anaerotruncus.id.2054	Inverse variance weighted	13	0.0695185	0.160844	0.665587	-0.245735	0.384772	1.07199	0.78213	1.46928	1.07 (0.78- 1.47)	0.995679
ieu-b-5063	genus.Anaerotruncus.id.2054	Simple mode	13	0.172651	0.338308	0.619074	-0.490434	0.835735	1.18845	0.612361	2.30651	1.19 (0.61- 2.31)
ieu-b-5063	genus.Anaerotruncus.id.2054	Weighted mode	13	0.187492	0.316223	0.564248	-0.432305	0.80729	1.20622	0.649011	2.24182	1.21 (0.65- 2.24)
ieu-b-5063	genus.Bacteroides.id.918	MR Egger	9	0.0898923	0.979455	0.929446	-1.82984	2.00962	1.09406	0.160439	7.46051	1.09 (0.16- 7.46)
ieu-b-5063	genus.Bacteroides.id.918	Weighted median	9	-0.108838	0.249438	0.662597	-0.597737	0.380062	0.896876	0.550055	1.46237	0.90 (0.55- 1.46)
ieu-b-5063	genus.Bacteroides.id.918	Inverse variance weighted	9	-0.113548	0.185983	0.541509	-0.478074	0.250977	0.892661	0.619976	1.28528	0.89 (0.62- 1.29)	0.995679
ieu-b-5063	genus.Bacteroides.id.918	Simple mode	9	-0.156476	0.403934	0.708577	-0.948187	0.635235	0.855152	0.387443	1.88746	0.86 (0.39- 1.89)
ieu-b-5063	genus.Bacteroides.id.918	Weighted mode	9	-0.150251	0.401886	0.718219	-0.937947	0.637446	0.860492	0.391431	1.89164	0.86 (0.39- 1.89)
ieu-b-5063	genus.Barnesiella.id.944	MR Egger	14	0.580144	0.467067	0.237927	-0.335307	1.4956	1.7863	0.715118	4.46199	1.79 (0.72- 4.46)
ieu-b-5063	genus.Barnesiella.id.944	Weighted median	14	0.00920881	0.182544	0.959766	-0.348578	0.366995	1.00925	0.705691	1.44339	1.01 (0.71- 1.44)
ieu-b-5063	genus.Barnesiella.id.944	Inverse variance weighted	14	-0.0891917	0.145626	0.540227	-0.374619	0.196236	0.91467	0.687551	1.21681	0.91 (0.69- 1.22)	0.995679
ieu-b-5063	genus.Barnesiella.id.944	Simple mode	14	-0.0315487	0.330715	0.925456	-0.679749	0.616652	0.968944	0.506744	1.85271	0.97 (0.51- 1.85)
ieu-b-5063	genus.Barnesiella.id.944	Weighted mode	14	-0.018982	0.326298	0.954495	-0.658526	0.620562	0.981197	0.517614	1.85997	0.98 (0.52- 1.86)
ieu-b-5063	genus.Bifidobacterium.id.436	MR Egger	12	-0.620127	0.345417	0.102837	-1.29714	0.0568907	0.537876	0.273311	1.05854	0.54 (0.27- 1.06)
ieu-b-5063	genus.Bifidobacterium.id.436	Weighted median	12	-0.149278	0.18517	0.420146	-0.512211	0.213655	0.861329	0.599169	1.2382	0.86 (0.60- 1.24)
ieu-b-5063	genus.Bifidobacterium.id.436	Inverse variance weighted	12	-0.177555	0.140549	0.206483	-0.45303	0.0979208	0.837315	0.635699	1.10288	0.84 (0.64- 1.10)	0.995679
ieu-b-5063	genus.Bifidobacterium.id.436	Simple mode	12	-0.127872	0.33143	0.706987	-0.777474	0.521729	0.879966	0.459565	1.68494	0.88 (0.46- 1.68)
ieu-b-5063	genus.Bifidobacterium.id.436	Weighted mode	12	-0.183463	0.240417	0.461454	-0.65468	0.287754	0.832383	0.519609	1.33343	0.83 (0.52- 1.33)
ieu-b-5063	genus.Bilophila.id.3170	MR Egger	12	0.852964	0.627577	0.203963	-0.377087	2.08302	2.34659	0.685856	8.02864	2.35 (0.69- 8.03)
ieu-b-5063	genus.Bilophila.id.3170	Weighted median	12	0.155304	0.174623	0.373804	-0.186956	0.497565	1.16801	0.82948	1.64471	1.17 (0.83- 1.64)
ieu-b-5063	genus.Bilophila.id.3170	Inverse variance weighted	12	0.0462224	0.140617	0.742374	-0.229387	0.321832	1.04731	0.795021	1.37965	1.05 (0.80- 1.38)	0.995679
ieu-b-5063	genus.Bilophila.id.3170	Simple mode	12	0.16628	0.288796	0.576359	-0.39976	0.73232	1.1809	0.670481	2.0799	1.18 (0.67- 2.08)
ieu-b-5063	genus.Bilophila.id.3170	Weighted mode	12	0.170069	0.295644	0.576701	-0.409393	0.749531	1.18539	0.664053	2.11601	1.19 (0.66- 2.12)
ieu-b-5063	genus.Blautia.id.1992	MR Egger	13	-0.115597	0.310558	0.716797	-0.72429	0.493096	0.890834	0.484669	1.63738	0.89 (0.48- 1.64)
ieu-b-5063	genus.Blautia.id.1992	Weighted median	13	0.251377	0.199411	0.207454	-0.139469	0.642223	1.28579	0.86982	1.9007	1.29 (0.87- 1.90)
ieu-b-5063	genus.Blautia.id.1992	Inverse variance weighted	13	0.263358	0.149813	0.0787618	-0.0302748	0.556992	1.30129	0.970179	1.74541	1.30 (0.97- 1.75)	0.995679
ieu-b-5063	genus.Blautia.id.1992	Simple mode	13	0.682794	0.349906	0.0747499	-0.00302183	1.36861	1.9794	0.996983	3.92988	1.98 (1.00- 3.93)
ieu-b-5063	genus.Blautia.id.1992	Weighted mode	13	0.284475	0.302699	0.365856	-0.308815	0.877765	1.32906	0.734317	2.40552	1.33 (0.73- 2.41)
ieu-b-5063	genus.Butyricicoccus.id.2055	MR Egger	7	-0.48971	0.338282	0.207374	-1.15274	0.173322	0.612804	0.31577	1.18925	0.61 (0.32- 1.19)
ieu-b-5063	genus.Butyricicoccus.id.2055	Weighted median	7	-0.191651	0.23476	0.414288	-0.65178	0.268478	0.825595	0.521117	1.30797	0.83 (0.52- 1.31)
ieu-b-5063	genus.Butyricicoccus.id.2055	Inverse variance weighted	7	0.0755523	0.17205	0.660568	-0.261666	0.412771	1.07848	0.769768	1.511	1.08 (0.77- 1.51)	0.995679
ieu-b-5063	genus.Butyricicoccus.id.2055	Simple mode	7	-0.0613477	0.440987	0.893912	-0.925683	0.802987	0.940496	0.396261	2.2322	0.94 (0.40- 2.23)
ieu-b-5063	genus.Butyricicoccus.id.2055	Weighted mode	7	-0.196268	0.255627	0.471737	-0.697298	0.304761	0.821792	0.497929	1.3563	0.82 (0.50- 1.36)
ieu-b-5063	genus.Butyricimonas.id.945	MR Egger	13	0.0820005	0.502854	0.87342	-0.903594	1.06759	1.08546	0.405111	2.90838	1.09 (0.41- 2.91)
ieu-b-5063	genus.Butyricimonas.id.945	Weighted median	13	0.328112	0.166719	0.0490614	0.0013434	0.654881	1.38834	1.00134	1.92491	1.39 (1.00- 1.92)
ieu-b-5063	genus.Butyricimonas.id.945	Inverse variance weighted	13	0.181697	0.144195	0.20764	-0.100925	0.464319	1.19925	0.904001	1.59093	1.20 (0.90- 1.59)	0.995679
ieu-b-5063	genus.Butyricimonas.id.945	Simple mode	13	0.349893	0.250571	0.187892	-0.141225	0.841012	1.41892	0.868294	2.31871	1.42 (0.87- 2.32)
ieu-b-5063	genus.Butyricimonas.id.945	Weighted mode	13	0.349893	0.245586	0.179721	-0.131455	0.831242	1.41892	0.876819	2.29617	1.42 (0.88- 2.30)
ieu-b-5063	genus.Butyrivibrio.id.1993	MR Egger	15	0.00139562	0.343321	0.996818	-0.671513	0.674305	1.0014	0.510935	1.96267	1.00 (0.51- 1.96)
ieu-b-5063	genus.Butyrivibrio.id.1993	Weighted median	15	-0.0967983	0.0896355	0.280182	-0.272484	0.0788872	0.907739	0.761486	1.08208	0.91 (0.76- 1.08)
ieu-b-5063	genus.Butyrivibrio.id.1993	Inverse variance weighted	15	-0.0812702	0.0743845	0.274584	-0.227064	0.0645235	0.921945	0.79687	1.06665	0.92 (0.80- 1.07)	0.995679
ieu-b-5063	genus.Butyrivibrio.id.1993	Simple mode	15	-0.192109	0.185236	0.317269	-0.555172	0.170954	0.825217	0.573974	1.18644	0.83 (0.57- 1.19)
ieu-b-5063	genus.Butyrivibrio.id.1993	Weighted mode	15	-0.184848	0.164031	0.278725	-0.506349	0.136652	0.83123	0.602692	1.14643	0.83 (0.60- 1.15)
ieu-b-5063	genus.CandidatusSoleaferrea.id.11350	MR Egger	10	-0.952181	1.12825	0.423214	-3.16354	1.25918	0.385898	0.0422758	3.52253	0.39 (0.04- 3.52)
ieu-b-5063	genus.CandidatusSoleaferrea.id.11350	Weighted median	10	-0.0705181	0.147809	0.633299	-0.360224	0.219188	0.931911	0.69752	1.24507	0.93 (0.70- 1.25)
ieu-b-5063	genus.CandidatusSoleaferrea.id.11350	Inverse variance weighted	10	-0.0244688	0.107285	0.819589	-0.234747	0.18581	0.975828	0.790771	1.20419	0.98 (0.79- 1.20)	0.995679
ieu-b-5063	genus.CandidatusSoleaferrea.id.11350	Simple mode	10	-0.172367	0.223432	0.460212	-0.610293	0.265559	0.84167	0.543192	1.30416	0.84 (0.54- 1.30)
ieu-b-5063	genus.CandidatusSoleaferrea.id.11350	Weighted mode	10	-0.172367	0.230052	0.472832	-0.623269	0.278535	0.84167	0.536189	1.32119	0.84 (0.54- 1.32)
ieu-b-5063	genus.Catenibacterium.id.2153	MR Egger	5	-0.669419	0.96455	0.537582	-2.55994	1.2211	0.512006	0.0773095	3.39091	0.51 (0.08- 3.39)
ieu-b-5063	genus.Catenibacterium.id.2153	Weighted median	5	-0.0475899	0.133874	0.722227	-0.309982	0.214802	0.953525	0.73346	1.23962	0.95 (0.73- 1.24)
ieu-b-5063	genus.Catenibacterium.id.2153	Inverse variance weighted	5	-0.0140547	0.107079	0.895573	-0.22393	0.19582	0.986044	0.799371	1.21631	0.99 (0.80- 1.22)	0.995679
ieu-b-5063	genus.Catenibacterium.id.2153	Simple mode	5	-0.0903551	0.187191	0.654544	-0.45725	0.27654	0.913607	0.633022	1.31856	0.91 (0.63- 1.32)
ieu-b-5063	genus.Catenibacterium.id.2153	Weighted mode	5	-0.0903551	0.180027	0.642107	-0.443207	0.262497	0.913607	0.641974	1.30017	0.91 (0.64- 1.30)
ieu-b-5063	genus.ChristensenellaceaeR.7group.id.11283	MR Egger	9	0.147419	0.578513	0.806183	-0.986466	1.2813	1.15884	0.372892	3.60133	1.16 (0.37- 3.60)
ieu-b-5063	genus.ChristensenellaceaeR.7group.id.11283	Weighted median	9	-0.0793821	0.239537	0.740344	-0.548875	0.390111	0.923687	0.577599	1.47715	0.92 (0.58- 1.48)
ieu-b-5063	genus.ChristensenellaceaeR.7group.id.11283	Inverse variance weighted	9	-0.0695787	0.182197	0.702545	-0.426684	0.287527	0.932787	0.65267	1.33313	0.93 (0.65- 1.33)	0.995679
ieu-b-5063	genus.ChristensenellaceaeR.7group.id.11283	Simple mode	9	0.0521257	0.381527	0.894704	-0.695668	0.799919	1.05351	0.498741	2.22536	1.05 (0.50- 2.23)
ieu-b-5063	genus.ChristensenellaceaeR.7group.id.11283	Weighted mode	9	-0.0315694	0.338431	0.927974	-0.694895	0.631756	0.968924	0.499127	1.88091	0.97 (0.50- 1.88)
ieu-b-5063	genus.Clostridiumsensustricto1.id.1873	MR Egger	7	0.730313	0.466336	0.178111	-0.183706	1.64433	2.07573	0.83218	5.17755	2.08 (0.83- 5.18)
ieu-b-5063	genus.Clostridiumsensustricto1.id.1873	Weighted median	7	0.257105	0.232197	0.268175	-0.198	0.712211	1.29318	0.82037	2.03849	1.29 (0.82- 2.04)
ieu-b-5063	genus.Clostridiumsensustricto1.id.1873	Inverse variance weighted	7	0.0861685	0.239309	0.718793	-0.382876	0.555213	1.08999	0.681897	1.74231	1.09 (0.68- 1.74)	0.995679
ieu-b-5063	genus.Clostridiumsensustricto1.id.1873	Simple mode	7	-0.655253	0.559265	0.28576	-1.75141	0.440907	0.519311	0.173529	1.55412	0.52 (0.17- 1.55)
ieu-b-5063	genus.Clostridiumsensustricto1.id.1873	Weighted mode	7	0.51772	0.268827	0.102432	-0.00918083	1.04462	1.6782	0.990861	2.84232	1.68 (0.99- 2.84)
ieu-b-5063	genus.Collinsella.id.815	MR Egger	8	-0.475719	0.785395	0.5669	-2.01509	1.06365	0.621438	0.133308	2.89694	0.62 (0.13- 2.90)
ieu-b-5063	genus.Collinsella.id.815	Weighted median	8	-0.0717812	0.245216	0.769732	-0.552405	0.408843	0.930735	0.575564	1.50508	0.93 (0.58- 1.51)
ieu-b-5063	genus.Collinsella.id.815	Inverse variance weighted	8	-0.00544042	0.206141	0.978945	-0.409477	0.398596	0.994574	0.663998	1.48973	0.99 (0.66- 1.49)	0.995679
ieu-b-5063	genus.Collinsella.id.815	Simple mode	8	-0.346016	0.471469	0.486852	-1.27009	0.578063	0.707501	0.280805	1.78258	0.71 (0.28- 1.78)
ieu-b-5063	genus.Collinsella.id.815	Weighted mode	8	-0.360032	0.48159	0.479063	-1.30395	0.583884	0.697654	0.271458	1.79299	0.70 (0.27- 1.79)
ieu-b-5063	genus.Coprobacter.id.949	MR Egger	11	-0.183347	0.335629	0.598154	-0.84118	0.474486	0.832479	0.431201	1.60719	0.83 (0.43- 1.61)
ieu-b-5063	genus.Coprobacter.id.949	Weighted median	11	0.0165538	0.129268	0.898104	-0.236812	0.26992	1.01669	0.789139	1.30986	1.02 (0.79- 1.31)
ieu-b-5063	genus.Coprobacter.id.949	Inverse variance weighted	11	0.002728	0.100286	0.978298	-0.193832	0.199288	1.00273	0.823796	1.22053	1.00 (0.82- 1.22)	0.995679
ieu-b-5063	genus.Coprobacter.id.949	Simple mode	11	0.186427	0.229308	0.435148	-0.263017	0.635871	1.20494	0.768729	1.88867	1.20 (0.77- 1.89)
ieu-b-5063	genus.Coprobacter.id.949	Weighted mode	11	-0.176546	0.232043	0.464319	-0.63135	0.278259	0.83816	0.531873	1.32083	0.84 (0.53- 1.32)
ieu-b-5063	genus.Coprococcus1.id.11301	MR Egger	12	-0.636345	0.426518	0.166569	-1.47232	0.19963	0.529223	0.229393	1.22095	0.53 (0.23- 1.22)
ieu-b-5063	genus.Coprococcus1.id.11301	Weighted median	12	-0.276125	0.216672	0.202524	-0.700803	0.148552	0.758718	0.496187	1.16015	0.76 (0.50- 1.16)
ieu-b-5063	genus.Coprococcus1.id.11301	Inverse variance weighted	12	0.0134857	0.194255	0.944653	-0.367255	0.394226	1.01358	0.692633	1.48324	1.01 (0.69- 1.48)	0.995679
ieu-b-5063	genus.Coprococcus1.id.11301	Simple mode	12	-0.321194	0.374468	0.409339	-1.05515	0.412763	0.725283	0.34814	1.51099	0.73 (0.35- 1.51)
ieu-b-5063	genus.Coprococcus1.id.11301	Weighted mode	12	-0.396255	0.269744	0.16984	-0.924953	0.132442	0.672835	0.39655	1.14161	0.67 (0.40- 1.14)
ieu-b-5063	genus.Coprococcus2.id.11302	MR Egger	8	-1.26125	1.67226	0.479261	-4.53888	2.01638	0.283299	0.0106853	7.51108	0.28 (0.01- 7.51)
ieu-b-5063	genus.Coprococcus2.id.11302	Weighted median	8	-0.199633	0.225085	0.375121	-0.6408	0.241534	0.819031	0.526871	1.2732	0.82 (0.53- 1.27)
ieu-b-5063	genus.Coprococcus2.id.11302	Inverse variance weighted	8	0.00729431	0.206524	0.971825	-0.397493	0.412081	1.00732	0.672003	1.50996	1.01 (0.67- 1.51)	0.995679
ieu-b-5063	genus.Coprococcus2.id.11302	Simple mode	8	-0.392913	0.441069	0.402604	-1.25741	0.471581	0.675087	0.28439	1.60253	0.68 (0.28- 1.60)
ieu-b-5063	genus.Coprococcus2.id.11302	Weighted mode	8	-0.364647	0.415607	0.409379	-1.17924	0.449943	0.694442	0.307513	1.56822	0.69 (0.31- 1.57)
ieu-b-5063	genus.Coprococcus3.id.11303	MR Egger	9	0.946649	0.671516	0.20147	-0.369522	2.26282	2.57706	0.691065	9.61015	2.58 (0.69- 9.61)
ieu-b-5063	genus.Coprococcus3.id.11303	Weighted median	9	0.0101184	0.247878	0.967439	-0.475723	0.49596	1.01017	0.621436	1.64207	1.01 (0.62- 1.64)
ieu-b-5063	genus.Coprococcus3.id.11303	Inverse variance weighted	9	-0.0664614	0.193626	0.731414	-0.445969	0.313046	0.935699	0.640204	1.36758	0.94 (0.64- 1.37)	0.995679
ieu-b-5063	genus.Coprococcus3.id.11303	Simple mode	9	0.428878	0.476626	0.394494	-0.505309	1.36307	1.53553	0.603319	3.90815	1.54 (0.60- 3.91)
ieu-b-5063	genus.Coprococcus3.id.11303	Weighted mode	9	0.442375	0.472038	0.376102	-0.48282	1.36757	1.5564	0.617041	3.92579	1.56 (0.62- 3.93)
ieu-b-5063	genus.DefluviitaleaceaeUCG011.id.11287	MR Egger	8	1.12819	0.507973	0.0681074	0.132563	2.12382	3.09006	1.14175	8.36299	3.09 (1.14- 8.36)
ieu-b-5063	genus.DefluviitaleaceaeUCG011.id.11287	Weighted median	8	0.305937	0.191767	0.110631	-0.0699251	0.6818	1.3579	0.932464	1.97743	1.36 (0.93- 1.98)
ieu-b-5063	genus.DefluviitaleaceaeUCG011.id.11287	Inverse variance weighted	8	0.367495	0.166122	0.026953	0.0418958	0.693095	1.44411	1.04279	1.9999	1.44 (1.04- 2.00)	0.906931
ieu-b-5063	genus.DefluviitaleaceaeUCG011.id.11287	Simple mode	8	0.436488	0.314341	0.20754	-0.179621	1.0526	1.54726	0.835587	2.86508	1.55 (0.84- 2.87)
ieu-b-5063	genus.DefluviitaleaceaeUCG011.id.11287	Weighted mode	8	0.373789	0.268043	0.205821	-0.151576	0.899155	1.45323	0.859353	2.45752	1.45 (0.86- 2.46)
ieu-b-5063	genus.Desulfovibrio.id.3173	MR Egger	10	-0.646164	0.370773	0.119544	-1.37288	0.0805507	0.524052	0.253377	1.08388	0.52 (0.25- 1.08)
ieu-b-5063	genus.Desulfovibrio.id.3173	Weighted median	10	-0.0246688	0.174233	0.887408	-0.366165	0.316827	0.975633	0.693388	1.37277	0.98 (0.69- 1.37)
ieu-b-5063	genus.Desulfovibrio.id.3173	Inverse variance weighted	10	-0.0831674	0.12598	0.509148	-0.330088	0.163753	0.920197	0.718861	1.17792	0.92 (0.72- 1.18)	0.995679
ieu-b-5063	genus.Desulfovibrio.id.3173	Simple mode	10	0.0763473	0.314271	0.813502	-0.539624	0.692319	1.07934	0.582967	1.99834	1.08 (0.58- 2.00)
ieu-b-5063	genus.Desulfovibrio.id.3173	Weighted mode	10	0.0292802	0.32425	0.930026	-0.60625	0.664811	1.02971	0.545392	1.94412	1.03 (0.55- 1.94)
ieu-b-5063	genus.Dialister.id.2183	MR Egger	11	-0.000293574	0.558121	0.999592	-1.09421	1.09362	0.999706	0.334804	2.98507	1.00 (0.33- 2.99)
ieu-b-5063	genus.Dialister.id.2183	Weighted median	11	0.100186	0.189809	0.59762	-0.271839	0.472212	1.10538	0.761977	1.60354	1.11 (0.76- 1.60)
ieu-b-5063	genus.Dialister.id.2183	Inverse variance weighted	11	0.0976038	0.139388	0.483782	-0.175596	0.370804	1.10253	0.838957	1.4489	1.10 (0.84- 1.45)	0.995679
ieu-b-5063	genus.Dialister.id.2183	Simple mode	11	0.124338	0.269322	0.654198	-0.403533	0.652209	1.1324	0.667956	1.91978	1.13 (0.67- 1.92)
ieu-b-5063	genus.Dialister.id.2183	Weighted mode	11	0.064795	0.283326	0.823716	-0.490525	0.620115	1.06694	0.612305	1.85914	1.07 (0.61- 1.86)
ieu-b-5063	genus.Dorea.id.1997	MR Egger	9	-0.720297	0.592104	0.263215	-1.88082	0.440227	0.486608	0.152465	1.55306	0.49 (0.15- 1.55)
ieu-b-5063	genus.Dorea.id.1997	Weighted median	9	0.0200079	0.256062	0.937719	-0.481874	0.52189	1.02021	0.617625	1.68521	1.02 (0.62- 1.69)
ieu-b-5063	genus.Dorea.id.1997	Inverse variance weighted	9	-0.0916034	0.222558	0.680638	-0.527818	0.344611	0.912467	0.589891	1.41144	0.91 (0.59- 1.41)	0.995679
ieu-b-5063	genus.Dorea.id.1997	Simple mode	9	0.0506511	0.404455	0.903429	-0.742081	0.843384	1.05196	0.476122	2.32422	1.05 (0.48- 2.32)
ieu-b-5063	genus.Dorea.id.1997	Weighted mode	9	0.0933254	0.416105	0.828159	-0.72224	0.908891	1.09782	0.485663	2.48157	1.10 (0.49- 2.48)
ieu-b-5063	genus.Eggerthella.id.819	MR Egger	10	0.304237	0.474666	0.539478	-0.626109	1.23458	1.35559	0.534668	3.43694	1.36 (0.53- 3.44)
ieu-b-5063	genus.Eggerthella.id.819	Weighted median	10	0.194392	0.124774	0.119245	-0.0501652	0.438948	1.21457	0.951072	1.55108	1.21 (0.95- 1.55)
ieu-b-5063	genus.Eggerthella.id.819	Inverse variance weighted	10	0.163626	0.0987054	0.097374	-0.0298367	0.357088	1.17777	0.970604	1.42916	1.18 (0.97- 1.43)	0.995679
ieu-b-5063	genus.Eggerthella.id.819	Simple mode	10	0.209236	0.198516	0.319355	-0.179855	0.598328	1.23274	0.835391	1.81907	1.23 (0.84- 1.82)
ieu-b-5063	genus.Eggerthella.id.819	Weighted mode	10	0.199418	0.193108	0.328706	-0.179074	0.57791	1.22069	0.836044	1.78231	1.22 (0.84- 1.78)
ieu-b-5063	genus.Eisenbergiella.id.11304	MR Egger	11	-0.682676	0.765287	0.395589	-2.18264	0.817287	0.505263	0.112744	2.26435	0.51 (0.11- 2.26)
ieu-b-5063	genus.Eisenbergiella.id.11304	Weighted median	11	-0.03022	0.138421	0.82718	-0.301525	0.241085	0.970232	0.739689	1.27263	0.97 (0.74- 1.27)
ieu-b-5063	genus.Eisenbergiella.id.11304	Inverse variance weighted	11	-0.0362891	0.0977637	0.710495	-0.227906	0.155328	0.964361	0.796199	1.16804	0.96 (0.80- 1.17)	0.995679
ieu-b-5063	genus.Eisenbergiella.id.11304	Simple mode	11	-0.262184	0.254828	0.327785	-0.761647	0.237279	0.769369	0.466897	1.26779	0.77 (0.47- 1.27)
ieu-b-5063	genus.Eisenbergiella.id.11304	Weighted mode	11	-0.246739	0.240031	0.328197	-0.7172	0.223721	0.781344	0.488117	1.25072	0.78 (0.49- 1.25)
ieu-b-5063	genus.Enterorhabdus.id.820	MR Egger	7	-0.322503	0.390612	0.446602	-1.0881	0.443097	0.724334	0.336855	1.55752	0.72 (0.34- 1.56)
ieu-b-5063	genus.Enterorhabdus.id.820	Weighted median	7	-0.192548	0.167436	0.250154	-0.520723	0.135628	0.824855	0.594091	1.14526	0.82 (0.59- 1.15)
ieu-b-5063	genus.Enterorhabdus.id.820	Inverse variance weighted	7	-0.0940893	0.141849	0.507134	-0.372113	0.183934	0.910201	0.689277	1.20194	0.91 (0.69- 1.20)	0.995679
ieu-b-5063	genus.Enterorhabdus.id.820	Simple mode	7	-0.221718	0.22145	0.355376	-0.65576	0.212323	0.801141	0.519048	1.23655	0.80 (0.52- 1.24)
ieu-b-5063	genus.Enterorhabdus.id.820	Weighted mode	7	-0.206671	0.213939	0.371337	-0.625991	0.212649	0.813287	0.534731	1.23695	0.81 (0.53- 1.24)
ieu-b-5063	genus.Erysipelatoclostridium.id.11381	MR Egger	15	0.268524	0.456526	0.566483	-0.626266	1.16331	1.30803	0.534584	3.20052	1.31 (0.53- 3.20)
ieu-b-5063	genus.Erysipelatoclostridium.id.11381	Weighted median	15	0.0694187	0.153641	0.651395	-0.231717	0.370554	1.07188	0.793171	1.44854	1.07 (0.79- 1.45)
ieu-b-5063	genus.Erysipelatoclostridium.id.11381	Inverse variance weighted	15	0.245378	0.112805	0.0296124	0.0242798	0.466477	1.2781	1.02458	1.59437	1.28 (1.02- 1.59)	0.906931
ieu-b-5063	genus.Erysipelatoclostridium.id.11381	Simple mode	15	-0.0154207	0.282286	0.957207	-0.568701	0.537859	0.984698	0.566261	1.71234	0.98 (0.57- 1.71)
ieu-b-5063	genus.Erysipelatoclostridium.id.11381	Weighted mode	15	-0.0265567	0.270379	0.92315	-0.556501	0.503387	0.973793	0.573211	1.65432	0.97 (0.57- 1.65)
ieu-b-5063	genus.ErysipelotrichaceaeUCG003.id.11384	MR Egger	16	-0.309041	0.36349	0.409516	-1.02148	0.403399	0.73415	0.360061	1.4969	0.73 (0.36- 1.50)
ieu-b-5063	genus.ErysipelotrichaceaeUCG003.id.11384	Weighted median	16	-0.103735	0.159216	0.514702	-0.415799	0.208329	0.901464	0.659813	1.23162	0.90 (0.66- 1.23)
ieu-b-5063	genus.ErysipelotrichaceaeUCG003.id.11384	Inverse variance weighted	16	-0.0373016	0.13252	0.778343	-0.297041	0.222438	0.963386	0.743014	1.24912	0.96 (0.74- 1.25)	0.995679
ieu-b-5063	genus.ErysipelotrichaceaeUCG003.id.11384	Simple mode	16	-0.00756937	0.286542	0.979274	-0.569192	0.554053	0.992459	0.565983	1.74029	0.99 (0.57- 1.74)
ieu-b-5063	genus.ErysipelotrichaceaeUCG003.id.11384	Weighted mode	16	-0.0345847	0.28432	0.904799	-0.591851	0.522682	0.966007	0.553302	1.68654	0.97 (0.55- 1.69)
ieu-b-5063	genus.Escherichia.Shigella.id.3504	MR Egger	10	0.474649	0.52156	0.389388	-0.547609	1.49691	1.60745	0.578331	4.46785	1.61 (0.58- 4.47)
ieu-b-5063	genus.Escherichia.Shigella.id.3504	Weighted median	10	0.320249	0.200348	0.109941	-0.0724343	0.712931	1.37747	0.930127	2.03996	1.38 (0.93- 2.04)
ieu-b-5063	genus.Escherichia.Shigella.id.3504	Inverse variance weighted	10	0.240717	0.179077	0.17888	-0.110273	0.591708	1.27216	0.895589	1.80707	1.27 (0.90- 1.81)	0.995679
ieu-b-5063	genus.Escherichia.Shigella.id.3504	Simple mode	10	0.264127	0.296428	0.396108	-0.316872	0.845125	1.30229	0.728424	2.32827	1.30 (0.73- 2.33)
ieu-b-5063	genus.Escherichia.Shigella.id.3504	Weighted mode	10	0.291557	0.291763	0.34376	-0.280299	0.863413	1.33851	0.755558	2.37124	1.34 (0.76- 2.37)
ieu-b-5063	genus.Faecalibacterium.id.2057	MR Egger	10	0.147199	0.328006	0.665506	-0.495693	0.790091	1.15858	0.609149	2.2036	1.16 (0.61- 2.20)
ieu-b-5063	genus.Faecalibacterium.id.2057	Weighted median	10	0.197741	0.202163	0.328011	-0.198498	0.593981	1.21865	0.819961	1.81118	1.22 (0.82- 1.81)
ieu-b-5063	genus.Faecalibacterium.id.2057	Inverse variance weighted	10	0.157031	0.156492	0.315647	-0.149693	0.463755	1.17003	0.860972	1.59003	1.17 (0.86- 1.59)	0.995679
ieu-b-5063	genus.Faecalibacterium.id.2057	Simple mode	10	0.287801	0.298342	0.359914	-0.296949	0.872552	1.33349	0.743082	2.39301	1.33 (0.74- 2.39)
ieu-b-5063	genus.Faecalibacterium.id.2057	Weighted mode	10	0.240664	0.23373	0.330043	-0.217447	0.698774	1.27209	0.80457	2.01129	1.27 (0.80- 2.01)
ieu-b-5063	genus.FamilyXIIIAD3011group.id.11293	MR Egger	13	-0.278875	0.692148	0.694733	-1.63549	1.07774	0.756634	0.194858	2.93802	0.76 (0.19- 2.94)
ieu-b-5063	genus.FamilyXIIIAD3011group.id.11293	Weighted median	13	0.0333227	0.193266	0.863108	-0.345478	0.412124	1.03388	0.707882	1.51002	1.03 (0.71- 1.51)
ieu-b-5063	genus.FamilyXIIIAD3011group.id.11293	Inverse variance weighted	13	-0.0647444	0.138844	0.640994	-0.336879	0.20739	0.937307	0.713995	1.23046	0.94 (0.71- 1.23)	0.995679
ieu-b-5063	genus.FamilyXIIIAD3011group.id.11293	Simple mode	13	0.0900471	0.318885	0.782463	-0.534968	0.715062	1.09423	0.585688	2.04431	1.09 (0.59- 2.04)
ieu-b-5063	genus.FamilyXIIIAD3011group.id.11293	Weighted mode	13	0.0752309	0.319442	0.817786	-0.550876	0.701338	1.07813	0.576445	2.01645	1.08 (0.58- 2.02)
ieu-b-5063	genus.FamilyXIIIUCG001.id.11294	MR Egger	8	0.105027	0.668136	0.880248	-1.20452	1.41457	1.11074	0.299836	4.11473	1.11 (0.30- 4.11)
ieu-b-5063	genus.FamilyXIIIUCG001.id.11294	Weighted median	8	0.0737458	0.225396	0.743529	-0.368031	0.515522	1.07653	0.692096	1.67451	1.08 (0.69- 1.67)
ieu-b-5063	genus.FamilyXIIIUCG001.id.11294	Inverse variance weighted	8	0.202392	0.226496	0.371546	-0.241539	0.646324	1.22433	0.785418	1.90851	1.22 (0.79- 1.91)	0.995679
ieu-b-5063	genus.FamilyXIIIUCG001.id.11294	Simple mode	8	0.129695	0.37181	0.73748	-0.599053	0.858443	1.13848	0.549332	2.35948	1.14 (0.55- 2.36)
ieu-b-5063	genus.FamilyXIIIUCG001.id.11294	Weighted mode	8	-0.00853439	0.315374	0.979166	-0.626667	0.609598	0.991502	0.53437	1.83969	0.99 (0.53- 1.84)
ieu-b-5063	genus.Flavonifractor.id.2059	MR Egger	5	-0.106563	0.763249	0.897808	-1.60253	1.3894	0.898918	0.201386	4.01246	0.90 (0.20- 4.01)
ieu-b-5063	genus.Flavonifractor.id.2059	Weighted median	5	0.0597003	0.240814	0.804204	-0.412295	0.531696	1.06152	0.662129	1.70182	1.06 (0.66- 1.70)
ieu-b-5063	genus.Flavonifractor.id.2059	Inverse variance weighted	5	0.0153788	0.187018	0.934463	-0.351177	0.381935	1.0155	0.703859	1.46512	1.02 (0.70- 1.47)	0.995679
ieu-b-5063	genus.Flavonifractor.id.2059	Simple mode	5	0.101021	0.294301	0.748688	-0.475809	0.67785	1.1063	0.621382	1.96964	1.11 (0.62- 1.97)
ieu-b-5063	genus.Flavonifractor.id.2059	Weighted mode	5	0.103814	0.303678	0.749664	-0.491394	0.699022	1.10939	0.611773	2.01178	1.11 (0.61- 2.01)
ieu-b-5063	genus.Fusicatenibacter.id.11305	MR Egger	18	0.498568	0.559652	0.386208	-0.59835	1.59549	1.64636	0.549718	4.93073	1.65 (0.55- 4.93)
ieu-b-5063	genus.Fusicatenibacter.id.11305	Weighted median	18	-0.0059309	0.185678	0.974518	-0.369861	0.357999	0.994087	0.690831	1.43046	0.99 (0.69- 1.43)
ieu-b-5063	genus.Fusicatenibacter.id.11305	Inverse variance weighted	18	-0.0329114	0.14017	0.814366	-0.307644	0.241821	0.967624	0.735177	1.27357	0.97 (0.74- 1.27)	0.995679
ieu-b-5063	genus.Fusicatenibacter.id.11305	Simple mode	18	0.37009	0.351529	0.307167	-0.318906	1.05909	1.44786	0.726944	2.88373	1.45 (0.73- 2.88)
ieu-b-5063	genus.Fusicatenibacter.id.11305	Weighted mode	18	0.346753	0.395611	0.392975	-0.428643	1.12215	1.41447	0.651392	3.07145	1.41 (0.65- 3.07)
ieu-b-5063	genus.Gordonibacter.id.821	MR Egger	12	0.109076	0.352703	0.763473	-0.582222	0.800374	1.11525	0.558656	2.22637	1.12 (0.56- 2.23)
ieu-b-5063	genus.Gordonibacter.id.821	Weighted median	12	-0.0284692	0.102721	0.781664	-0.229802	0.172863	0.971932	0.794691	1.1887	0.97 (0.79- 1.19)
ieu-b-5063	genus.Gordonibacter.id.821	Inverse variance weighted	12	-0.00448481	0.0791923	0.954838	-0.159702	0.150732	0.995525	0.852398	1.16269	1.00 (0.85- 1.16)	0.995679
ieu-b-5063	genus.Gordonibacter.id.821	Simple mode	12	-0.0688413	0.190887	0.725199	-0.442979	0.305297	0.933475	0.64212	1.35703	0.93 (0.64- 1.36)
ieu-b-5063	genus.Gordonibacter.id.821	Weighted mode	12	-0.0657492	0.178572	0.719716	-0.41575	0.284252	0.936366	0.659845	1.32877	0.94 (0.66- 1.33)
ieu-b-5063	genus.Haemophilus.id.3698	MR Egger	9	0.35392	0.261872	0.218579	-0.159348	0.867189	1.42464	0.8527	2.38021	1.42 (0.85- 2.38)
ieu-b-5063	genus.Haemophilus.id.3698	Weighted median	9	0.033324	0.156238	0.831101	-0.272902	0.33955	1.03389	0.761167	1.40432	1.03 (0.76- 1.40)
ieu-b-5063	genus.Haemophilus.id.3698	Inverse variance weighted	9	0.108085	0.112165	0.335234	-0.111759	0.327929	1.11414	0.89426	1.38809	1.11 (0.89- 1.39)	0.995679
ieu-b-5063	genus.Haemophilus.id.3698	Simple mode	9	-0.0286036	0.236408	0.90668	-0.491962	0.434755	0.971802	0.611425	1.54458	0.97 (0.61- 1.54)
ieu-b-5063	genus.Haemophilus.id.3698	Weighted mode	9	0.0191542	0.255399	0.942058	-0.481427	0.519735	1.01934	0.617901	1.68158	1.02 (0.62- 1.68)
ieu-b-5063	genus.Holdemanella.id.11393	MR Egger	11	-0.14892	0.322903	0.655604	-0.781809	0.483969	0.861638	0.457577	1.6225	0.86 (0.46- 1.62)
ieu-b-5063	genus.Holdemanella.id.11393	Weighted median	11	0.13905	0.133816	0.298752	-0.123229	0.401328	1.14918	0.884061	1.49381	1.15 (0.88- 1.49)
ieu-b-5063	genus.Holdemanella.id.11393	Inverse variance weighted	11	0.120237	0.111321	0.2801	-0.0979518	0.338426	1.12776	0.906693	1.40274	1.13 (0.91- 1.40)	0.995679
ieu-b-5063	genus.Holdemanella.id.11393	Simple mode	11	0.283829	0.217623	0.221377	-0.142712	0.710369	1.32821	0.867004	2.03474	1.33 (0.87- 2.03)
ieu-b-5063	genus.Holdemanella.id.11393	Weighted mode	11	0.19509	0.186163	0.319328	-0.16979	0.55997	1.21542	0.843842	1.75062	1.22 (0.84- 1.75)
ieu-b-5063	genus.Holdemania.id.2157	MR Egger	15	-0.401677	0.337632	0.255443	-1.06344	0.260081	0.669197	0.345268	1.29704	0.67 (0.35- 1.30)
ieu-b-5063	genus.Holdemania.id.2157	Weighted median	15	-0.0652808	0.137601	0.635199	-0.334978	0.204417	0.936804	0.715354	1.22681	0.94 (0.72- 1.23)
ieu-b-5063	genus.Holdemania.id.2157	Inverse variance weighted	15	-0.0598881	0.118491	0.613262	-0.292131	0.172355	0.94187	0.746671	1.1881	0.94 (0.75- 1.19)	0.995679
ieu-b-5063	genus.Holdemania.id.2157	Simple mode	15	-0.0315013	0.21111	0.88351	-0.445276	0.382274	0.96899	0.640647	1.46561	0.97 (0.64- 1.47)
ieu-b-5063	genus.Holdemania.id.2157	Weighted mode	15	-0.050642	0.189038	0.792688	-0.421156	0.319872	0.950619	0.656288	1.37695	0.95 (0.66- 1.38)
ieu-b-5063	genus.Howardella.id.2000	MR Egger	9	-0.134918	0.398353	0.744776	-0.915691	0.645855	0.873788	0.40024	1.90762	0.87 (0.40- 1.91)
ieu-b-5063	genus.Howardella.id.2000	Weighted median	9	-0.0407559	0.123357	0.741106	-0.282537	0.201025	0.960063	0.753869	1.22265	0.96 (0.75- 1.22)
ieu-b-5063	genus.Howardella.id.2000	Inverse variance weighted	9	0.00919176	0.0879706	0.916783	-0.163231	0.181614	1.00923	0.849395	1.19915	1.01 (0.85- 1.20)	0.995679
ieu-b-5063	genus.Howardella.id.2000	Simple mode	9	-0.0532212	0.198594	0.795487	-0.442465	0.336023	0.94817	0.642451	1.39937	0.95 (0.64- 1.40)
ieu-b-5063	genus.Howardella.id.2000	Weighted mode	9	-0.0463815	0.186148	0.809511	-0.411231	0.318468	0.954678	0.662834	1.37502	0.95 (0.66- 1.38)
ieu-b-5063	genus.Hungatella.id.11306	MR Egger	5	-0.405544	0.780645	0.639309	-1.93561	1.12452	0.666614	0.144336	3.07874	0.67 (0.14- 3.08)
ieu-b-5063	genus.Hungatella.id.11306	Weighted median	5	0.186327	0.151986	0.220217	-0.111565	0.484218	1.20482	0.894433	1.62291	1.20 (0.89- 1.62)
ieu-b-5063	genus.Hungatella.id.11306	Inverse variance weighted	5	0.119437	0.122666	0.330215	-0.120988	0.359863	1.12686	0.886045	1.43313	1.13 (0.89- 1.43)	0.995679
ieu-b-5063	genus.Hungatella.id.11306	Simple mode	5	0.233435	0.207834	0.324214	-0.173919	0.64079	1.26293	0.840365	1.89798	1.26 (0.84- 1.90)
ieu-b-5063	genus.Hungatella.id.11306	Weighted mode	5	0.2284	0.198927	0.314899	-0.161498	0.618297	1.25659	0.850869	1.85577	1.26 (0.85- 1.86)
ieu-b-5063	genus.Intestinibacter.id.11345	MR Egger	14	-0.653005	0.398767	0.12745	-1.43459	0.128578	0.520479	0.238213	1.13721	0.52 (0.24- 1.14)
ieu-b-5063	genus.Intestinibacter.id.11345	Weighted median	14	-0.167477	0.171554	0.328947	-0.503722	0.168768	0.845796	0.604277	1.18385	0.85 (0.60- 1.18)
ieu-b-5063	genus.Intestinibacter.id.11345	Inverse variance weighted	14	-0.212259	0.121791	0.0813664	-0.45097	0.0264516	0.808755	0.63701	1.0268	0.81 (0.64- 1.03)	0.995679
ieu-b-5063	genus.Intestinibacter.id.11345	Simple mode	14	-0.0772299	0.331351	0.819332	-0.726678	0.572218	0.925677	0.483513	1.77219	0.93 (0.48- 1.77)
ieu-b-5063	genus.Intestinibacter.id.11345	Weighted mode	14	-0.100156	0.309981	0.751755	-0.707718	0.507407	0.904697	0.492767	1.66098	0.90 (0.49- 1.66)
ieu-b-5063	genus.Intestinimonas.id.2062	MR Egger	17	-0.389117	0.256539	0.150109	-0.891935	0.1137	0.677655	0.409862	1.12042	0.68 (0.41- 1.12)
ieu-b-5063	genus.Intestinimonas.id.2062	Weighted median	17	-0.217223	0.13908	0.118322	-0.489819	0.0553735	0.804751	0.612737	1.05694	0.80 (0.61- 1.06)
ieu-b-5063	genus.Intestinimonas.id.2062	Inverse variance weighted	17	-0.160453	0.102372	0.117033	-0.361102	0.0401965	0.851758	0.696908	1.04102	0.85 (0.70- 1.04)	0.995679
ieu-b-5063	genus.Intestinimonas.id.2062	Simple mode	17	-0.178774	0.232123	0.452421	-0.633736	0.276187	0.836295	0.530606	1.31809	0.84 (0.53- 1.32)
ieu-b-5063	genus.Intestinimonas.id.2062	Weighted mode	17	-0.234644	0.208954	0.278029	-0.644193	0.174905	0.790853	0.525086	1.19113	0.79 (0.53- 1.19)
ieu-b-5063	genus.Lachnoclostridium.id.11308	MR Egger	13	0.0715185	0.576466	0.903503	-1.05836	1.20139	1.07414	0.347026	3.32474	1.07 (0.35- 3.32)
ieu-b-5063	genus.Lachnoclostridium.id.11308	Weighted median	13	0.124174	0.208025	0.550564	-0.283556	0.531904	1.13221	0.753101	1.70217	1.13 (0.75- 1.70)
ieu-b-5063	genus.Lachnoclostridium.id.11308	Inverse variance weighted	13	0.0557384	0.160348	0.728134	-0.258543	0.37002	1.05732	0.772175	1.44776	1.06 (0.77- 1.45)	0.995679
ieu-b-5063	genus.Lachnoclostridium.id.11308	Simple mode	13	0.30547	0.35019	0.400162	-0.380901	0.991842	1.35726	0.683245	2.6962	1.36 (0.68- 2.70)
ieu-b-5063	genus.Lachnoclostridium.id.11308	Weighted mode	13	0.299393	0.331008	0.383536	-0.349383	0.94817	1.34904	0.705123	2.58098	1.35 (0.71- 2.58)
ieu-b-5063	genus.Lachnospira.id.2004	MR Egger	6	1.35605	2.09344	0.552442	-2.74709	5.45918	3.88082	0.0641142	234.906	3.88 (0.06- 234.91)
ieu-b-5063	genus.Lachnospira.id.2004	Weighted median	6	-0.423486	0.309622	0.171389	-1.03034	0.183372	0.65476	0.356884	1.20126	0.65 (0.36- 1.20)
ieu-b-5063	genus.Lachnospira.id.2004	Inverse variance weighted	6	-0.398738	0.340462	0.241531	-1.06604	0.268567	0.671166	0.344368	1.30809	0.67 (0.34- 1.31)	0.995679
ieu-b-5063	genus.Lachnospira.id.2004	Simple mode	6	-0.42068	0.428767	0.371582	-1.26106	0.419703	0.6566	0.283353	1.52151	0.66 (0.28- 1.52)
ieu-b-5063	genus.Lachnospira.id.2004	Weighted mode	6	-0.429443	0.405685	0.338236	-1.22459	0.3657	0.650872	0.293879	1.44152	0.65 (0.29- 1.44)
ieu-b-5063	genus.LachnospiraceaeFCS020group.id.11314	MR Egger	12	0.106106	0.322508	0.74894	-0.526009	0.738221	1.11194	0.590959	2.09221	1.11 (0.59- 2.09)
ieu-b-5063	genus.LachnospiraceaeFCS020group.id.11314	Weighted median	12	-0.103535	0.177934	0.56065	-0.452285	0.245215	0.901644	0.636173	1.2779	0.90 (0.64- 1.28)
ieu-b-5063	genus.LachnospiraceaeFCS020group.id.11314	Inverse variance weighted	12	-0.115237	0.129192	0.372403	-0.368453	0.137979	0.891155	0.691804	1.14795	0.89 (0.69- 1.15)	0.995679
ieu-b-5063	genus.LachnospiraceaeFCS020group.id.11314	Simple mode	12	-0.101796	0.323329	0.758777	-0.735521	0.531929	0.903214	0.479256	1.70221	0.90 (0.48- 1.70)
ieu-b-5063	genus.LachnospiraceaeFCS020group.id.11314	Weighted mode	12	-0.095605	0.29054	0.748291	-0.665063	0.473853	0.908823	0.514241	1.60617	0.91 (0.51- 1.61)
ieu-b-5063	genus.LachnospiraceaeNC2004group.id.11316	MR Egger	9	-0.191909	0.46164	0.690069	-1.09672	0.712906	0.825382	0.333963	2.03991	0.83 (0.33- 2.04)
ieu-b-5063	genus.LachnospiraceaeNC2004group.id.11316	Weighted median	9	-0.0249405	0.143579	0.862096	-0.306355	0.256474	0.975368	0.736125	1.29237	0.98 (0.74- 1.29)
ieu-b-5063	genus.LachnospiraceaeNC2004group.id.11316	Inverse variance weighted	9	0.0581831	0.112146	0.603891	-0.161624	0.27799	1.05991	0.850761	1.32047	1.06 (0.85- 1.32)	0.995679
ieu-b-5063	genus.LachnospiraceaeNC2004group.id.11316	Simple mode	9	-0.0951021	0.228777	0.688558	-0.543505	0.353301	0.90928	0.580709	1.42376	0.91 (0.58- 1.42)
ieu-b-5063	genus.LachnospiraceaeNC2004group.id.11316	Weighted mode	9	-0.0951021	0.223375	0.681513	-0.532918	0.342714	0.90928	0.58689	1.40877	0.91 (0.59- 1.41)
ieu-b-5063	genus.LachnospiraceaeND3007group.id.11317	MR Egger	3	2.80937	7.60447	0.77471	-12.0954	17.7141	16.5995	5.58514e-06	4.93348e+07	16.60 (0.00-49334790.82)
ieu-b-5063	genus.LachnospiraceaeND3007group.id.11317	Weighted median	3	0.649158	0.396817	0.101858	-0.128603	1.42692	1.91393	0.879323	4.16585	1.91 (0.88- 4.17)
ieu-b-5063	genus.LachnospiraceaeND3007group.id.11317	Inverse variance weighted	3	0.329511	0.336041	0.326806	-0.32913	0.988152	1.39029	0.719549	2.68627	1.39 (0.72- 2.69)	0.995679
ieu-b-5063	genus.LachnospiraceaeND3007group.id.11317	Simple mode	3	0.656409	0.515396	0.330801	-0.353768	1.66658	1.92786	0.702038	5.29406	1.93 (0.70- 5.29)
ieu-b-5063	genus.LachnospiraceaeND3007group.id.11317	Weighted mode	3	0.656409	0.529682	0.340949	-0.381767	1.69458	1.92786	0.682654	5.44438	1.93 (0.68- 5.44)
ieu-b-5063	genus.LachnospiraceaeNK4A136group.id.11319	MR Egger	15	-0.0185685	0.252802	0.942566	-0.514061	0.476924	0.981603	0.598062	1.61111	0.98 (0.60- 1.61)
ieu-b-5063	genus.LachnospiraceaeNK4A136group.id.11319	Weighted median	15	0.0293278	0.167111	0.860688	-0.29821	0.356866	1.02976	0.742145	1.42884	1.03 (0.74- 1.43)
ieu-b-5063	genus.LachnospiraceaeNK4A136group.id.11319	Inverse variance weighted	15	-0.0358621	0.122571	0.769841	-0.276101	0.204376	0.964773	0.758737	1.22676	0.96 (0.76- 1.23)	0.995679
ieu-b-5063	genus.LachnospiraceaeNK4A136group.id.11319	Simple mode	15	0.118423	0.258297	0.653649	-0.38784	0.624686	1.12572	0.678521	1.86766	1.13 (0.68- 1.87)
ieu-b-5063	genus.LachnospiraceaeNK4A136group.id.11319	Weighted mode	15	0.02922	0.197158	0.884294	-0.357211	0.415651	1.02965	0.699625	1.51536	1.03 (0.70- 1.52)
ieu-b-5063	genus.LachnospiraceaeUCG001.id.11321	MR Egger	13	0.0416179	0.514075	0.93693	-0.96597	1.04921	1.0425	0.380614	2.85538	1.04 (0.38- 2.86)
ieu-b-5063	genus.LachnospiraceaeUCG001.id.11321	Weighted median	13	0.0740017	0.151681	0.625636	-0.223292	0.371296	1.07681	0.799881	1.44961	1.08 (0.80- 1.45)
ieu-b-5063	genus.LachnospiraceaeUCG001.id.11321	Inverse variance weighted	13	0.0563103	0.115276	0.625209	-0.169631	0.282252	1.05793	0.843976	1.32611	1.06 (0.84- 1.33)	0.995679
ieu-b-5063	genus.LachnospiraceaeUCG001.id.11321	Simple mode	13	0.0774525	0.26054	0.771339	-0.433206	0.588111	1.08053	0.648427	1.80058	1.08 (0.65- 1.80)
ieu-b-5063	genus.LachnospiraceaeUCG001.id.11321	Weighted mode	13	0.0646688	0.256004	0.804846	-0.4371	0.566437	1.06681	0.645907	1.76198	1.07 (0.65- 1.76)
ieu-b-5063	genus.LachnospiraceaeUCG004.id.11324	MR Egger	12	0.0898906	0.937722	0.925525	-1.74804	1.92783	1.09405	0.174114	6.87455	1.09 (0.17- 6.87)
ieu-b-5063	genus.LachnospiraceaeUCG004.id.11324	Weighted median	12	-0.181552	0.215712	0.39999	-0.604348	0.241245	0.833975	0.54643	1.27283	0.83 (0.55- 1.27)
ieu-b-5063	genus.LachnospiraceaeUCG004.id.11324	Inverse variance weighted	12	0.00336816	0.237946	0.988706	-0.463007	0.469743	1.00337	0.629388	1.59958	1.00 (0.63- 1.60)	0.997085
ieu-b-5063	genus.LachnospiraceaeUCG004.id.11324	Simple mode	12	-0.18229	0.361204	0.623745	-0.890251	0.525671	0.83336	0.410553	1.69159	0.83 (0.41- 1.69)
ieu-b-5063	genus.LachnospiraceaeUCG004.id.11324	Weighted mode	12	-0.12534	0.359849	0.73418	-0.830644	0.579964	0.882197	0.435769	1.78597	0.88 (0.44- 1.79)
ieu-b-5063	genus.LachnospiraceaeUCG008.id.11328	MR Egger	11	0.565293	0.6251	0.389389	-0.659903	1.79049	1.75996	0.516901	5.99238	1.76 (0.52- 5.99)
ieu-b-5063	genus.LachnospiraceaeUCG008.id.11328	Weighted median	11	0.153468	0.146396	0.294498	-0.133469	0.440405	1.16587	0.875055	1.55334	1.17 (0.88- 1.55)
ieu-b-5063	genus.LachnospiraceaeUCG008.id.11328	Inverse variance weighted	11	0.0770753	0.120945	0.523945	-0.159977	0.314128	1.08012	0.852163	1.36906	1.08 (0.85- 1.37)	0.995679
ieu-b-5063	genus.LachnospiraceaeUCG008.id.11328	Simple mode	11	0.188102	0.232542	0.437397	-0.26768	0.643884	1.20696	0.765153	1.90386	1.21 (0.77- 1.90)
ieu-b-5063	genus.LachnospiraceaeUCG008.id.11328	Weighted mode	11	0.188102	0.219199	0.410915	-0.241529	0.617733	1.20696	0.785426	1.85472	1.21 (0.79- 1.85)
ieu-b-5063	genus.LachnospiraceaeUCG010.id.11330	MR Egger	9	-0.0315854	0.613249	0.960362	-1.23355	1.17038	0.968908	0.291256	3.22323	0.97 (0.29- 3.22)
ieu-b-5063	genus.LachnospiraceaeUCG010.id.11330	Weighted median	9	-0.134496	0.213842	0.529383	-0.553625	0.284634	0.874157	0.574862	1.32928	0.87 (0.57- 1.33)
ieu-b-5063	genus.LachnospiraceaeUCG010.id.11330	Inverse variance weighted	9	0.0399947	0.217747	0.854269	-0.38679	0.466779	1.04081	0.679234	1.59485	1.04 (0.68- 1.59)	0.995679
ieu-b-5063	genus.LachnospiraceaeUCG010.id.11330	Simple mode	9	-0.238996	0.359143	0.524475	-0.942917	0.464926	0.787418	0.38949	1.5919	0.79 (0.39- 1.59)
ieu-b-5063	genus.LachnospiraceaeUCG010.id.11330	Weighted mode	9	-0.341766	0.287415	0.268495	-0.9051	0.221568	0.710515	0.404501	1.24803	0.71 (0.40- 1.25)
ieu-b-5063	genus.Lactobacillus.id.1837	MR Egger	10	-0.438078	0.331726	0.223161	-1.08826	0.212105	0.645275	0.336801	1.23628	0.65 (0.34- 1.24)
ieu-b-5063	genus.Lactobacillus.id.1837	Weighted median	10	0.0728254	0.158578	0.646062	-0.237988	0.383639	1.07554	0.788212	1.46762	1.08 (0.79- 1.47)
ieu-b-5063	genus.Lactobacillus.id.1837	Inverse variance weighted	10	0.122742	0.128077	0.337888	-0.128288	0.373772	1.13059	0.8796	1.45321	1.13 (0.88- 1.45)	0.995679
ieu-b-5063	genus.Lactobacillus.id.1837	Simple mode	10	0.348424	0.286179	0.25437	-0.212486	0.909334	1.41683	0.808572	2.48267	1.42 (0.81- 2.48)
ieu-b-5063	genus.Lactobacillus.id.1837	Weighted mode	10	0.259961	0.278592	0.375112	-0.28608	0.806002	1.29688	0.751203	2.23894	1.30 (0.75- 2.24)
ieu-b-5063	genus.Lactococcus.id.1851	MR Egger	8	-0.107148	0.434554	0.813461	-0.958874	0.744578	0.898393	0.383324	2.10555	0.90 (0.38- 2.11)
ieu-b-5063	genus.Lactococcus.id.1851	Weighted median	8	0.0173626	0.120843	0.885754	-0.219489	0.254215	1.01751	0.802929	1.28945	1.02 (0.80- 1.29)
ieu-b-5063	genus.Lactococcus.id.1851	Inverse variance weighted	8	-0.0385328	0.0955098	0.686622	-0.225732	0.148667	0.9622	0.797932	1.16029	0.96 (0.80- 1.16)	0.995679
ieu-b-5063	genus.Lactococcus.id.1851	Simple mode	8	0.0257255	0.190171	0.896202	-0.347009	0.39846	1.02606	0.706799	1.48953	1.03 (0.71- 1.49)
ieu-b-5063	genus.Lactococcus.id.1851	Weighted mode	8	0.0257255	0.178126	0.889236	-0.323401	0.374852	1.02606	0.723684	1.45478	1.03 (0.72- 1.45)
ieu-b-5063	genus.Marvinbryantia.id.2005	MR Egger	10	0.859016	0.693567	0.250621	-0.500375	2.21841	2.36084	0.606303	9.19268	2.36 (0.61- 9.19)
ieu-b-5063	genus.Marvinbryantia.id.2005	Weighted median	10	0.0688974	0.196281	0.725578	-0.315813	0.453608	1.07133	0.729196	1.57398	1.07 (0.73- 1.57)
ieu-b-5063	genus.Marvinbryantia.id.2005	Inverse variance weighted	10	0.0528965	0.181987	0.77131	-0.303797	0.409591	1.05432	0.73801	1.5062	1.05 (0.74- 1.51)	0.995679
ieu-b-5063	genus.Marvinbryantia.id.2005	Simple mode	10	0.0857421	0.33078	0.801303	-0.562586	0.73407	1.08953	0.569734	2.08354	1.09 (0.57- 2.08)
ieu-b-5063	genus.Marvinbryantia.id.2005	Weighted mode	10	0.0791731	0.333317	0.817564	-0.574129	0.732475	1.08239	0.563195	2.08022	1.08 (0.56- 2.08)
ieu-b-5063	genus.Methanobrevibacter.id.123	MR Egger	6	0.197802	0.382294	0.632168	-0.551494	0.947098	1.21872	0.576089	2.57822	1.22 (0.58- 2.58)
ieu-b-5063	genus.Methanobrevibacter.id.123	Weighted median	6	-0.0366777	0.129717	0.777368	-0.290923	0.217568	0.963987	0.747573	1.24305	0.96 (0.75- 1.24)
ieu-b-5063	genus.Methanobrevibacter.id.123	Inverse variance weighted	6	-0.0662437	0.103106	0.520559	-0.268331	0.135843	0.935903	0.764655	1.1455	0.94 (0.76- 1.15)	0.995679
ieu-b-5063	genus.Methanobrevibacter.id.123	Simple mode	6	-0.0281427	0.1811	0.882585	-0.383098	0.326812	0.97225	0.681746	1.38654	0.97 (0.68- 1.39)
ieu-b-5063	genus.Methanobrevibacter.id.123	Weighted mode	6	-0.0330053	0.177927	0.860128	-0.381743	0.315732	0.967533	0.682671	1.37126	0.97 (0.68- 1.37)
ieu-b-5063	genus.Odoribacter.id.952	MR Egger	7	-0.494351	0.618352	0.460297	-1.70632	0.71762	0.609967	0.181532	2.04955	0.61 (0.18- 2.05)
ieu-b-5063	genus.Odoribacter.id.952	Weighted median	7	0.0152397	0.245531	0.950509	-0.466001	0.496481	1.01536	0.627506	1.64293	1.02 (0.63- 1.64)
ieu-b-5063	genus.Odoribacter.id.952	Inverse variance weighted	7	-0.0105334	0.191349	0.9561	-0.385578	0.364511	0.989522	0.680057	1.43981	0.99 (0.68- 1.44)	0.995679
ieu-b-5063	genus.Odoribacter.id.952	Simple mode	7	0.154828	0.384411	0.701077	-0.598617	0.908274	1.16746	0.549571	2.48004	1.17 (0.55- 2.48)
ieu-b-5063	genus.Odoribacter.id.952	Weighted mode	7	-0.197345	0.361253	0.604578	-0.905402	0.510712	0.820908	0.404379	1.66648	0.82 (0.40- 1.67)
ieu-b-5063	genus.Olsenella.id.822	MR Egger	10	-0.0955071	0.299274	0.757802	-0.682083	0.491069	0.908912	0.505563	1.63406	0.91 (0.51- 1.63)
ieu-b-5063	genus.Olsenella.id.822	Weighted median	10	0.0222207	0.110556	0.840706	-0.194469	0.238911	1.02247	0.823272	1.26986	1.02 (0.82- 1.27)
ieu-b-5063	genus.Olsenella.id.822	Inverse variance weighted	10	-0.0107383	0.0829665	0.897018	-0.173353	0.151876	0.989319	0.840841	1.16402	0.99 (0.84- 1.16)	0.995679
ieu-b-5063	genus.Olsenella.id.822	Simple mode	10	0.126707	0.19206	0.525951	-0.249731	0.503145	1.13508	0.77901	1.65391	1.14 (0.78- 1.65)
ieu-b-5063	genus.Olsenella.id.822	Weighted mode	10	0.117398	0.173074	0.514635	-0.221827	0.456623	1.12457	0.801054	1.57873	1.12 (0.80- 1.58)
ieu-b-5063	genus.Oscillibacter.id.2063	MR Egger	13	-0.405164	0.463842	0.401061	-1.31429	0.503967	0.666868	0.268664	1.65527	0.67 (0.27- 1.66)
ieu-b-5063	genus.Oscillibacter.id.2063	Weighted median	13	0.160314	0.152556	0.293327	-0.138696	0.459324	1.17388	0.870492	1.583	1.17 (0.87- 1.58)
ieu-b-5063	genus.Oscillibacter.id.2063	Inverse variance weighted	13	0.0575174	0.12745	0.651779	-0.192285	0.30732	1.0592	0.825072	1.35978	1.06 (0.83- 1.36)	0.995679
ieu-b-5063	genus.Oscillibacter.id.2063	Simple mode	13	0.129114	0.282089	0.65534	-0.42378	0.682007	1.13782	0.654568	1.97784	1.14 (0.65- 1.98)
ieu-b-5063	genus.Oscillibacter.id.2063	Weighted mode	13	0.11716	0.266514	0.668038	-0.405207	0.639527	1.1243	0.666839	1.89558	1.12 (0.67- 1.90)
ieu-b-5063	genus.Oscillospira.id.2064	MR Egger	8	-0.467732	0.598157	0.463972	-1.64012	0.704656	0.626422	0.193957	2.02315	0.63 (0.19- 2.02)
ieu-b-5063	genus.Oscillospira.id.2064	Weighted median	8	0.156209	0.194929	0.422921	-0.225852	0.53827	1.16907	0.797836	1.71304	1.17 (0.80- 1.71)
ieu-b-5063	genus.Oscillospira.id.2064	Inverse variance weighted	8	0.0677669	0.146396	0.643435	-0.219169	0.354703	1.07012	0.803186	1.42576	1.07 (0.80- 1.43)	0.995679
ieu-b-5063	genus.Oscillospira.id.2064	Simple mode	8	0.30529	0.313488	0.362574	-0.309147	0.919727	1.35702	0.734073	2.50861	1.36 (0.73- 2.51)
ieu-b-5063	genus.Oscillospira.id.2064	Weighted mode	8	0.279953	0.315454	0.404291	-0.338338	0.898243	1.32307	0.712955	2.45528	1.32 (0.71- 2.46)
ieu-b-5063	genus.Oxalobacter.id.2978	MR Egger	11	-0.1266	0.384582	0.749544	-0.880381	0.62718	0.881086	0.414625	1.87232	0.88 (0.41- 1.87)
ieu-b-5063	genus.Oxalobacter.id.2978	Weighted median	11	0.0236314	0.108566	0.827687	-0.189157	0.23642	1.02391	0.827656	1.26671	1.02 (0.83- 1.27)
ieu-b-5063	genus.Oxalobacter.id.2978	Inverse variance weighted	11	-0.0092452	0.0838918	0.912248	-0.173673	0.155183	0.990797	0.840572	1.16787	0.99 (0.84- 1.17)	0.995679
ieu-b-5063	genus.Oxalobacter.id.2978	Simple mode	11	0.0534939	0.176449	0.767974	-0.292345	0.399333	1.05495	0.746511	1.49083	1.05 (0.75- 1.49)
ieu-b-5063	genus.Oxalobacter.id.2978	Weighted mode	11	0.0279996	0.170392	0.87275	-0.305969	0.361968	1.0284	0.736409	1.43615	1.03 (0.74- 1.44)
ieu-b-5063	genus.Parabacteroides.id.954	MR Egger	6	0.127691	0.638519	0.851252	-1.12381	1.37919	1.1362	0.32504	3.97167	1.14 (0.33- 3.97)
ieu-b-5063	genus.Parabacteroides.id.954	Weighted median	6	-0.188659	0.264552	0.475768	-0.707182	0.329864	0.828069	0.493032	1.39078	0.83 (0.49- 1.39)
ieu-b-5063	genus.Parabacteroides.id.954	Inverse variance weighted	6	-0.186387	0.202641	0.357682	-0.583564	0.210789	0.829952	0.557907	1.23465	0.83 (0.56- 1.23)	0.995679
ieu-b-5063	genus.Parabacteroides.id.954	Simple mode	6	-0.290956	0.394831	0.494279	-1.06482	0.482912	0.747549	0.344789	1.62079	0.75 (0.34- 1.62)
ieu-b-5063	genus.Parabacteroides.id.954	Weighted mode	6	0.0675249	0.332717	0.847174	-0.5846	0.71965	1.06986	0.557329	2.05371	1.07 (0.56- 2.05)
ieu-b-5063	genus.Paraprevotella.id.962	MR Egger	13	0.237942	0.44373	0.602473	-0.631769	1.10765	1.26864	0.53165	3.02725	1.27 (0.53- 3.03)
ieu-b-5063	genus.Paraprevotella.id.962	Weighted median	13	-0.0364319	0.132692	0.783655	-0.296509	0.223645	0.964224	0.743409	1.25063	0.96 (0.74- 1.25)
ieu-b-5063	genus.Paraprevotella.id.962	Inverse variance weighted	13	-0.0127835	0.131223	0.922395	-0.269981	0.244414	0.987298	0.763394	1.27687	0.99 (0.76- 1.28)	0.995679
ieu-b-5063	genus.Paraprevotella.id.962	Simple mode	13	-0.00196798	0.221227	0.993048	-0.435572	0.431636	0.998034	0.646895	1.53977	1.00 (0.65- 1.54)
ieu-b-5063	genus.Paraprevotella.id.962	Weighted mode	13	0.00969111	0.222621	0.965993	-0.426645	0.446028	1.00974	0.652695	1.56209	1.01 (0.65- 1.56)
ieu-b-5063	genus.Parasutterella.id.2892	MR Egger	14	0.194989	0.380481	0.617617	-0.550754	0.940732	1.2153	0.576515	2.56186	1.22 (0.58- 2.56)
ieu-b-5063	genus.Parasutterella.id.2892	Weighted median	14	0.0673985	0.158744	0.671148	-0.24374	0.378537	1.06972	0.783691	1.46015	1.07 (0.78- 1.46)
ieu-b-5063	genus.Parasutterella.id.2892	Inverse variance weighted	14	0.0128314	0.126	0.918887	-0.234129	0.259791	1.01291	0.79126	1.29666	1.01 (0.79- 1.30)	0.995679
ieu-b-5063	genus.Parasutterella.id.2892	Simple mode	14	0.109129	0.220552	0.628997	-0.323152	0.541411	1.11531	0.723864	1.71843	1.12 (0.72- 1.72)
ieu-b-5063	genus.Parasutterella.id.2892	Weighted mode	14	0.0971842	0.217285	0.662044	-0.328694	0.523063	1.10206	0.719863	1.68719	1.10 (0.72- 1.69)
ieu-b-5063	genus.Peptococcus.id.2037	MR Egger	12	-0.237666	0.357964	0.521743	-0.939276	0.463944	0.788466	0.390911	1.59033	0.79 (0.39- 1.59)
ieu-b-5063	genus.Peptococcus.id.2037	Weighted median	12	-0.104456	0.120562	0.386267	-0.340756	0.131845	0.900815	0.711232	1.14093	0.90 (0.71- 1.14)
ieu-b-5063	genus.Peptococcus.id.2037	Inverse variance weighted	12	-0.0425456	0.0900756	0.636689	-0.219094	0.134003	0.958347	0.803246	1.1434	0.96 (0.80- 1.14)	0.995679
ieu-b-5063	genus.Peptococcus.id.2037	Simple mode	12	-0.0996509	0.185808	0.60242	-0.463834	0.264532	0.905153	0.628868	1.30282	0.91 (0.63- 1.30)
ieu-b-5063	genus.Peptococcus.id.2037	Weighted mode	12	-0.117202	0.188462	0.546692	-0.486588	0.252185	0.889406	0.61472	1.28683	0.89 (0.61- 1.29)
ieu-b-5063	genus.Phascolarctobacterium.id.2168	MR Egger	9	0.285071	0.65814	0.677942	-1.00488	1.57503	1.32986	0.366087	4.83087	1.33 (0.37- 4.83)
ieu-b-5063	genus.Phascolarctobacterium.id.2168	Weighted median	9	-0.195502	0.19743	0.322059	-0.582466	0.191461	0.822421	0.558519	1.21102	0.82 (0.56- 1.21)
ieu-b-5063	genus.Phascolarctobacterium.id.2168	Inverse variance weighted	9	-0.154712	0.145252	0.286818	-0.439405	0.129982	0.856662	0.64442	1.13881	0.86 (0.64- 1.14)	0.995679
ieu-b-5063	genus.Phascolarctobacterium.id.2168	Simple mode	9	-0.209099	0.281708	0.479157	-0.761247	0.343049	0.811315	0.467084	1.40924	0.81 (0.47- 1.41)
ieu-b-5063	genus.Phascolarctobacterium.id.2168	Weighted mode	9	-0.206093	0.273663	0.472973	-0.742472	0.330287	0.813758	0.475936	1.39137	0.81 (0.48- 1.39)
ieu-b-5063	genus.Prevotella7.id.11182	MR Egger	10	-0.0484608	0.468661	0.920189	-0.967037	0.870115	0.952695	0.380208	2.38719	0.95 (0.38- 2.39)
ieu-b-5063	genus.Prevotella7.id.11182	Weighted median	10	-0.012898	0.105677	0.902858	-0.220025	0.194229	0.987185	0.802499	1.21437	0.99 (0.80- 1.21)
ieu-b-5063	genus.Prevotella7.id.11182	Inverse variance weighted	10	0.00560257	0.0801189	0.944251	-0.151431	0.162636	1.00562	0.859478	1.17661	1.01 (0.86- 1.18)	0.995679
ieu-b-5063	genus.Prevotella7.id.11182	Simple mode	10	-0.00826245	0.173466	0.96305	-0.348255	0.33173	0.991772	0.705919	1.39338	0.99 (0.71- 1.39)
ieu-b-5063	genus.Prevotella7.id.11182	Weighted mode	10	-0.0113171	0.168338	0.94787	-0.341261	0.318626	0.988747	0.710874	1.37524	0.99 (0.71- 1.38)
ieu-b-5063	genus.Prevotella9.id.11183	MR Egger	14	0.10027	0.300644	0.7445	-0.488993	0.689533	1.10547	0.613244	1.99278	1.11 (0.61- 1.99)
ieu-b-5063	genus.Prevotella9.id.11183	Weighted median	14	-0.00745045	0.151289	0.960723	-0.303977	0.289076	0.992577	0.737878	1.33519	0.99 (0.74- 1.34)
ieu-b-5063	genus.Prevotella9.id.11183	Inverse variance weighted	14	-0.0730277	0.104954	0.486551	-0.278738	0.132683	0.929575	0.756738	1.14189	0.93 (0.76- 1.14)	0.995679
ieu-b-5063	genus.Prevotella9.id.11183	Simple mode	14	-0.127012	0.237774	0.60224	-0.593049	0.339025	0.880723	0.55264	1.40358	0.88 (0.55- 1.40)
ieu-b-5063	genus.Prevotella9.id.11183	Weighted mode	14	0.0743882	0.216571	0.736727	-0.350091	0.498867	1.07722	0.704624	1.64685	1.08 (0.70- 1.65)
ieu-b-5063	genus.RikenellaceaeRC9gutgroup.id.11191	MR Egger	10	-0.214826	0.466403	0.657346	-1.12898	0.699324	0.806682	0.323364	2.01239	0.81 (0.32- 2.01)
ieu-b-5063	genus.RikenellaceaeRC9gutgroup.id.11191	Weighted median	10	0.0881549	0.0959432	0.358188	-0.0998938	0.276204	1.09216	0.904934	1.31812	1.09 (0.90- 1.32)
ieu-b-5063	genus.RikenellaceaeRC9gutgroup.id.11191	Inverse variance weighted	10	0.0747012	0.0779454	0.337872	-0.0780718	0.227474	1.07756	0.924898	1.25542	1.08 (0.92- 1.26)	0.995679
ieu-b-5063	genus.RikenellaceaeRC9gutgroup.id.11191	Simple mode	10	0.123908	0.151673	0.435052	-0.173371	0.421188	1.13191	0.840825	1.52377	1.13 (0.84- 1.52)
ieu-b-5063	genus.RikenellaceaeRC9gutgroup.id.11191	Weighted mode	10	0.10941	0.144934	0.469603	-0.17466	0.393481	1.11562	0.839742	1.48213	1.12 (0.84- 1.48)
ieu-b-5063	genus.Romboutsia.id.11347	MR Egger	13	-0.381201	0.361238	0.313932	-1.08923	0.326825	0.683041	0.336476	1.38656	0.68 (0.34- 1.39)
ieu-b-5063	genus.Romboutsia.id.11347	Weighted median	13	-0.294501	0.172436	0.0876572	-0.632475	0.0434732	0.744903	0.531275	1.04443	0.74 (0.53- 1.04)
ieu-b-5063	genus.Romboutsia.id.11347	Inverse variance weighted	13	-0.224902	0.138459	0.104306	-0.496281	0.0464768	0.798594	0.60879	1.04757	0.80 (0.61- 1.05)	0.995679
ieu-b-5063	genus.Romboutsia.id.11347	Simple mode	13	-0.166682	0.297282	0.585328	-0.749354	0.41599	0.846469	0.472672	1.51587	0.85 (0.47- 1.52)
ieu-b-5063	genus.Romboutsia.id.11347	Weighted mode	13	-0.319162	0.238359	0.205385	-0.786346	0.148023	0.726758	0.455506	1.15954	0.73 (0.46- 1.16)
ieu-b-5063	genus.Roseburia.id.2012	MR Egger	14	0.416461	0.497649	0.419027	-0.558932	1.39185	1.51659	0.57182	4.0223	1.52 (0.57- 4.02)
ieu-b-5063	genus.Roseburia.id.2012	Weighted median	14	-0.133326	0.215455	0.536039	-0.555618	0.288965	0.875179	0.573718	1.33505	0.88 (0.57- 1.34)
ieu-b-5063	genus.Roseburia.id.2012	Inverse variance weighted	14	-0.133452	0.17452	0.44446	-0.475511	0.208606	0.875069	0.621567	1.23196	0.88 (0.62- 1.23)	0.995679
ieu-b-5063	genus.Roseburia.id.2012	Simple mode	14	-0.0417166	0.359712	0.909447	-0.746752	0.663319	0.959142	0.473903	1.94122	0.96 (0.47- 1.94)
ieu-b-5063	genus.Roseburia.id.2012	Weighted mode	14	-0.12134	0.310846	0.702597	-0.730598	0.487918	0.885733	0.481621	1.62892	0.89 (0.48- 1.63)
ieu-b-5063	genus.Ruminiclostridium5.id.11355	MR Egger	11	0.628108	0.933905	0.51812	-1.20235	2.45856	1.87406	0.300488	11.688	1.87 (0.30- 11.69)
ieu-b-5063	genus.Ruminiclostridium5.id.11355	Weighted median	11	0.220567	0.245973	0.369873	-0.26154	0.702673	1.24678	0.769865	2.01914	1.25 (0.77- 2.02)
ieu-b-5063	genus.Ruminiclostridium5.id.11355	Inverse variance weighted	11	0.184148	0.217988	0.398244	-0.243109	0.611404	1.20219	0.784186	1.84302	1.20 (0.78- 1.84)	0.995679
ieu-b-5063	genus.Ruminiclostridium5.id.11355	Simple mode	11	0.389985	0.464611	0.42087	-0.520652	1.30062	1.47696	0.594133	3.67158	1.48 (0.59- 3.67)
ieu-b-5063	genus.Ruminiclostridium5.id.11355	Weighted mode	11	0.324253	0.436087	0.474255	-0.530476	1.17898	1.383	0.588325	3.25107	1.38 (0.59- 3.25)
ieu-b-5063	genus.Ruminiclostridium6.id.11356	MR Egger	14	-0.254063	0.2884	0.395652	-0.819328	0.311201	0.775643	0.440728	1.36506	0.78 (0.44- 1.37)
ieu-b-5063	genus.Ruminiclostridium6.id.11356	Weighted median	14	-0.0362984	0.163813	0.824638	-0.357372	0.284776	0.964352	0.699512	1.32946	0.96 (0.70- 1.33)
ieu-b-5063	genus.Ruminiclostridium6.id.11356	Inverse variance weighted	14	0.0550923	0.122498	0.652897	-0.185003	0.295188	1.05664	0.831102	1.34338	1.06 (0.83- 1.34)	0.995679
ieu-b-5063	genus.Ruminiclostridium6.id.11356	Simple mode	14	0.0745839	0.319404	0.819002	-0.551448	0.700616	1.07744	0.576115	2.01499	1.08 (0.58- 2.01)
ieu-b-5063	genus.Ruminiclostridium6.id.11356	Weighted mode	14	-0.0599014	0.242894	0.809057	-0.535973	0.416171	0.941857	0.585099	1.51614	0.94 (0.59- 1.52)
ieu-b-5063	genus.Ruminiclostridium9.id.11357	MR Egger	9	-0.439681	0.830748	0.612988	-2.06795	1.18858	0.644242	0.126445	3.28243	0.64 (0.13- 3.28)
ieu-b-5063	genus.Ruminiclostridium9.id.11357	Weighted median	9	-0.111086	0.254747	0.662789	-0.610392	0.388219	0.894861	0.543138	1.47435	0.89 (0.54- 1.47)
ieu-b-5063	genus.Ruminiclostridium9.id.11357	Inverse variance weighted	9	-0.0737039	0.18586	0.691695	-0.43799	0.290582	0.928947	0.645332	1.33721	0.93 (0.65- 1.34)	0.995679
ieu-b-5063	genus.Ruminiclostridium9.id.11357	Simple mode	9	-0.0444012	0.407718	0.915963	-0.843529	0.754727	0.95657	0.43019	2.12703	0.96 (0.43- 2.13)
ieu-b-5063	genus.Ruminiclostridium9.id.11357	Weighted mode	9	-0.0643522	0.407774	0.878514	-0.863589	0.734885	0.937675	0.421646	2.08524	0.94 (0.42- 2.09)
ieu-b-5063	genus.RuminococcaceaeNK4A214group.id.11358	MR Egger	12	-0.181474	0.672096	0.792642	-1.49878	1.13584	0.83404	0.223402	3.11377	0.83 (0.22- 3.11)
ieu-b-5063	genus.RuminococcaceaeNK4A214group.id.11358	Weighted median	12	-0.240007	0.212972	0.259768	-0.657432	0.177419	0.786622	0.51818	1.19413	0.79 (0.52- 1.19)
ieu-b-5063	genus.RuminococcaceaeNK4A214group.id.11358	Inverse variance weighted	12	-0.119442	0.187696	0.524543	-0.487326	0.248443	0.887416	0.614267	1.28203	0.89 (0.61- 1.28)	0.995679
ieu-b-5063	genus.RuminococcaceaeNK4A214group.id.11358	Simple mode	12	-0.403088	0.323298	0.238367	-1.03675	0.230577	0.668254	0.354604	1.25933	0.67 (0.35- 1.26)
ieu-b-5063	genus.RuminococcaceaeNK4A214group.id.11358	Weighted mode	12	-0.391667	0.311431	0.234566	-1.00207	0.218737	0.675929	0.367118	1.2445	0.68 (0.37- 1.24)
ieu-b-5063	genus.RuminococcaceaeUCG002.id.11360	MR Egger	22	-0.452472	0.288707	0.132746	-1.01834	0.113394	0.636054	0.361195	1.12007	0.64 (0.36- 1.12)
ieu-b-5063	genus.RuminococcaceaeUCG002.id.11360	Weighted median	22	-0.0613116	0.152715	0.68807	-0.360634	0.238011	0.94053	0.697234	1.26872	0.94 (0.70- 1.27)
ieu-b-5063	genus.RuminococcaceaeUCG002.id.11360	Inverse variance weighted	22	0.0803919	0.113886	0.48025	-0.142824	0.303608	1.08371	0.866907	1.35474	1.08 (0.87- 1.35)	0.995679
ieu-b-5063	genus.RuminococcaceaeUCG002.id.11360	Simple mode	22	-0.237591	0.277154	0.400983	-0.780814	0.305631	0.788525	0.458033	1.35748	0.79 (0.46- 1.36)
ieu-b-5063	genus.RuminococcaceaeUCG002.id.11360	Weighted mode	22	-0.223318	0.22981	0.342235	-0.673746	0.227109	0.79986	0.509796	1.25497	0.80 (0.51- 1.25)
ieu-b-5063	genus.RuminococcaceaeUCG003.id.11361	MR Egger	12	-0.139969	0.502299	0.786186	-1.12448	0.844538	0.869385	0.324823	2.3269	0.87 (0.32- 2.33)
ieu-b-5063	genus.RuminococcaceaeUCG003.id.11361	Weighted median	12	-0.085468	0.197134	0.664613	-0.471851	0.300915	0.918082	0.623846	1.35109	0.92 (0.62- 1.35)
ieu-b-5063	genus.RuminococcaceaeUCG003.id.11361	Inverse variance weighted	12	0.102055	0.146121	0.48491	-0.184342	0.388453	1.10744	0.831651	1.4747	1.11 (0.83- 1.47)	0.995679
ieu-b-5063	genus.RuminococcaceaeUCG003.id.11361	Simple mode	12	-0.196389	0.370065	0.606184	-0.921716	0.528939	0.821693	0.397836	1.69713	0.82 (0.40- 1.70)
ieu-b-5063	genus.RuminococcaceaeUCG003.id.11361	Weighted mode	12	-0.238678	0.350546	0.51003	-0.925748	0.448393	0.787669	0.396235	1.56579	0.79 (0.40- 1.57)
ieu-b-5063	genus.RuminococcaceaeUCG004.id.11362	MR Egger	9	-0.680975	0.909893	0.478598	-2.46437	1.10242	0.506123	0.0850627	3.01143	0.51 (0.09- 3.01)
ieu-b-5063	genus.RuminococcaceaeUCG004.id.11362	Weighted median	9	-0.135864	0.200938	0.498947	-0.529703	0.257975	0.872961	0.58878	1.29431	0.87 (0.59- 1.29)
ieu-b-5063	genus.RuminococcaceaeUCG004.id.11362	Inverse variance weighted	9	-0.0468547	0.177046	0.791281	-0.393864	0.300155	0.954226	0.674446	1.35007	0.95 (0.67- 1.35)	0.995679
ieu-b-5063	genus.RuminococcaceaeUCG004.id.11362	Simple mode	9	-0.365751	0.316665	0.281418	-0.986415	0.254912	0.693675	0.372911	1.29035	0.69 (0.37- 1.29)
ieu-b-5063	genus.RuminococcaceaeUCG004.id.11362	Weighted mode	9	-0.241221	0.301623	0.446953	-0.832402	0.349959	0.785668	0.435003	1.41901	0.79 (0.44- 1.42)
ieu-b-5063	genus.RuminococcaceaeUCG005.id.11363	MR Egger	14	-0.0406562	0.427539	0.92581	-0.878633	0.79732	0.960159	0.415351	2.21958	0.96 (0.42- 2.22)
ieu-b-5063	genus.RuminococcaceaeUCG005.id.11363	Weighted median	14	0.243297	0.193127	0.207749	-0.135231	0.621825	1.27545	0.873514	1.86232	1.28 (0.87- 1.86)
ieu-b-5063	genus.RuminococcaceaeUCG005.id.11363	Inverse variance weighted	14	-0.0366302	0.144969	0.800518	-0.320769	0.247508	0.964033	0.725591	1.28083	0.96 (0.73- 1.28)	0.995679
ieu-b-5063	genus.RuminococcaceaeUCG005.id.11363	Simple mode	14	0.242425	0.338108	0.486055	-0.420267	0.905117	1.27434	0.656871	2.47222	1.27 (0.66- 2.47)
ieu-b-5063	genus.RuminococcaceaeUCG005.id.11363	Weighted mode	14	0.253039	0.293196	0.403758	-0.321625	0.827703	1.28793	0.72497	2.28806	1.29 (0.72- 2.29)
ieu-b-5063	genus.RuminococcaceaeUCG009.id.11366	MR Egger	12	-0.572397	0.471754	0.252881	-1.49703	0.35224	0.564172	0.223793	1.42225	0.56 (0.22- 1.42)
ieu-b-5063	genus.RuminococcaceaeUCG009.id.11366	Weighted median	12	0.0485292	0.141163	0.731011	-0.228151	0.325209	1.04973	0.796004	1.38432	1.05 (0.80- 1.38)
ieu-b-5063	genus.RuminococcaceaeUCG009.id.11366	Inverse variance weighted	12	0.0338266	0.10803	0.754189	-0.177913	0.245566	1.03441	0.837015	1.27834	1.03 (0.84- 1.28)	0.995679
ieu-b-5063	genus.RuminococcaceaeUCG009.id.11366	Simple mode	12	-0.00837825	0.260798	0.974948	-0.519542	0.502786	0.991657	0.594793	1.65332	0.99 (0.59- 1.65)
ieu-b-5063	genus.RuminococcaceaeUCG009.id.11366	Weighted mode	12	-0.0351657	0.256942	0.893612	-0.538773	0.468441	0.965445	0.583464	1.5975	0.97 (0.58- 1.60)
ieu-b-5063	genus.RuminococcaceaeUCG010.id.11367	MR Egger	5	0.12323	0.74634	0.879354	-1.3396	1.58606	1.13114	0.261951	4.88445	1.13 (0.26- 4.88)
ieu-b-5063	genus.RuminococcaceaeUCG010.id.11367	Weighted median	5	0.0626007	0.274264	0.819452	-0.474956	0.600157	1.0646	0.621912	1.82241	1.06 (0.62- 1.82)
ieu-b-5063	genus.RuminococcaceaeUCG010.id.11367	Inverse variance weighted	5	-0.134942	0.216072	0.532284	-0.558444	0.28856	0.873767	0.572099	1.3345	0.87 (0.57- 1.33)	0.995679
ieu-b-5063	genus.RuminococcaceaeUCG010.id.11367	Simple mode	5	0.148151	0.406011	0.733665	-0.64763	0.943932	1.15969	0.523284	2.57007	1.16 (0.52- 2.57)
ieu-b-5063	genus.RuminococcaceaeUCG010.id.11367	Weighted mode	5	0.12356	0.357978	0.74736	-0.578077	0.825196	1.13152	0.560976	2.28233	1.13 (0.56- 2.28)
ieu-b-5063	genus.RuminococcaceaeUCG011.id.11368	MR Egger	8	-0.616719	0.597152	0.341532	-1.78714	0.553698	0.539712	0.167439	1.73967	0.54 (0.17- 1.74)
ieu-b-5063	genus.RuminococcaceaeUCG011.id.11368	Weighted median	8	0.0376508	0.120597	0.754886	-0.198719	0.274021	1.03837	0.81978	1.31524	1.04 (0.82- 1.32)
ieu-b-5063	genus.RuminococcaceaeUCG011.id.11368	Inverse variance weighted	8	0.0261513	0.117124	0.823319	-0.203412	0.255715	1.0265	0.815942	1.29138	1.03 (0.82- 1.29)	0.995679
ieu-b-5063	genus.RuminococcaceaeUCG011.id.11368	Simple mode	8	0.241503	0.226532	0.321768	-0.2025	0.685506	1.27316	0.816686	1.98478	1.27 (0.82- 1.98)
ieu-b-5063	genus.RuminococcaceaeUCG011.id.11368	Weighted mode	8	0.233625	0.234569	0.352436	-0.226129	0.693379	1.26317	0.797615	2.00046	1.26 (0.80- 2.00)
ieu-b-5063	genus.RuminococcaceaeUCG013.id.11370	MR Egger	12	-0.669816	0.490226	0.201767	-1.63066	0.291027	0.511803	0.195801	1.3378	0.51 (0.20- 1.34)
ieu-b-5063	genus.RuminococcaceaeUCG013.id.11370	Weighted median	12	0.226335	0.227584	0.319973	-0.21973	0.6724	1.254	0.802736	1.95893	1.25 (0.80- 1.96)
ieu-b-5063	genus.RuminococcaceaeUCG013.id.11370	Inverse variance weighted	12	0.044324	0.195232	0.820399	-0.338332	0.42698	1.04532	0.712959	1.53262	1.05 (0.71- 1.53)	0.995679
ieu-b-5063	genus.RuminococcaceaeUCG013.id.11370	Simple mode	12	0.292729	0.435764	0.515596	-0.561369	1.14683	1.34008	0.570428	3.14819	1.34 (0.57- 3.15)
ieu-b-5063	genus.RuminococcaceaeUCG013.id.11370	Weighted mode	12	0.308629	0.458469	0.514732	-0.589971	1.20723	1.36156	0.554344	3.3442	1.36 (0.55- 3.34)
ieu-b-5063	genus.RuminococcaceaeUCG014.id.11371	MR Egger	11	0.260359	0.391005	0.522192	-0.506011	1.02673	1.2974	0.602896	2.79192	1.30 (0.60- 2.79)
ieu-b-5063	genus.RuminococcaceaeUCG014.id.11371	Weighted median	11	-0.0413973	0.187439	0.825203	-0.408778	0.325983	0.959448	0.664462	1.38539	0.96 (0.66- 1.39)
ieu-b-5063	genus.RuminococcaceaeUCG014.id.11371	Inverse variance weighted	11	-0.10126	0.142768	0.478164	-0.381085	0.178566	0.903698	0.68312	1.1955	0.90 (0.68- 1.20)	0.995679
ieu-b-5063	genus.RuminococcaceaeUCG014.id.11371	Simple mode	11	-0.0225796	0.284637	0.938337	-0.580468	0.535308	0.977673	0.559637	1.70797	0.98 (0.56- 1.71)
ieu-b-5063	genus.RuminococcaceaeUCG014.id.11371	Weighted mode	11	0.01074	0.260082	0.967874	-0.49902	0.5205	1.0108	0.607125	1.68287	1.01 (0.61- 1.68)
ieu-b-5063	genus.Ruminococcus1.id.11373	MR Egger	10	-0.306883	0.423253	0.489078	-1.13646	0.522692	0.735736	0.320953	1.68656	0.74 (0.32- 1.69)
ieu-b-5063	genus.Ruminococcus1.id.11373	Weighted median	10	-0.232289	0.210776	0.270433	-0.64541	0.180832	0.792717	0.524448	1.19821	0.79 (0.52- 1.20)
ieu-b-5063	genus.Ruminococcus1.id.11373	Inverse variance weighted	10	-0.227847	0.158326	0.150123	-0.538166	0.0824725	0.796246	0.583818	1.08597	0.80 (0.58- 1.09)	0.995679
ieu-b-5063	genus.Ruminococcus1.id.11373	Simple mode	10	-0.210428	0.303235	0.505234	-0.804768	0.383913	0.810238	0.447192	1.46802	0.81 (0.45- 1.47)
ieu-b-5063	genus.Ruminococcus1.id.11373	Weighted mode	10	-0.223048	0.281586	0.448669	-0.774957	0.328861	0.800076	0.460723	1.38939	0.80 (0.46- 1.39)
ieu-b-5063	genus.Ruminococcus2.id.11374	MR Egger	14	0.0203089	0.420901	0.96231	-0.804656	0.845274	1.02052	0.447242	2.32862	1.02 (0.45- 2.33)
ieu-b-5063	genus.Ruminococcus2.id.11374	Weighted median	14	0.0688954	0.190621	0.71778	-0.304721	0.442512	1.07132	0.737329	1.55661	1.07 (0.74- 1.56)
ieu-b-5063	genus.Ruminococcus2.id.11374	Inverse variance weighted	14	0.178609	0.153417	0.244341	-0.122089	0.479306	1.19555	0.88507	1.61495	1.20 (0.89- 1.61)	0.995679
ieu-b-5063	genus.Ruminococcus2.id.11374	Simple mode	14	-0.0191302	0.312631	0.952138	-0.631888	0.593627	0.981052	0.531587	1.81054	0.98 (0.53- 1.81)
ieu-b-5063	genus.Ruminococcus2.id.11374	Weighted mode	14	0.241952	0.327977	0.473796	-0.400882	0.884787	1.27373	0.669729	2.42247	1.27 (0.67- 2.42)
ieu-b-5063	genus.Sellimonas.id.14369	MR Egger	9	-0.619989	0.695887	0.402548	-1.98393	0.74395	0.53795	0.137528	2.10423	0.54 (0.14- 2.10)
ieu-b-5063	genus.Sellimonas.id.14369	Weighted median	9	-0.0433972	0.114667	0.705088	-0.268145	0.181351	0.957531	0.764797	1.19884	0.96 (0.76- 1.20)
ieu-b-5063	genus.Sellimonas.id.14369	Inverse variance weighted	9	-0.0473286	0.122198	0.698526	-0.286837	0.19218	0.953774	0.750634	1.21189	0.95 (0.75- 1.21)	0.995679
ieu-b-5063	genus.Sellimonas.id.14369	Simple mode	9	0.028677	0.175616	0.874337	-0.31553	0.372884	1.02909	0.729402	1.45192	1.03 (0.73- 1.45)
ieu-b-5063	genus.Sellimonas.id.14369	Weighted mode	9	0.0188431	0.1597	0.908984	-0.294169	0.331855	1.01902	0.745151	1.39355	1.02 (0.75- 1.39)
ieu-b-5063	genus.Senegalimassilia.id.11160	MR Egger	4	0.432763	0.542577	0.508751	-0.630688	1.49621	1.54151	0.532226	4.46475	1.54 (0.53- 4.46)
ieu-b-5063	genus.Senegalimassilia.id.11160	Weighted median	4	-0.0493504	0.203276	0.808179	-0.447771	0.349071	0.951848	0.639051	1.41775	0.95 (0.64- 1.42)
ieu-b-5063	genus.Senegalimassilia.id.11160	Inverse variance weighted	4	-0.0484926	0.170208	0.77572	-0.382101	0.285116	0.952664	0.682426	1.32992	0.95 (0.68- 1.33)	0.995679
ieu-b-5063	genus.Senegalimassilia.id.11160	Simple mode	4	-0.0666109	0.30419	0.840719	-0.662824	0.529602	0.935559	0.515394	1.69826	0.94 (0.52- 1.70)
ieu-b-5063	genus.Senegalimassilia.id.11160	Weighted mode	4	-0.0254627	0.278689	0.932961	-0.571692	0.520767	0.974859	0.564569	1.68332	0.97 (0.56- 1.68)
ieu-b-5063	genus.Slackia.id.825	MR Egger	6	-1.14123	0.817414	0.235168	-2.74336	0.460898	0.319425	0.0643534	1.5855	0.32 (0.06- 1.59)
ieu-b-5063	genus.Slackia.id.825	Weighted median	6	0.0397594	0.168122	0.813052	-0.289761	0.369279	1.04056	0.748443	1.44669	1.04 (0.75- 1.45)
ieu-b-5063	genus.Slackia.id.825	Inverse variance weighted	6	-0.0754491	0.136268	0.579797	-0.342534	0.191636	0.927327	0.709969	1.21123	0.93 (0.71- 1.21)	0.995679
ieu-b-5063	genus.Slackia.id.825	Simple mode	6	0.103898	0.252576	0.697852	-0.391151	0.598947	1.10949	0.676278	1.8202	1.11 (0.68- 1.82)
ieu-b-5063	genus.Slackia.id.825	Weighted mode	6	0.103898	0.224022	0.662293	-0.335185	0.542981	1.10949	0.715206	1.72113	1.11 (0.72- 1.72)
ieu-b-5063	genus.Streptococcus.id.1853	MR Egger	14	-0.174688	0.508744	0.73726	-1.17183	0.82245	0.839719	0.3098	2.27607	0.84 (0.31- 2.28)
ieu-b-5063	genus.Streptococcus.id.1853	Weighted median	14	-0.267261	0.188952	0.157234	-0.637607	0.103086	0.765473	0.528556	1.10859	0.77 (0.53- 1.11)
ieu-b-5063	genus.Streptococcus.id.1853	Inverse variance weighted	14	-0.291189	0.14042	0.0381063	-0.566412	-0.015967	0.747374	0.567558	0.98416	0.75 (0.57- 0.98)	0.906931
ieu-b-5063	genus.Streptococcus.id.1853	Simple mode	14	-0.29363	0.294981	0.337701	-0.871793	0.284534	0.745553	0.418201	1.32914	0.75 (0.42- 1.33)
ieu-b-5063	genus.Streptococcus.id.1853	Weighted mode	14	-0.275401	0.287065	0.354879	-0.838049	0.287248	0.759268	0.432554	1.33275	0.76 (0.43- 1.33)
ieu-b-5063	genus.Subdoligranulum.id.2070	MR Egger	11	0.549481	0.426396	0.229653	-0.286255	1.38522	1.73235	0.751071	3.99569	1.73 (0.75- 4.00)
ieu-b-5063	genus.Subdoligranulum.id.2070	Weighted median	11	-0.317536	0.230658	0.168619	-0.769626	0.134553	0.72794	0.463186	1.14403	0.73 (0.46- 1.14)
ieu-b-5063	genus.Subdoligranulum.id.2070	Inverse variance weighted	11	-0.101569	0.177019	0.566121	-0.448526	0.245389	0.903419	0.638568	1.27812	0.90 (0.64- 1.28)	0.995679
ieu-b-5063	genus.Subdoligranulum.id.2070	Simple mode	11	-0.449334	0.377508	0.261433	-1.18925	0.290582	0.638053	0.30445	1.33721	0.64 (0.30- 1.34)
ieu-b-5063	genus.Subdoligranulum.id.2070	Weighted mode	11	-0.415856	0.382836	0.302857	-1.16621	0.334502	0.659775	0.311544	1.39724	0.66 (0.31- 1.40)
ieu-b-5063	genus.Sutterella.id.2896	MR Egger	12	-0.0936306	0.659487	0.889919	-1.38623	1.19896	0.910619	0.250017	3.31668	0.91 (0.25- 3.32)
ieu-b-5063	genus.Sutterella.id.2896	Weighted median	12	0.252969	0.176733	0.152326	-0.0934276	0.599366	1.28784	0.910804	1.82096	1.29 (0.91- 1.82)
ieu-b-5063	genus.Sutterella.id.2896	Inverse variance weighted	12	0.203967	0.139663	0.144173	-0.069772	0.477706	1.22626	0.932606	1.61237	1.23 (0.93- 1.61)	0.995679
ieu-b-5063	genus.Sutterella.id.2896	Simple mode	12	0.527597	0.327546	0.135531	-0.114394	1.16959	1.69485	0.891907	3.22066	1.69 (0.89- 3.22)
ieu-b-5063	genus.Sutterella.id.2896	Weighted mode	12	0.517775	0.318882	0.13272	-0.107235	1.14278	1.67829	0.898315	3.13548	1.68 (0.90- 3.14)
ieu-b-5063	genus.Terrisporobacter.id.11348	MR Egger	5	-0.152948	0.402116	0.729013	-0.941097	0.6352	0.858174	0.3902	1.8874	0.86 (0.39- 1.89)
ieu-b-5063	genus.Terrisporobacter.id.11348	Weighted median	5	0.0509625	0.184675	0.782581	-0.311001	0.412926	1.05228	0.732713	1.51123	1.05 (0.73- 1.51)
ieu-b-5063	genus.Terrisporobacter.id.11348	Inverse variance weighted	5	0.125932	0.146887	0.391259	-0.161967	0.41383	1.1342	0.850469	1.5126	1.13 (0.85- 1.51)	0.995679
ieu-b-5063	genus.Terrisporobacter.id.11348	Simple mode	5	0.0715116	0.253728	0.792044	-0.425795	0.568818	1.07413	0.65325	1.76618	1.07 (0.65- 1.77)
ieu-b-5063	genus.Terrisporobacter.id.11348	Weighted mode	5	0.0478126	0.220779	0.839145	-0.384913	0.480539	1.04897	0.68051	1.61695	1.05 (0.68- 1.62)
ieu-b-5063	genus.Turicibacter.id.2162	MR Egger	9	0.196215	0.628622	0.76403	-1.03588	1.42831	1.21679	0.354913	4.17166	1.22 (0.35- 4.17)
ieu-b-5063	genus.Turicibacter.id.2162	Weighted median	9	-0.0908692	0.177131	0.607947	-0.438046	0.256308	0.913137	0.645296	1.29215	0.91 (0.65- 1.29)
ieu-b-5063	genus.Turicibacter.id.2162	Inverse variance weighted	9	-0.0435249	0.131493	0.740641	-0.301252	0.214202	0.957409	0.739892	1.23887	0.96 (0.74- 1.24)	0.995679
ieu-b-5063	genus.Turicibacter.id.2162	Simple mode	9	-0.111997	0.311314	0.728341	-0.722172	0.498178	0.894047	0.485696	1.64572	0.89 (0.49- 1.65)
ieu-b-5063	genus.Turicibacter.id.2162	Weighted mode	9	-0.116694	0.286949	0.694912	-0.679113	0.445726	0.889858	0.507067	1.56162	0.89 (0.51- 1.56)
ieu-b-5063	genus.Tyzzerella3.id.11335	MR Egger	13	-0.812863	0.45984	0.1048	-1.71415	0.0884229	0.443586	0.180117	1.09245	0.44 (0.18- 1.09)
ieu-b-5063	genus.Tyzzerella3.id.11335	Weighted median	13	-0.122617	0.116017	0.290559	-0.35001	0.104775	0.884602	0.704681	1.11046	0.88 (0.70- 1.11)
ieu-b-5063	genus.Tyzzerella3.id.11335	Inverse variance weighted	13	0.00999234	0.0826446	0.903764	-0.151991	0.171976	1.01004	0.858996	1.18765	1.01 (0.86- 1.19)	0.995679
ieu-b-5063	genus.Tyzzerella3.id.11335	Simple mode	13	-0.199559	0.207264	0.354635	-0.605796	0.206677	0.819092	0.54564	1.22959	0.82 (0.55- 1.23)
ieu-b-5063	genus.Tyzzerella3.id.11335	Weighted mode	13	-0.195931	0.190394	0.323738	-0.569103	0.177241	0.822069	0.566033	1.19392	0.82 (0.57- 1.19)
ieu-b-5063	genus.Veillonella.id.2198	MR Egger	7	1.75282	0.756078	0.0681978	0.270904	3.23473	5.77084	1.31115	25.3995	5.77 (1.31- 25.40)
ieu-b-5063	genus.Veillonella.id.2198	Weighted median	7	0.413508	0.224451	0.0654308	-0.0264171	0.853432	1.51211	0.973929	2.34769	1.51 (0.97- 2.35)
ieu-b-5063	genus.Veillonella.id.2198	Inverse variance weighted	7	0.41358	0.197091	0.0358681	0.0272812	0.799878	1.51222	1.02766	2.22527	1.51 (1.03- 2.23)	0.906931
ieu-b-5063	genus.Veillonella.id.2198	Simple mode	7	0.44328	0.35649	0.260081	-0.255441	1.142	1.55781	0.774575	3.13303	1.56 (0.77- 3.13)
ieu-b-5063	genus.Veillonella.id.2198	Weighted mode	7	0.461675	0.328505	0.209514	-0.182194	1.10554	1.58673	0.83344	3.02087	1.59 (0.83- 3.02)
ieu-b-5063	genus.Victivallis.id.2256	MR Egger	10	-0.0540492	0.666458	0.937355	-1.36031	1.25221	0.947386	0.256582	3.49806	0.95 (0.26- 3.50)
ieu-b-5063	genus.Victivallis.id.2256	Weighted median	10	0.0494193	0.102497	0.629697	-0.151475	0.250313	1.05066	0.859439	1.28443	1.05 (0.86- 1.28)
ieu-b-5063	genus.Victivallis.id.2256	Inverse variance weighted	10	-0.0515021	0.0864517	0.551354	-0.220947	0.117943	0.949802	0.801759	1.12518	0.95 (0.80- 1.13)	0.995679
ieu-b-5063	genus.Victivallis.id.2256	Simple mode	10	0.104454	0.171995	0.558655	-0.232656	0.441565	1.1101	0.792426	1.55514	1.11 (0.79- 1.56)
ieu-b-5063	genus.Victivallis.id.2256	Weighted mode	10	0.101153	0.167759	0.561418	-0.227655	0.42996	1.10645	0.796399	1.5372	1.11 (0.80- 1.54)
ieu-b-5063	order.Actinomycetales.id.420	MR Egger	5	-0.205295	0.441918	0.673889	-1.07146	0.660865	0.814407	0.34251	1.93647	0.81 (0.34- 1.94)
ieu-b-5063	order.Actinomycetales.id.420	Weighted median	5	0.153335	0.202262	0.448389	-0.243098	0.549768	1.16572	0.784195	1.73285	1.17 (0.78- 1.73)
ieu-b-5063	order.Actinomycetales.id.420	Inverse variance weighted	5	0.15729	0.167822	0.348635	-0.171642	0.486221	1.17033	0.842281	1.62616	1.17 (0.84- 1.63)	0.98053
ieu-b-5063	order.Actinomycetales.id.420	Simple mode	5	0.322271	0.296047	0.337533	-0.25798	0.902523	1.38026	0.772611	2.46582	1.38 (0.77- 2.47)
ieu-b-5063	order.Actinomycetales.id.420	Weighted mode	5	0.128429	0.278969	0.669165	-0.41835	0.675207	1.13704	0.658132	1.96444	1.14 (0.66- 1.96)
ieu-b-5063	order.Bacillales.id.1674	MR Egger	9	0.214077	0.381778	0.592463	-0.534208	0.962362	1.23872	0.586134	2.61787	1.24 (0.59- 2.62)
ieu-b-5063	order.Bacillales.id.1674	Weighted median	9	0.0177662	0.10474	0.865308	-0.187525	0.223057	1.01792	0.829008	1.24989	1.02 (0.83- 1.25)
ieu-b-5063	order.Bacillales.id.1674	Inverse variance weighted	9	-0.0276615	0.0818497	0.735397	-0.188087	0.132764	0.972718	0.828543	1.14198	0.97 (0.83- 1.14)	0.98053
ieu-b-5063	order.Bacillales.id.1674	Simple mode	9	0.0241742	0.166709	0.888291	-0.302576	0.350924	1.02447	0.738913	1.42038	1.02 (0.74- 1.42)
ieu-b-5063	order.Bacillales.id.1674	Weighted mode	9	0.0241742	0.162779	0.885616	-0.294873	0.343221	1.02447	0.744627	1.40948	1.02 (0.74- 1.41)
ieu-b-5063	order.Bacteroidales.id.913	MR Egger	14	0.0152821	0.329888	0.963813	-0.631298	0.661862	1.0154	0.531901	1.9384	1.02 (0.53- 1.94)
ieu-b-5063	order.Bacteroidales.id.913	Weighted median	14	0.253413	0.204141	0.214473	-0.146704	0.653529	1.28841	0.86355	1.92231	1.29 (0.86- 1.92)
ieu-b-5063	order.Bacteroidales.id.913	Inverse variance weighted	14	-0.00443086	0.147926	0.976104	-0.294365	0.285503	0.995579	0.745004	1.33043	1.00 (0.75- 1.33)	0.980663
ieu-b-5063	order.Bacteroidales.id.913	Simple mode	14	0.291013	0.376959	0.453918	-0.447825	1.02985	1.33778	0.639016	2.80065	1.34 (0.64- 2.80)
ieu-b-5063	order.Bacteroidales.id.913	Weighted mode	14	0.27582	0.285711	0.351969	-0.284173	0.835813	1.31761	0.752637	2.30669	1.32 (0.75- 2.31)
ieu-b-5063	order.Bifidobacteriales.id.432	MR Egger	12	-0.317353	0.65185	0.636859	-1.59498	0.960273	0.728073	0.202913	2.61241	0.73 (0.20- 2.61)
ieu-b-5063	order.Bifidobacteriales.id.432	Weighted median	12	-0.0901255	0.208912	0.666175	-0.499593	0.319342	0.913816	0.606777	1.37622	0.91 (0.61- 1.38)
ieu-b-5063	order.Bifidobacteriales.id.432	Inverse variance weighted	12	-0.0889321	0.182784	0.626583	-0.447189	0.269325	0.914908	0.639423	1.30908	0.91 (0.64- 1.31)	0.98053
ieu-b-5063	order.Bifidobacteriales.id.432	Simple mode	12	-0.100436	0.387682	0.800367	-0.860292	0.65942	0.904443	0.423039	1.93367	0.90 (0.42- 1.93)
ieu-b-5063	order.Bifidobacteriales.id.432	Weighted mode	12	-0.109058	0.267181	0.690974	-0.632733	0.414617	0.896678	0.531138	1.51379	0.90 (0.53- 1.51)
ieu-b-5063	order.Burkholderiales.id.2874	MR Egger	11	0.254605	0.544318	0.651082	-0.812258	1.32147	1.28995	0.443855	3.74892	1.29 (0.44- 3.75)
ieu-b-5063	order.Burkholderiales.id.2874	Weighted median	11	0.0406265	0.220949	0.854113	-0.392434	0.473687	1.04146	0.675411	1.6059	1.04 (0.68- 1.61)
ieu-b-5063	order.Burkholderiales.id.2874	Inverse variance weighted	11	0.0683824	0.163475	0.675724	-0.252029	0.388794	1.07077	0.777222	1.4752	1.07 (0.78- 1.48)	0.98053
ieu-b-5063	order.Burkholderiales.id.2874	Simple mode	11	-0.0956783	0.358279	0.794857	-0.797904	0.606548	0.908756	0.450272	1.83409	0.91 (0.45- 1.83)
ieu-b-5063	order.Burkholderiales.id.2874	Weighted mode	11	-0.0956783	0.356044	0.793603	-0.793524	0.602168	0.908756	0.452248	1.82607	0.91 (0.45- 1.83)
ieu-b-5063	order.Clostridiales.id.1863	MR Egger	13	-1.19692	0.927402	0.223303	-3.01463	0.620786	0.302123	0.049064	1.86039	0.30 (0.05- 1.86)
ieu-b-5063	order.Clostridiales.id.1863	Weighted median	13	-0.274034	0.217538	0.207776	-0.700408	0.152341	0.760307	0.496383	1.16456	0.76 (0.50- 1.16)
ieu-b-5063	order.Clostridiales.id.1863	Inverse variance weighted	13	-0.308481	0.185567	0.0964383	-0.672192	0.0552299	0.734562	0.510588	1.05678	0.73 (0.51- 1.06)	0.964383
ieu-b-5063	order.Clostridiales.id.1863	Simple mode	13	-0.271432	0.324167	0.418776	-0.906801	0.363936	0.762287	0.403814	1.43898	0.76 (0.40- 1.44)
ieu-b-5063	order.Clostridiales.id.1863	Weighted mode	13	-0.264048	0.327536	0.435834	-0.906019	0.377924	0.767937	0.40413	1.45925	0.77 (0.40- 1.46)
ieu-b-5063	order.Coriobacteriales.id.810	MR Egger	13	-0.475295	0.627533	0.464725	-1.70526	0.754671	0.621702	0.181725	2.12691	0.62 (0.18- 2.13)
ieu-b-5063	order.Coriobacteriales.id.810	Weighted median	13	-0.147445	0.212284	0.487326	-0.563521	0.268631	0.86291	0.569201	1.30817	0.86 (0.57- 1.31)
ieu-b-5063	order.Coriobacteriales.id.810	Inverse variance weighted	13	-0.107227	0.158156	0.497783	-0.417213	0.202759	0.898322	0.65888	1.22478	0.90 (0.66- 1.22)	0.98053
ieu-b-5063	order.Coriobacteriales.id.810	Simple mode	13	-0.194875	0.351996	0.590001	-0.884787	0.495037	0.822938	0.412802	1.64056	0.82 (0.41- 1.64)
ieu-b-5063	order.Coriobacteriales.id.810	Weighted mode	13	-0.232004	0.336856	0.504089	-0.892242	0.428233	0.792943	0.409736	1.53454	0.79 (0.41- 1.53)
ieu-b-5063	order.Desulfovibrionales.id.3156	MR Egger	12	-0.429048	0.371502	0.274982	-1.15719	0.299096	0.651129	0.314368	1.34864	0.65 (0.31- 1.35)
ieu-b-5063	order.Desulfovibrionales.id.3156	Weighted median	12	0.290308	0.184842	0.116282	-0.0719824	0.652599	1.33684	0.930547	1.92053	1.34 (0.93- 1.92)
ieu-b-5063	order.Desulfovibrionales.id.3156	Inverse variance weighted	12	0.141553	0.139842	0.311425	-0.132537	0.415642	1.15206	0.875871	1.51534	1.15 (0.88- 1.52)	0.98053
ieu-b-5063	order.Desulfovibrionales.id.3156	Simple mode	12	0.339332	0.323068	0.316089	-0.293881	0.972545	1.40401	0.745365	2.64467	1.40 (0.75- 2.64)
ieu-b-5063	order.Desulfovibrionales.id.3156	Weighted mode	12	0.339332	0.323532	0.316752	-0.294791	0.973455	1.40401	0.744687	2.64707	1.40 (0.74- 2.65)
ieu-b-5063	order.Enterobacteriales.id.3468	MR Egger	6	-1.30154	1.2323	0.35045	-3.71684	1.11377	0.272113	0.0243106	3.04581	0.27 (0.02- 3.05)
ieu-b-5063	order.Enterobacteriales.id.3468	Weighted median	6	0.456234	0.259196	0.078375	-0.0517889	0.964258	1.57812	0.949529	2.62284	1.58 (0.95- 2.62)
ieu-b-5063	order.Enterobacteriales.id.3468	Inverse variance weighted	6	0.291986	0.208492	0.161375	-0.116659	0.700631	1.33908	0.889888	2.01502	1.34 (0.89- 2.02)	0.98053
ieu-b-5063	order.Enterobacteriales.id.3468	Simple mode	6	0.622653	0.44701	0.222403	-0.253487	1.49879	1.86387	0.77609	4.47628	1.86 (0.78- 4.48)
ieu-b-5063	order.Enterobacteriales.id.3468	Weighted mode	6	0.622653	0.426147	0.203822	-0.212594	1.4579	1.86387	0.808484	4.29693	1.86 (0.81- 4.30)
ieu-b-5063	order.Erysipelotrichales.id.2148	MR Egger	13	-0.0110774	0.677213	0.987242	-1.33842	1.31626	0.988984	0.262261	3.72945	0.99 (0.26- 3.73)
ieu-b-5063	order.Erysipelotrichales.id.2148	Weighted median	13	0.0865686	0.216669	0.689492	-0.338102	0.511239	1.09043	0.713123	1.66736	1.09 (0.71- 1.67)
ieu-b-5063	order.Erysipelotrichales.id.2148	Inverse variance weighted	13	0.118096	0.15601	0.449064	-0.187684	0.423876	1.12535	0.828877	1.52787	1.13 (0.83- 1.53)	0.98053
ieu-b-5063	order.Erysipelotrichales.id.2148	Simple mode	13	-0.00613756	0.402106	0.988073	-0.794265	0.78199	0.993881	0.451913	2.18582	0.99 (0.45- 2.19)
ieu-b-5063	order.Erysipelotrichales.id.2148	Weighted mode	13	-0.102772	0.391452	0.797358	-0.870018	0.664475	0.902333	0.418944	1.94347	0.90 (0.42- 1.94)
ieu-b-5063	order.Gastranaerophilales.id.1591	MR Egger	9	0.499335	0.285991	0.124319	-0.0612066	1.05988	1.64763	0.940629	2.88602	1.65 (0.94- 2.89)
ieu-b-5063	order.Gastranaerophilales.id.1591	Weighted median	9	0.125056	0.139344	0.369473	-0.148058	0.39817	1.13321	0.862381	1.4891	1.13 (0.86- 1.49)
ieu-b-5063	order.Gastranaerophilales.id.1591	Inverse variance weighted	9	0.0722032	0.109286	0.508818	-0.141998	0.286404	1.07487	0.867623	1.33163	1.07 (0.87- 1.33)	0.98053
ieu-b-5063	order.Gastranaerophilales.id.1591	Simple mode	9	0.183346	0.2386	0.464311	-0.284309	0.651001	1.20123	0.752534	1.91746	1.20 (0.75- 1.92)
ieu-b-5063	order.Gastranaerophilales.id.1591	Weighted mode	9	0.187541	0.20383	0.384434	-0.211967	0.587049	1.20628	0.808991	1.79867	1.21 (0.81- 1.80)
ieu-b-5063	order.Lactobacillales.id.1800	MR Egger	15	-0.349048	0.339669	0.322874	-1.0148	0.316704	0.705359	0.362475	1.3726	0.71 (0.36- 1.37)
ieu-b-5063	order.Lactobacillales.id.1800	Weighted median	15	-0.0480357	0.178068	0.787345	-0.39705	0.300978	0.9531	0.6723	1.35118	0.95 (0.67- 1.35)
ieu-b-5063	order.Lactobacillales.id.1800	Inverse variance weighted	15	-0.00614693	0.130822	0.962524	-0.262558	0.250265	0.993872	0.769081	1.28437	0.99 (0.77- 1.28)	0.980663
ieu-b-5063	order.Lactobacillales.id.1800	Simple mode	15	-0.0366236	0.29293	0.902281	-0.610767	0.53752	0.964039	0.542934	1.71176	0.96 (0.54- 1.71)
ieu-b-5063	order.Lactobacillales.id.1800	Weighted mode	15	-0.0855339	0.279167	0.763817	-0.632701	0.461633	0.918022	0.531155	1.58666	0.92 (0.53- 1.59)
ieu-b-5063	order.Methanobacteriales.id.120	MR Egger	10	0.490186	0.328659	0.174178	-0.153987	1.13436	1.63262	0.857283	3.10918	1.63 (0.86- 3.11)
ieu-b-5063	order.Methanobacteriales.id.120	Weighted median	10	-0.0895068	0.106715	0.40161	-0.298667	0.119654	0.914382	0.741806	1.12711	0.91 (0.74- 1.13)
ieu-b-5063	order.Methanobacteriales.id.120	Inverse variance weighted	10	-0.137222	0.0785014	0.0804601	-0.291085	0.0166405	0.871776	0.747452	1.01678	0.87 (0.75- 1.02)	0.964383
ieu-b-5063	order.Methanobacteriales.id.120	Simple mode	10	-0.088623	0.169345	0.613386	-0.42054	0.243294	0.915191	0.656692	1.27544	0.92 (0.66- 1.28)
ieu-b-5063	order.Methanobacteriales.id.120	Weighted mode	10	-0.0743765	0.180876	0.690544	-0.428894	0.280141	0.928322	0.651229	1.32332	0.93 (0.65- 1.32)
ieu-b-5063	order.MollicutesRF9.id.11579	MR Egger	12	0.267199	0.38182	0.500005	-0.481167	1.01557	1.3063	0.618061	2.76092	1.31 (0.62- 2.76)
ieu-b-5063	order.MollicutesRF9.id.11579	Weighted median	12	-0.0163193	0.160366	0.918945	-0.330636	0.297998	0.983813	0.718466	1.34716	0.98 (0.72- 1.35)
ieu-b-5063	order.MollicutesRF9.id.11579	Inverse variance weighted	12	-0.0327758	0.122682	0.789346	-0.273233	0.207682	0.967756	0.760915	1.23082	0.97 (0.76- 1.23)	0.980663
ieu-b-5063	order.MollicutesRF9.id.11579	Simple mode	12	0.00530981	0.259411	0.984036	-0.503136	0.513756	1.00532	0.604632	1.67156	1.01 (0.60- 1.67)
ieu-b-5063	order.MollicutesRF9.id.11579	Weighted mode	12	0.039853	0.246763	0.874625	-0.443803	0.523509	1.04066	0.641592	1.68794	1.04 (0.64- 1.69)
ieu-b-5063	order.NB1n.id.3953	MR Egger	13	0.202962	0.338281	0.560675	-0.460068	0.865992	1.22503	0.631241	2.37736	1.23 (0.63- 2.38)
ieu-b-5063	order.NB1n.id.3953	Weighted median	13	0.143257	0.109192	0.189526	-0.0707582	0.357273	1.15403	0.931687	1.42943	1.15 (0.93- 1.43)
ieu-b-5063	order.NB1n.id.3953	Inverse variance weighted	13	0.0850506	0.0825201	0.302698	-0.0766888	0.24679	1.08877	0.926178	1.27991	1.09 (0.93- 1.28)	0.98053
ieu-b-5063	order.NB1n.id.3953	Simple mode	13	0.112702	0.204229	0.591186	-0.287587	0.512991	1.1193	0.750071	1.67028	1.12 (0.75- 1.67)
ieu-b-5063	order.NB1n.id.3953	Weighted mode	13	0.151147	0.193335	0.449488	-0.227789	0.530083	1.16317	0.796293	1.69907	1.16 (0.80- 1.70)
ieu-b-5063	order.Pasteurellales.id.3688	MR Egger	14	0.397145	0.218638	0.0943481	-0.0313853	0.825676	1.48757	0.969102	2.28342	1.49 (0.97- 2.28)
ieu-b-5063	order.Pasteurellales.id.3688	Weighted median	14	0.0666909	0.139171	0.631794	-0.206083	0.339465	1.06897	0.813765	1.4042	1.07 (0.81- 1.40)
ieu-b-5063	order.Pasteurellales.id.3688	Inverse variance weighted	14	0.0188686	0.102342	0.853725	-0.181721	0.219458	1.01905	0.833834	1.2454	1.02 (0.83- 1.25)	0.980663
ieu-b-5063	order.Pasteurellales.id.3688	Simple mode	14	0.09793	0.252705	0.704636	-0.397371	0.593231	1.10289	0.672085	1.80983	1.10 (0.67- 1.81)
ieu-b-5063	order.Pasteurellales.id.3688	Weighted mode	14	0.121125	0.24547	0.629931	-0.359997	0.602248	1.12877	0.697679	1.82622	1.13 (0.70- 1.83)
ieu-b-5063	order.Rhodospirillales.id.2667	MR Egger	14	1.28932	0.563323	0.0410224	0.185206	2.39343	3.63032	1.20347	10.951	3.63 (1.20- 10.95)
ieu-b-5063	order.Rhodospirillales.id.2667	Weighted median	14	-0.110554	0.15084	0.463607	-0.4062	0.185092	0.895338	0.666177	1.20333	0.90 (0.67- 1.20)
ieu-b-5063	order.Rhodospirillales.id.2667	Inverse variance weighted	14	0.0557536	0.141493	0.693553	-0.221573	0.33308	1.05734	0.801258	1.39526	1.06 (0.80- 1.40)	0.98053
ieu-b-5063	order.Rhodospirillales.id.2667	Simple mode	14	-0.170654	0.280912	0.553983	-0.72124	0.379933	0.843113	0.486149	1.46219	0.84 (0.49- 1.46)
ieu-b-5063	order.Rhodospirillales.id.2667	Weighted mode	14	-0.176811	0.282445	0.54215	-0.730402	0.376781	0.837939	0.481715	1.45758	0.84 (0.48- 1.46)
ieu-b-5063	order.Selenomonadales.id.2165	MR Egger	12	0.201705	0.582128	0.73615	-0.939265	1.34268	1.22349	0.390915	3.82928	1.22 (0.39- 3.83)
ieu-b-5063	order.Selenomonadales.id.2165	Weighted median	12	-0.177586	0.22887	0.437793	-0.62617	0.270999	0.837289	0.534635	1.31127	0.84 (0.53- 1.31)
ieu-b-5063	order.Selenomonadales.id.2165	Inverse variance weighted	12	-0.00429957	0.177396	0.980663	-0.351995	0.343396	0.99571	0.703284	1.40973	1.00 (0.70- 1.41)	0.980663
ieu-b-5063	order.Selenomonadales.id.2165	Simple mode	12	-0.348942	0.385791	0.38512	-1.10509	0.407208	0.705434	0.33118	1.50262	0.71 (0.33- 1.50)
ieu-b-5063	order.Selenomonadales.id.2165	Weighted mode	12	-0.294893	0.399691	0.476079	-1.07829	0.488502	0.744611	0.340177	1.62987	0.74 (0.34- 1.63)
ieu-b-5063	order.Verrucomicrobiales.id.4030	MR Egger	11	-0.241748	0.598463	0.695681	-1.41473	0.931239	0.785254	0.24299	2.53765	0.79 (0.24- 2.54)
ieu-b-5063	order.Verrucomicrobiales.id.4030	Weighted median	11	-0.0295528	0.180052	0.869625	-0.382456	0.32335	0.97088	0.682184	1.38175	0.97 (0.68- 1.38)
ieu-b-5063	order.Verrucomicrobiales.id.4030	Inverse variance weighted	11	-0.0628353	0.162893	0.699685	-0.382106	0.256435	0.939098	0.682423	1.29232	0.94 (0.68- 1.29)	0.98053
ieu-b-5063	order.Verrucomicrobiales.id.4030	Simple mode	11	-0.0917055	0.27322	0.744073	-0.627216	0.443805	0.912374	0.534076	1.55863	0.91 (0.53- 1.56)
ieu-b-5063	order.Verrucomicrobiales.id.4030	Weighted mode	11	-0.125267	0.256891	0.636327	-0.628774	0.378239	0.882261	0.533245	1.45971	0.88 (0.53- 1.46)
ieu-b-5063	order.Victivallales.id.2254	MR Egger	8	0.311738	0.340854	0.395679	-0.356336	0.979811	1.3658	0.700238	2.66395	1.37 (0.70- 2.66)
ieu-b-5063	order.Victivallales.id.2254	Weighted median	8	-0.00147032	0.123371	0.990491	-0.243278	0.240338	0.998531	0.784053	1.27168	1.00 (0.78- 1.27)
ieu-b-5063	order.Victivallales.id.2254	Inverse variance weighted	8	-0.0462945	0.0986176	0.638759	-0.239585	0.146996	0.954761	0.786954	1.15835	0.95 (0.79- 1.16)	0.98053
ieu-b-5063	order.Victivallales.id.2254	Simple mode	8	-0.00309227	0.17469	0.986371	-0.345484	0.3393	0.996913	0.707877	1.40396	1.00 (0.71- 1.40)
ieu-b-5063	order.Victivallales.id.2254	Weighted mode	8	0.00364251	0.166987	0.983206	-0.323653	0.330938	1.00365	0.723502	1.39227	1.00 (0.72- 1.39)
ieu-b-5063	phylum.Actinobacteria.id.400	MR Egger	14	-0.183415	0.566208	0.751563	-1.29318	0.926352	0.832423	0.274396	2.52528	0.83 (0.27- 2.53)
ieu-b-5063	phylum.Actinobacteria.id.400	Weighted median	14	0.014	0.20825	0.946401	-0.394171	0.422171	1.0141	0.674239	1.52527	1.01 (0.67- 1.53)
ieu-b-5063	phylum.Actinobacteria.id.400	Inverse variance weighted	14	0.0768151	0.141573	0.587417	-0.200668	0.354298	1.07984	0.818184	1.42518	1.08 (0.82- 1.43)	0.972265
ieu-b-5063	phylum.Actinobacteria.id.400	Simple mode	14	0.0404731	0.365993	0.913635	-0.676873	0.757819	1.0413	0.508204	2.13362	1.04 (0.51- 2.13)
ieu-b-5063	phylum.Actinobacteria.id.400	Weighted mode	14	-0.0544119	0.305028	0.861172	-0.652266	0.543442	0.947042	0.520864	1.72192	0.95 (0.52- 1.72)
ieu-b-5063	phylum.Bacteroidetes.id.905	MR Egger	12	0.0204149	0.408546	0.96113	-0.780335	0.821164	1.02062	0.458253	2.27315	1.02 (0.46- 2.27)
ieu-b-5063	phylum.Bacteroidetes.id.905	Weighted median	12	0.266646	0.216694	0.218503	-0.158074	0.691366	1.30558	0.853787	1.99644	1.31 (0.85- 2.00)
ieu-b-5063	phylum.Bacteroidetes.id.905	Inverse variance weighted	12	0.0809417	0.187343	0.665704	-0.28625	0.448133	1.08431	0.751075	1.56539	1.08 (0.75- 1.57)	0.972265
ieu-b-5063	phylum.Bacteroidetes.id.905	Simple mode	12	0.30684	0.410549	0.470505	-0.497837	1.11152	1.35912	0.607844	3.03896	1.36 (0.61- 3.04)
ieu-b-5063	phylum.Bacteroidetes.id.905	Weighted mode	12	0.261714	0.29973	0.401233	-0.325757	0.849186	1.29916	0.72198	2.33774	1.30 (0.72- 2.34)
ieu-b-5063	phylum.Cyanobacteria.id.1500	MR Egger	8	0.0968029	0.414835	0.823245	-0.716274	0.90988	1.10164	0.488569	2.48402	1.10 (0.49- 2.48)
ieu-b-5063	phylum.Cyanobacteria.id.1500	Weighted median	8	-0.100689	0.152052	0.507844	-0.398711	0.197334	0.904214	0.671184	1.21815	0.90 (0.67- 1.22)
ieu-b-5063	phylum.Cyanobacteria.id.1500	Inverse variance weighted	8	-0.0126211	0.11921	0.915683	-0.246273	0.221031	0.987458	0.781709	1.24736	0.99 (0.78- 1.25)	0.972265
ieu-b-5063	phylum.Cyanobacteria.id.1500	Simple mode	8	-0.0876157	0.23384	0.718989	-0.545941	0.37071	0.916113	0.579296	1.44876	0.92 (0.58- 1.45)
ieu-b-5063	phylum.Cyanobacteria.id.1500	Weighted mode	8	-0.100063	0.229811	0.676372	-0.550493	0.350367	0.90478	0.576666	1.41959	0.90 (0.58- 1.42)
ieu-b-5063	phylum.Euryarchaeota.id.55	MR Egger	12	0.341922	0.438156	0.45325	-0.516863	1.20071	1.40765	0.596389	3.32247	1.41 (0.60- 3.32)
ieu-b-5063	phylum.Euryarchaeota.id.55	Weighted median	12	-0.0658086	0.104198	0.527665	-0.270036	0.138419	0.93631	0.763352	1.14846	0.94 (0.76- 1.15)
ieu-b-5063	phylum.Euryarchaeota.id.55	Inverse variance weighted	12	0.0116065	0.0983092	0.906019	-0.18108	0.204293	1.01167	0.834369	1.22666	1.01 (0.83- 1.23)	0.972265
ieu-b-5063	phylum.Euryarchaeota.id.55	Simple mode	12	-0.067006	0.163163	0.689201	-0.386805	0.252793	0.93519	0.679223	1.28762	0.94 (0.68- 1.29)
ieu-b-5063	phylum.Euryarchaeota.id.55	Weighted mode	12	-0.0628186	0.157598	0.697816	-0.371711	0.246074	0.939114	0.689553	1.27899	0.94 (0.69- 1.28)
ieu-b-5063	phylum.Firmicutes.id.1672	MR Egger	16	-0.101869	0.362377	0.782736	-0.812128	0.60839	0.903148	0.443913	1.83747	0.90 (0.44- 1.84)
ieu-b-5063	phylum.Firmicutes.id.1672	Weighted median	16	-0.10932	0.178978	0.541333	-0.460117	0.241478	0.896444	0.63121	1.27313	0.90 (0.63- 1.27)
ieu-b-5063	phylum.Firmicutes.id.1672	Inverse variance weighted	16	-0.111665	0.134944	0.40796	-0.376156	0.152826	0.894344	0.686495	1.16512	0.89 (0.69- 1.17)	0.972265
ieu-b-5063	phylum.Firmicutes.id.1672	Simple mode	16	-0.144789	0.306084	0.642996	-0.744714	0.455135	0.865205	0.47487	1.57639	0.87 (0.47- 1.58)
ieu-b-5063	phylum.Firmicutes.id.1672	Weighted mode	16	-0.124187	0.29	0.674568	-0.692587	0.444213	0.883215	0.50028	1.55926	0.88 (0.50- 1.56)
ieu-b-5063	phylum.Lentisphaerae.id.2238	MR Egger	9	0.264777	0.34392	0.466553	-0.409307	0.938861	1.30314	0.66411	2.55707	1.30 (0.66- 2.56)
ieu-b-5063	phylum.Lentisphaerae.id.2238	Weighted median	9	-0.0156231	0.118299	0.894934	-0.24749	0.216244	0.984498	0.780758	1.24141	0.98 (0.78- 1.24)
ieu-b-5063	phylum.Lentisphaerae.id.2238	Inverse variance weighted	9	-0.0731548	0.0938915	0.435896	-0.257182	0.110872	0.929457	0.773227	1.11725	0.93 (0.77- 1.12)	0.972265
ieu-b-5063	phylum.Lentisphaerae.id.2238	Simple mode	9	-0.00909592	0.173672	0.959515	-0.349494	0.331302	0.990945	0.705045	1.39278	0.99 (0.71- 1.39)
ieu-b-5063	phylum.Lentisphaerae.id.2238	Weighted mode	9	0.000132277	0.179992	0.999432	-0.352653	0.352918	1.00013	0.702821	1.42321	1.00 (0.70- 1.42)
ieu-b-5063	phylum.Proteobacteria.id.2375	MR Egger	12	0.271875	0.492708	0.593203	-0.693832	1.23758	1.31242	0.499658	3.44727	1.31 (0.50- 3.45)
ieu-b-5063	phylum.Proteobacteria.id.2375	Weighted median	12	-0.00876777	0.212082	0.967024	-0.424448	0.406912	0.991271	0.654131	1.50217	0.99 (0.65- 1.50)
ieu-b-5063	phylum.Proteobacteria.id.2375	Inverse variance weighted	12	-0.0954355	0.160523	0.552159	-0.410061	0.21919	0.908977	0.66361	1.24507	0.91 (0.66- 1.25)	0.972265
ieu-b-5063	phylum.Proteobacteria.id.2375	Simple mode	12	0.0321539	0.318779	0.921472	-0.592654	0.656962	1.03268	0.552858	1.92892	1.03 (0.55- 1.93)
ieu-b-5063	phylum.Proteobacteria.id.2375	Weighted mode	12	0.0425988	0.314021	0.894544	-0.572882	0.65808	1.04352	0.563898	1.93108	1.04 (0.56- 1.93)
ieu-b-5063	phylum.Tenericutes.id.3919	MR Egger	12	0.227659	0.455215	0.627817	-0.664564	1.11988	1.25566	0.514498	3.06449	1.26 (0.51- 3.06)
ieu-b-5063	phylum.Tenericutes.id.3919	Weighted median	12	0.182213	0.178165	0.306441	-0.166991	0.531416	1.19987	0.846207	1.70134	1.20 (0.85- 1.70)
ieu-b-5063	phylum.Tenericutes.id.3919	Inverse variance weighted	12	0.00472386	0.135868	0.972265	-0.261578	0.271026	1.00474	0.769836	1.31131	1.00 (0.77- 1.31)	0.972265
ieu-b-5063	phylum.Tenericutes.id.3919	Simple mode	12	0.337102	0.304446	0.291805	-0.259612	0.933816	1.40088	0.771351	2.5442	1.40 (0.77- 2.54)
ieu-b-5063	phylum.Tenericutes.id.3919	Weighted mode	12	0.294812	0.23844	0.242053	-0.172531	0.762155	1.34287	0.841532	2.14289	1.34 (0.84- 2.14)
ieu-b-5063	phylum.Verrucomicrobia.id.3982	MR Egger	12	-0.246882	0.411498	0.561881	-1.05342	0.559654	0.781233	0.348744	1.75007	0.78 (0.35- 1.75)
ieu-b-5063	phylum.Verrucomicrobia.id.3982	Weighted median	12	-0.221594	0.169491	0.191075	-0.553797	0.110609	0.801241	0.574763	1.11696	0.80 (0.57- 1.12)
ieu-b-5063	phylum.Verrucomicrobia.id.3982	Inverse variance weighted	12	-0.186982	0.142039	0.188035	-0.465379	0.0914145	0.829458	0.627897	1.09572	0.83 (0.63- 1.10)	0.972265
ieu-b-5063	phylum.Verrucomicrobia.id.3982	Simple mode	12	-0.207364	0.234686	0.395823	-0.667349	0.252621	0.812724	0.513067	1.28739	0.81 (0.51- 1.29)
ieu-b-5063	phylum.Verrucomicrobia.id.3982	Weighted mode	12	-0.213711	0.238831	0.390044	-0.68182	0.254399	0.807582	0.505696	1.28969	0.81 (0.51- 1.29)

## Sheet: LRTI
outcome	exposure	method	nsnp	b	se	pval	lo_ci	up_ci	or	or_lci95	or_uci95	estimate	pval_BH
ieu-b-4973	class.Actinobacteria.id.419	MR Egger	15	-0.245536	0.166862	0.164948	-0.572586	0.0815138	0.782285	0.564065	1.08493	0.78 (0.56- 1.08)
ieu-b-4973	class.Actinobacteria.id.419	Weighted median	15	-0.0144649	0.082099	0.860146	-0.175379	0.146449	0.985639	0.839139	1.15772	0.99 (0.84- 1.16)
ieu-b-4973	class.Actinobacteria.id.419	Inverse variance weighted	15	0.0111693	0.0610845	0.854916	-0.108556	0.130895	1.01123	0.897128	1.13985	1.01 (0.90- 1.14)	0.931355
ieu-b-4973	class.Actinobacteria.id.419	Simple mode	15	0.0256529	0.153872	0.869978	-0.275937	0.327242	1.02598	0.758861	1.38714	1.03 (0.76- 1.39)
ieu-b-4973	class.Actinobacteria.id.419	Weighted mode	15	-0.00370924	0.171868	0.983086	-0.34057	0.333152	0.996298	0.711365	1.39536	1.00 (0.71- 1.40)
ieu-b-4973	class.Alphaproteobacteria.id.2379	MR Egger	7	-0.58928	0.341833	0.145332	-1.25927	0.0807118	0.554727	0.283861	1.08406	0.55 (0.28- 1.08)
ieu-b-4973	class.Alphaproteobacteria.id.2379	Weighted median	7	-0.183957	0.10229	0.0721143	-0.384445	0.0165304	0.831971	0.680828	1.01667	0.83 (0.68- 1.02)
ieu-b-4973	class.Alphaproteobacteria.id.2379	Inverse variance weighted	7	-0.114943	0.0972311	0.237142	-0.305516	0.0756301	0.891417	0.736743	1.07856	0.89 (0.74- 1.08)	0.483646
ieu-b-4973	class.Alphaproteobacteria.id.2379	Simple mode	7	-0.263137	0.16071	0.152673	-0.578129	0.0518542	0.768636	0.560947	1.05322	0.77 (0.56- 1.05)
ieu-b-4973	class.Alphaproteobacteria.id.2379	Weighted mode	7	-0.256983	0.150156	0.137845	-0.55129	0.0373231	0.773381	0.576206	1.03803	0.77 (0.58- 1.04)
ieu-b-4973	class.Bacilli.id.1673	MR Egger	18	-0.181566	0.155205	0.259194	-0.485766	0.122635	0.833964	0.615225	1.13047	0.83 (0.62- 1.13)
ieu-b-4973	class.Bacilli.id.1673	Weighted median	18	0.147186	0.0826774	0.0750364	-0.0148619	0.309233	1.15857	0.985248	1.36238	1.16 (0.99- 1.36)
ieu-b-4973	class.Bacilli.id.1673	Inverse variance weighted	18	0.0441802	0.0591258	0.454929	-0.0717063	0.160067	1.04517	0.930804	1.17359	1.05 (0.93- 1.17)	0.650296
ieu-b-4973	class.Bacilli.id.1673	Simple mode	18	0.212916	0.161867	0.205848	-0.104342	0.530175	1.23728	0.900917	1.69923	1.24 (0.90- 1.70)
ieu-b-4973	class.Bacilli.id.1673	Weighted mode	18	0.215618	0.191847	0.276672	-0.160401	0.591637	1.24063	0.851802	1.80694	1.24 (0.85- 1.81)
ieu-b-4973	class.Bacteroidia.id.912	MR Egger	14	-0.0378324	0.147646	0.802108	-0.327219	0.251555	0.962874	0.720926	1.28602	0.96 (0.72- 1.29)
ieu-b-4973	class.Bacteroidia.id.912	Weighted median	14	-0.0737234	0.0896677	0.410972	-0.249472	0.102025	0.928929	0.779212	1.10741	0.93 (0.78- 1.11)
ieu-b-4973	class.Bacteroidia.id.912	Inverse variance weighted	14	-0.0830169	0.0665243	0.212061	-0.213405	0.0473709	0.920336	0.807829	1.04851	0.92 (0.81- 1.05)	0.483646
ieu-b-4973	class.Bacteroidia.id.912	Simple mode	14	-0.0547019	0.138708	0.699703	-0.326569	0.217165	0.946767	0.721395	1.24255	0.95 (0.72- 1.24)
ieu-b-4973	class.Bacteroidia.id.912	Weighted mode	14	-0.0762085	0.106276	0.486009	-0.28451	0.132093	0.926623	0.752383	1.14121	0.93 (0.75- 1.14)
ieu-b-4973	class.Betaproteobacteria.id.2867	MR Egger	12	-0.11643	0.248171	0.649021	-0.602846	0.369985	0.890092	0.547252	1.44771	0.89 (0.55- 1.45)
ieu-b-4973	class.Betaproteobacteria.id.2867	Weighted median	12	0.0949747	0.0890388	0.286123	-0.0795413	0.269491	1.09963	0.92354	1.3093	1.10 (0.92- 1.31)
ieu-b-4973	class.Betaproteobacteria.id.2867	Inverse variance weighted	12	0.106783	0.0706546	0.1307	-0.0316995	0.245266	1.11269	0.968798	1.27796	1.11 (0.97- 1.28)	0.483646
ieu-b-4973	class.Betaproteobacteria.id.2867	Simple mode	12	0.0945719	0.14059	0.515034	-0.180984	0.370128	1.09919	0.834449	1.44792	1.10 (0.83- 1.45)
ieu-b-4973	class.Betaproteobacteria.id.2867	Weighted mode	12	0.0868935	0.142365	0.554027	-0.192142	0.36593	1.09078	0.825189	1.44185	1.09 (0.83- 1.44)
ieu-b-4973	class.Clostridia.id.1859	MR Egger	12	-0.590158	0.437286	0.206906	-1.44724	0.266923	0.55424	0.235219	1.30594	0.55 (0.24- 1.31)
ieu-b-4973	class.Clostridia.id.1859	Weighted median	12	-0.159711	0.100974	0.113717	-0.357619	0.0381981	0.85239	0.699339	1.03894	0.85 (0.70- 1.04)
ieu-b-4973	class.Clostridia.id.1859	Inverse variance weighted	12	-0.0988069	0.0844184	0.241823	-0.264267	0.0666532	0.905918	0.767768	1.06892	0.91 (0.77- 1.07)	0.483646
ieu-b-4973	class.Clostridia.id.1859	Simple mode	12	-0.206712	0.163824	0.233123	-0.527807	0.114384	0.813254	0.589897	1.12118	0.81 (0.59- 1.12)
ieu-b-4973	class.Clostridia.id.1859	Weighted mode	12	-0.195851	0.168523	0.269763	-0.526156	0.134453	0.822134	0.590872	1.14391	0.82 (0.59- 1.14)
ieu-b-4973	class.Coriobacteriia.id.809	MR Egger	13	0.245648	0.280896	0.400528	-0.304909	0.796205	1.27845	0.737191	2.21711	1.28 (0.74- 2.22)
ieu-b-4973	class.Coriobacteriia.id.809	Weighted median	13	0.243909	0.097543	0.0124008	0.0527247	0.435093	1.27623	1.05414	1.54511	1.28 (1.05- 1.55)
ieu-b-4973	class.Coriobacteriia.id.809	Inverse variance weighted	13	0.253827	0.0707235	0.000331936	0.115209	0.392445	1.28895	1.12211	1.4806	1.29 (1.12- 1.48)	0.00531097
ieu-b-4973	class.Coriobacteriia.id.809	Simple mode	13	0.227376	0.162643	0.187416	-0.0914037	0.546155	1.2553	0.912649	1.7266	1.26 (0.91- 1.73)
ieu-b-4973	class.Coriobacteriia.id.809	Weighted mode	13	0.227376	0.157929	0.175517	-0.0821655	0.536917	1.2553	0.92112	1.71072	1.26 (0.92- 1.71)
ieu-b-4973	class.Deltaproteobacteria.id.3087	MR Egger	13	0.0288705	0.170036	0.868257	-0.3044	0.362141	1.02929	0.737566	1.4364	1.03 (0.74- 1.44)
ieu-b-4973	class.Deltaproteobacteria.id.3087	Weighted median	13	-0.00910638	0.0848198	0.914502	-0.175353	0.15714	0.990935	0.839161	1.17016	0.99 (0.84- 1.17)
ieu-b-4973	class.Deltaproteobacteria.id.3087	Inverse variance weighted	13	0.0882181	0.0607453	0.146429	-0.0308427	0.207279	1.09223	0.969628	1.23033	1.09 (0.97- 1.23)	0.483646
ieu-b-4973	class.Deltaproteobacteria.id.3087	Simple mode	13	-0.0433873	0.16238	0.793854	-0.361652	0.274877	0.95754	0.696525	1.31637	0.96 (0.70- 1.32)
ieu-b-4973	class.Deltaproteobacteria.id.3087	Weighted mode	13	-0.045716	0.119636	0.709049	-0.280203	0.188771	0.955313	0.755631	1.20776	0.96 (0.76- 1.21)
ieu-b-4973	class.Erysipelotrichia.id.2147	MR Egger	13	-0.255588	0.296949	0.407765	-0.837607	0.326432	0.774461	0.432745	1.38601	0.77 (0.43- 1.39)
ieu-b-4973	class.Erysipelotrichia.id.2147	Weighted median	13	-0.0352747	0.0938827	0.707117	-0.219285	0.148735	0.96534	0.803093	1.16037	0.97 (0.80- 1.16)
ieu-b-4973	class.Erysipelotrichia.id.2147	Inverse variance weighted	13	-0.0397227	0.069779	0.569176	-0.176489	0.097044	0.961056	0.838208	1.10191	0.96 (0.84- 1.10)	0.700525
ieu-b-4973	class.Erysipelotrichia.id.2147	Simple mode	13	-0.0088735	0.147527	0.953028	-0.298027	0.280279	0.991166	0.742282	1.3235	0.99 (0.74- 1.32)
ieu-b-4973	class.Erysipelotrichia.id.2147	Weighted mode	13	-0.0355077	0.139989	0.804062	-0.309886	0.23887	0.965115	0.733531	1.26981	0.97 (0.73- 1.27)
ieu-b-4973	class.Gammaproteobacteria.id.3303	MR Egger	7	0.226583	0.380527	0.577473	-0.519251	0.972416	1.25431	0.594966	2.64433	1.25 (0.59- 2.64)
ieu-b-4973	class.Gammaproteobacteria.id.3303	Weighted median	7	-0.00794875	0.114384	0.944598	-0.232141	0.216243	0.992083	0.792834	1.2414	0.99 (0.79- 1.24)
ieu-b-4973	class.Gammaproteobacteria.id.3303	Inverse variance weighted	7	0.0737052	0.106213	0.487722	-0.134472	0.281883	1.07649	0.874177	1.32562	1.08 (0.87- 1.33)	0.650296
ieu-b-4973	class.Gammaproteobacteria.id.3303	Simple mode	7	-0.0430005	0.151533	0.786125	-0.340006	0.254005	0.957911	0.711766	1.28918	0.96 (0.71- 1.29)
ieu-b-4973	class.Gammaproteobacteria.id.3303	Weighted mode	7	-0.0301287	0.143296	0.840426	-0.310988	0.250731	0.970321	0.732723	1.28496	0.97 (0.73- 1.28)
ieu-b-4973	class.Lentisphaeria.id.2250	MR Egger	8	0.0987959	0.152281	0.540505	-0.199674	0.397266	1.10384	0.818998	1.48775	1.10 (0.82- 1.49)
ieu-b-4973	class.Lentisphaeria.id.2250	Weighted median	8	-0.0242194	0.0554003	0.661987	-0.132804	0.0843651	0.976072	0.875637	1.08803	0.98 (0.88- 1.09)
ieu-b-4973	class.Lentisphaeria.id.2250	Inverse variance weighted	8	-0.0037955	0.0440618	0.931355	-0.0901566	0.0825657	0.996212	0.913788	1.08607	1.00 (0.91- 1.09)	0.931355
ieu-b-4973	class.Lentisphaeria.id.2250	Simple mode	8	-0.0186236	0.0839227	0.830716	-0.183112	0.145865	0.981549	0.832675	1.15704	0.98 (0.83- 1.16)
ieu-b-4973	class.Lentisphaeria.id.2250	Weighted mode	8	-0.0251648	0.0788384	0.758894	-0.179688	0.129359	0.975149	0.835531	1.1381	0.98 (0.84- 1.14)
ieu-b-4973	class.Melainabacteria.id.1589	MR Egger	10	0.15355	0.123463	0.24882	-0.0884374	0.395537	1.16597	0.91536	1.48518	1.17 (0.92- 1.49)
ieu-b-4973	class.Melainabacteria.id.1589	Weighted median	10	-0.0647615	0.0594171	0.275736	-0.181219	0.051696	0.937291	0.834253	1.05306	0.94 (0.83- 1.05)
ieu-b-4973	class.Melainabacteria.id.1589	Inverse variance weighted	10	-0.0613239	0.0470231	0.192192	-0.153489	0.0308414	0.940519	0.85771	1.03132	0.94 (0.86- 1.03)	0.483646
ieu-b-4973	class.Melainabacteria.id.1589	Simple mode	10	-0.12693	0.0937286	0.208683	-0.310638	0.0567777	0.880795	0.732979	1.05842	0.88 (0.73- 1.06)
ieu-b-4973	class.Melainabacteria.id.1589	Weighted mode	10	-0.0542351	0.0931276	0.574612	-0.236765	0.128295	0.947209	0.789177	1.13689	0.95 (0.79- 1.14)
ieu-b-4973	class.Methanobacteria.id.119	MR Egger	10	-0.188128	0.184071	0.33667	-0.548906	0.17265	0.828509	0.577581	1.18845	0.83 (0.58- 1.19)
ieu-b-4973	class.Methanobacteria.id.119	Weighted median	10	-0.0740781	0.0485288	0.126891	-0.169195	0.0210383	0.928599	0.844345	1.02126	0.93 (0.84- 1.02)
ieu-b-4973	class.Methanobacteria.id.119	Inverse variance weighted	10	-0.0685864	0.0426048	0.107436	-0.152092	0.014919	0.933713	0.858909	1.01503	0.93 (0.86- 1.02)	0.483646
ieu-b-4973	class.Methanobacteria.id.119	Simple mode	10	-0.163871	0.0846775	0.0849568	-0.329839	0.00209737	0.848852	0.71904	1.0021	0.85 (0.72- 1.00)
ieu-b-4973	class.Methanobacteria.id.119	Weighted mode	10	-0.156134	0.0856216	0.101533	-0.323952	0.0116845	0.855445	0.723285	1.01175	0.86 (0.72- 1.01)
ieu-b-4973	class.Mollicutes.id.3920	MR Egger	12	0.016504	0.1824	0.92969	-0.340999	0.374007	1.01664	0.71106	1.45355	1.02 (0.71- 1.45)
ieu-b-4973	class.Mollicutes.id.3920	Weighted median	12	-0.00961239	0.0741386	0.89684	-0.154924	0.135699	0.990434	0.85648	1.14534	0.99 (0.86- 1.15)
ieu-b-4973	class.Mollicutes.id.3920	Inverse variance weighted	12	-0.0476874	0.056377	0.397627	-0.158186	0.0628115	0.953432	0.853691	1.06483	0.95 (0.85- 1.06)	0.636204
ieu-b-4973	class.Mollicutes.id.3920	Simple mode	12	0.0105825	0.122691	0.932815	-0.229892	0.251057	1.01064	0.79462	1.28538	1.01 (0.79- 1.29)
ieu-b-4973	class.Mollicutes.id.3920	Weighted mode	12	0.029671	0.104118	0.780957	-0.1744	0.233742	1.03012	0.839961	1.26332	1.03 (0.84- 1.26)
ieu-b-4973	class.Negativicutes.id.2164	MR Egger	12	0.131544	0.235123	0.588152	-0.329297	0.592386	1.14059	0.719429	1.8083	1.14 (0.72- 1.81)
ieu-b-4973	class.Negativicutes.id.2164	Weighted median	12	0.0397286	0.0953678	0.676983	-0.147192	0.226649	1.04053	0.863128	1.25439	1.04 (0.86- 1.25)
ieu-b-4973	class.Negativicutes.id.2164	Inverse variance weighted	12	-0.00970784	0.0726199	0.893655	-0.152043	0.132627	0.990339	0.858952	1.14182	0.99 (0.86- 1.14)	0.931355
ieu-b-4973	class.Negativicutes.id.2164	Simple mode	12	0.0747097	0.151825	0.632336	-0.222866	0.372286	1.07757	0.800222	1.45105	1.08 (0.80- 1.45)
ieu-b-4973	class.Negativicutes.id.2164	Weighted mode	12	0.0747097	0.132149	0.583185	-0.184301	0.333721	1.07757	0.831685	1.39615	1.08 (0.83- 1.40)
ieu-b-4973	class.Verrucomicrobiae.id.4029	MR Egger	11	-0.0907188	0.204693	0.668087	-0.491917	0.31048	0.913274	0.611453	1.36408	0.91 (0.61- 1.36)
ieu-b-4973	class.Verrucomicrobiae.id.4029	Weighted median	11	-0.0526408	0.0759119	0.48803	-0.201428	0.0961466	0.948721	0.817562	1.10092	0.95 (0.82- 1.10)
ieu-b-4973	class.Verrucomicrobiae.id.4029	Inverse variance weighted	11	-0.0568365	0.0584865	0.331156	-0.17147	0.057797	0.944749	0.842426	1.0595	0.94 (0.84- 1.06)	0.588721
ieu-b-4973	class.Verrucomicrobiae.id.4029	Simple mode	11	-0.0499068	0.104871	0.644379	-0.255453	0.15564	0.951318	0.774565	1.16841	0.95 (0.77- 1.17)
ieu-b-4973	class.Verrucomicrobiae.id.4029	Weighted mode	11	-0.0487979	0.109364	0.664962	-0.263152	0.165556	0.952374	0.768625	1.18005	0.95 (0.77- 1.18)
ieu-b-4973	family.Acidaminococcaceae.id.2166	MR Egger	7	-0.0743547	0.230514	0.76008	-0.526162	0.377453	0.928342	0.590868	1.45856	0.93 (0.59- 1.46)
ieu-b-4973	family.Acidaminococcaceae.id.2166	Weighted median	7	-0.0149433	0.0991258	0.880172	-0.20923	0.179343	0.985168	0.811209	1.19643	0.99 (0.81- 1.20)
ieu-b-4973	family.Acidaminococcaceae.id.2166	Inverse variance weighted	7	-0.00185257	0.0752616	0.980362	-0.149365	0.14566	0.998149	0.861254	1.1568	1.00 (0.86- 1.16)	0.980362
ieu-b-4973	family.Acidaminococcaceae.id.2166	Simple mode	7	-0.129134	0.15485	0.436256	-0.432639	0.174372	0.878857	0.648795	1.1905	0.88 (0.65- 1.19)
ieu-b-4973	family.Acidaminococcaceae.id.2166	Weighted mode	7	-0.11632	0.147771	0.461139	-0.405952	0.173311	0.89019	0.666342	1.18924	0.89 (0.67- 1.19)
ieu-b-4973	family.Actinomycetaceae.id.421	MR Egger	5	-0.0247211	0.210836	0.914069	-0.43796	0.388518	0.975582	0.645352	1.47479	0.98 (0.65- 1.47)
ieu-b-4973	family.Actinomycetaceae.id.421	Weighted median	5	-0.0172595	0.0972424	0.859124	-0.207855	0.173336	0.982889	0.812325	1.18927	0.98 (0.81- 1.19)
ieu-b-4973	family.Actinomycetaceae.id.421	Inverse variance weighted	5	0.028667	0.07219	0.691291	-0.112825	0.170159	1.02908	0.893307	1.18549	1.03 (0.89- 1.19)	0.961796
ieu-b-4973	family.Actinomycetaceae.id.421	Simple mode	5	-0.0591807	0.13026	0.673155	-0.31449	0.196129	0.942536	0.730161	1.21668	0.94 (0.73- 1.22)
ieu-b-4973	family.Actinomycetaceae.id.421	Weighted mode	5	-0.0395107	0.118727	0.756007	-0.272216	0.193195	0.96126	0.76169	1.21312	0.96 (0.76- 1.21)
ieu-b-4973	family.Alcaligenaceae.id.2875	MR Egger	12	0.534831	0.320851	0.126497	-0.0940365	1.1637	1.70716	0.91025	3.20175	1.71 (0.91- 3.20)
ieu-b-4973	family.Alcaligenaceae.id.2875	Weighted median	12	0.053082	0.0952835	0.577462	-0.133674	0.239838	1.05452	0.874876	1.27104	1.05 (0.87- 1.27)
ieu-b-4973	family.Alcaligenaceae.id.2875	Inverse variance weighted	12	0.044397	0.07126	0.533266	-0.0952726	0.184067	1.0454	0.909125	1.2021	1.05 (0.91- 1.20)	0.880708
ieu-b-4973	family.Alcaligenaceae.id.2875	Simple mode	12	0.0431389	0.169511	0.803812	-0.289103	0.375381	1.04408	0.748935	1.45555	1.04 (0.75- 1.46)
ieu-b-4973	family.Alcaligenaceae.id.2875	Weighted mode	12	0.0336595	0.159252	0.836472	-0.278475	0.345794	1.03423	0.756937	1.41311	1.03 (0.76- 1.41)
ieu-b-4973	family.Bacteroidaceae.id.917	MR Egger	9	-0.285027	0.437126	0.535186	-1.14179	0.571739	0.751994	0.319246	1.77135	0.75 (0.32- 1.77)
ieu-b-4973	family.Bacteroidaceae.id.917	Weighted median	9	-0.196895	0.107814	0.0678138	-0.408211	0.014421	0.821277	0.664839	1.01453	0.82 (0.66- 1.01)
ieu-b-4973	family.Bacteroidaceae.id.917	Inverse variance weighted	9	-0.165888	0.0830758	0.0458439	-0.328717	-0.00305952	0.847141	0.719847	0.996945	0.85 (0.72- 1.00)	0.733502
ieu-b-4973	family.Bacteroidaceae.id.917	Simple mode	9	-0.222559	0.162566	0.208187	-0.541188	0.0960692	0.800467	0.582056	1.10084	0.80 (0.58- 1.10)
ieu-b-4973	family.Bacteroidaceae.id.917	Weighted mode	9	-0.233009	0.155084	0.171377	-0.536973	0.0709545	0.792146	0.584515	1.07353	0.79 (0.58- 1.07)
ieu-b-4973	family.BacteroidalesS24.7group.id.11173	MR Egger	8	-0.0367276	0.323684	0.913361	-0.671148	0.597693	0.963939	0.511121	1.81792	0.96 (0.51- 1.82)
ieu-b-4973	family.BacteroidalesS24.7group.id.11173	Weighted median	8	0.0557863	0.0815435	0.493894	-0.104039	0.215611	1.05737	0.90119	1.24062	1.06 (0.90- 1.24)
ieu-b-4973	family.BacteroidalesS24.7group.id.11173	Inverse variance weighted	8	0.0350469	0.067851	0.605487	-0.0979411	0.168035	1.03567	0.906702	1.18298	1.04 (0.91- 1.18)	0.880708
ieu-b-4973	family.BacteroidalesS24.7group.id.11173	Simple mode	8	0.194575	0.152729	0.243331	-0.104773	0.493923	1.21479	0.900529	1.63873	1.21 (0.90- 1.64)
ieu-b-4973	family.BacteroidalesS24.7group.id.11173	Weighted mode	8	0.181017	0.151703	0.271647	-0.116321	0.478355	1.19844	0.890189	1.61342	1.20 (0.89- 1.61)
ieu-b-4973	family.Bifidobacteriaceae.id.433	MR Egger	12	-0.528701	0.219818	0.0369872	-0.959545	-0.0978573	0.58937	0.383067	0.906778	0.59 (0.38- 0.91)
ieu-b-4973	family.Bifidobacteriaceae.id.433	Weighted median	12	-0.0887276	0.0902464	0.325523	-0.26561	0.0881553	0.915095	0.766738	1.09216	0.92 (0.77- 1.09)
ieu-b-4973	family.Bifidobacteriaceae.id.433	Inverse variance weighted	12	-0.0876429	0.0734659	0.232879	-0.231636	0.0563502	0.916088	0.793235	1.05797	0.92 (0.79- 1.06)	0.745214
ieu-b-4973	family.Bifidobacteriaceae.id.433	Simple mode	12	0.0839415	0.168861	0.628901	-0.247026	0.414909	1.08757	0.781121	1.51423	1.09 (0.78- 1.51)
ieu-b-4973	family.Bifidobacteriaceae.id.433	Weighted mode	12	-0.246004	0.149994	0.129242	-0.539993	0.0479848	0.781919	0.582752	1.04915	0.78 (0.58- 1.05)
ieu-b-4973	family.Christensenellaceae.id.1866	MR Egger	11	-0.0833629	0.140364	0.567202	-0.358477	0.191751	0.920017	0.69874	1.21137	0.92 (0.70- 1.21)
ieu-b-4973	family.Christensenellaceae.id.1866	Weighted median	11	0.0016422	0.0867542	0.984897	-0.168396	0.17168	1.00164	0.845019	1.1873	1.00 (0.85- 1.19)
ieu-b-4973	family.Christensenellaceae.id.1866	Inverse variance weighted	11	0.0124326	0.0654821	0.849417	-0.115912	0.140778	1.01251	0.890553	1.15117	1.01 (0.89- 1.15)	0.969628
ieu-b-4973	family.Christensenellaceae.id.1866	Simple mode	11	-0.0831048	0.170455	0.636383	-0.417197	0.250988	0.920255	0.658891	1.28529	0.92 (0.66- 1.29)
ieu-b-4973	family.Christensenellaceae.id.1866	Weighted mode	11	-0.129911	0.143171	0.385548	-0.410525	0.150704	0.878174	0.663302	1.16265	0.88 (0.66- 1.16)
ieu-b-4973	family.Clostridiaceae1.id.1869	MR Egger	10	0.0935749	0.207646	0.664207	-0.31341	0.50056	1.09809	0.73095	1.64965	1.10 (0.73- 1.65)
ieu-b-4973	family.Clostridiaceae1.id.1869	Weighted median	10	-0.0010671	0.0970993	0.991232	-0.191382	0.189247	0.998933	0.825817	1.20834	1.00 (0.83- 1.21)
ieu-b-4973	family.Clostridiaceae1.id.1869	Inverse variance weighted	10	0.0579625	0.0689571	0.400595	-0.0771935	0.193118	1.05968	0.925711	1.21303	1.06 (0.93- 1.21)	0.880708
ieu-b-4973	family.Clostridiaceae1.id.1869	Simple mode	10	-0.0486808	0.1301	0.716934	-0.303677	0.206315	0.952485	0.738099	1.22914	0.95 (0.74- 1.23)
ieu-b-4973	family.Clostridiaceae1.id.1869	Weighted mode	10	-0.0163894	0.124098	0.897836	-0.259621	0.226842	0.983744	0.771344	1.25463	0.98 (0.77- 1.25)
ieu-b-4973	family.ClostridialesvadinBB60group.id.11286	MR Egger	15	0.262771	0.167118	0.139879	-0.0647809	0.590323	1.30053	0.937273	1.80457	1.30 (0.94- 1.80)
ieu-b-4973	family.ClostridialesvadinBB60group.id.11286	Weighted median	15	0.0393592	0.0679158	0.562232	-0.0937557	0.172474	1.04014	0.910505	1.18824	1.04 (0.91- 1.19)
ieu-b-4973	family.ClostridialesvadinBB60group.id.11286	Inverse variance weighted	15	0.0399733	0.0615289	0.515907	-0.0806232	0.16057	1.04078	0.922541	1.17418	1.04 (0.92- 1.17)	0.880708
ieu-b-4973	family.ClostridialesvadinBB60group.id.11286	Simple mode	15	0.0609693	0.105621	0.572942	-0.146049	0.267987	1.06287	0.864115	1.30733	1.06 (0.86- 1.31)
ieu-b-4973	family.ClostridialesvadinBB60group.id.11286	Weighted mode	15	0.0388631	0.0965449	0.693367	-0.150365	0.228091	1.03963	0.860394	1.2562	1.04 (0.86- 1.26)
ieu-b-4973	family.Coriobacteriaceae.id.811	MR Egger	13	0.245648	0.280896	0.400528	-0.304909	0.796205	1.27845	0.737191	2.21711	1.28 (0.74- 2.22)
ieu-b-4973	family.Coriobacteriaceae.id.811	Weighted median	13	0.243909	0.091015	0.00736493	0.0655196	0.422298	1.27623	1.06771	1.52546	1.28 (1.07- 1.53)
ieu-b-4973	family.Coriobacteriaceae.id.811	Inverse variance weighted	13	0.253827	0.0707235	0.000331936	0.115209	0.392445	1.28895	1.12211	1.4806	1.29 (1.12- 1.48)	0.0106219
ieu-b-4973	family.Coriobacteriaceae.id.811	Simple mode	13	0.227376	0.15163	0.159574	-0.0698191	0.524571	1.2553	0.932563	1.68973	1.26 (0.93- 1.69)
ieu-b-4973	family.Coriobacteriaceae.id.811	Weighted mode	13	0.227376	0.161276	0.18397	-0.0887249	0.543477	1.2553	0.915097	1.72198	1.26 (0.92- 1.72)
ieu-b-4973	family.Defluviitaleaceae.id.1924	MR Egger	10	-0.16241	0.168291	0.36278	-0.492261	0.167441	0.850092	0.611243	1.18228	0.85 (0.61- 1.18)
ieu-b-4973	family.Defluviitaleaceae.id.1924	Weighted median	10	-0.00403728	0.0688088	0.953212	-0.138902	0.130828	0.995971	0.870313	1.13977	1.00 (0.87- 1.14)
ieu-b-4973	family.Defluviitaleaceae.id.1924	Inverse variance weighted	10	0.00404007	0.0525115	0.938674	-0.0988824	0.106963	1.00405	0.905849	1.11289	1.00 (0.91- 1.11)	0.969628
ieu-b-4973	family.Defluviitaleaceae.id.1924	Simple mode	10	-0.0113175	0.102698	0.914667	-0.212605	0.18997	0.988746	0.808476	1.20921	0.99 (0.81- 1.21)
ieu-b-4973	family.Defluviitaleaceae.id.1924	Weighted mode	10	-0.00615078	0.0933108	0.948885	-0.18904	0.176738	0.993868	0.827753	1.19332	0.99 (0.83- 1.19)
ieu-b-4973	family.Desulfovibrionaceae.id.3169	MR Egger	10	0.0172022	0.169221	0.921532	-0.314472	0.348876	1.01735	0.730174	1.41747	1.02 (0.73- 1.42)
ieu-b-4973	family.Desulfovibrionaceae.id.3169	Weighted median	10	0.014416	0.089962	0.872688	-0.161909	0.190741	1.01452	0.850518	1.21015	1.01 (0.85- 1.21)
ieu-b-4973	family.Desulfovibrionaceae.id.3169	Inverse variance weighted	10	0.0962357	0.0669258	0.15045	-0.034939	0.22741	1.10102	0.965664	1.25534	1.10 (0.97- 1.26)	0.745214
ieu-b-4973	family.Desulfovibrionaceae.id.3169	Simple mode	10	-0.0280433	0.158762	0.863704	-0.339216	0.28313	0.972346	0.712329	1.32728	0.97 (0.71- 1.33)
ieu-b-4973	family.Desulfovibrionaceae.id.3169	Weighted mode	10	-0.0378931	0.124599	0.76795	-0.282107	0.20632	0.962816	0.754193	1.22915	0.96 (0.75- 1.23)
ieu-b-4973	family.Enterobacteriaceae.id.3469	MR Egger	6	-0.91804	0.551331	0.171216	-1.99865	0.162569	0.399301	0.135518	1.17653	0.40 (0.14- 1.18)
ieu-b-4973	family.Enterobacteriaceae.id.3469	Weighted median	6	-0.0460222	0.115975	0.691493	-0.273333	0.181289	0.955021	0.760839	1.19876	0.96 (0.76- 1.20)
ieu-b-4973	family.Enterobacteriaceae.id.3469	Inverse variance weighted	6	-0.13132	0.0999359	0.188831	-0.327195	0.0645539	0.876937	0.720943	1.06668	0.88 (0.72- 1.07)	0.745214
ieu-b-4973	family.Enterobacteriaceae.id.3469	Simple mode	6	0.00452221	0.166908	0.979433	-0.322617	0.331661	1.00453	0.724251	1.39328	1.00 (0.72- 1.39)
ieu-b-4973	family.Enterobacteriaceae.id.3469	Weighted mode	6	0.00715708	0.15695	0.965393	-0.300465	0.314779	1.00718	0.740474	1.36996	1.01 (0.74- 1.37)
ieu-b-4973	family.Erysipelotrichaceae.id.2149	MR Egger	13	-0.255588	0.296949	0.407765	-0.837607	0.326432	0.774461	0.432745	1.38601	0.77 (0.43- 1.39)
ieu-b-4973	family.Erysipelotrichaceae.id.2149	Weighted median	13	-0.0352747	0.0916986	0.700474	-0.215004	0.144455	0.96534	0.806538	1.15541	0.97 (0.81- 1.16)
ieu-b-4973	family.Erysipelotrichaceae.id.2149	Inverse variance weighted	13	-0.0397227	0.069779	0.569176	-0.176489	0.097044	0.961056	0.838208	1.10191	0.96 (0.84- 1.10)	0.880708
ieu-b-4973	family.Erysipelotrichaceae.id.2149	Simple mode	13	-0.0088735	0.142527	0.951382	-0.288227	0.27048	0.991166	0.749591	1.31059	0.99 (0.75- 1.31)
ieu-b-4973	family.Erysipelotrichaceae.id.2149	Weighted mode	13	-0.0355077	0.154173	0.82173	-0.337687	0.266672	0.965115	0.713418	1.30561	0.97 (0.71- 1.31)
ieu-b-4973	family.FamilyXI.id.1936	MR Egger	8	0.110394	0.238131	0.659287	-0.356343	0.577131	1.11672	0.700232	1.78092	1.12 (0.70- 1.78)
ieu-b-4973	family.FamilyXI.id.1936	Weighted median	8	0.068819	0.0458244	0.13315	-0.0209969	0.158635	1.07124	0.979222	1.17191	1.07 (0.98- 1.17)
ieu-b-4973	family.FamilyXI.id.1936	Inverse variance weighted	8	0.0369529	0.0372468	0.321144	-0.0360508	0.109957	1.03764	0.964591	1.11623	1.04 (0.96- 1.12)	0.814484
ieu-b-4973	family.FamilyXI.id.1936	Simple mode	8	0.0767889	0.0730263	0.327958	-0.0663427	0.21992	1.07981	0.93581	1.24598	1.08 (0.94- 1.25)
ieu-b-4973	family.FamilyXI.id.1936	Weighted mode	8	0.0778484	0.0736448	0.325585	-0.0664954	0.222192	1.08096	0.935667	1.24881	1.08 (0.94- 1.25)
ieu-b-4973	family.FamilyXIII.id.1957	MR Egger	10	-0.159394	0.260566	0.557702	-0.670103	0.351315	0.85266	0.511656	1.42094	0.85 (0.51- 1.42)
ieu-b-4973	family.FamilyXIII.id.1957	Weighted median	10	-0.104866	0.0988176	0.288594	-0.298549	0.0888162	0.900445	0.741894	1.09288	0.90 (0.74- 1.09)
ieu-b-4973	family.FamilyXIII.id.1957	Inverse variance weighted	10	-0.101234	0.0744562	0.17394	-0.247169	0.0446996	0.903721	0.781009	1.04571	0.90 (0.78- 1.05)	0.745214
ieu-b-4973	family.FamilyXIII.id.1957	Simple mode	10	-0.0905924	0.141456	0.537856	-0.367846	0.186661	0.91339	0.692224	1.20522	0.91 (0.69- 1.21)
ieu-b-4973	family.FamilyXIII.id.1957	Weighted mode	10	-0.0983551	0.144883	0.514302	-0.382325	0.185615	0.906327	0.682273	1.20396	0.91 (0.68- 1.20)
ieu-b-4973	family.Lachnospiraceae.id.1987	MR Egger	17	0.129858	0.141225	0.372377	-0.146942	0.406659	1.13867	0.863344	1.50179	1.14 (0.86- 1.50)
ieu-b-4973	family.Lachnospiraceae.id.1987	Weighted median	17	0.0708043	0.0761778	0.35265	-0.0785042	0.220113	1.07337	0.924498	1.24622	1.07 (0.92- 1.25)
ieu-b-4973	family.Lachnospiraceae.id.1987	Inverse variance weighted	17	0.0700574	0.0574684	0.222822	-0.0425807	0.182696	1.07257	0.958313	1.20045	1.07 (0.96- 1.20)	0.745214
ieu-b-4973	family.Lachnospiraceae.id.1987	Simple mode	17	0.102405	0.124817	0.424018	-0.142236	0.347046	1.10783	0.867417	1.41488	1.11 (0.87- 1.41)
ieu-b-4973	family.Lachnospiraceae.id.1987	Weighted mode	17	0.079393	0.121497	0.522743	-0.158741	0.317527	1.08263	0.853217	1.37373	1.08 (0.85- 1.37)
ieu-b-4973	family.Lactobacillaceae.id.1836	MR Egger	9	-0.109054	0.180114	0.563973	-0.462078	0.24397	0.896682	0.629973	1.27631	0.90 (0.63- 1.28)
ieu-b-4973	family.Lactobacillaceae.id.1836	Weighted median	9	0.0260116	0.0711703	0.714751	-0.113482	0.165505	1.02635	0.89272	1.17999	1.03 (0.89- 1.18)
ieu-b-4973	family.Lactobacillaceae.id.1836	Inverse variance weighted	9	0.00916518	0.0668137	0.890892	-0.12179	0.14012	1.00921	0.885335	1.15041	1.01 (0.89- 1.15)	0.969628
ieu-b-4973	family.Lactobacillaceae.id.1836	Simple mode	9	0.0735681	0.121131	0.560462	-0.163848	0.310985	1.07634	0.848871	1.36477	1.08 (0.85- 1.36)
ieu-b-4973	family.Lactobacillaceae.id.1836	Weighted mode	9	0.0196084	0.117028	0.871093	-0.209767	0.248984	1.0198	0.810773	1.28272	1.02 (0.81- 1.28)
ieu-b-4973	family.Methanobacteriaceae.id.121	MR Egger	10	-0.188128	0.184071	0.33667	-0.548906	0.17265	0.828509	0.577581	1.18845	0.83 (0.58- 1.19)
ieu-b-4973	family.Methanobacteriaceae.id.121	Weighted median	10	-0.0740781	0.0477088	0.120491	-0.167587	0.019431	0.928599	0.845703	1.01962	0.93 (0.85- 1.02)
ieu-b-4973	family.Methanobacteriaceae.id.121	Inverse variance weighted	10	-0.0685864	0.0426048	0.107436	-0.152092	0.014919	0.933713	0.858909	1.01503	0.93 (0.86- 1.02)	0.745214
ieu-b-4973	family.Methanobacteriaceae.id.121	Simple mode	10	-0.163871	0.0847792	0.0852737	-0.330038	0.00229669	0.848852	0.718896	1.0023	0.85 (0.72- 1.00)
ieu-b-4973	family.Methanobacteriaceae.id.121	Weighted mode	10	-0.156134	0.0854932	0.101092	-0.3237	0.0114329	0.855445	0.723467	1.0115	0.86 (0.72- 1.01)
ieu-b-4973	family.Oxalobacteraceae.id.2966	MR Egger	14	-0.157083	0.140859	0.286609	-0.433167	0.119001	0.854633	0.648452	1.12637	0.85 (0.65- 1.13)
ieu-b-4973	family.Oxalobacteraceae.id.2966	Weighted median	14	-0.00227276	0.0462835	0.960836	-0.0929884	0.0884429	0.99773	0.911204	1.09247	1.00 (0.91- 1.09)
ieu-b-4973	family.Oxalobacteraceae.id.2966	Inverse variance weighted	14	0.0269217	0.0354545	0.447655	-0.0425692	0.0964125	1.02729	0.958324	1.10121	1.03 (0.96- 1.10)	0.880708
ieu-b-4973	family.Oxalobacteraceae.id.2966	Simple mode	14	-0.012999	0.080783	0.874636	-0.171334	0.145336	0.987085	0.84254	1.15643	0.99 (0.84- 1.16)
ieu-b-4973	family.Oxalobacteraceae.id.2966	Weighted mode	14	-0.012999	0.0800807	0.873547	-0.169957	0.143959	0.987085	0.843701	1.15484	0.99 (0.84- 1.15)
ieu-b-4973	family.Pasteurellaceae.id.3689	MR Egger	14	-0.0828563	0.0974936	0.412036	-0.273944	0.108231	0.920483	0.760375	1.11431	0.92 (0.76- 1.11)
ieu-b-4973	family.Pasteurellaceae.id.3689	Weighted median	14	-0.04125	0.0585183	0.480867	-0.155946	0.0734457	0.959589	0.855606	1.07621	0.96 (0.86- 1.08)
ieu-b-4973	family.Pasteurellaceae.id.3689	Inverse variance weighted	14	-0.0712054	0.0426935	0.0953503	-0.154885	0.0124739	0.931271	0.856514	1.01255	0.93 (0.86- 1.01)	0.745214
ieu-b-4973	family.Pasteurellaceae.id.3689	Simple mode	14	-0.0537526	0.09747	0.59066	-0.244794	0.137289	0.947667	0.782866	1.14716	0.95 (0.78- 1.15)
ieu-b-4973	family.Pasteurellaceae.id.3689	Weighted mode	14	-0.0641495	0.0886719	0.48222	-0.237947	0.109647	0.937865	0.788245	1.11588	0.94 (0.79- 1.12)
ieu-b-4973	family.Peptococcaceae.id.2024	MR Egger	9	-0.0678435	0.136188	0.633639	-0.334772	0.199085	0.934407	0.715501	1.22029	0.93 (0.72- 1.22)
ieu-b-4973	family.Peptococcaceae.id.2024	Weighted median	9	0.0192135	0.0776111	0.804474	-0.132904	0.171331	1.0194	0.875549	1.18688	1.02 (0.88- 1.19)
ieu-b-4973	family.Peptococcaceae.id.2024	Inverse variance weighted	9	0.0308383	0.0563113	0.583939	-0.0795319	0.141209	1.03132	0.923549	1.15166	1.03 (0.92- 1.15)	0.880708
ieu-b-4973	family.Peptococcaceae.id.2024	Simple mode	9	0.0155281	0.130858	0.908467	-0.240954	0.27201	1.01565	0.785878	1.3126	1.02 (0.79- 1.31)
ieu-b-4973	family.Peptococcaceae.id.2024	Weighted mode	9	-0.0610967	0.108892	0.590112	-0.274526	0.152332	0.940732	0.759933	1.16455	0.94 (0.76- 1.16)
ieu-b-4973	family.Peptostreptococcaceae.id.2042	MR Egger	12	0.136846	0.121911	0.287872	-0.102099	0.375791	1.14665	0.902941	1.45614	1.15 (0.90- 1.46)
ieu-b-4973	family.Peptostreptococcaceae.id.2042	Weighted median	12	0.0572817	0.0823728	0.486807	-0.104169	0.218732	1.05895	0.901073	1.2445	1.06 (0.90- 1.24)
ieu-b-4973	family.Peptostreptococcaceae.id.2042	Inverse variance weighted	12	0.0114524	0.057397	0.841849	-0.101046	0.12395	1.01152	0.903892	1.13196	1.01 (0.90- 1.13)	0.969628
ieu-b-4973	family.Peptostreptococcaceae.id.2042	Simple mode	12	0.00562906	0.131751	0.966687	-0.252604	0.263862	1.00564	0.776776	1.30195	1.01 (0.78- 1.30)
ieu-b-4973	family.Peptostreptococcaceae.id.2042	Weighted mode	12	0.0901823	0.108227	0.422415	-0.121942	0.302306	1.09437	0.8852	1.35298	1.09 (0.89- 1.35)
ieu-b-4973	family.Porphyromonadaceae.id.943	MR Egger	9	-0.505273	0.352405	0.194753	-1.19599	0.185441	0.603341	0.302405	1.20375	0.60 (0.30- 1.20)
ieu-b-4973	family.Porphyromonadaceae.id.943	Weighted median	9	-0.0966957	0.117251	0.409549	-0.326508	0.133117	0.907832	0.721438	1.14238	0.91 (0.72- 1.14)
ieu-b-4973	family.Porphyromonadaceae.id.943	Inverse variance weighted	9	-0.00655681	0.0861423	0.939327	-0.175396	0.162282	0.993465	0.839125	1.17619	0.99 (0.84- 1.18)	0.969628
ieu-b-4973	family.Porphyromonadaceae.id.943	Simple mode	9	-0.0854549	0.200075	0.68056	-0.477603	0.306693	0.918095	0.620269	1.35892	0.92 (0.62- 1.36)
ieu-b-4973	family.Porphyromonadaceae.id.943	Weighted mode	9	-0.0954076	0.189596	0.628374	-0.467017	0.276201	0.909002	0.62687	1.31811	0.91 (0.63- 1.32)
ieu-b-4973	family.Prevotellaceae.id.960	MR Egger	16	-0.168128	0.323909	0.611828	-0.802989	0.466734	0.845246	0.447988	1.59478	0.85 (0.45- 1.59)
ieu-b-4973	family.Prevotellaceae.id.960	Weighted median	16	-0.0123996	0.0847494	0.883678	-0.178508	0.153709	0.987677	0.836517	1.16615	0.99 (0.84- 1.17)
ieu-b-4973	family.Prevotellaceae.id.960	Inverse variance weighted	16	-0.0607897	0.0881472	0.490422	-0.233558	0.111979	0.941021	0.791712	1.11849	0.94 (0.79- 1.12)	0.880708
ieu-b-4973	family.Prevotellaceae.id.960	Simple mode	16	-0.0470049	0.144438	0.749349	-0.330104	0.236094	0.954083	0.718849	1.26629	0.95 (0.72- 1.27)
ieu-b-4973	family.Prevotellaceae.id.960	Weighted mode	16	-0.018206	0.128682	0.889373	-0.270422	0.23401	0.981959	0.763057	1.26366	0.98 (0.76- 1.26)
ieu-b-4973	family.Rhodospirillaceae.id.2717	MR Egger	14	-0.321083	0.327285	0.345933	-0.962561	0.320394	0.725363	0.381913	1.37767	0.73 (0.38- 1.38)
ieu-b-4973	family.Rhodospirillaceae.id.2717	Weighted median	14	-0.127718	0.0666737	0.0554193	-0.258399	0.00296202	0.880101	0.772287	1.00297	0.88 (0.77- 1.00)
ieu-b-4973	family.Rhodospirillaceae.id.2717	Inverse variance weighted	14	-0.0645543	0.0628733	0.304545	-0.187786	0.0586774	0.937485	0.828792	1.06043	0.94 (0.83- 1.06)	0.814484
ieu-b-4973	family.Rhodospirillaceae.id.2717	Simple mode	14	-0.170402	0.105786	0.131223	-0.377744	0.036939	0.843325	0.685406	1.03763	0.84 (0.69- 1.04)
ieu-b-4973	family.Rhodospirillaceae.id.2717	Weighted mode	14	-0.164966	0.102735	0.132338	-0.366326	0.0363948	0.847923	0.693277	1.03707	0.85 (0.69- 1.04)
ieu-b-4973	family.Rikenellaceae.id.967	MR Egger	19	-0.176106	0.169489	0.31334	-0.508305	0.156093	0.838529	0.601514	1.16893	0.84 (0.60- 1.17)
ieu-b-4973	family.Rikenellaceae.id.967	Weighted median	19	-0.103691	0.0762767	0.174018	-0.253193	0.0458112	0.901504	0.776318	1.04688	0.90 (0.78- 1.05)
ieu-b-4973	family.Rikenellaceae.id.967	Inverse variance weighted	19	-0.0846901	0.0554599	0.126748	-0.193391	0.0240113	0.918797	0.824159	1.0243	0.92 (0.82- 1.02)	0.745214
ieu-b-4973	family.Rikenellaceae.id.967	Simple mode	19	-0.172076	0.155027	0.281619	-0.475929	0.131777	0.841915	0.621308	1.14085	0.84 (0.62- 1.14)
ieu-b-4973	family.Rikenellaceae.id.967	Weighted mode	19	-0.130838	0.135956	0.348622	-0.397312	0.135636	0.87736	0.672124	1.14526	0.88 (0.67- 1.15)
ieu-b-4973	family.Ruminococcaceae.id.2050	MR Egger	10	0.0179854	0.14633	0.90521	-0.268821	0.304791	1.01815	0.76428	1.35634	1.02 (0.76- 1.36)
ieu-b-4973	family.Ruminococcaceae.id.2050	Weighted median	10	0.0351035	0.0879034	0.689641	-0.137187	0.207394	1.03573	0.871807	1.23047	1.04 (0.87- 1.23)
ieu-b-4973	family.Ruminococcaceae.id.2050	Inverse variance weighted	10	0.0203598	0.0681336	0.765076	-0.113182	0.153902	1.02057	0.892988	1.16638	1.02 (0.89- 1.17)	0.969628
ieu-b-4973	family.Ruminococcaceae.id.2050	Simple mode	10	0.011583	0.14098	0.936317	-0.264738	0.287904	1.01165	0.767407	1.33363	1.01 (0.77- 1.33)
ieu-b-4973	family.Ruminococcaceae.id.2050	Weighted mode	10	0.0356846	0.111304	0.755829	-0.182471	0.25384	1.03633	0.833209	1.28897	1.04 (0.83- 1.29)
ieu-b-4973	family.Streptococcaceae.id.1850	MR Egger	13	-0.403878	0.316448	0.228142	-1.02412	0.216359	0.667725	0.359114	1.24155	0.67 (0.36- 1.24)
ieu-b-4973	family.Streptococcaceae.id.1850	Weighted median	13	-0.0776923	0.099628	0.435495	-0.272963	0.117579	0.925249	0.761121	1.12477	0.93 (0.76- 1.12)
ieu-b-4973	family.Streptococcaceae.id.1850	Inverse variance weighted	13	-0.0495806	0.081064	0.540787	-0.208466	0.109305	0.951628	0.811829	1.1155	0.95 (0.81- 1.12)	0.880708
ieu-b-4973	family.Streptococcaceae.id.1850	Simple mode	13	-0.113887	0.182437	0.544147	-0.471463	0.24369	0.892359	0.624088	1.27595	0.89 (0.62- 1.28)
ieu-b-4973	family.Streptococcaceae.id.1850	Weighted mode	13	-0.125373	0.176585	0.49128	-0.471479	0.220734	0.882168	0.624079	1.24699	0.88 (0.62- 1.25)
ieu-b-4973	family.Veillonellaceae.id.2172	MR Egger	19	0.151556	0.116473	0.210546	-0.0767312	0.379843	1.16364	0.926139	1.46206	1.16 (0.93- 1.46)
ieu-b-4973	family.Veillonellaceae.id.2172	Weighted median	19	0.0739424	0.069148	0.284919	-0.0615877	0.209472	1.07674	0.940271	1.23303	1.08 (0.94- 1.23)
ieu-b-4973	family.Veillonellaceae.id.2172	Inverse variance weighted	19	0.0103015	0.0544722	0.850002	-0.0964639	0.117067	1.01035	0.908043	1.12419	1.01 (0.91- 1.12)	0.969628
ieu-b-4973	family.Veillonellaceae.id.2172	Simple mode	19	0.0345785	0.111095	0.759185	-0.183168	0.252325	1.03518	0.832628	1.28701	1.04 (0.83- 1.29)
ieu-b-4973	family.Veillonellaceae.id.2172	Weighted mode	19	0.0556457	0.0875198	0.532903	-0.115893	0.227184	1.05722	0.89057	1.25506	1.06 (0.89- 1.26)
ieu-b-4973	family.Verrucomicrobiaceae.id.4036	MR Egger	11	-0.0911025	0.204694	0.666784	-0.492304	0.310099	0.912924	0.611217	1.36356	0.91 (0.61- 1.36)
ieu-b-4973	family.Verrucomicrobiaceae.id.4036	Weighted median	11	-0.0526668	0.0738392	0.475683	-0.197392	0.092058	0.948696	0.820869	1.09643	0.95 (0.82- 1.10)
ieu-b-4973	family.Verrucomicrobiaceae.id.4036	Inverse variance weighted	11	-0.0568811	0.0584996	0.330884	-0.17154	0.057778	0.944706	0.842366	1.05948	0.94 (0.84- 1.06)	0.814484
ieu-b-4973	family.Verrucomicrobiaceae.id.4036	Simple mode	11	-0.0498341	0.104282	0.643012	-0.254227	0.154559	0.951387	0.775516	1.16714	0.95 (0.78- 1.17)
ieu-b-4973	family.Verrucomicrobiaceae.id.4036	Weighted mode	11	-0.0487248	0.116566	0.68478	-0.277194	0.179744	0.952443	0.757907	1.19691	0.95 (0.76- 1.20)
ieu-b-4973	family.Victivallaceae.id.2255	MR Egger	12	0.229944	0.145727	0.145667	-0.0556814	0.515569	1.25853	0.94584	1.67459	1.26 (0.95- 1.67)
ieu-b-4973	family.Victivallaceae.id.2255	Weighted median	12	-0.029221	0.0438974	0.505625	-0.11526	0.056818	0.971202	0.891134	1.05846	0.97 (0.89- 1.06)
ieu-b-4973	family.Victivallaceae.id.2255	Inverse variance weighted	12	0.00413433	0.0321383	0.897641	-0.0588568	0.0671255	1.00414	0.942842	1.06943	1.00 (0.94- 1.07)	0.969628
ieu-b-4973	family.Victivallaceae.id.2255	Simple mode	12	-0.0607606	0.0787717	0.456749	-0.215153	0.0936319	0.941049	0.806418	1.09816	0.94 (0.81- 1.10)
ieu-b-4973	family.Victivallaceae.id.2255	Weighted mode	12	-0.0541844	0.0841603	0.532884	-0.219138	0.11077	0.947257	0.80321	1.11714	0.95 (0.80- 1.12)
ieu-b-4973	genus..Clostridiuminnocuumgroup.id.14397	MR Egger	9	0.200275	0.209057	0.369975	-0.209475	0.610026	1.22174	0.81101	1.84048	1.22 (0.81- 1.84)
ieu-b-4973	genus..Clostridiuminnocuumgroup.id.14397	Weighted median	9	-0.0213087	0.0573681	0.710311	-0.13375	0.0911327	0.978917	0.874809	1.09541	0.98 (0.87- 1.10)
ieu-b-4973	genus..Clostridiuminnocuumgroup.id.14397	Inverse variance weighted	9	0.0275299	0.0411019	0.502988	-0.0530298	0.10809	1.02791	0.948352	1.11415	1.03 (0.95- 1.11)	0.924126
ieu-b-4973	genus..Clostridiuminnocuumgroup.id.14397	Simple mode	9	-0.00967339	0.0908057	0.917786	-0.187653	0.168306	0.990373	0.828903	1.1833	0.99 (0.83- 1.18)
ieu-b-4973	genus..Clostridiuminnocuumgroup.id.14397	Weighted mode	9	-0.0113002	0.089617	0.902768	-0.186949	0.164349	0.988763	0.829486	1.17863	0.99 (0.83- 1.18)
ieu-b-4973	genus..Eubacteriumbrachygroup.id.11296	MR Egger	9	0.052551	0.147724	0.732516	-0.236988	0.34209	1.05396	0.789001	1.40789	1.05 (0.79- 1.41)
ieu-b-4973	genus..Eubacteriumbrachygroup.id.11296	Weighted median	9	0.0886828	0.0504687	0.0788867	-0.010236	0.187602	1.09273	0.989816	1.20635	1.09 (0.99- 1.21)
ieu-b-4973	genus..Eubacteriumbrachygroup.id.11296	Inverse variance weighted	9	0.0801969	0.0399571	0.0447415	0.00188103	0.158513	1.0835	1.00188	1.17177	1.08 (1.00- 1.17)	0.924126
ieu-b-4973	genus..Eubacteriumbrachygroup.id.11296	Simple mode	9	0.0907034	0.0756237	0.264686	-0.057519	0.238926	1.09494	0.944104	1.26988	1.09 (0.94- 1.27)
ieu-b-4973	genus..Eubacteriumbrachygroup.id.11296	Weighted mode	9	0.0907034	0.083147	0.307088	-0.0722647	0.253672	1.09494	0.930285	1.28875	1.09 (0.93- 1.29)
ieu-b-4973	genus..Eubacteriumcoprostanoligenesgroup.id.11375	MR Egger	13	0.0565088	0.373457	0.882468	-0.675467	0.788484	1.05814	0.508919	2.20006	1.06 (0.51- 2.20)
ieu-b-4973	genus..Eubacteriumcoprostanoligenesgroup.id.11375	Weighted median	13	0.0441706	0.102825	0.667508	-0.157366	0.245707	1.04516	0.854391	1.27853	1.05 (0.85- 1.28)
ieu-b-4973	genus..Eubacteriumcoprostanoligenesgroup.id.11375	Inverse variance weighted	13	-0.0369783	0.0892362	0.678591	-0.211881	0.137925	0.963697	0.809061	1.14789	0.96 (0.81- 1.15)	0.94863
ieu-b-4973	genus..Eubacteriumcoprostanoligenesgroup.id.11375	Simple mode	13	0.157545	0.189584	0.422199	-0.21404	0.529131	1.17063	0.807316	1.69746	1.17 (0.81- 1.70)
ieu-b-4973	genus..Eubacteriumcoprostanoligenesgroup.id.11375	Weighted mode	13	0.12459	0.189951	0.524263	-0.247714	0.496893	1.13268	0.780583	1.64361	1.13 (0.78- 1.64)
ieu-b-4973	genus..Eubacteriumeligensgroup.id.14372	MR Egger	7	-0.0252922	0.419029	0.954208	-0.846589	0.796005	0.975025	0.428875	2.21667	0.98 (0.43- 2.22)
ieu-b-4973	genus..Eubacteriumeligensgroup.id.14372	Weighted median	7	0.0369668	0.121769	0.761447	-0.201701	0.275635	1.03766	0.817339	1.31737	1.04 (0.82- 1.32)
ieu-b-4973	genus..Eubacteriumeligensgroup.id.14372	Inverse variance weighted	7	0.115098	0.0963274	0.232141	-0.0737038	0.3039	1.12198	0.928947	1.35513	1.12 (0.93- 1.36)	0.924126
ieu-b-4973	genus..Eubacteriumeligensgroup.id.14372	Simple mode	7	-0.0841147	0.193012	0.678223	-0.462417	0.294188	0.919326	0.62976	1.34204	0.92 (0.63- 1.34)
ieu-b-4973	genus..Eubacteriumeligensgroup.id.14372	Weighted mode	7	-0.05945	0.177698	0.749345	-0.407738	0.288838	0.942283	0.665153	1.33488	0.94 (0.67- 1.33)
ieu-b-4973	genus..Eubacteriumfissicatenagroup.id.14373	MR Egger	9	0.0797907	0.209104	0.714089	-0.330053	0.489635	1.08306	0.718885	1.63172	1.08 (0.72- 1.63)
ieu-b-4973	genus..Eubacteriumfissicatenagroup.id.14373	Weighted median	9	-0.0402534	0.0499107	0.419949	-0.138078	0.0575716	0.960546	0.87103	1.05926	0.96 (0.87- 1.06)
ieu-b-4973	genus..Eubacteriumfissicatenagroup.id.14373	Inverse variance weighted	9	-0.0215957	0.0393471	0.583107	-0.098716	0.0555245	0.978636	0.906	1.05709	0.98 (0.91- 1.06)	0.941236
ieu-b-4973	genus..Eubacteriumfissicatenagroup.id.14373	Simple mode	9	-0.0464793	0.0689495	0.519244	-0.18162	0.0886618	0.954584	0.833918	1.09271	0.95 (0.83- 1.09)
ieu-b-4973	genus..Eubacteriumfissicatenagroup.id.14373	Weighted mode	9	-0.0458085	0.0752286	0.559465	-0.193257	0.10164	0.955225	0.82427	1.10698	0.96 (0.82- 1.11)
ieu-b-4973	genus..Eubacteriumhalliigroup.id.11338	MR Egger	16	0.0242481	0.116747	0.838456	-0.204575	0.253071	1.02454	0.814993	1.28798	1.02 (0.81- 1.29)
ieu-b-4973	genus..Eubacteriumhalliigroup.id.11338	Weighted median	16	-0.0210206	0.0806461	0.794361	-0.179087	0.137046	0.979199	0.836033	1.14688	0.98 (0.84- 1.15)
ieu-b-4973	genus..Eubacteriumhalliigroup.id.11338	Inverse variance weighted	16	-0.0607298	0.0547046	0.266939	-0.167951	0.0464912	0.941078	0.845395	1.04759	0.94 (0.85- 1.05)	0.924126
ieu-b-4973	genus..Eubacteriumhalliigroup.id.11338	Simple mode	16	-0.014561	0.139617	0.918319	-0.28821	0.259088	0.985545	0.749604	1.29575	0.99 (0.75- 1.30)
ieu-b-4973	genus..Eubacteriumhalliigroup.id.11338	Weighted mode	16	-0.0092868	0.152923	0.952377	-0.309016	0.290442	0.990756	0.734169	1.33702	0.99 (0.73- 1.34)
ieu-b-4973	genus..Eubacteriumnodatumgroup.id.11297	MR Egger	11	-0.0883599	0.143351	0.552908	-0.369328	0.192608	0.915431	0.691199	1.21241	0.92 (0.69- 1.21)
ieu-b-4973	genus..Eubacteriumnodatumgroup.id.11297	Weighted median	11	0.0144813	0.0415656	0.727543	-0.0669873	0.0959499	1.01459	0.935207	1.1007	1.01 (0.94- 1.10)
ieu-b-4973	genus..Eubacteriumnodatumgroup.id.11297	Inverse variance weighted	11	0.00840921	0.0326299	0.796627	-0.0555453	0.0723637	1.00844	0.945969	1.07505	1.01 (0.95- 1.08)	0.957562
ieu-b-4973	genus..Eubacteriumnodatumgroup.id.11297	Simple mode	11	0.0196121	0.0659262	0.772184	-0.109603	0.148827	1.01981	0.89619	1.16047	1.02 (0.90- 1.16)
ieu-b-4973	genus..Eubacteriumnodatumgroup.id.11297	Weighted mode	11	0.0211221	0.0624215	0.742075	-0.101224	0.143468	1.02135	0.903731	1.15427	1.02 (0.90- 1.15)
ieu-b-4973	genus..Eubacteriumoxidoreducensgroup.id.11339	MR Egger	4	0.114985	0.238172	0.676929	-0.351833	0.581803	1.12186	0.703398	1.78926	1.12 (0.70- 1.79)
ieu-b-4973	genus..Eubacteriumoxidoreducensgroup.id.11339	Weighted median	4	0.0900711	0.0811643	0.267112	-0.069011	0.249153	1.09425	0.933316	1.28294	1.09 (0.93- 1.28)
ieu-b-4973	genus..Eubacteriumoxidoreducensgroup.id.11339	Inverse variance weighted	4	0.0888505	0.0663533	0.180554	-0.041202	0.218903	1.09292	0.959635	1.24471	1.09 (0.96- 1.24)	0.924126
ieu-b-4973	genus..Eubacteriumoxidoreducensgroup.id.11339	Simple mode	4	0.0941114	0.117546	0.481883	-0.136279	0.324502	1.09868	0.872599	1.38334	1.10 (0.87- 1.38)
ieu-b-4973	genus..Eubacteriumoxidoreducensgroup.id.11339	Weighted mode	4	0.0957609	0.112164	0.45599	-0.124081	0.315603	1.1005	0.883308	1.37109	1.10 (0.88- 1.37)
ieu-b-4973	genus..Eubacteriumrectalegroup.id.14374	MR Egger	8	0.0884277	0.304755	0.781461	-0.508893	0.685748	1.09246	0.601161	1.98526	1.09 (0.60- 1.99)
ieu-b-4973	genus..Eubacteriumrectalegroup.id.14374	Weighted median	8	-0.0190059	0.106586	0.858476	-0.227915	0.189903	0.981174	0.796192	1.20913	0.98 (0.80- 1.21)
ieu-b-4973	genus..Eubacteriumrectalegroup.id.14374	Inverse variance weighted	8	-0.0255414	0.0856224	0.765472	-0.193361	0.142278	0.974782	0.824184	1.1529	0.97 (0.82- 1.15)	0.957562
ieu-b-4973	genus..Eubacteriumrectalegroup.id.14374	Simple mode	8	-0.0254722	0.161192	0.8789	-0.341409	0.290464	0.974849	0.710768	1.33705	0.97 (0.71- 1.34)
ieu-b-4973	genus..Eubacteriumrectalegroup.id.14374	Weighted mode	8	-0.022357	0.155294	0.889584	-0.326732	0.282018	0.977891	0.721277	1.3258	0.98 (0.72- 1.33)
ieu-b-4973	genus..Eubacteriumruminantiumgroup.id.11340	MR Egger	17	0.0323706	0.143555	0.82464	-0.248998	0.313739	1.0329	0.779582	1.36853	1.03 (0.78- 1.37)
ieu-b-4973	genus..Eubacteriumruminantiumgroup.id.11340	Weighted median	17	0.0333758	0.055956	0.550864	-0.0762978	0.143049	1.03394	0.92654	1.15379	1.03 (0.93- 1.15)
ieu-b-4973	genus..Eubacteriumruminantiumgroup.id.11340	Inverse variance weighted	17	0.0166291	0.0398868	0.676745	-0.061549	0.0948072	1.01677	0.940307	1.09945	1.02 (0.94- 1.10)	0.94863
ieu-b-4973	genus..Eubacteriumruminantiumgroup.id.11340	Simple mode	17	0.0415519	0.0958742	0.670511	-0.146361	0.229465	1.04243	0.863845	1.25793	1.04 (0.86- 1.26)
ieu-b-4973	genus..Eubacteriumruminantiumgroup.id.11340	Weighted mode	17	0.0341548	0.0832062	0.686896	-0.128929	0.197239	1.03474	0.879036	1.21804	1.03 (0.88- 1.22)
ieu-b-4973	genus..Eubacteriumventriosumgroup.id.11341	MR Egger	12	-0.0210569	0.38263	0.957197	-0.771012	0.728898	0.979163	0.462545	2.0728	0.98 (0.46- 2.07)
ieu-b-4973	genus..Eubacteriumventriosumgroup.id.11341	Weighted median	12	-0.170154	0.0929274	0.0670938	-0.352292	0.0119834	0.843535	0.703075	1.01206	0.84 (0.70- 1.01)
ieu-b-4973	genus..Eubacteriumventriosumgroup.id.11341	Inverse variance weighted	12	-0.0235442	0.0879548	0.788942	-0.195936	0.148847	0.976731	0.822065	1.1605	0.98 (0.82- 1.16)	0.957562
ieu-b-4973	genus..Eubacteriumventriosumgroup.id.11341	Simple mode	12	-0.256996	0.165484	0.148705	-0.581345	0.0673535	0.773371	0.559146	1.06967	0.77 (0.56- 1.07)
ieu-b-4973	genus..Eubacteriumventriosumgroup.id.11341	Weighted mode	12	-0.256996	0.15678	0.129426	-0.564284	0.0502924	0.773371	0.568767	1.05158	0.77 (0.57- 1.05)
ieu-b-4973	genus..Eubacteriumxylanophilumgroup.id.14375	MR Egger	9	0.0217564	0.22215	0.924729	-0.413658	0.457171	1.02199	0.661227	1.5796	1.02 (0.66- 1.58)
ieu-b-4973	genus..Eubacteriumxylanophilumgroup.id.14375	Weighted median	9	0.185336	0.0930589	0.0464153	0.0029404	0.367731	1.20362	1.00294	1.44445	1.20 (1.00- 1.44)
ieu-b-4973	genus..Eubacteriumxylanophilumgroup.id.14375	Inverse variance weighted	9	0.0792326	0.0712576	0.266174	-0.0604324	0.218897	1.08246	0.941357	1.2447	1.08 (0.94- 1.24)	0.924126
ieu-b-4973	genus..Eubacteriumxylanophilumgroup.id.14375	Simple mode	9	0.23754	0.160607	0.177398	-0.0772499	0.55233	1.26813	0.925659	1.7373	1.27 (0.93- 1.74)
ieu-b-4973	genus..Eubacteriumxylanophilumgroup.id.14375	Weighted mode	9	0.23754	0.175909	0.213857	-0.107241	0.582321	1.26813	0.898309	1.79019	1.27 (0.90- 1.79)
ieu-b-4973	genus..Ruminococcusgauvreauiigroup.id.11342	MR Egger	12	-0.0125646	0.269637	0.963751	-0.541054	0.515925	0.987514	0.582134	1.67519	0.99 (0.58- 1.68)
ieu-b-4973	genus..Ruminococcusgauvreauiigroup.id.11342	Weighted median	12	-0.0287625	0.0841136	0.73239	-0.193625	0.1361	0.971647	0.823967	1.1458	0.97 (0.82- 1.15)
ieu-b-4973	genus..Ruminococcusgauvreauiigroup.id.11342	Inverse variance weighted	12	-0.0416416	0.0621976	0.503174	-0.163549	0.0802657	0.959214	0.849125	1.08357	0.96 (0.85- 1.08)	0.924126
ieu-b-4973	genus..Ruminococcusgauvreauiigroup.id.11342	Simple mode	12	-0.0685673	0.156942	0.670639	-0.376173	0.239039	0.933731	0.686483	1.27003	0.93 (0.69- 1.27)
ieu-b-4973	genus..Ruminococcusgauvreauiigroup.id.11342	Weighted mode	12	-0.0341097	0.154011	0.82878	-0.335971	0.267752	0.966465	0.714644	1.30702	0.97 (0.71- 1.31)
ieu-b-4973	genus..Ruminococcusgnavusgroup.id.14376	MR Egger	12	0.140334	0.25301	0.591316	-0.355565	0.636234	1.15066	0.700777	1.88935	1.15 (0.70- 1.89)
ieu-b-4973	genus..Ruminococcusgnavusgroup.id.14376	Weighted median	12	0.0266481	0.0600244	0.657076	-0.0909998	0.144296	1.02701	0.913018	1.15523	1.03 (0.91- 1.16)
ieu-b-4973	genus..Ruminococcusgnavusgroup.id.14376	Inverse variance weighted	12	0.0338364	0.0544353	0.534212	-0.0728568	0.14053	1.03442	0.929734	1.15088	1.03 (0.93- 1.15)	0.924126
ieu-b-4973	genus..Ruminococcusgnavusgroup.id.14376	Simple mode	12	0.0283336	0.0960947	0.773598	-0.160012	0.216679	1.02874	0.852133	1.24195	1.03 (0.85- 1.24)
ieu-b-4973	genus..Ruminococcusgnavusgroup.id.14376	Weighted mode	12	0.0283336	0.0864673	0.749305	-0.141142	0.197809	1.02874	0.868366	1.21873	1.03 (0.87- 1.22)
ieu-b-4973	genus..Ruminococcustorquesgroup.id.14377	MR Egger	9	0.206726	0.224116	0.387005	-0.232542	0.645995	1.22965	0.792517	1.90788	1.23 (0.79- 1.91)
ieu-b-4973	genus..Ruminococcustorquesgroup.id.14377	Weighted median	9	-0.0709989	0.111182	0.523095	-0.288916	0.146918	0.931463	0.749075	1.15826	0.93 (0.75- 1.16)
ieu-b-4973	genus..Ruminococcustorquesgroup.id.14377	Inverse variance weighted	9	-0.0355967	0.0867463	0.681546	-0.205619	0.134426	0.965029	0.814143	1.14388	0.97 (0.81- 1.14)	0.94863
ieu-b-4973	genus..Ruminococcustorquesgroup.id.14377	Simple mode	9	-0.158345	0.184551	0.415858	-0.520065	0.203376	0.853556	0.594482	1.22553	0.85 (0.59- 1.23)
ieu-b-4973	genus..Ruminococcustorquesgroup.id.14377	Weighted mode	9	-0.13802	0.169894	0.440072	-0.471013	0.194973	0.871081	0.624369	1.21528	0.87 (0.62- 1.22)
ieu-b-4973	genus.Actinomyces.id.423	MR Egger	6	0.0397236	0.218005	0.864276	-0.387566	0.467013	1.04052	0.678707	1.59522	1.04 (0.68- 1.60)
ieu-b-4973	genus.Actinomyces.id.423	Weighted median	6	0.0277406	0.0817524	0.734365	-0.132494	0.187975	1.02813	0.875908	1.2068	1.03 (0.88- 1.21)
ieu-b-4973	genus.Actinomyces.id.423	Inverse variance weighted	6	0.00688169	0.0787225	0.93034	-0.147415	0.161178	1.00691	0.862936	1.17489	1.01 (0.86- 1.17)	0.987965
ieu-b-4973	genus.Actinomyces.id.423	Simple mode	6	0.0779298	0.132701	0.582546	-0.182164	0.338024	1.08105	0.833464	1.40217	1.08 (0.83- 1.40)
ieu-b-4973	genus.Actinomyces.id.423	Weighted mode	6	0.0451005	0.104793	0.684841	-0.160294	0.250495	1.04613	0.851893	1.28466	1.05 (0.85- 1.28)
ieu-b-4973	genus.Adlercreutzia.id.812	MR Egger	8	-0.295303	0.278615	0.329983	-0.841389	0.250783	0.744306	0.431111	1.28503	0.74 (0.43- 1.29)
ieu-b-4973	genus.Adlercreutzia.id.812	Weighted median	8	0.000965558	0.0781418	0.990141	-0.152192	0.154123	1.00097	0.858823	1.16663	1.00 (0.86- 1.17)
ieu-b-4973	genus.Adlercreutzia.id.812	Inverse variance weighted	8	-0.0117956	0.06179	0.848606	-0.132904	0.109313	0.988274	0.875549	1.11551	0.99 (0.88- 1.12)	0.971001
ieu-b-4973	genus.Adlercreutzia.id.812	Simple mode	8	0.00416461	0.124461	0.974241	-0.239778	0.248107	1.00417	0.786802	1.2816	1.00 (0.79- 1.28)
ieu-b-4973	genus.Adlercreutzia.id.812	Weighted mode	8	0.00617498	0.128937	0.96314	-0.246541	0.258891	1.00619	0.7815	1.29549	1.01 (0.78- 1.30)
ieu-b-4973	genus.Akkermansia.id.4037	MR Egger	11	-0.0916741	0.204356	0.664326	-0.492212	0.308864	0.912402	0.611273	1.36188	0.91 (0.61- 1.36)
ieu-b-4973	genus.Akkermansia.id.4037	Weighted median	11	-0.0526288	0.0749298	0.482445	-0.199491	0.0942337	0.948732	0.819147	1.09882	0.95 (0.82- 1.10)
ieu-b-4973	genus.Akkermansia.id.4037	Inverse variance weighted	11	-0.0569109	0.058466	0.330354	-0.171504	0.0576824	0.944678	0.842397	1.05938	0.94 (0.84- 1.06)	0.924126
ieu-b-4973	genus.Akkermansia.id.4037	Simple mode	11	-0.0491266	0.122261	0.696273	-0.288759	0.190506	0.952061	0.749193	1.20986	0.95 (0.75- 1.21)
ieu-b-4973	genus.Akkermansia.id.4037	Weighted mode	11	-0.0480196	0.107755	0.665352	-0.25922	0.16318	0.953115	0.771654	1.17725	0.95 (0.77- 1.18)
ieu-b-4973	genus.Alistipes.id.968	MR Egger	14	-0.284583	0.37065	0.457451	-1.01106	0.44189	0.752328	0.363834	1.55564	0.75 (0.36- 1.56)
ieu-b-4973	genus.Alistipes.id.968	Weighted median	14	0.0783738	0.0991903	0.429448	-0.116039	0.272787	1.08153	0.89044	1.31362	1.08 (0.89- 1.31)
ieu-b-4973	genus.Alistipes.id.968	Inverse variance weighted	14	-0.0217667	0.0753633	0.772716	-0.169479	0.125945	0.978468	0.844105	1.13422	0.98 (0.84- 1.13)	0.957562
ieu-b-4973	genus.Alistipes.id.968	Simple mode	14	0.147978	0.180511	0.427121	-0.205824	0.501779	1.15949	0.813977	1.65166	1.16 (0.81- 1.65)
ieu-b-4973	genus.Alistipes.id.968	Weighted mode	14	0.141228	0.170899	0.423494	-0.193734	0.476191	1.15169	0.823877	1.60993	1.15 (0.82- 1.61)
ieu-b-4973	genus.Allisonella.id.2174	MR Egger	6	-0.00128991	0.366259	0.997359	-0.719157	0.716577	0.998711	0.487163	2.04741	1.00 (0.49- 2.05)
ieu-b-4973	genus.Allisonella.id.2174	Weighted median	6	-0.00547959	0.0597826	0.926969	-0.122654	0.111694	0.994535	0.88457	1.11817	0.99 (0.88- 1.12)
ieu-b-4973	genus.Allisonella.id.2174	Inverse variance weighted	6	-0.0337288	0.0546069	0.536796	-0.140758	0.0733007	0.966834	0.868699	1.07605	0.97 (0.87- 1.08)	0.924126
ieu-b-4973	genus.Allisonella.id.2174	Simple mode	6	-0.0203017	0.0831837	0.816884	-0.183342	0.142738	0.979903	0.832484	1.15343	0.98 (0.83- 1.15)
ieu-b-4973	genus.Allisonella.id.2174	Weighted mode	6	-0.0150387	0.0730935	0.845104	-0.158302	0.128224	0.985074	0.853592	1.13681	0.99 (0.85- 1.14)
ieu-b-4973	genus.Alloprevotella.id.961	MR Egger	6	0.228895	0.561387	0.704351	-0.871424	1.32921	1.25721	0.418355	3.77807	1.26 (0.42- 3.78)
ieu-b-4973	genus.Alloprevotella.id.961	Weighted median	6	-0.013365	0.0577041	0.816839	-0.126465	0.0997351	0.986724	0.881205	1.10488	0.99 (0.88- 1.10)
ieu-b-4973	genus.Alloprevotella.id.961	Inverse variance weighted	6	-0.0336766	0.0554464	0.543604	-0.142352	0.0749983	0.966884	0.867316	1.07788	0.97 (0.87- 1.08)	0.924126
ieu-b-4973	genus.Alloprevotella.id.961	Simple mode	6	0.0158651	0.097225	0.876767	-0.174696	0.206426	1.01599	0.839712	1.22928	1.02 (0.84- 1.23)
ieu-b-4973	genus.Alloprevotella.id.961	Weighted mode	6	0.0193824	0.0941005	0.844934	-0.165055	0.203819	1.01957	0.847847	1.22608	1.02 (0.85- 1.23)
ieu-b-4973	genus.Anaerofilum.id.2053	MR Egger	10	-0.427778	0.208318	0.0741056	-0.83608	-0.0194754	0.651956	0.433406	0.980713	0.65 (0.43- 0.98)
ieu-b-4973	genus.Anaerofilum.id.2053	Weighted median	10	-0.0568372	0.0541027	0.293469	-0.162878	0.0492042	0.944748	0.849694	1.05043	0.94 (0.85- 1.05)
ieu-b-4973	genus.Anaerofilum.id.2053	Inverse variance weighted	10	-0.0315723	0.0416306	0.448216	-0.113168	0.0500236	0.968921	0.893	1.0513	0.97 (0.89- 1.05)	0.924126
ieu-b-4973	genus.Anaerofilum.id.2053	Simple mode	10	-0.0719754	0.0883485	0.436284	-0.245139	0.101188	0.930554	0.782596	1.10648	0.93 (0.78- 1.11)
ieu-b-4973	genus.Anaerofilum.id.2053	Weighted mode	10	-0.0719754	0.0874058	0.431524	-0.243291	0.09934	0.930554	0.784043	1.10444	0.93 (0.78- 1.10)
ieu-b-4973	genus.Anaerostipes.id.1991	MR Egger	11	0.0847863	0.270006	0.760665	-0.444425	0.613997	1.08848	0.641193	1.8478	1.09 (0.64- 1.85)
ieu-b-4973	genus.Anaerostipes.id.1991	Weighted median	11	0.115364	0.10026	0.249877	-0.0811456	0.311873	1.12228	0.922059	1.36598	1.12 (0.92- 1.37)
ieu-b-4973	genus.Anaerostipes.id.1991	Inverse variance weighted	11	-0.0163933	0.0819302	0.841411	-0.176976	0.14419	0.98374	0.8378	1.1551	0.98 (0.84- 1.16)	0.971001
ieu-b-4973	genus.Anaerostipes.id.1991	Simple mode	11	0.16489	0.176832	0.373061	-0.181701	0.511481	1.17926	0.833851	1.66776	1.18 (0.83- 1.67)
ieu-b-4973	genus.Anaerostipes.id.1991	Weighted mode	11	0.16489	0.14844	0.29264	-0.126052	0.455832	1.17926	0.881569	1.57749	1.18 (0.88- 1.58)
ieu-b-4973	genus.Anaerotruncus.id.2054	MR Egger	13	0.310764	0.236061	0.214791	-0.151915	0.773444	1.36447	0.859061	2.16722	1.36 (0.86- 2.17)
ieu-b-4973	genus.Anaerotruncus.id.2054	Weighted median	13	0.127152	0.0937276	0.174903	-0.0565537	0.310859	1.13559	0.945016	1.3646	1.14 (0.95- 1.36)
ieu-b-4973	genus.Anaerotruncus.id.2054	Inverse variance weighted	13	0.124501	0.0736262	0.0908392	-0.0198064	0.268808	1.13258	0.980389	1.3084	1.13 (0.98- 1.31)	0.924126
ieu-b-4973	genus.Anaerotruncus.id.2054	Simple mode	13	0.154464	0.196295	0.446605	-0.230275	0.539203	1.16703	0.794315	1.71464	1.17 (0.79- 1.71)
ieu-b-4973	genus.Anaerotruncus.id.2054	Weighted mode	13	0.214861	0.177936	0.250495	-0.133894	0.563616	1.23969	0.874683	1.75701	1.24 (0.87- 1.76)
ieu-b-4973	genus.Bacteroides.id.918	MR Egger	9	-0.285027	0.437126	0.535186	-1.14179	0.571739	0.751994	0.319246	1.77135	0.75 (0.32- 1.77)
ieu-b-4973	genus.Bacteroides.id.918	Weighted median	9	-0.196895	0.111843	0.0783295	-0.416107	0.0223169	0.821277	0.65961	1.02257	0.82 (0.66- 1.02)
ieu-b-4973	genus.Bacteroides.id.918	Inverse variance weighted	9	-0.165888	0.0830758	0.0458439	-0.328717	-0.00305952	0.847141	0.719847	0.996945	0.85 (0.72- 1.00)	0.924126
ieu-b-4973	genus.Bacteroides.id.918	Simple mode	9	-0.222559	0.153408	0.184896	-0.523239	0.0781201	0.800467	0.592598	1.08125	0.80 (0.59- 1.08)
ieu-b-4973	genus.Bacteroides.id.918	Weighted mode	9	-0.233009	0.151542	0.162706	-0.530031	0.0640127	0.792146	0.588587	1.06611	0.79 (0.59- 1.07)
ieu-b-4973	genus.Barnesiella.id.944	MR Egger	14	-0.00721303	0.224058	0.974848	-0.446366	0.43194	0.992813	0.639949	1.54024	0.99 (0.64- 1.54)
ieu-b-4973	genus.Barnesiella.id.944	Weighted median	14	-0.00867945	0.087354	0.920853	-0.179893	0.162534	0.991358	0.835359	1.17649	0.99 (0.84- 1.18)
ieu-b-4973	genus.Barnesiella.id.944	Inverse variance weighted	14	-0.0258788	0.0640626	0.686241	-0.151441	0.0996839	0.974453	0.859468	1.10482	0.97 (0.86- 1.10)	0.94863
ieu-b-4973	genus.Barnesiella.id.944	Simple mode	14	-0.00741206	0.137903	0.957953	-0.277701	0.262877	0.992615	0.757523	1.30067	0.99 (0.76- 1.30)
ieu-b-4973	genus.Barnesiella.id.944	Weighted mode	14	0.0076605	0.142154	0.957843	-0.27096	0.286281	1.00769	0.762647	1.33147	1.01 (0.76- 1.33)
ieu-b-4973	genus.Bifidobacterium.id.436	MR Egger	12	-0.172971	0.187253	0.37738	-0.539987	0.194046	0.841162	0.582756	1.21415	0.84 (0.58- 1.21)
ieu-b-4973	genus.Bifidobacterium.id.436	Weighted median	12	0.0650745	0.0853593	0.445845	-0.10223	0.232379	1.06724	0.902822	1.2616	1.07 (0.90- 1.26)
ieu-b-4973	genus.Bifidobacterium.id.436	Inverse variance weighted	12	-0.0656041	0.0711665	0.356612	-0.20509	0.0738822	0.936502	0.814574	1.07668	0.94 (0.81- 1.08)	0.924126
ieu-b-4973	genus.Bifidobacterium.id.436	Simple mode	12	0.0875177	0.132115	0.521329	-0.171427	0.346462	1.09146	0.842462	1.41406	1.09 (0.84- 1.41)
ieu-b-4973	genus.Bifidobacterium.id.436	Weighted mode	12	0.0875177	0.137245	0.536734	-0.181483	0.356519	1.09146	0.834032	1.42835	1.09 (0.83- 1.43)
ieu-b-4973	genus.Bilophila.id.3170	MR Egger	12	-0.280575	0.297847	0.368387	-0.864356	0.303205	0.755349	0.421323	1.35419	0.76 (0.42- 1.35)
ieu-b-4973	genus.Bilophila.id.3170	Weighted median	12	-0.0559371	0.088029	0.525142	-0.228474	0.1166	0.945599	0.795747	1.12367	0.95 (0.80- 1.12)
ieu-b-4973	genus.Bilophila.id.3170	Inverse variance weighted	12	-0.086556	0.0650646	0.183417	-0.214083	0.0409707	0.917084	0.807282	1.04182	0.92 (0.81- 1.04)	0.924126
ieu-b-4973	genus.Bilophila.id.3170	Simple mode	12	-0.0361638	0.157094	0.822157	-0.344068	0.27174	0.964482	0.708881	1.31225	0.96 (0.71- 1.31)
ieu-b-4973	genus.Bilophila.id.3170	Weighted mode	12	-0.0501934	0.144562	0.734985	-0.333534	0.233147	0.951046	0.716388	1.26257	0.95 (0.72- 1.26)
ieu-b-4973	genus.Blautia.id.1992	MR Egger	13	0.0521207	0.138959	0.714732	-0.220239	0.32448	1.0535	0.802327	1.38331	1.05 (0.80- 1.38)
ieu-b-4973	genus.Blautia.id.1992	Weighted median	13	0.0412524	0.0869091	0.635028	-0.129089	0.211594	1.04212	0.878895	1.23565	1.04 (0.88- 1.24)
ieu-b-4973	genus.Blautia.id.1992	Inverse variance weighted	13	0.00599375	0.0623632	0.923433	-0.116238	0.128226	1.00601	0.890263	1.13681	1.01 (0.89- 1.14)	0.987965
ieu-b-4973	genus.Blautia.id.1992	Simple mode	13	0.0542602	0.147682	0.71971	-0.235197	0.343717	1.05576	0.790415	1.41018	1.06 (0.79- 1.41)
ieu-b-4973	genus.Blautia.id.1992	Weighted mode	13	0.0766493	0.113627	0.512737	-0.14606	0.299358	1.07966	0.864106	1.34899	1.08 (0.86- 1.35)
ieu-b-4973	genus.Butyricicoccus.id.2055	MR Egger	7	-0.128179	0.151301	0.43556	-0.424728	0.168371	0.879696	0.653948	1.18338	0.88 (0.65- 1.18)
ieu-b-4973	genus.Butyricicoccus.id.2055	Weighted median	7	-0.0917898	0.108835	0.399014	-0.305107	0.121527	0.912297	0.737045	1.12922	0.91 (0.74- 1.13)
ieu-b-4973	genus.Butyricicoccus.id.2055	Inverse variance weighted	7	-0.0830612	0.0768866	0.280005	-0.233759	0.0676365	0.920295	0.791553	1.06998	0.92 (0.79- 1.07)	0.924126
ieu-b-4973	genus.Butyricicoccus.id.2055	Simple mode	7	0.074839	0.151076	0.637953	-0.221269	0.370947	1.07771	0.801501	1.44911	1.08 (0.80- 1.45)
ieu-b-4973	genus.Butyricicoccus.id.2055	Weighted mode	7	-0.0946461	0.116075	0.446003	-0.322153	0.132861	0.909695	0.724587	1.14209	0.91 (0.72- 1.14)
ieu-b-4973	genus.Butyricimonas.id.945	MR Egger	13	0.0192448	0.178008	0.915854	-0.329651	0.368141	1.01943	0.719175	1.44505	1.02 (0.72- 1.45)
ieu-b-4973	genus.Butyricimonas.id.945	Weighted median	13	0.07882	0.071388	0.269547	-0.0611005	0.218741	1.08201	0.940729	1.24451	1.08 (0.94- 1.24)
ieu-b-4973	genus.Butyricimonas.id.945	Inverse variance weighted	13	0.0511227	0.0531916	0.336499	-0.0531327	0.155378	1.05245	0.948254	1.1681	1.05 (0.95- 1.17)	0.924126
ieu-b-4973	genus.Butyricimonas.id.945	Simple mode	13	0.131124	0.130815	0.335954	-0.125274	0.387522	1.14011	0.882255	1.47333	1.14 (0.88- 1.47)
ieu-b-4973	genus.Butyricimonas.id.945	Weighted mode	13	0.117539	0.11937	0.344225	-0.116425	0.351504	1.12473	0.890097	1.4212	1.12 (0.89- 1.42)
ieu-b-4973	genus.Butyrivibrio.id.1993	MR Egger	15	0.0479302	0.143075	0.742969	-0.232497	0.328357	1.0491	0.792552	1.38869	1.05 (0.79- 1.39)
ieu-b-4973	genus.Butyrivibrio.id.1993	Weighted median	15	-0.042363	0.0423299	0.316932	-0.12533	0.0406036	0.958522	0.882206	1.04144	0.96 (0.88- 1.04)
ieu-b-4973	genus.Butyrivibrio.id.1993	Inverse variance weighted	15	0.00255527	0.0310937	0.934504	-0.0583883	0.0634989	1.00256	0.943284	1.06556	1.00 (0.94- 1.07)	0.987965
ieu-b-4973	genus.Butyrivibrio.id.1993	Simple mode	15	-0.0828623	0.0725595	0.272614	-0.225079	0.0593544	0.920478	0.798453	1.06115	0.92 (0.80- 1.06)
ieu-b-4973	genus.Butyrivibrio.id.1993	Weighted mode	15	-0.0828623	0.0758445	0.293045	-0.231517	0.0657929	0.920478	0.793329	1.06801	0.92 (0.79- 1.07)
ieu-b-4973	genus.CandidatusSoleaferrea.id.11350	MR Egger	10	-0.951006	0.504023	0.0958926	-1.93889	0.0368794	0.386352	0.143863	1.03757	0.39 (0.14- 1.04)
ieu-b-4973	genus.CandidatusSoleaferrea.id.11350	Weighted median	10	-0.036798	0.0613082	0.548365	-0.156962	0.0833662	0.963871	0.854736	1.08694	0.96 (0.85- 1.09)
ieu-b-4973	genus.CandidatusSoleaferrea.id.11350	Inverse variance weighted	10	-0.0624786	0.0479368	0.192454	-0.156435	0.0314775	0.939433	0.855187	1.03198	0.94 (0.86- 1.03)	0.924126
ieu-b-4973	genus.CandidatusSoleaferrea.id.11350	Simple mode	10	-0.0352768	0.095526	0.72045	-0.222508	0.151954	0.965338	0.800509	1.16411	0.97 (0.80- 1.16)
ieu-b-4973	genus.CandidatusSoleaferrea.id.11350	Weighted mode	10	-0.0325754	0.100693	0.753698	-0.229934	0.164783	0.967949	0.794586	1.17914	0.97 (0.79- 1.18)
ieu-b-4973	genus.Catenibacterium.id.2153	MR Egger	5	-0.611917	0.430682	0.250477	-1.45605	0.23222	0.54231	0.233154	1.2614	0.54 (0.23- 1.26)
ieu-b-4973	genus.Catenibacterium.id.2153	Weighted median	5	0.00568526	0.0633695	0.928513	-0.118519	0.129889	1.0057	0.888235	1.1387	1.01 (0.89- 1.14)
ieu-b-4973	genus.Catenibacterium.id.2153	Inverse variance weighted	5	0.0123577	0.0521921	0.812832	-0.0899388	0.114654	1.01243	0.913987	1.12149	1.01 (0.91- 1.12)	0.96727
ieu-b-4973	genus.Catenibacterium.id.2153	Simple mode	5	-0.0272844	0.0900163	0.77692	-0.203716	0.149148	0.973084	0.815694	1.16084	0.97 (0.82- 1.16)
ieu-b-4973	genus.Catenibacterium.id.2153	Weighted mode	5	-0.0202071	0.0895378	0.832511	-0.195701	0.155287	0.979996	0.822258	1.16799	0.98 (0.82- 1.17)
ieu-b-4973	genus.ChristensenellaceaeR.7group.id.11283	MR Egger	9	-0.0941287	0.455903	0.842304	-0.987699	0.799442	0.910166	0.372433	2.2243	0.91 (0.37- 2.22)
ieu-b-4973	genus.ChristensenellaceaeR.7group.id.11283	Weighted median	9	-0.198581	0.115972	0.0868392	-0.425886	0.0287249	0.819894	0.653191	1.02914	0.82 (0.65- 1.03)
ieu-b-4973	genus.ChristensenellaceaeR.7group.id.11283	Inverse variance weighted	9	-0.162726	0.134524	0.226417	-0.426393	0.100941	0.849824	0.65286	1.10621	0.85 (0.65- 1.11)	0.924126
ieu-b-4973	genus.ChristensenellaceaeR.7group.id.11283	Simple mode	9	-0.212814	0.211402	0.343564	-0.627162	0.201534	0.808306	0.534105	1.22328	0.81 (0.53- 1.22)
ieu-b-4973	genus.ChristensenellaceaeR.7group.id.11283	Weighted mode	9	-0.212814	0.18403	0.280878	-0.573513	0.147885	0.808306	0.563542	1.15938	0.81 (0.56- 1.16)
ieu-b-4973	genus.Clostridiumsensustricto1.id.1873	MR Egger	7	0.0442767	0.15229	0.782924	-0.254212	0.342765	1.04527	0.775528	1.40884	1.05 (0.78- 1.41)
ieu-b-4973	genus.Clostridiumsensustricto1.id.1873	Weighted median	7	-0.0302113	0.0881198	0.731716	-0.202926	0.142503	0.97024	0.816339	1.15316	0.97 (0.82- 1.15)
ieu-b-4973	genus.Clostridiumsensustricto1.id.1873	Inverse variance weighted	7	-0.0245026	0.070232	0.727179	-0.162157	0.113152	0.975795	0.850307	1.1198	0.98 (0.85- 1.12)	0.957562
ieu-b-4973	genus.Clostridiumsensustricto1.id.1873	Simple mode	7	-0.063007	0.123692	0.628667	-0.305443	0.179429	0.938937	0.736797	1.19653	0.94 (0.74- 1.20)
ieu-b-4973	genus.Clostridiumsensustricto1.id.1873	Weighted mode	7	-0.0794921	0.115482	0.516948	-0.305837	0.146853	0.923585	0.736507	1.15818	0.92 (0.74- 1.16)
ieu-b-4973	genus.Collinsella.id.815	MR Egger	8	0.47499	0.291943	0.154863	-0.0972195	1.0472	1.608	0.907357	2.84966	1.61 (0.91- 2.85)
ieu-b-4973	genus.Collinsella.id.815	Weighted median	8	0.133001	0.100977	0.187788	-0.0649128	0.330915	1.14225	0.937149	1.39224	1.14 (0.94- 1.39)
ieu-b-4973	genus.Collinsella.id.815	Inverse variance weighted	8	0.0869435	0.0802655	0.27872	-0.0703769	0.244264	1.09084	0.932043	1.27668	1.09 (0.93- 1.28)	0.924126
ieu-b-4973	genus.Collinsella.id.815	Simple mode	8	0.163139	0.151888	0.318415	-0.134563	0.46084	1.1772	0.874098	1.58541	1.18 (0.87- 1.59)
ieu-b-4973	genus.Collinsella.id.815	Weighted mode	8	0.154457	0.153397	0.34751	-0.146202	0.455115	1.16702	0.863983	1.57636	1.17 (0.86- 1.58)
ieu-b-4973	genus.Coprobacter.id.949	MR Egger	11	0.185484	0.176319	0.320232	-0.1601	0.531068	1.2038	0.852058	1.70075	1.20 (0.85- 1.70)
ieu-b-4973	genus.Coprobacter.id.949	Weighted median	11	0.0398039	0.0635272	0.530945	-0.0847094	0.164317	1.04061	0.918779	1.17859	1.04 (0.92- 1.18)
ieu-b-4973	genus.Coprobacter.id.949	Inverse variance weighted	11	0.0385903	0.0522355	0.460044	-0.0637913	0.140972	1.03934	0.938201	1.15139	1.04 (0.94- 1.15)	0.924126
ieu-b-4973	genus.Coprobacter.id.949	Simple mode	11	-0.00249465	0.111056	0.982521	-0.220164	0.215175	0.997508	0.802387	1.24008	1.00 (0.80- 1.24)
ieu-b-4973	genus.Coprobacter.id.949	Weighted mode	11	0.0889865	0.107756	0.428171	-0.122215	0.300188	1.09307	0.884958	1.35011	1.09 (0.88- 1.35)
ieu-b-4973	genus.Coprococcus1.id.11301	MR Egger	12	-0.242252	0.147945	0.13258	-0.532225	0.0477212	0.784858	0.587297	1.04888	0.78 (0.59- 1.05)
ieu-b-4973	genus.Coprococcus1.id.11301	Weighted median	12	-0.105512	0.0844669	0.21161	-0.271067	0.0600433	0.899864	0.762565	1.06188	0.90 (0.76- 1.06)
ieu-b-4973	genus.Coprococcus1.id.11301	Inverse variance weighted	12	-0.0285745	0.0623693	0.646844	-0.150818	0.0936692	0.97183	0.860004	1.0982	0.97 (0.86- 1.10)	0.94863
ieu-b-4973	genus.Coprococcus1.id.11301	Simple mode	12	-0.155644	0.142831	0.299136	-0.435592	0.124304	0.855864	0.646882	1.13236	0.86 (0.65- 1.13)
ieu-b-4973	genus.Coprococcus1.id.11301	Weighted mode	12	-0.166681	0.116663	0.180854	-0.395341	0.0619784	0.846469	0.67345	1.06394	0.85 (0.67- 1.06)
ieu-b-4973	genus.Coprococcus2.id.11302	MR Egger	8	-0.527154	0.671055	0.46201	-1.84242	0.788113	0.590282	0.158433	2.19924	0.59 (0.16- 2.20)
ieu-b-4973	genus.Coprococcus2.id.11302	Weighted median	8	-0.0991812	0.100915	0.325696	-0.296974	0.0986119	0.905579	0.743063	1.10364	0.91 (0.74- 1.10)
ieu-b-4973	genus.Coprococcus2.id.11302	Inverse variance weighted	8	-0.0637406	0.0821957	0.43806	-0.224844	0.097363	0.938248	0.798641	1.10226	0.94 (0.80- 1.10)	0.924126
ieu-b-4973	genus.Coprococcus2.id.11302	Simple mode	8	-0.245757	0.187718	0.231807	-0.613684	0.12217	0.782112	0.541353	1.12995	0.78 (0.54- 1.13)
ieu-b-4973	genus.Coprococcus2.id.11302	Weighted mode	8	-0.243053	0.174594	0.206517	-0.585258	0.0991514	0.78423	0.556962	1.10423	0.78 (0.56- 1.10)
ieu-b-4973	genus.Coprococcus3.id.11303	MR Egger	9	-0.150416	0.288077	0.617685	-0.715047	0.414216	0.86035	0.489169	1.51318	0.86 (0.49- 1.51)
ieu-b-4973	genus.Coprococcus3.id.11303	Weighted median	9	0.0106512	0.0982937	0.913709	-0.182004	0.203307	1.01071	0.833598	1.22545	1.01 (0.83- 1.23)
ieu-b-4973	genus.Coprococcus3.id.11303	Inverse variance weighted	9	-0.00151519	0.0764339	0.984184	-0.151326	0.148295	0.998486	0.859568	1.15986	1.00 (0.86- 1.16)	0.996735
ieu-b-4973	genus.Coprococcus3.id.11303	Simple mode	9	0.0200462	0.151983	0.898322	-0.27784	0.317933	1.02025	0.757418	1.37428	1.02 (0.76- 1.37)
ieu-b-4973	genus.Coprococcus3.id.11303	Weighted mode	9	0.0139049	0.146929	0.926931	-0.274077	0.301887	1.014	0.760274	1.35241	1.01 (0.76- 1.35)
ieu-b-4973	genus.DefluviitaleaceaeUCG011.id.11287	MR Egger	8	-0.0771106	0.191215	0.70073	-0.451893	0.297672	0.925787	0.636422	1.34672	0.93 (0.64- 1.35)
ieu-b-4973	genus.DefluviitaleaceaeUCG011.id.11287	Weighted median	8	-0.00553212	0.0723102	0.939017	-0.14726	0.136196	0.994483	0.863069	1.14591	0.99 (0.86- 1.15)
ieu-b-4973	genus.DefluviitaleaceaeUCG011.id.11287	Inverse variance weighted	8	0.0193148	0.0568562	0.734073	-0.0921235	0.130753	1.0195	0.911993	1.13969	1.02 (0.91- 1.14)	0.957562
ieu-b-4973	genus.DefluviitaleaceaeUCG011.id.11287	Simple mode	8	-0.0214334	0.101675	0.839047	-0.220717	0.17785	0.978795	0.801943	1.19465	0.98 (0.80- 1.19)
ieu-b-4973	genus.DefluviitaleaceaeUCG011.id.11287	Weighted mode	8	-0.0137218	0.0978602	0.892437	-0.205528	0.178084	0.986372	0.814217	1.19493	0.99 (0.81- 1.19)
ieu-b-4973	genus.Desulfovibrio.id.3173	MR Egger	10	0.109325	0.165667	0.527852	-0.215383	0.434033	1.11552	0.806232	1.54347	1.12 (0.81- 1.54)
ieu-b-4973	genus.Desulfovibrio.id.3173	Weighted median	10	0.0928932	0.072113	0.19769	-0.0484483	0.234235	1.09734	0.952707	1.26394	1.10 (0.95- 1.26)
ieu-b-4973	genus.Desulfovibrio.id.3173	Inverse variance weighted	10	0.0607366	0.0562951	0.280633	-0.0496017	0.171075	1.06262	0.951608	1.18658	1.06 (0.95- 1.19)	0.924126
ieu-b-4973	genus.Desulfovibrio.id.3173	Simple mode	10	-0.0626315	0.123493	0.624231	-0.304678	0.179415	0.93929	0.737361	1.19652	0.94 (0.74- 1.20)
ieu-b-4973	genus.Desulfovibrio.id.3173	Weighted mode	10	-0.0589941	0.116645	0.625181	-0.287618	0.16963	0.942712	0.750048	1.18487	0.94 (0.75- 1.18)
ieu-b-4973	genus.Dialister.id.2183	MR Egger	11	0.0894002	0.248715	0.727548	-0.39808	0.576881	1.09352	0.671608	1.78048	1.09 (0.67- 1.78)
ieu-b-4973	genus.Dialister.id.2183	Weighted median	11	-0.0618776	0.0820856	0.450958	-0.222765	0.0990102	0.939998	0.800303	1.10408	0.94 (0.80- 1.10)
ieu-b-4973	genus.Dialister.id.2183	Inverse variance weighted	11	-0.051021	0.0622395	0.412357	-0.17301	0.0709684	0.950259	0.841129	1.07355	0.95 (0.84- 1.07)	0.924126
ieu-b-4973	genus.Dialister.id.2183	Simple mode	11	-0.11466	0.134752	0.414734	-0.378774	0.149453	0.891669	0.6847	1.1612	0.89 (0.68- 1.16)
ieu-b-4973	genus.Dialister.id.2183	Weighted mode	11	-0.0972439	0.121128	0.440742	-0.334655	0.140167	0.907335	0.715585	1.15047	0.91 (0.72- 1.15)
ieu-b-4973	genus.Dorea.id.1997	MR Egger	9	-0.138143	0.21118	0.53391	-0.552056	0.27577	0.870974	0.575765	1.31755	0.87 (0.58- 1.32)
ieu-b-4973	genus.Dorea.id.1997	Weighted median	9	0.038169	0.107388	0.722268	-0.172312	0.24865	1.03891	0.841716	1.28229	1.04 (0.84- 1.28)
ieu-b-4973	genus.Dorea.id.1997	Inverse variance weighted	9	0.0519787	0.0777923	0.504024	-0.100494	0.204452	1.05335	0.90439	1.22685	1.05 (0.90- 1.23)	0.924126
ieu-b-4973	genus.Dorea.id.1997	Simple mode	9	0.0554982	0.155454	0.73032	-0.249191	0.360188	1.05707	0.779431	1.4336	1.06 (0.78- 1.43)
ieu-b-4973	genus.Dorea.id.1997	Weighted mode	9	0.0554982	0.130862	0.682669	-0.200992	0.311988	1.05707	0.817919	1.36614	1.06 (0.82- 1.37)
ieu-b-4973	genus.Eggerthella.id.819	MR Egger	10	0.074995	0.19807	0.714815	-0.313223	0.463213	1.07788	0.731087	1.58917	1.08 (0.73- 1.59)
ieu-b-4973	genus.Eggerthella.id.819	Weighted median	10	-0.048651	0.0573029	0.395873	-0.160965	0.0636627	0.952513	0.851322	1.06573	0.95 (0.85- 1.07)
ieu-b-4973	genus.Eggerthella.id.819	Inverse variance weighted	10	-0.0644037	0.0433873	0.137706	-0.149443	0.0206355	0.937626	0.861188	1.02085	0.94 (0.86- 1.02)	0.924126
ieu-b-4973	genus.Eggerthella.id.819	Simple mode	10	-0.0471726	0.104532	0.662468	-0.252055	0.157709	0.953923	0.777202	1.17083	0.95 (0.78- 1.17)
ieu-b-4973	genus.Eggerthella.id.819	Weighted mode	10	-0.050435	0.100575	0.628079	-0.247562	0.146692	0.950816	0.780702	1.158	0.95 (0.78- 1.16)
ieu-b-4973	genus.Eisenbergiella.id.11304	MR Egger	11	0.268692	0.444062	0.560073	-0.60167	1.13905	1.30825	0.547896	3.12381	1.31 (0.55- 3.12)
ieu-b-4973	genus.Eisenbergiella.id.11304	Weighted median	11	-0.0092995	0.0625773	0.881863	-0.131951	0.113352	0.990744	0.876384	1.12003	0.99 (0.88- 1.12)
ieu-b-4973	genus.Eisenbergiella.id.11304	Inverse variance weighted	11	-0.0245109	0.0551518	0.656735	-0.132608	0.0835867	0.975787	0.875808	1.08718	0.98 (0.88- 1.09)	0.94863
ieu-b-4973	genus.Eisenbergiella.id.11304	Simple mode	11	0.0316528	0.101141	0.760742	-0.166583	0.229889	1.03216	0.846553	1.25846	1.03 (0.85- 1.26)
ieu-b-4973	genus.Eisenbergiella.id.11304	Weighted mode	11	0.0223632	0.0955172	0.81961	-0.16485	0.209577	1.02262	0.84802	1.23316	1.02 (0.85- 1.23)
ieu-b-4973	genus.Enterorhabdus.id.820	MR Egger	7	0.175715	0.152524	0.301392	-0.123233	0.474662	1.1921	0.884058	1.60747	1.19 (0.88- 1.61)
ieu-b-4973	genus.Enterorhabdus.id.820	Weighted median	7	0.0274085	0.0725492	0.705585	-0.114788	0.169605	1.02779	0.891555	1.18484	1.03 (0.89- 1.18)
ieu-b-4973	genus.Enterorhabdus.id.820	Inverse variance weighted	7	0.0514115	0.0582351	0.37733	-0.0627293	0.165552	1.05276	0.939198	1.18004	1.05 (0.94- 1.18)	0.924126
ieu-b-4973	genus.Enterorhabdus.id.820	Simple mode	7	-0.0334224	0.118043	0.786588	-0.264787	0.197943	0.96713	0.767369	1.21889	0.97 (0.77- 1.22)
ieu-b-4973	genus.Enterorhabdus.id.820	Weighted mode	7	-0.0242396	0.113715	0.838259	-0.24712	0.198641	0.976052	0.781047	1.21974	0.98 (0.78- 1.22)
ieu-b-4973	genus.Erysipelatoclostridium.id.11381	MR Egger	15	0.307978	0.204974	0.15686	-0.0937709	0.709726	1.36067	0.910491	2.03343	1.36 (0.91- 2.03)
ieu-b-4973	genus.Erysipelatoclostridium.id.11381	Weighted median	15	-0.0740703	0.0659942	0.261703	-0.203419	0.0552784	0.928606	0.815936	1.05683	0.93 (0.82- 1.06)
ieu-b-4973	genus.Erysipelatoclostridium.id.11381	Inverse variance weighted	15	-0.0042898	0.0552859	0.938152	-0.11265	0.10407	0.995719	0.893463	1.10968	1.00 (0.89- 1.11)	0.987965
ieu-b-4973	genus.Erysipelatoclostridium.id.11381	Simple mode	15	-0.11306	0.143245	0.443113	-0.39382	0.1677	0.893097	0.674475	1.18258	0.89 (0.67- 1.18)
ieu-b-4973	genus.Erysipelatoclostridium.id.11381	Weighted mode	15	-0.107693	0.126803	0.410009	-0.356227	0.140842	0.897904	0.700314	1.15124	0.90 (0.70- 1.15)
ieu-b-4973	genus.ErysipelotrichaceaeUCG003.id.11384	MR Egger	16	0.0287815	0.156936	0.857117	-0.278814	0.336376	1.0292	0.756681	1.39987	1.03 (0.76- 1.40)
ieu-b-4973	genus.ErysipelotrichaceaeUCG003.id.11384	Weighted median	16	0.0203408	0.073404	0.781698	-0.123531	0.164213	1.02055	0.883794	1.17846	1.02 (0.88- 1.18)
ieu-b-4973	genus.ErysipelotrichaceaeUCG003.id.11384	Inverse variance weighted	16	-0.0587806	0.0566467	0.299424	-0.169808	0.052247	0.942914	0.843827	1.05364	0.94 (0.84- 1.05)	0.924126
ieu-b-4973	genus.ErysipelotrichaceaeUCG003.id.11384	Simple mode	16	0.0721303	0.136215	0.604186	-0.194851	0.339112	1.0748	0.822957	1.4037	1.07 (0.82- 1.40)
ieu-b-4973	genus.ErysipelotrichaceaeUCG003.id.11384	Weighted mode	16	0.0692199	0.12186	0.578421	-0.169626	0.308066	1.07167	0.84398	1.36079	1.07 (0.84- 1.36)
ieu-b-4973	genus.Escherichia.Shigella.id.3504	MR Egger	10	-0.0630254	0.175151	0.728285	-0.406321	0.28027	0.93892	0.666096	1.32349	0.94 (0.67- 1.32)
ieu-b-4973	genus.Escherichia.Shigella.id.3504	Weighted median	10	-0.080252	0.0768284	0.296226	-0.230836	0.0703317	0.922884	0.79387	1.07286	0.92 (0.79- 1.07)
ieu-b-4973	genus.Escherichia.Shigella.id.3504	Inverse variance weighted	10	-0.053138	0.0628763	0.398044	-0.176376	0.0700996	0.948249	0.838303	1.07262	0.95 (0.84- 1.07)	0.924126
ieu-b-4973	genus.Escherichia.Shigella.id.3504	Simple mode	10	-0.0922604	0.11714	0.451171	-0.321855	0.137335	0.911868	0.724803	1.14721	0.91 (0.72- 1.15)
ieu-b-4973	genus.Escherichia.Shigella.id.3504	Weighted mode	10	-0.0937361	0.116752	0.442737	-0.32257	0.135097	0.910523	0.724286	1.14465	0.91 (0.72- 1.14)
ieu-b-4973	genus.Faecalibacterium.id.2057	MR Egger	10	0.105751	0.126258	0.426583	-0.141716	0.353217	1.11154	0.867868	1.42364	1.11 (0.87- 1.42)
ieu-b-4973	genus.Faecalibacterium.id.2057	Weighted median	10	0.0521247	0.0847022	0.538299	-0.113892	0.218141	1.05351	0.892355	1.24376	1.05 (0.89- 1.24)
ieu-b-4973	genus.Faecalibacterium.id.2057	Inverse variance weighted	10	0.0541433	0.0638792	0.396668	-0.0710601	0.179347	1.05564	0.931406	1.19644	1.06 (0.93- 1.20)	0.924126
ieu-b-4973	genus.Faecalibacterium.id.2057	Simple mode	10	0.0275132	0.13387	0.841738	-0.234872	0.289899	1.0279	0.790672	1.33629	1.03 (0.79- 1.34)
ieu-b-4973	genus.Faecalibacterium.id.2057	Weighted mode	10	0.0670678	0.0994436	0.516985	-0.127842	0.261977	1.06937	0.879993	1.2995	1.07 (0.88- 1.30)
ieu-b-4973	genus.FamilyXIIIAD3011group.id.11293	MR Egger	13	-0.299753	0.368899	0.433704	-1.0228	0.42329	0.741001	0.359588	1.52698	0.74 (0.36- 1.53)
ieu-b-4973	genus.FamilyXIIIAD3011group.id.11293	Weighted median	13	-0.0655618	0.0896048	0.464365	-0.241187	0.110064	0.936541	0.785695	1.11635	0.94 (0.79- 1.12)
ieu-b-4973	genus.FamilyXIIIAD3011group.id.11293	Inverse variance weighted	13	-0.0742648	0.0749803	0.321951	-0.221226	0.0726966	0.928426	0.801535	1.0754	0.93 (0.80- 1.08)	0.924126
ieu-b-4973	genus.FamilyXIIIAD3011group.id.11293	Simple mode	13	-0.211988	0.165511	0.224462	-0.53639	0.112414	0.808974	0.584856	1.11898	0.81 (0.58- 1.12)
ieu-b-4973	genus.FamilyXIIIAD3011group.id.11293	Weighted mode	13	-0.0923223	0.166874	0.590255	-0.419396	0.234751	0.911811	0.657444	1.26459	0.91 (0.66- 1.26)
ieu-b-4973	genus.FamilyXIIIUCG001.id.11294	MR Egger	8	0.00405886	0.194164	0.984	-0.376502	0.38462	1.00407	0.686258	1.46906	1.00 (0.69- 1.47)
ieu-b-4973	genus.FamilyXIIIUCG001.id.11294	Weighted median	8	-0.0749218	0.0947508	0.429105	-0.260633	0.11079	0.927816	0.770563	1.11716	0.93 (0.77- 1.12)
ieu-b-4973	genus.FamilyXIIIUCG001.id.11294	Inverse variance weighted	8	0.00283755	0.0709375	0.968093	-0.1362	0.141875	1.00284	0.872668	1.15243	1.00 (0.87- 1.15)	0.996735
ieu-b-4973	genus.FamilyXIIIUCG001.id.11294	Simple mode	8	-0.0731567	0.147838	0.635863	-0.362919	0.216606	0.929455	0.695643	1.24185	0.93 (0.70- 1.24)
ieu-b-4973	genus.FamilyXIIIUCG001.id.11294	Weighted mode	8	-0.0885647	0.130397	0.518835	-0.344143	0.167013	0.915244	0.708828	1.18177	0.92 (0.71- 1.18)
ieu-b-4973	genus.Flavonifractor.id.2059	MR Egger	5	-0.42632	0.341498	0.300444	-1.09566	0.243016	0.652907	0.33432	1.27509	0.65 (0.33- 1.28)
ieu-b-4973	genus.Flavonifractor.id.2059	Weighted median	5	-0.0914226	0.107595	0.395494	-0.302308	0.119463	0.912632	0.73911	1.12689	0.91 (0.74- 1.13)
ieu-b-4973	genus.Flavonifractor.id.2059	Inverse variance weighted	5	-0.106876	0.0836107	0.20116	-0.270752	0.0570013	0.898637	0.762805	1.05866	0.90 (0.76- 1.06)	0.924126
ieu-b-4973	genus.Flavonifractor.id.2059	Simple mode	5	-0.0593891	0.141633	0.696524	-0.336989	0.218211	0.94234	0.713917	1.24385	0.94 (0.71- 1.24)
ieu-b-4973	genus.Flavonifractor.id.2059	Weighted mode	5	-0.0561026	0.138297	0.70575	-0.327165	0.21496	0.945442	0.720964	1.23981	0.95 (0.72- 1.24)
ieu-b-4973	genus.Fusicatenibacter.id.11305	MR Egger	18	-0.194825	0.312852	0.542231	-0.808014	0.418365	0.822979	0.445742	1.51947	0.82 (0.45- 1.52)
ieu-b-4973	genus.Fusicatenibacter.id.11305	Weighted median	18	-0.074461	0.0879642	0.397279	-0.246871	0.0979489	0.928244	0.781242	1.10291	0.93 (0.78- 1.10)
ieu-b-4973	genus.Fusicatenibacter.id.11305	Inverse variance weighted	18	-0.000314915	0.076956	0.996735	-0.151149	0.150519	0.999685	0.85972	1.16244	1.00 (0.86- 1.16)	0.996735
ieu-b-4973	genus.Fusicatenibacter.id.11305	Simple mode	18	-0.151949	0.170072	0.384096	-0.485291	0.181393	0.859032	0.615518	1.19889	0.86 (0.62- 1.20)
ieu-b-4973	genus.Fusicatenibacter.id.11305	Weighted mode	18	-0.155936	0.170217	0.372426	-0.489561	0.177689	0.855614	0.612896	1.19445	0.86 (0.61- 1.19)
ieu-b-4973	genus.Gordonibacter.id.821	MR Egger	12	-0.14338	0.146046	0.34938	-0.42963	0.14287	0.866425	0.65075	1.15358	0.87 (0.65- 1.15)
ieu-b-4973	genus.Gordonibacter.id.821	Weighted median	12	-0.0149013	0.0454556	0.743047	-0.103994	0.0741916	0.985209	0.901231	1.07701	0.99 (0.90- 1.08)
ieu-b-4973	genus.Gordonibacter.id.821	Inverse variance weighted	12	0.00891484	0.0342057	0.794382	-0.0581283	0.075958	1.00895	0.943529	1.07892	1.01 (0.94- 1.08)	0.957562
ieu-b-4973	genus.Gordonibacter.id.821	Simple mode	12	-0.0401736	0.0767704	0.611148	-0.190644	0.110296	0.960623	0.826427	1.11661	0.96 (0.83- 1.12)
ieu-b-4973	genus.Gordonibacter.id.821	Weighted mode	12	-0.0426067	0.0694267	0.551897	-0.178683	0.0934696	0.958288	0.836371	1.09798	0.96 (0.84- 1.10)
ieu-b-4973	genus.Haemophilus.id.3698	MR Egger	9	-0.172504	0.116656	0.182741	-0.401149	0.0561417	0.841555	0.66955	1.05775	0.84 (0.67- 1.06)
ieu-b-4973	genus.Haemophilus.id.3698	Weighted median	9	-0.0244153	0.067875	0.719065	-0.15745	0.10862	0.97588	0.854319	1.11474	0.98 (0.85- 1.11)
ieu-b-4973	genus.Haemophilus.id.3698	Inverse variance weighted	9	-0.0207838	0.0500197	0.677767	-0.118822	0.0772548	0.979431	0.887966	1.08032	0.98 (0.89- 1.08)	0.94863
ieu-b-4973	genus.Haemophilus.id.3698	Simple mode	9	-0.0461354	0.10354	0.667711	-0.249073	0.156803	0.954913	0.779523	1.16976	0.95 (0.78- 1.17)
ieu-b-4973	genus.Haemophilus.id.3698	Weighted mode	9	-0.0461354	0.0795816	0.578057	-0.202115	0.109845	0.954913	0.817001	1.1161	0.95 (0.82- 1.12)
ieu-b-4973	genus.Holdemanella.id.11393	MR Egger	11	-0.0558716	0.152882	0.723213	-0.35552	0.243777	0.945661	0.700809	1.27606	0.95 (0.70- 1.28)
ieu-b-4973	genus.Holdemanella.id.11393	Weighted median	11	0.178374	0.0664542	0.00727125	0.0481234	0.308624	1.19527	1.0493	1.36155	1.20 (1.05- 1.36)
ieu-b-4973	genus.Holdemanella.id.11393	Inverse variance weighted	11	0.141014	0.0555584	0.0111448	0.0321197	0.249909	1.15144	1.03264	1.28391	1.15 (1.03- 1.28)	0.924126
ieu-b-4973	genus.Holdemanella.id.11393	Simple mode	11	0.224264	0.129193	0.113235	-0.0289542	0.477482	1.2514	0.971461	1.61201	1.25 (0.97- 1.61)
ieu-b-4973	genus.Holdemanella.id.11393	Weighted mode	11	0.204768	0.116804	0.110128	-0.0241675	0.433704	1.22724	0.976122	1.54296	1.23 (0.98- 1.54)
ieu-b-4973	genus.Holdemania.id.2157	MR Egger	15	0.00317073	0.131309	0.981102	-0.254195	0.260536	1.00318	0.775541	1.29763	1.00 (0.78- 1.30)
ieu-b-4973	genus.Holdemania.id.2157	Weighted median	15	0.11739	0.0610317	0.0544266	-0.00223219	0.237012	1.12456	0.99777	1.26746	1.12 (1.00- 1.27)
ieu-b-4973	genus.Holdemania.id.2157	Inverse variance weighted	15	0.0509711	0.0443569	0.25051	-0.0359685	0.137911	1.05229	0.964671	1.14787	1.05 (0.96- 1.15)	0.924126
ieu-b-4973	genus.Holdemania.id.2157	Simple mode	15	0.171874	0.104358	0.121819	-0.0326678	0.376416	1.18753	0.96786	1.45705	1.19 (0.97- 1.46)
ieu-b-4973	genus.Holdemania.id.2157	Weighted mode	15	0.156389	0.0998126	0.139474	-0.0392438	0.352021	1.16928	0.961516	1.42194	1.17 (0.96- 1.42)
ieu-b-4973	genus.Howardella.id.2000	MR Egger	9	0.114826	0.168168	0.516681	-0.214783	0.444436	1.12168	0.806717	1.55961	1.12 (0.81- 1.56)
ieu-b-4973	genus.Howardella.id.2000	Weighted median	9	0.0883673	0.0517622	0.087789	-0.0130867	0.189821	1.09239	0.986999	1.20903	1.09 (0.99- 1.21)
ieu-b-4973	genus.Howardella.id.2000	Inverse variance weighted	9	0.0659351	0.0392778	0.093213	-0.0110493	0.14292	1.06816	0.989011	1.15364	1.07 (0.99- 1.15)	0.924126
ieu-b-4973	genus.Howardella.id.2000	Simple mode	9	0.0888998	0.0825855	0.313111	-0.0729679	0.250767	1.09297	0.929631	1.28501	1.09 (0.93- 1.29)
ieu-b-4973	genus.Howardella.id.2000	Weighted mode	9	0.0888998	0.0837165	0.319277	-0.0751846	0.252984	1.09297	0.927572	1.28786	1.09 (0.93- 1.29)
ieu-b-4973	genus.Hungatella.id.11306	MR Egger	5	0.241574	0.576538	0.703403	-0.888441	1.37159	1.27325	0.411297	3.9416	1.27 (0.41- 3.94)
ieu-b-4973	genus.Hungatella.id.11306	Weighted median	5	0.122833	0.0772446	0.111795	-0.0285669	0.274232	1.1307	0.971837	1.31552	1.13 (0.97- 1.32)
ieu-b-4973	genus.Hungatella.id.11306	Inverse variance weighted	5	0.0568214	0.0799036	0.477007	-0.0997896	0.213432	1.05847	0.905028	1.23792	1.06 (0.91- 1.24)	0.924126
ieu-b-4973	genus.Hungatella.id.11306	Simple mode	5	0.128252	0.091964	0.235604	-0.0519978	0.308501	1.13684	0.949331	1.36138	1.14 (0.95- 1.36)
ieu-b-4973	genus.Hungatella.id.11306	Weighted mode	5	0.128252	0.089052	0.223238	-0.0462902	0.302793	1.13684	0.954765	1.35363	1.14 (0.95- 1.35)
ieu-b-4973	genus.Intestinibacter.id.11345	MR Egger	13	0.0897952	0.20154	0.664567	-0.305223	0.484814	1.09395	0.736959	1.62387	1.09 (0.74- 1.62)
ieu-b-4973	genus.Intestinibacter.id.11345	Weighted median	13	0.0806808	0.0822425	0.326587	-0.0805145	0.241876	1.08402	0.922642	1.27364	1.08 (0.92- 1.27)
ieu-b-4973	genus.Intestinibacter.id.11345	Inverse variance weighted	13	0.035401	0.0621873	0.569177	-0.086486	0.157288	1.03604	0.917148	1.17033	1.04 (0.92- 1.17)	0.941236
ieu-b-4973	genus.Intestinibacter.id.11345	Simple mode	13	0.0970934	0.142534	0.50868	-0.182272	0.376459	1.10196	0.833374	1.45712	1.10 (0.83- 1.46)
ieu-b-4973	genus.Intestinibacter.id.11345	Weighted mode	13	0.0970934	0.145854	0.518201	-0.18878	0.382967	1.10196	0.827969	1.46663	1.10 (0.83- 1.47)
ieu-b-4973	genus.Intestinimonas.id.2062	MR Egger	17	0.152417	0.115913	0.208283	-0.0747724	0.379607	1.16465	0.927955	1.46171	1.16 (0.93- 1.46)
ieu-b-4973	genus.Intestinimonas.id.2062	Weighted median	17	0.0658887	0.0672565	0.327253	-0.0659341	0.197711	1.06811	0.936193	1.21861	1.07 (0.94- 1.22)
ieu-b-4973	genus.Intestinimonas.id.2062	Inverse variance weighted	17	0.0888096	0.0456953	0.0519539	-0.00075326	0.178372	1.09287	0.999247	1.19527	1.09 (1.00- 1.20)	0.924126
ieu-b-4973	genus.Intestinimonas.id.2062	Simple mode	17	0.0647202	0.127564	0.618828	-0.185305	0.314746	1.06686	0.830851	1.36991	1.07 (0.83- 1.37)
ieu-b-4973	genus.Intestinimonas.id.2062	Weighted mode	17	0.0538833	0.126187	0.675062	-0.193444	0.301211	1.05536	0.824116	1.35149	1.06 (0.82- 1.35)
ieu-b-4973	genus.Lachnoclostridium.id.11308	MR Egger	13	0.249117	0.283604	0.39851	-0.306748	0.804981	1.28289	0.735836	2.23665	1.28 (0.74- 2.24)
ieu-b-4973	genus.Lachnoclostridium.id.11308	Weighted median	13	0.232391	0.0996551	0.019703	0.0370674	0.427716	1.26161	1.03776	1.53375	1.26 (1.04- 1.53)
ieu-b-4973	genus.Lachnoclostridium.id.11308	Inverse variance weighted	13	0.141679	0.0761913	0.0629539	-0.00765596	0.291014	1.15221	0.992373	1.33778	1.15 (0.99- 1.34)	0.924126
ieu-b-4973	genus.Lachnoclostridium.id.11308	Simple mode	13	0.306273	0.183487	0.12094	-0.0533609	0.665907	1.35835	0.948038	1.94626	1.36 (0.95- 1.95)
ieu-b-4973	genus.Lachnoclostridium.id.11308	Weighted mode	13	0.299827	0.188889	0.138425	-0.070395	0.670049	1.34963	0.932026	1.95433	1.35 (0.93- 1.95)
ieu-b-4973	genus.Lachnospira.id.2004	MR Egger	6	-0.845095	0.635499	0.254343	-2.09067	0.400483	0.429517	0.123604	1.49254	0.43 (0.12- 1.49)
ieu-b-4973	genus.Lachnospira.id.2004	Weighted median	6	-0.275449	0.134765	0.0409618	-0.539588	-0.011309	0.759231	0.582988	0.988755	0.76 (0.58- 0.99)
ieu-b-4973	genus.Lachnospira.id.2004	Inverse variance weighted	6	-0.168482	0.107993	0.118733	-0.380148	0.043185	0.844947	0.68376	1.04413	0.84 (0.68- 1.04)	0.924126
ieu-b-4973	genus.Lachnospira.id.2004	Simple mode	6	-0.331794	0.199433	0.15706	-0.722683	0.059095	0.717635	0.485448	1.06088	0.72 (0.49- 1.06)
ieu-b-4973	genus.Lachnospira.id.2004	Weighted mode	6	-0.334228	0.204366	0.162884	-0.734786	0.0663289	0.71589	0.479608	1.06858	0.72 (0.48- 1.07)
ieu-b-4973	genus.LachnospiraceaeFCS020group.id.11314	MR Egger	12	0.00256583	0.14129	0.985868	-0.274362	0.279493	1.00257	0.760057	1.32246	1.00 (0.76- 1.32)
ieu-b-4973	genus.LachnospiraceaeFCS020group.id.11314	Weighted median	12	-0.0130523	0.0763675	0.864291	-0.162733	0.136628	0.987032	0.849818	1.1464	0.99 (0.85- 1.15)
ieu-b-4973	genus.LachnospiraceaeFCS020group.id.11314	Inverse variance weighted	12	-0.01633	0.0577015	0.777171	-0.129425	0.0967649	0.983803	0.878601	1.1016	0.98 (0.88- 1.10)	0.957562
ieu-b-4973	genus.LachnospiraceaeFCS020group.id.11314	Simple mode	12	-0.0233235	0.108266	0.833376	-0.235525	0.188878	0.976946	0.790156	1.20789	0.98 (0.79- 1.21)
ieu-b-4973	genus.LachnospiraceaeFCS020group.id.11314	Weighted mode	12	-0.0214409	0.0924168	0.820796	-0.202578	0.159696	0.978787	0.816623	1.17315	0.98 (0.82- 1.17)
ieu-b-4973	genus.LachnospiraceaeNC2004group.id.11316	MR Egger	9	0.0886254	0.228537	0.709691	-0.359308	0.536558	1.09267	0.69816	1.71011	1.09 (0.70- 1.71)
ieu-b-4973	genus.LachnospiraceaeNC2004group.id.11316	Weighted median	9	-0.0482648	0.0735207	0.511516	-0.192365	0.0958359	0.952881	0.825005	1.10058	0.95 (0.83- 1.10)
ieu-b-4973	genus.LachnospiraceaeNC2004group.id.11316	Inverse variance weighted	9	-0.0563776	0.0535268	0.292221	-0.16129	0.0485348	0.945182	0.851045	1.04973	0.95 (0.85- 1.05)	0.924126
ieu-b-4973	genus.LachnospiraceaeNC2004group.id.11316	Simple mode	9	-0.00666533	0.119313	0.95682	-0.240518	0.227187	0.993357	0.786221	1.25506	0.99 (0.79- 1.26)
ieu-b-4973	genus.LachnospiraceaeNC2004group.id.11316	Weighted mode	9	0.0203311	0.121125	0.870865	-0.217074	0.257736	1.02054	0.80487	1.294	1.02 (0.80- 1.29)
ieu-b-4973	genus.LachnospiraceaeND3007group.id.11317	MR Egger	3	-1.5201	2.32116	0.630885	-6.06957	3.02937	0.21869	0.00231216	20.6842	0.22 (0.00-20.68)
ieu-b-4973	genus.LachnospiraceaeND3007group.id.11317	Weighted median	3	0.0448326	0.168311	0.789957	-0.285058	0.374723	1.04585	0.751971	1.45459	1.05 (0.75- 1.45)
ieu-b-4973	genus.LachnospiraceaeND3007group.id.11317	Inverse variance weighted	3	0.0245125	0.137932	0.858948	-0.245835	0.29486	1.02482	0.782051	1.34294	1.02 (0.78- 1.34)	0.973474
ieu-b-4973	genus.LachnospiraceaeND3007group.id.11317	Simple mode	3	0.0722555	0.185251	0.734126	-0.290837	0.435348	1.07493	0.747638	1.5455	1.07 (0.75- 1.55)
ieu-b-4973	genus.LachnospiraceaeND3007group.id.11317	Weighted mode	3	0.0688623	0.183963	0.744123	-0.291706	0.429431	1.07129	0.746988	1.53638	1.07 (0.75- 1.54)
ieu-b-4973	genus.LachnospiraceaeNK4A136group.id.11319	MR Egger	15	-0.182025	0.149705	0.245645	-0.475448	0.111397	0.83358	0.621606	1.11784	0.83 (0.62- 1.12)
ieu-b-4973	genus.LachnospiraceaeNK4A136group.id.11319	Weighted median	15	0.0633311	0.0840016	0.450893	-0.101312	0.227974	1.06538	0.903651	1.25605	1.07 (0.90- 1.26)
ieu-b-4973	genus.LachnospiraceaeNK4A136group.id.11319	Inverse variance weighted	15	-0.0339038	0.0733679	0.644005	-0.177705	0.109897	0.966665	0.83719	1.11616	0.97 (0.84- 1.12)	0.94863
ieu-b-4973	genus.LachnospiraceaeNK4A136group.id.11319	Simple mode	15	0.127203	0.12204	0.314935	-0.111995	0.3664	1.13565	0.894049	1.44253	1.14 (0.89- 1.44)
ieu-b-4973	genus.LachnospiraceaeNK4A136group.id.11319	Weighted mode	15	0.0948111	0.110262	0.404343	-0.121302	0.310924	1.09945	0.885767	1.36469	1.10 (0.89- 1.36)
ieu-b-4973	genus.LachnospiraceaeUCG001.id.11321	MR Egger	13	-0.175288	0.239043	0.478718	-0.643813	0.293237	0.839215	0.525286	1.34076	0.84 (0.53- 1.34)
ieu-b-4973	genus.LachnospiraceaeUCG001.id.11321	Weighted median	13	0.0293326	0.0742604	0.692845	-0.116218	0.174883	1.02977	0.890281	1.19111	1.03 (0.89- 1.19)
ieu-b-4973	genus.LachnospiraceaeUCG001.id.11321	Inverse variance weighted	13	0.0328668	0.0532177	0.536845	-0.07144	0.137174	1.03341	0.931052	1.14703	1.03 (0.93- 1.15)	0.924126
ieu-b-4973	genus.LachnospiraceaeUCG001.id.11321	Simple mode	13	0.129981	0.141611	0.376763	-0.147576	0.407538	1.13881	0.862797	1.50311	1.14 (0.86- 1.50)
ieu-b-4973	genus.LachnospiraceaeUCG001.id.11321	Weighted mode	13	-0.0865155	0.140519	0.549601	-0.361932	0.188901	0.917121	0.69633	1.20792	0.92 (0.70- 1.21)
ieu-b-4973	genus.LachnospiraceaeUCG004.id.11324	MR Egger	12	-0.0669377	0.242262	0.787942	-0.541771	0.407896	0.935253	0.581717	1.50365	0.94 (0.58- 1.50)
ieu-b-4973	genus.LachnospiraceaeUCG004.id.11324	Weighted median	12	0.0429436	0.089664	0.631982	-0.132798	0.218685	1.04388	0.875642	1.24444	1.04 (0.88- 1.24)
ieu-b-4973	genus.LachnospiraceaeUCG004.id.11324	Inverse variance weighted	12	0.080128	0.0644185	0.213549	-0.0461322	0.206388	1.08343	0.954916	1.22923	1.08 (0.95- 1.23)	0.924126
ieu-b-4973	genus.LachnospiraceaeUCG004.id.11324	Simple mode	12	0.0325878	0.158461	0.84082	-0.277997	0.343172	1.03312	0.757299	1.40941	1.03 (0.76- 1.41)
ieu-b-4973	genus.LachnospiraceaeUCG004.id.11324	Weighted mode	12	0.0241207	0.141689	0.867915	-0.25359	0.301832	1.02441	0.77601	1.35233	1.02 (0.78- 1.35)
ieu-b-4973	genus.LachnospiraceaeUCG008.id.11328	MR Egger	11	-0.0917167	0.233821	0.703999	-0.550005	0.366572	0.912364	0.576947	1.44278	0.91 (0.58- 1.44)
ieu-b-4973	genus.LachnospiraceaeUCG008.id.11328	Weighted median	11	0.00766011	0.0603555	0.899006	-0.110637	0.125957	1.00769	0.895264	1.13423	1.01 (0.90- 1.13)
ieu-b-4973	genus.LachnospiraceaeUCG008.id.11328	Inverse variance weighted	11	0.0013299	0.0460921	0.976982	-0.0890107	0.0916705	1.00133	0.914836	1.096	1.00 (0.91- 1.10)	0.996735
ieu-b-4973	genus.LachnospiraceaeUCG008.id.11328	Simple mode	11	0.00520525	0.0989123	0.959067	-0.188663	0.199073	1.00522	0.828066	1.22027	1.01 (0.83- 1.22)
ieu-b-4973	genus.LachnospiraceaeUCG008.id.11328	Weighted mode	11	-0.0119728	0.0963351	0.903554	-0.20079	0.176844	0.988099	0.818085	1.19344	0.99 (0.82- 1.19)
ieu-b-4973	genus.LachnospiraceaeUCG010.id.11330	MR Egger	9	-0.0767326	0.172682	0.670197	-0.415189	0.261724	0.926138	0.660215	1.29917	0.93 (0.66- 1.30)
ieu-b-4973	genus.LachnospiraceaeUCG010.id.11330	Weighted median	9	-0.0526131	0.084865	0.535283	-0.218948	0.113722	0.948747	0.803363	1.12044	0.95 (0.80- 1.12)
ieu-b-4973	genus.LachnospiraceaeUCG010.id.11330	Inverse variance weighted	9	-0.0695655	0.0654486	0.287826	-0.197845	0.0587138	0.932799	0.820497	1.06047	0.93 (0.82- 1.06)	0.924126
ieu-b-4973	genus.LachnospiraceaeUCG010.id.11330	Simple mode	9	0.0488842	0.140056	0.736074	-0.225626	0.323394	1.0501	0.798016	1.38181	1.05 (0.80- 1.38)
ieu-b-4973	genus.LachnospiraceaeUCG010.id.11330	Weighted mode	9	-0.0186111	0.126111	0.886328	-0.265788	0.228566	0.981561	0.766602	1.2568	0.98 (0.77- 1.26)
ieu-b-4973	genus.Lactobacillus.id.1837	MR Egger	10	-0.149485	0.181793	0.434737	-0.505799	0.206828	0.861151	0.603024	1.22977	0.86 (0.60- 1.23)
ieu-b-4973	genus.Lactobacillus.id.1837	Weighted median	10	0.0267465	0.0662042	0.686213	-0.103014	0.156507	1.02711	0.902115	1.16942	1.03 (0.90- 1.17)
ieu-b-4973	genus.Lactobacillus.id.1837	Inverse variance weighted	10	0.0061801	0.0623009	0.920981	-0.11593	0.12829	1.0062	0.890538	1.13688	1.01 (0.89- 1.14)	0.987965
ieu-b-4973	genus.Lactobacillus.id.1837	Simple mode	10	0.0802518	0.108213	0.477227	-0.131845	0.292348	1.08356	0.876477	1.33957	1.08 (0.88- 1.34)
ieu-b-4973	genus.Lactobacillus.id.1837	Weighted mode	10	0.0422243	0.105766	0.699035	-0.165077	0.249525	1.04313	0.847829	1.28342	1.04 (0.85- 1.28)
ieu-b-4973	genus.Lactococcus.id.1851	MR Egger	8	0.0456821	0.194334	0.821971	-0.335212	0.426576	1.04674	0.715187	1.532	1.05 (0.72- 1.53)
ieu-b-4973	genus.Lactococcus.id.1851	Weighted median	8	0.0498487	0.0542777	0.358409	-0.0565357	0.156233	1.05111	0.945033	1.1691	1.05 (0.95- 1.17)
ieu-b-4973	genus.Lactococcus.id.1851	Inverse variance weighted	8	0.0382883	0.042677	0.369631	-0.0453586	0.121935	1.03903	0.955655	1.12968	1.04 (0.96- 1.13)	0.924126
ieu-b-4973	genus.Lactococcus.id.1851	Simple mode	8	0.0567619	0.0861207	0.530909	-0.112035	0.225558	1.0584	0.894013	1.25302	1.06 (0.89- 1.25)
ieu-b-4973	genus.Lactococcus.id.1851	Weighted mode	8	0.0603932	0.0866324	0.508211	-0.109406	0.230193	1.06225	0.896366	1.25884	1.06 (0.90- 1.26)
ieu-b-4973	genus.Marvinbryantia.id.2005	MR Egger	10	-0.317255	0.28775	0.302288	-0.881245	0.246735	0.728145	0.414267	1.27984	0.73 (0.41- 1.28)
ieu-b-4973	genus.Marvinbryantia.id.2005	Weighted median	10	-0.0880886	0.0938222	0.347788	-0.27198	0.0958029	0.91568	0.761869	1.10054	0.92 (0.76- 1.10)
ieu-b-4973	genus.Marvinbryantia.id.2005	Inverse variance weighted	10	-0.0207515	0.0742706	0.779935	-0.166322	0.124819	0.979462	0.846774	1.13294	0.98 (0.85- 1.13)	0.957562
ieu-b-4973	genus.Marvinbryantia.id.2005	Simple mode	10	-0.159287	0.160173	0.345977	-0.473225	0.154651	0.852752	0.62299	1.16725	0.85 (0.62- 1.17)
ieu-b-4973	genus.Marvinbryantia.id.2005	Weighted mode	10	-0.153403	0.155675	0.350174	-0.458525	0.15172	0.857784	0.632215	1.16383	0.86 (0.63- 1.16)
ieu-b-4973	genus.Methanobrevibacter.id.123	MR Egger	6	-0.212898	0.168064	0.273976	-0.542303	0.116507	0.808239	0.581408	1.12357	0.81 (0.58- 1.12)
ieu-b-4973	genus.Methanobrevibacter.id.123	Weighted median	6	-0.0351164	0.0592816	0.553606	-0.151308	0.0810756	0.965493	0.859583	1.08445	0.97 (0.86- 1.08)
ieu-b-4973	genus.Methanobrevibacter.id.123	Inverse variance weighted	6	-0.044618	0.0461023	0.333142	-0.134979	0.0457425	0.956363	0.873735	1.0468	0.96 (0.87- 1.05)	0.924126
[truncated: 352 more rows]

## Sheet: Endocarditis
outcome	exposure	method	nsnp	b	se	pval	lo_ci	up_ci	or	or_lci95	or_uci95	estimate	pval_BH
[truncated: 980 more rows]

## Sheet: UTI
outcome	exposure	method	nsnp	b	se	pval	lo_ci	up_ci	or	or_lci95	or_uci95	estimate	pval_BH
[truncated: 980 more rows]

[truncated: 4 more sheets: Appendicitis, Cellulitis, Osteomyelitis, Sepsis]
