# Supplementary material for: The causal relationship between gut microbiota and nine infectious diseases: a two-sample Mendelian randomization analysis
Source: Front Immunol. 2024 Jul 10;15:1304973. doi: 10.3389/fimmu.2024.1304973 (PMC11266007; doi:10.3389/fimmu.2024.1304973)
Supplement: Supplementary Table 3 — The F number and R 2 detect the intensity of the IVs between 196 bacterial traits and risk of infectious diseases in MR analyses. [file Table_3.xlsx]

## Sheet: Pneumonia
exposure	outcome	id.outcome	SNP	pval.exposure	pval.outcome	R2	F	mr_keep
class.Actinobacteria.id.419	Pneumonia || id:ieu-b-4976	ieu-b-4976	rs11655079	5.92512e-06	0.989377	0.00124627	20.3482	TRUE
class.Actinobacteria.id.419	Pneumonia || id:ieu-b-4976	ieu-b-4976	rs11745923	1.58131e-06	0.17798	0.00145768	23.8095	TRUE
class.Actinobacteria.id.419	Pneumonia || id:ieu-b-4976	ieu-b-4976	rs12049045	8.62622e-06	0.970339	0.00122072	19.9331	TRUE
class.Actinobacteria.id.419	Pneumonia || id:ieu-b-4976	ieu-b-4976	rs134366	1.50428e-06	0.312545	0.00158206	22.6593	TRUE
class.Actinobacteria.id.419	Pneumonia || id:ieu-b-4976	ieu-b-4976	rs1376754	6.71385e-06	0.569038	0.00126456	20.4864	TRUE
class.Actinobacteria.id.419	Pneumonia || id:ieu-b-4976	ieu-b-4976	rs1515761	4.96362e-06	0.197037	0.0012953	20.1331	TRUE
class.Actinobacteria.id.419	Pneumonia || id:ieu-b-4976	ieu-b-4976	rs182549	3.79006e-20	0.050328	0.00520644	85.3667	TRUE
class.Actinobacteria.id.419	Pneumonia || id:ieu-b-4976	ieu-b-4976	rs4945008	5.39237e-06	0.780549	0.00121486	19.8397	TRUE
class.Actinobacteria.id.419	Pneumonia || id:ieu-b-4976	ieu-b-4976	rs6660520	1.10652e-07	0.269954	0.00171304	27.9808	TRUE
class.Actinobacteria.id.419	Pneumonia || id:ieu-b-4976	ieu-b-4976	rs72767435	2.56804e-06	0.336194	0.00165048	21.3198	TRUE
class.Actinobacteria.id.419	Pneumonia || id:ieu-b-4976	ieu-b-4976	rs7322849	6.20794e-07	0.0103622	0.00146621	23.9504	TRUE
class.Actinobacteria.id.419	Pneumonia || id:ieu-b-4976	ieu-b-4976	rs80083040	8.62105e-06	0.879163	0.0024975	20.0325	TRUE
class.Actinobacteria.id.419	Pneumonia || id:ieu-b-4976	ieu-b-4976	rs8047955	8.33727e-07	0.264029	0.00148925	24.317	TRUE
class.Actinobacteria.id.419	Pneumonia || id:ieu-b-4976	ieu-b-4976	rs857444	8.92233e-06	0.15341	0.00119402	19.4978	TRUE
class.Actinobacteria.id.419	Pneumonia || id:ieu-b-4976	ieu-b-4976	rs961091	8.67593e-06	0.785793	0.00121456	19.8324	TRUE
class.Alphaproteobacteria.id.2379	Pneumonia || id:ieu-b-4976	ieu-b-4976	rs140912403	6.20363e-07	0.671348	0.00299303	25.5712	TRUE
class.Alphaproteobacteria.id.2379	Pneumonia || id:ieu-b-4976	ieu-b-4976	rs34569731	7.37916e-06	0.524345	0.00219247	20.0239	TRUE
class.Alphaproteobacteria.id.2379	Pneumonia || id:ieu-b-4976	ieu-b-4976	rs55876211	7.53639e-06	0.607698	0.00200405	19.2514	TRUE
class.Alphaproteobacteria.id.2379	Pneumonia || id:ieu-b-4976	ieu-b-4976	rs62285697	9.75933e-06	0.184545	0.00216888	19.8079	TRUE
class.Alphaproteobacteria.id.2379	Pneumonia || id:ieu-b-4976	ieu-b-4976	rs76784716	5.09141e-07	0.948847	0.0025762	24.7722	TRUE
class.Alphaproteobacteria.id.2379	Pneumonia || id:ieu-b-4976	ieu-b-4976	rs7960664	8.84301e-06	0.174085	0.00211155	20.301	TRUE
class.Alphaproteobacteria.id.2379	Pneumonia || id:ieu-b-4976	ieu-b-4976	rs9813022	1.05333e-06	0.502267	0.00247902	23.8353	TRUE
class.Bacilli.id.1673	Pneumonia || id:ieu-b-4976	ieu-b-4976	rs11110282	4.85442e-06	0.661423	0.00135028	21.6661	TRUE
class.Bacilli.id.1673	Pneumonia || id:ieu-b-4976	ieu-b-4976	rs11730038	1.96025e-06	0.436495	0.00137994	24.0097	TRUE
class.Bacilli.id.1673	Pneumonia || id:ieu-b-4976	ieu-b-4976	rs12797734	7.21166e-06	0.91995	0.00120332	20.3606	TRUE
class.Bacilli.id.1673	Pneumonia || id:ieu-b-4976	ieu-b-4976	rs13068444	9.53048e-06	0.564393	0.00112355	19.4121	TRUE
class.Bacilli.id.1673	Pneumonia || id:ieu-b-4976	ieu-b-4976	rs1595463	7.9738e-06	0.149785	0.00111063	19.2975	TRUE
class.Bacilli.id.1673	Pneumonia || id:ieu-b-4976	ieu-b-4976	rs28564647	7.81199e-06	0.998177	0.00114188	19.8525	TRUE
class.Bacilli.id.1673	Pneumonia || id:ieu-b-4976	ieu-b-4976	rs2952251	1.07895e-06	0.806608	0.0013439	23.3588	TRUE
class.Bacilli.id.1673	Pneumonia || id:ieu-b-4976	ieu-b-4976	rs34989881	6.54586e-06	0.542058	0.00156887	20.3708	TRUE
class.Bacilli.id.1673	Pneumonia || id:ieu-b-4976	ieu-b-4976	rs35344081	1.01498e-06	0.566349	0.00136637	23.769	TRUE
class.Bacilli.id.1673	Pneumonia || id:ieu-b-4976	ieu-b-4976	rs4028634	2.2076e-06	0.0573812	0.00129111	22.462	TRUE
class.Bacilli.id.1673	Pneumonia || id:ieu-b-4976	ieu-b-4976	rs4459992	4.29836e-06	0.209631	0.00121995	21.2042	TRUE
class.Bacilli.id.1673	Pneumonia || id:ieu-b-4976	ieu-b-4976	rs57872228	9.21977e-07	0.681097	0.00136544	23.7542	TRUE
class.Bacilli.id.1673	Pneumonia || id:ieu-b-4976	ieu-b-4976	rs694949	7.59585e-06	0.904634	0.00122221	20.3111	TRUE
class.Bacilli.id.1673	Pneumonia || id:ieu-b-4976	ieu-b-4976	rs74663707	8.45686e-06	0.444166	0.00120946	19.0926	TRUE
class.Bacilli.id.1673	Pneumonia || id:ieu-b-4976	ieu-b-4976	rs7666190	8.46829e-06	0.407246	0.0016846	17.6068	TRUE
class.Bacilli.id.1673	Pneumonia || id:ieu-b-4976	ieu-b-4976	rs77558518	1.33772e-06	0.188462	0.00146021	23.1548	TRUE
class.Bacilli.id.1673	Pneumonia || id:ieu-b-4976	ieu-b-4976	rs78938557	1.06891e-06	0.379046	0.001411	21.5113	TRUE
class.Bacilli.id.1673	Pneumonia || id:ieu-b-4976	ieu-b-4976	rs9581006	1.79458e-06	0.765096	0.00542712	23.1966	TRUE
class.Bacteroidia.id.912	Pneumonia || id:ieu-b-4976	ieu-b-4976	rs11146701	7.08228e-06	0.235559	0.00110668	20.1839	TRUE
class.Bacteroidia.id.912	Pneumonia || id:ieu-b-4976	ieu-b-4976	rs111845179	9.23988e-07	0.338243	0.00140359	23.0386	TRUE
class.Bacteroidia.id.912	Pneumonia || id:ieu-b-4976	ieu-b-4976	rs17343978	8.35928e-06	0.323366	0.00114773	21.0645	TRUE
class.Bacteroidia.id.912	Pneumonia || id:ieu-b-4976	ieu-b-4976	rs2032750	1.91509e-06	0.37821	0.00126746	22.6542	TRUE
class.Bacteroidia.id.912	Pneumonia || id:ieu-b-4976	ieu-b-4976	rs4146051	8.76426e-06	0.246417	0.00167719	19.1017	TRUE
class.Bacteroidia.id.912	Pneumonia || id:ieu-b-4976	ieu-b-4976	rs4916508	8.47116e-06	0.0389951	0.00107074	19.6392	TRUE
class.Bacteroidia.id.912	Pneumonia || id:ieu-b-4976	ieu-b-4976	rs55773148	3.89585e-07	0.763627	0.00231565	26.3366	TRUE
class.Bacteroidia.id.912	Pneumonia || id:ieu-b-4976	ieu-b-4976	rs62531359	9.08665e-06	0.919121	0.00104357	19.136	TRUE
class.Bacteroidia.id.912	Pneumonia || id:ieu-b-4976	ieu-b-4976	rs62575403	7.06129e-06	0.859734	0.00209157	20.2595	TRUE
class.Bacteroidia.id.912	Pneumonia || id:ieu-b-4976	ieu-b-4976	rs72706335	7.65519e-06	0.320488	0.00529119	20.3039	TRUE
class.Bacteroidia.id.912	Pneumonia || id:ieu-b-4976	ieu-b-4976	rs73975615	1.21616e-06	0.0267165	0.00648718	21.8609	TRUE
class.Bacteroidia.id.912	Pneumonia || id:ieu-b-4976	ieu-b-4976	rs7631304	8.36781e-07	0.85752	0.00128504	23.5876	TRUE
class.Bacteroidia.id.912	Pneumonia || id:ieu-b-4976	ieu-b-4976	rs79585701	9.98589e-06	0.123214	0.00101823	18.6851	TRUE
class.Bacteroidia.id.912	Pneumonia || id:ieu-b-4976	ieu-b-4976	rs929878	4.73377e-06	0.315713	0.00110994	20.3701	TRUE
class.Betaproteobacteria.id.2867	Pneumonia || id:ieu-b-4976	ieu-b-4976	rs11128180	3.67144e-06	0.776835	0.00123475	21.2008	TRUE
class.Betaproteobacteria.id.2867	Pneumonia || id:ieu-b-4976	ieu-b-4976	rs1511453	4.75765e-06	0.0396242	0.00125692	21.499	TRUE
class.Betaproteobacteria.id.2867	Pneumonia || id:ieu-b-4976	ieu-b-4976	rs1928341	2.01529e-06	0.293852	0.0013196	22.6584	TRUE
class.Betaproteobacteria.id.2867	Pneumonia || id:ieu-b-4976	ieu-b-4976	rs2321387	5.80036e-06	0.180864	0.00118993	20.428	TRUE
class.Betaproteobacteria.id.2867	Pneumonia || id:ieu-b-4976	ieu-b-4976	rs2613606	2.19817e-06	0.182851	0.00128859	22.12	TRUE
class.Betaproteobacteria.id.2867	Pneumonia || id:ieu-b-4976	ieu-b-4976	rs320161	7.33242e-06	0.205132	0.00120571	20.5617	TRUE
class.Betaproteobacteria.id.2867	Pneumonia || id:ieu-b-4976	ieu-b-4976	rs4033856	5.17166e-07	0.588525	0.00155141	24.7725	TRUE
class.Betaproteobacteria.id.2867	Pneumonia || id:ieu-b-4976	ieu-b-4976	rs56386628	5.86955e-06	0.0262253	0.00122499	21.0281	TRUE
class.Betaproteobacteria.id.2867	Pneumonia || id:ieu-b-4976	ieu-b-4976	rs6087811	7.44305e-07	0.450662	0.00149789	24.2753	TRUE
class.Betaproteobacteria.id.2867	Pneumonia || id:ieu-b-4976	ieu-b-4976	rs62395635	2.94091e-06	0.12757	0.00142917	21.62	TRUE
class.Betaproteobacteria.id.2867	Pneumonia || id:ieu-b-4976	ieu-b-4976	rs75242906	9.27278e-06	0.527399	0.00171885	18.5972	TRUE
class.Betaproteobacteria.id.2867	Pneumonia || id:ieu-b-4976	ieu-b-4976	rs9964679	4.8458e-06	0.452887	0.00123562	21.2158	TRUE
class.Clostridia.id.1859	Pneumonia || id:ieu-b-4976	ieu-b-4976	rs10774377	3.24401e-06	0.510965	0.00116559	21.3879	TRUE
class.Clostridia.id.1859	Pneumonia || id:ieu-b-4976	ieu-b-4976	rs112334273	3.81407e-07	0.847775	0.00138766	25.3114	TRUE
class.Clostridia.id.1859	Pneumonia || id:ieu-b-4976	ieu-b-4976	rs13105690	8.7779e-06	0.522498	0.00109172	20.0418	TRUE
class.Clostridia.id.1859	Pneumonia || id:ieu-b-4976	ieu-b-4976	rs13179700	3.37083e-06	0.923368	0.00118903	21.8279	TRUE
class.Clostridia.id.1859	Pneumonia || id:ieu-b-4976	ieu-b-4976	rs1842454	8.72023e-06	0.400042	0.00100587	18.4642	TRUE
class.Clostridia.id.1859	Pneumonia || id:ieu-b-4976	ieu-b-4976	rs2273429	4.52136e-06	0.285066	0.00121811	22.3612	TRUE
class.Clostridia.id.1859	Pneumonia || id:ieu-b-4976	ieu-b-4976	rs6797343	9.35647e-06	0.765928	0.00105533	19.373	TRUE
class.Clostridia.id.1859	Pneumonia || id:ieu-b-4976	ieu-b-4976	rs6814436	9.65098e-07	0.328729	0.00131127	24.0724	TRUE
class.Clostridia.id.1859	Pneumonia || id:ieu-b-4976	ieu-b-4976	rs6815608	4.01857e-07	0.245969	0.00144607	24.2263	TRUE
class.Clostridia.id.1859	Pneumonia || id:ieu-b-4976	ieu-b-4976	rs72738886	8.24241e-06	0.502175	0.00122072	20.6945	TRUE
class.Clostridia.id.1859	Pneumonia || id:ieu-b-4976	ieu-b-4976	rs72915163	1.34295e-06	0.690413	0.00126648	23.2249	TRUE
class.Clostridia.id.1859	Pneumonia || id:ieu-b-4976	ieu-b-4976	rs76767978	8.398e-06	0.572165	0.00108937	19.9866	TRUE
class.Coriobacteriia.id.809	Pneumonia || id:ieu-b-4976	ieu-b-4976	rs11073596	8.14449e-06	0.651402	0.00113478	19.9096	TRUE
class.Coriobacteriia.id.809	Pneumonia || id:ieu-b-4976	ieu-b-4976	rs11250875	4.82844e-06	0.500328	0.00121534	21.5232	TRUE
class.Coriobacteriia.id.809	Pneumonia || id:ieu-b-4976	ieu-b-4976	rs11656361	8.02017e-06	0.778624	0.0011624	19.3915	TRUE
class.Coriobacteriia.id.809	Pneumonia || id:ieu-b-4976	ieu-b-4976	rs12974142	8.51232e-06	0.905232	0.00113949	19.8623	TRUE
class.Coriobacteriia.id.809	Pneumonia || id:ieu-b-4976	ieu-b-4976	rs13307134	7.79931e-06	0.170362	0.00114388	20.0695	TRUE
class.Coriobacteriia.id.809	Pneumonia || id:ieu-b-4976	ieu-b-4976	rs1397793	9.77381e-06	0.526543	0.00112166	19.6792	TRUE
class.Coriobacteriia.id.809	Pneumonia || id:ieu-b-4976	ieu-b-4976	rs1816223	4.84114e-06	0.954781	0.00116623	20.65	TRUE
class.Coriobacteriia.id.809	Pneumonia || id:ieu-b-4976	ieu-b-4976	rs2442778	9.02703e-06	0.252778	0.00150249	20.2689	TRUE
class.Coriobacteriia.id.809	Pneumonia || id:ieu-b-4976	ieu-b-4976	rs3025411	8.26912e-06	0.768863	0.00124698	19.5632	TRUE
class.Coriobacteriia.id.809	Pneumonia || id:ieu-b-4976	ieu-b-4976	rs34739816	3.88358e-06	0.622372	0.00129972	21.5917	TRUE
class.Coriobacteriia.id.809	Pneumonia || id:ieu-b-4976	ieu-b-4976	rs67561917	5.39129e-06	0.0389897	0.00123808	21.4838	TRUE
class.Coriobacteriia.id.809	Pneumonia || id:ieu-b-4976	ieu-b-4976	rs719099	5.43317e-07	0.649089	0.00140904	24.954	TRUE
class.Coriobacteriia.id.809	Pneumonia || id:ieu-b-4976	ieu-b-4976	rs8010111	6.89624e-06	0.947741	0.00126919	20.3253	TRUE
class.Deltaproteobacteria.id.3087	Pneumonia || id:ieu-b-4976	ieu-b-4976	rs1035691	9.65172e-06	0.235932	0.00135551	20.5856	TRUE
class.Deltaproteobacteria.id.3087	Pneumonia || id:ieu-b-4976	ieu-b-4976	rs112381107	4.63054e-06	0.707949	0.00456613	20.4354	TRUE
class.Deltaproteobacteria.id.3087	Pneumonia || id:ieu-b-4976	ieu-b-4976	rs11599763	3.94123e-06	0.023452	0.00141479	21.4872	TRUE
class.Deltaproteobacteria.id.3087	Pneumonia || id:ieu-b-4976	ieu-b-4976	rs17084793	5.68634e-06	0.190548	0.00130732	19.8475	TRUE
class.Deltaproteobacteria.id.3087	Pneumonia || id:ieu-b-4976	ieu-b-4976	rs17791387	1.60223e-06	0.302799	0.00150796	22.7577	TRUE
class.Deltaproteobacteria.id.3087	Pneumonia || id:ieu-b-4976	ieu-b-4976	rs2692012	3.14186e-06	0.768454	0.00144544	18.9656	TRUE
class.Deltaproteobacteria.id.3087	Pneumonia || id:ieu-b-4976	ieu-b-4976	rs2838334	5.44551e-06	0.101165	0.00134839	20.4774	TRUE
class.Deltaproteobacteria.id.3087	Pneumonia || id:ieu-b-4976	ieu-b-4976	rs3935584	7.50121e-06	0.953119	0.0013489	20.4824	TRUE
class.Deltaproteobacteria.id.3087	Pneumonia || id:ieu-b-4976	ieu-b-4976	rs4506934	3.58887e-06	0.525707	0.00143646	21.6627	TRUE
class.Deltaproteobacteria.id.3087	Pneumonia || id:ieu-b-4976	ieu-b-4976	rs55744759	7.3137e-06	0.360801	0.00137297	20.851	TRUE
class.Deltaproteobacteria.id.3087	Pneumonia || id:ieu-b-4976	ieu-b-4976	rs6058181	3.39554e-07	0.642148	0.00163672	24.7518	TRUE
class.Deltaproteobacteria.id.3087	Pneumonia || id:ieu-b-4976	ieu-b-4976	rs62020470	4.85084e-06	0.652501	0.0013484	20.4774	TRUE
class.Deltaproteobacteria.id.3087	Pneumonia || id:ieu-b-4976	ieu-b-4976	rs9928243	5.02081e-06	0.18961	0.00137759	20.9199	TRUE
class.Erysipelotrichia.id.2147	Pneumonia || id:ieu-b-4976	ieu-b-4976	rs1074800	6.14583e-06	0.803193	0.00114877	20.4567	TRUE
class.Erysipelotrichia.id.2147	Pneumonia || id:ieu-b-4976	ieu-b-4976	rs10781552	2.33114e-06	0.236488	0.00127068	22.6304	TRUE
class.Erysipelotrichia.id.2147	Pneumonia || id:ieu-b-4976	ieu-b-4976	rs17530232	2.79123e-06	0.698372	0.00126433	21.0397	TRUE
class.Erysipelotrichia.id.2147	Pneumonia || id:ieu-b-4976	ieu-b-4976	rs1884466	9.52701e-06	0.0882694	0.00108423	19.7576	TRUE
class.Erysipelotrichia.id.2147	Pneumonia || id:ieu-b-4976	ieu-b-4976	rs2300774	8.95466e-07	0.638309	0.00132092	24.0911	TRUE
class.Erysipelotrichia.id.2147	Pneumonia || id:ieu-b-4976	ieu-b-4976	rs290833	8.029e-06	0.22011	0.0011198	19.9402	TRUE
class.Erysipelotrichia.id.2147	Pneumonia || id:ieu-b-4976	ieu-b-4976	rs35161940	1.8451e-06	0.0812007	0.00126771	23.1157	TRUE
class.Erysipelotrichia.id.2147	Pneumonia || id:ieu-b-4976	ieu-b-4976	rs4078432	4.23104e-06	0.0138928	0.00116359	20.7209	TRUE
class.Erysipelotrichia.id.2147	Pneumonia || id:ieu-b-4976	ieu-b-4976	rs56970041	5.40344e-06	0.686921	0.001063	19.3832	TRUE
class.Erysipelotrichia.id.2147	Pneumonia || id:ieu-b-4976	ieu-b-4976	rs62504403	1.12265e-07	0.983057	0.00166794	28.3673	TRUE
class.Erysipelotrichia.id.2147	Pneumonia || id:ieu-b-4976	ieu-b-4976	rs7234058	9.12341e-07	0.670002	0.00140515	23.741	TRUE
class.Erysipelotrichia.id.2147	Pneumonia || id:ieu-b-4976	ieu-b-4976	rs7826267	9.28449e-06	0.933826	0.00100859	17.753	TRUE
class.Erysipelotrichia.id.2147	Pneumonia || id:ieu-b-4976	ieu-b-4976	rs8003149	4.08475e-06	0.373199	0.00116526	21.2454	TRUE
class.Gammaproteobacteria.id.3303	Pneumonia || id:ieu-b-4976	ieu-b-4976	rs11181912	9.94762e-07	0.178034	0.00148168	23.7643	TRUE
class.Gammaproteobacteria.id.3303	Pneumonia || id:ieu-b-4976	ieu-b-4976	rs12404135	8.89485e-06	0.0489937	0.00137248	20.9302	TRUE
class.Gammaproteobacteria.id.3303	Pneumonia || id:ieu-b-4976	ieu-b-4976	rs2234691	8.39264e-06	0.846151	0.00122779	19.6799	TRUE
class.Gammaproteobacteria.id.3303	Pneumonia || id:ieu-b-4976	ieu-b-4976	rs6706173	1.99495e-07	0.326441	0.00160328	25.7225	TRUE
class.Gammaproteobacteria.id.3303	Pneumonia || id:ieu-b-4976	ieu-b-4976	rs75101789	8.78789e-06	0.660432	0.00124672	19.9998	TRUE
class.Gammaproteobacteria.id.3303	Pneumonia || id:ieu-b-4976	ieu-b-4976	rs79795896	7.92404e-06	0.778022	0.00270228	20.5253	TRUE
class.Gammaproteobacteria.id.3303	Pneumonia || id:ieu-b-4976	ieu-b-4976	rs9494710	4.54607e-06	0.208867	0.00131855	20.6599	TRUE
class.Lentisphaeria.id.2250	Pneumonia || id:ieu-b-4976	ieu-b-4976	rs1002941	8.14836e-06	0.874384	0.00425588	20.2249	TRUE
class.Lentisphaeria.id.2250	Pneumonia || id:ieu-b-4976	ieu-b-4976	rs11770843	1.90729e-06	0.843766	0.00459233	21.6974	TRUE
class.Lentisphaeria.id.2250	Pneumonia || id:ieu-b-4976	ieu-b-4976	rs17114848	4.05865e-06	0.688654	0.004641	22.0636	TRUE
class.Lentisphaeria.id.2250	Pneumonia || id:ieu-b-4976	ieu-b-4976	rs2031282	4.3826e-06	0.448659	0.00430972	20.4819	TRUE
class.Lentisphaeria.id.2250	Pneumonia || id:ieu-b-4976	ieu-b-4976	rs2825714	1.72211e-06	0.646466	0.00474471	22.559	TRUE
class.Lentisphaeria.id.2250	Pneumonia || id:ieu-b-4976	ieu-b-4976	rs62570196	1.07926e-06	0.520037	0.00647509	24.1792	TRUE
class.Lentisphaeria.id.2250	Pneumonia || id:ieu-b-4976	ieu-b-4976	rs72640280	5.18035e-06	0.392463	0.0053469	20.5027	TRUE
class.Lentisphaeria.id.2250	Pneumonia || id:ieu-b-4976	ieu-b-4976	rs77599476	1.86133e-06	0.14952	0.00614212	22.9899	TRUE
class.Melainabacteria.id.1589	Pneumonia || id:ieu-b-4976	ieu-b-4976	rs10148250	8.67135e-06	0.851907	0.00362995	19.859	TRUE
class.Melainabacteria.id.1589	Pneumonia || id:ieu-b-4976	ieu-b-4976	rs10738747	9.95804e-06	0.86081	0.00330551	19.5075	TRUE
class.Melainabacteria.id.1589	Pneumonia || id:ieu-b-4976	ieu-b-4976	rs11150282	6.02892e-07	0.522266	0.0042785	25.227	TRUE
class.Melainabacteria.id.1589	Pneumonia || id:ieu-b-4976	ieu-b-4976	rs113884518	8.0567e-06	0.779222	0.00456503	20.3617	TRUE
class.Melainabacteria.id.1589	Pneumonia || id:ieu-b-4976	ieu-b-4976	rs28678345	6.69088e-06	0.412717	0.00479265	20.8088	TRUE
class.Melainabacteria.id.1589	Pneumonia || id:ieu-b-4976	ieu-b-4976	rs367480	8.19925e-06	0.797393	0.00344025	20.3157	TRUE
class.Melainabacteria.id.1589	Pneumonia || id:ieu-b-4976	ieu-b-4976	rs4129395	1.48056e-06	0.382402	0.00396586	23.432	TRUE
class.Melainabacteria.id.1589	Pneumonia || id:ieu-b-4976	ieu-b-4976	rs789069	6.84635e-06	0.739159	0.00331109	19.5239	TRUE
class.Melainabacteria.id.1589	Pneumonia || id:ieu-b-4976	ieu-b-4976	rs79790072	3.29009e-06	0.310159	0.00523152	21.5883	TRUE
class.Melainabacteria.id.1589	Pneumonia || id:ieu-b-4976	ieu-b-4976	rs9864379	5.3606e-08	0.411675	0.00513394	29.8015	TRUE
class.Methanobacteria.id.119	Pneumonia || id:ieu-b-4976	ieu-b-4976	rs10202904	3.0143e-07	0.0049553	0.00719054	26.747	TRUE
class.Methanobacteria.id.119	Pneumonia || id:ieu-b-4976	ieu-b-4976	rs10424197	9.27887e-06	0.270684	0.00543558	20.1997	TRUE
class.Methanobacteria.id.119	Pneumonia || id:ieu-b-4976	ieu-b-4976	rs4257531	7.44344e-06	0.378875	0.00638397	20.303	TRUE
class.Methanobacteria.id.119	Pneumonia || id:ieu-b-4976	ieu-b-4976	rs56131665	6.17992e-06	0.169263	0.00575311	20.6574	TRUE
class.Methanobacteria.id.119	Pneumonia || id:ieu-b-4976	ieu-b-4976	rs6508769	8.22529e-06	0.860844	0.00594705	19.8444	TRUE
class.Methanobacteria.id.119	Pneumonia || id:ieu-b-4976	ieu-b-4976	rs6776814	1.63062e-06	0.0995314	0.00688948	23.4688	TRUE
class.Methanobacteria.id.119	Pneumonia || id:ieu-b-4976	ieu-b-4976	rs73068003	8.44583e-06	0.50669	0.0054432	20.1953	TRUE
class.Methanobacteria.id.119	Pneumonia || id:ieu-b-4976	ieu-b-4976	rs73457410	1.40855e-06	0.794896	0.0069034	24.3021	TRUE
class.Methanobacteria.id.119	Pneumonia || id:ieu-b-4976	ieu-b-4976	rs75208022	5.92103e-06	0.222902	0.00673465	21.7038	TRUE
class.Methanobacteria.id.119	Pneumonia || id:ieu-b-4976	ieu-b-4976	rs894996	1.87557e-06	0.142401	0.00647634	23.3364	TRUE
class.Mollicutes.id.3920	Pneumonia || id:ieu-b-4976	ieu-b-4976	rs10108398	1.09e-06	0.492799	0.00227797	24.9551	TRUE
class.Mollicutes.id.3920	Pneumonia || id:ieu-b-4976	ieu-b-4976	rs11890098	9.56571e-07	0.0415509	0.00206304	23.5466	TRUE
class.Mollicutes.id.3920	Pneumonia || id:ieu-b-4976	ieu-b-4976	rs12566890	3.65095e-06	0.0270128	0.00168358	19.1729	TRUE
class.Mollicutes.id.3920	Pneumonia || id:ieu-b-4976	ieu-b-4976	rs17214486	6.60866e-06	0.536838	0.00177285	20.2198	TRUE
class.Mollicutes.id.3920	Pneumonia || id:ieu-b-4976	ieu-b-4976	rs2464826	8.39505e-06	0.683757	0.0018038	19.8705	TRUE
class.Mollicutes.id.3920	Pneumonia || id:ieu-b-4976	ieu-b-4976	rs28537087	8.07399e-06	0.800108	0.00166669	18.9986	TRUE
class.Mollicutes.id.3920	Pneumonia || id:ieu-b-4976	ieu-b-4976	rs3768491	4.23352e-06	0.69494	0.00189381	20.8715	TRUE
class.Mollicutes.id.3920	Pneumonia || id:ieu-b-4976	ieu-b-4976	rs4885016	7.26986e-06	0.967795	0.00178493	20.3596	TRUE
class.Mollicutes.id.3920	Pneumonia || id:ieu-b-4976	ieu-b-4976	rs6043847	4.55476e-06	0.941245	0.00191677	21.3707	TRUE
class.Mollicutes.id.3920	Pneumonia || id:ieu-b-4976	ieu-b-4976	rs72901605	3.2579e-06	0.963253	0.00211771	22.3341	TRUE
class.Mollicutes.id.3920	Pneumonia || id:ieu-b-4976	ieu-b-4976	rs74603314	1.55689e-06	0.663479	0.00506947	22.9136	TRUE
class.Mollicutes.id.3920	Pneumonia || id:ieu-b-4976	ieu-b-4976	rs78169027	5.8761e-06	0.468366	0.00197144	20.8201	TRUE
class.Negativicutes.id.2164	Pneumonia || id:ieu-b-4976	ieu-b-4976	rs1135612	9.26307e-06	0.353199	0.00108676	19.7592	TRUE
class.Negativicutes.id.2164	Pneumonia || id:ieu-b-4976	ieu-b-4976	rs13086907	1.95488e-06	0.133783	0.00123898	22.5291	TRUE
class.Negativicutes.id.2164	Pneumonia || id:ieu-b-4976	ieu-b-4976	rs1643968	4.14596e-07	0.148252	0.00139261	25.3362	TRUE
class.Negativicutes.id.2164	Pneumonia || id:ieu-b-4976	ieu-b-4976	rs1649999	7.5812e-06	0.917977	0.00112128	20.2439	TRUE
class.Negativicutes.id.2164	Pneumonia || id:ieu-b-4976	ieu-b-4976	rs2834062	8.4392e-06	0.979671	0.00110986	20.1874	TRUE
class.Negativicutes.id.2164	Pneumonia || id:ieu-b-4976	ieu-b-4976	rs4463806	7.80662e-06	0.74761	0.000972681	17.6791	TRUE
class.Negativicutes.id.2164	Pneumonia || id:ieu-b-4976	ieu-b-4976	rs4722181	2.00112e-06	0.879298	0.0012346	22.4493	TRUE
class.Negativicutes.id.2164	Pneumonia || id:ieu-b-4976	ieu-b-4976	rs60274479	1.1623e-06	0.839327	0.00137132	24.1794	TRUE
class.Negativicutes.id.2164	Pneumonia || id:ieu-b-4976	ieu-b-4976	rs61249479	2.95471e-06	0.2184	0.00116768	21.2333	TRUE
class.Negativicutes.id.2164	Pneumonia || id:ieu-b-4976	ieu-b-4976	rs71405394	2.16631e-06	0.454931	0.00162343	22.5358	TRUE
class.Negativicutes.id.2164	Pneumonia || id:ieu-b-4976	ieu-b-4976	rs73232831	1.87452e-06	0.299824	0.00247119	23.2372	TRUE
class.Negativicutes.id.2164	Pneumonia || id:ieu-b-4976	ieu-b-4976	rs9423647	6.06114e-06	0.353156	0.00113436	20.6257	TRUE
class.Verrucomicrobiae.id.4029	Pneumonia || id:ieu-b-4976	ieu-b-4976	rs111862613	3.73846e-06	0.691774	0.00182539	21.248	TRUE
class.Verrucomicrobiae.id.4029	Pneumonia || id:ieu-b-4976	ieu-b-4976	rs117107102	2.91821e-06	0.226234	0.00450094	22.4844	TRUE
class.Verrucomicrobiae.id.4029	Pneumonia || id:ieu-b-4976	ieu-b-4976	rs11729256	6.7309e-07	0.189306	0.00209725	24.9235	TRUE
class.Verrucomicrobiae.id.4029	Pneumonia || id:ieu-b-4976	ieu-b-4976	rs12908520	2.17163e-06	0.477059	0.00187966	22.3366	TRUE
class.Verrucomicrobiae.id.4029	Pneumonia || id:ieu-b-4976	ieu-b-4976	rs2602429	2.58297e-06	0.856835	0.00195194	22.8589	TRUE
class.Verrucomicrobiae.id.4029	Pneumonia || id:ieu-b-4976	ieu-b-4976	rs4242783	2.63612e-06	0.224858	0.00185979	21.7777	TRUE
class.Verrucomicrobiae.id.4029	Pneumonia || id:ieu-b-4976	ieu-b-4976	rs4936098	1.12221e-06	0.00229546	0.00191785	22.7817	TRUE
class.Verrucomicrobiae.id.4029	Pneumonia || id:ieu-b-4976	ieu-b-4976	rs61779207	6.72285e-06	0.589637	0.00175963	20.4283	TRUE
class.Verrucomicrobiae.id.4029	Pneumonia || id:ieu-b-4976	ieu-b-4976	rs74542928	1.63222e-06	0.0688272	0.00200272	22.5036	TRUE
class.Verrucomicrobiae.id.4029	Pneumonia || id:ieu-b-4976	ieu-b-4976	rs9349825	2.53687e-06	0.729832	0.0019273	22.8942	TRUE
class.Verrucomicrobiae.id.4029	Pneumonia || id:ieu-b-4976	ieu-b-4976	rs941682	9.61003e-06	0.773314	0.00163086	19.287	TRUE
family.Acidaminococcaceae.id.2166	Pneumonia || id:ieu-b-4976	ieu-b-4976	rs262812	3.24906e-06	0.810972	0.0017585	21.31	TRUE
family.Acidaminococcaceae.id.2166	Pneumonia || id:ieu-b-4976	ieu-b-4976	rs2933324	2.23676e-06	0.559845	0.00177848	22.3116	TRUE
family.Acidaminococcaceae.id.2166	Pneumonia || id:ieu-b-4976	ieu-b-4976	rs45497800	5.86428e-06	0.0538518	0.00185014	20.9713	TRUE
family.Acidaminococcaceae.id.2166	Pneumonia || id:ieu-b-4976	ieu-b-4976	rs6589457	2.31508e-06	0.448877	0.00304147	22.5267	TRUE
family.Acidaminococcaceae.id.2166	Pneumonia || id:ieu-b-4976	ieu-b-4976	rs6923842	2.21303e-06	0.0238084	0.00185644	22.1364	TRUE
family.Acidaminococcaceae.id.2166	Pneumonia || id:ieu-b-4976	ieu-b-4976	rs74540770	7.08804e-06	0.551127	0.00188418	20.0175	TRUE
family.Acidaminococcaceae.id.2166	Pneumonia || id:ieu-b-4976	ieu-b-4976	rs78702810	9.16468e-06	0.764063	0.00246864	19.7733	TRUE
family.Actinomycetaceae.id.421	Pneumonia || id:ieu-b-4976	ieu-b-4976	rs2889192	3.64417e-06	0.253403	0.00267945	20.7087	TRUE
family.Actinomycetaceae.id.421	Pneumonia || id:ieu-b-4976	ieu-b-4976	rs34583783	5.47971e-06	0.941172	0.00283627	21.9242	TRUE
family.Actinomycetaceae.id.421	Pneumonia || id:ieu-b-4976	ieu-b-4976	rs35011108	1.8267e-06	0.206007	0.00630729	23.0281	TRUE
family.Actinomycetaceae.id.421	Pneumonia || id:ieu-b-4976	ieu-b-4976	rs4073240	6.05333e-06	0.385343	0.0026654	20.5998	TRUE
family.Actinomycetaceae.id.421	Pneumonia || id:ieu-b-4976	ieu-b-4976	rs58484246	6.12428e-06	0.574274	0.00262561	20.2915	TRUE
family.Alcaligenaceae.id.2875	Pneumonia || id:ieu-b-4976	ieu-b-4976	rs112135816	5.27662e-06	0.00811036	0.0013113	20.4083	TRUE
family.Alcaligenaceae.id.2875	Pneumonia || id:ieu-b-4976	ieu-b-4976	rs1153990	5.96787e-06	0.174469	0.00124488	20.9475	TRUE
family.Alcaligenaceae.id.2875	Pneumonia || id:ieu-b-4976	ieu-b-4976	rs147968	9.12701e-06	0.86345	0.00116969	19.6831	TRUE
family.Alcaligenaceae.id.2875	Pneumonia || id:ieu-b-4976	ieu-b-4976	rs28480294	6.606e-06	0.425319	0.00122172	20.0301	TRUE
family.Alcaligenaceae.id.2875	Pneumonia || id:ieu-b-4976	ieu-b-4976	rs4033856	1.02902e-06	0.588525	0.0014998	23.4635	TRUE
family.Alcaligenaceae.id.2875	Pneumonia || id:ieu-b-4976	ieu-b-4976	rs62191117	2.75943e-07	0.825664	0.00156878	26.2178	TRUE
family.Alcaligenaceae.id.2875	Pneumonia || id:ieu-b-4976	ieu-b-4976	rs62395635	3.34696e-06	0.12757	0.00145009	21.4926	TRUE
family.Alcaligenaceae.id.2875	Pneumonia || id:ieu-b-4976	ieu-b-4976	rs6969323	3.88581e-06	0.215433	0.00125523	21.1244	TRUE
family.Alcaligenaceae.id.2875	Pneumonia || id:ieu-b-4976	ieu-b-4976	rs74776516	6.85049e-06	0.9942	0.00134912	19.5887	TRUE
family.Alcaligenaceae.id.2875	Pneumonia || id:ieu-b-4976	ieu-b-4976	rs7638039	2.70479e-06	0.775584	0.00132601	22.2919	TRUE
family.Alcaligenaceae.id.2875	Pneumonia || id:ieu-b-4976	ieu-b-4976	rs9537886	2.35108e-07	0.334041	0.0015804	26.6007	TRUE
family.Alcaligenaceae.id.2875	Pneumonia || id:ieu-b-4976	ieu-b-4976	rs9964679	4.47389e-06	0.452887	0.00127331	21.429	TRUE
family.Bacteroidaceae.id.917	Pneumonia || id:ieu-b-4976	ieu-b-4976	rs11585893	1.79511e-06	0.648157	0.00141067	25.1722	TRUE
family.Bacteroidaceae.id.917	Pneumonia || id:ieu-b-4976	ieu-b-4976	rs13207588	7.48504e-06	0.605501	0.00114879	20.3627	TRUE
family.Bacteroidaceae.id.917	Pneumonia || id:ieu-b-4976	ieu-b-4976	rs1340391	6.7301e-06	0.752018	0.00109376	20.0377	TRUE
family.Bacteroidaceae.id.917	Pneumonia || id:ieu-b-4976	ieu-b-4976	rs17619981	2.68683e-06	0.310473	0.00140263	22.1913	TRUE
family.Bacteroidaceae.id.917	Pneumonia || id:ieu-b-4976	ieu-b-4976	rs2023437	5.01824e-06	0.621247	0.00124414	21.7771	TRUE
family.Bacteroidaceae.id.917	Pneumonia || id:ieu-b-4976	ieu-b-4976	rs66474973	6.80966e-07	0.153268	0.0014001	24.4001	TRUE
family.Bacteroidaceae.id.917	Pneumonia || id:ieu-b-4976	ieu-b-4976	rs66710942	5.86259e-06	0.0491768	0.00115709	20.642	TRUE
family.Bacteroidaceae.id.917	Pneumonia || id:ieu-b-4976	ieu-b-4976	rs6795673	3.37909e-07	0.727001	0.00142865	26.1803	TRUE
family.Bacteroidaceae.id.917	Pneumonia || id:ieu-b-4976	ieu-b-4976	rs9507307	2.1271e-06	0.74425	0.00120359	21.91	TRUE
family.BacteroidalesS24.7group.id.11173	Pneumonia || id:ieu-b-4976	ieu-b-4976	rs10872669	9.4901e-06	0.833285	0.00269787	19.9263	TRUE
family.BacteroidalesS24.7group.id.11173	Pneumonia || id:ieu-b-4976	ieu-b-4976	rs17043785	5.11837e-07	0.280172	0.004922	25.7507	TRUE
family.BacteroidalesS24.7group.id.11173	Pneumonia || id:ieu-b-4976	ieu-b-4976	rs61508842	7.82782e-06	0.171289	0.00266577	20.2445	TRUE
family.BacteroidalesS24.7group.id.11173	Pneumonia || id:ieu-b-4976	ieu-b-4976	rs689695	1.28039e-06	0.566323	0.00298027	23.7699	TRUE
family.BacteroidalesS24.7group.id.11173	Pneumonia || id:ieu-b-4976	ieu-b-4976	rs7217209	8.42937e-06	0.242879	0.00260859	20.2512	TRUE
family.BacteroidalesS24.7group.id.11173	Pneumonia || id:ieu-b-4976	ieu-b-4976	rs738193	3.82163e-07	0.882244	0.0033444	26.0933	TRUE
family.BacteroidalesS24.7group.id.11173	Pneumonia || id:ieu-b-4976	ieu-b-4976	rs78609301	7.09297e-06	0.633989	0.00246197	19.6234	TRUE
family.BacteroidalesS24.7group.id.11173	Pneumonia || id:ieu-b-4976	ieu-b-4976	rs941000	3.15557e-07	0.142067	0.00346994	27.0762	TRUE
family.Bifidobacteriaceae.id.433	Pneumonia || id:ieu-b-4976	ieu-b-4976	rs10831953	9.94742e-06	0.90975	0.00126352	18.8668	TRUE
family.Bifidobacteriaceae.id.433	Pneumonia || id:ieu-b-4976	ieu-b-4976	rs12446429	8.52886e-06	0.958352	0.00128618	18.0374	TRUE
family.Bifidobacteriaceae.id.433	Pneumonia || id:ieu-b-4976	ieu-b-4976	rs13020688	1.57375e-06	0.101384	0.00154457	22.8841	TRUE
family.Bifidobacteriaceae.id.433	Pneumonia || id:ieu-b-4976	ieu-b-4976	rs182549	5.942e-20	0.050328	0.0056913	85.3602	TRUE
family.Bifidobacteriaceae.id.433	Pneumonia || id:ieu-b-4976	ieu-b-4976	rs4957061	1.1517e-06	0.447148	0.00160347	23.7582	TRUE
family.Bifidobacteriaceae.id.433	Pneumonia || id:ieu-b-4976	ieu-b-4976	rs540489	5.36811e-06	0.956295	0.00142475	20.9538	TRUE
family.Bifidobacteriaceae.id.433	Pneumonia || id:ieu-b-4976	ieu-b-4976	rs55888705	8.66208e-06	0.327525	0.00132662	19.8088	TRUE
family.Bifidobacteriaceae.id.433	Pneumonia || id:ieu-b-4976	ieu-b-4976	rs6899771	7.27995e-06	0.606403	0.00143719	20.3626	TRUE
family.Bifidobacteriaceae.id.433	Pneumonia || id:ieu-b-4976	ieu-b-4976	rs7174549	6.8678e-06	0.0921446	0.00131171	19.5872	TRUE
family.Bifidobacteriaceae.id.433	Pneumonia || id:ieu-b-4976	ieu-b-4976	rs7322849	1.74032e-08	0.0103622	0.00202874	30.3161	TRUE
family.Bifidobacteriaceae.id.433	Pneumonia || id:ieu-b-4976	ieu-b-4976	rs73797465	4.8495e-06	0.743784	0.0013806	20.4514	TRUE
family.Bifidobacteriaceae.id.433	Pneumonia || id:ieu-b-4976	ieu-b-4976	rs857444	3.82492e-06	0.15341	0.00141112	21.0723	TRUE
family.Christensenellaceae.id.1866	Pneumonia || id:ieu-b-4976	ieu-b-4976	rs117186816	6.51964e-06	0.116745	0.00516792	22.379	TRUE
family.Christensenellaceae.id.1866	Pneumonia || id:ieu-b-4976	ieu-b-4976	rs12380890	5.78132e-06	0.839897	0.00122115	20.5942	TRUE
family.Christensenellaceae.id.1866	Pneumonia || id:ieu-b-4976	ieu-b-4976	rs12657403	5.59276e-06	0.500651	0.00126951	20.6468	TRUE
family.Christensenellaceae.id.1866	Pneumonia || id:ieu-b-4976	ieu-b-4976	rs4076564	8.06105e-06	0.100119	0.00616627	23.1305	TRUE
family.Christensenellaceae.id.1866	Pneumonia || id:ieu-b-4976	ieu-b-4976	rs62573205	1.48853e-06	0.925119	0.00142669	24.0541	TRUE
family.Christensenellaceae.id.1866	Pneumonia || id:ieu-b-4976	ieu-b-4976	rs7211194	9.93998e-06	0.0288091	0.00119616	19.6812	TRUE
family.Christensenellaceae.id.1866	Pneumonia || id:ieu-b-4976	ieu-b-4976	rs72706624	6.3775e-06	0.390448	0.00134037	19.9541	TRUE
family.Christensenellaceae.id.1866	Pneumonia || id:ieu-b-4976	ieu-b-4976	rs77867022	8.81983e-06	0.688047	0.00441031	17.8567	TRUE
family.Christensenellaceae.id.1866	Pneumonia || id:ieu-b-4976	ieu-b-4976	rs870002	6.54323e-06	0.218822	0.00117533	19.8217	TRUE
family.Christensenellaceae.id.1866	Pneumonia || id:ieu-b-4976	ieu-b-4976	rs892686	4.12367e-06	0.819848	0.00126296	21.3015	TRUE
family.Christensenellaceae.id.1866	Pneumonia || id:ieu-b-4976	ieu-b-4976	rs9608766	3.33084e-06	0.24011	0.00128295	20.7886	TRUE
family.Clostridiaceae1.id.1869	Pneumonia || id:ieu-b-4976	ieu-b-4976	rs10875374	8.09821e-06	0.829576	0.00141504	20.1943	TRUE
family.Clostridiaceae1.id.1869	Pneumonia || id:ieu-b-4976	ieu-b-4976	rs12186080	5.33957e-06	0.0208363	0.00148699	21.2092	TRUE
family.Clostridiaceae1.id.1869	Pneumonia || id:ieu-b-4976	ieu-b-4976	rs12341505	4.54486e-06	0.735502	0.00144543	20.6243	TRUE
family.Clostridiaceae1.id.1869	Pneumonia || id:ieu-b-4976	ieu-b-4976	rs2795528	3.80626e-06	0.999715	0.00333179	21.4248	TRUE
family.Clostridiaceae1.id.1869	Pneumonia || id:ieu-b-4976	ieu-b-4976	rs2817172	5.27026e-06	0.417548	0.00149663	20.665	TRUE
family.Clostridiaceae1.id.1869	Pneumonia || id:ieu-b-4976	ieu-b-4976	rs4723021	7.42147e-06	0.695783	0.0014109	19.3284	TRUE
family.Clostridiaceae1.id.1869	Pneumonia || id:ieu-b-4976	ieu-b-4976	rs550843	7.09119e-06	0.16888	0.00133603	19.0399	TRUE
family.Clostridiaceae1.id.1869	Pneumonia || id:ieu-b-4976	ieu-b-4976	rs56188186	8.24444e-06	0.992677	0.00149598	19.8006	TRUE
family.Clostridiaceae1.id.1869	Pneumonia || id:ieu-b-4976	ieu-b-4976	rs62397761	9.07706e-06	0.16513	0.00143274	20.4401	TRUE
family.Clostridiaceae1.id.1869	Pneumonia || id:ieu-b-4976	ieu-b-4976	rs881532	7.89662e-06	0.847353	0.00140577	20.0576	TRUE
family.ClostridialesvadinBB60group.id.11286	Pneumonia || id:ieu-b-4976	ieu-b-4976	rs10517600	6.82768e-06	0.896957	0.00192177	20.2367	TRUE
family.ClostridialesvadinBB60group.id.11286	Pneumonia || id:ieu-b-4976	ieu-b-4976	rs10904722	5.04837e-06	0.145389	0.0019826	20.8785	TRUE
family.ClostridialesvadinBB60group.id.11286	Pneumonia || id:ieu-b-4976	ieu-b-4976	rs118104867	3.43598e-06	0.0448983	0.00539382	22.1966	TRUE
family.ClostridialesvadinBB60group.id.11286	Pneumonia || id:ieu-b-4976	ieu-b-4976	rs13409132	4.37231e-06	0.779753	0.00371773	22.0575	TRUE
family.ClostridialesvadinBB60group.id.11286	Pneumonia || id:ieu-b-4976	ieu-b-4976	rs17121075	7.91417e-06	0.666699	0.00189407	19.9444	TRUE
family.ClostridialesvadinBB60group.id.11286	Pneumonia || id:ieu-b-4976	ieu-b-4976	rs2191834	2.50195e-06	0.606701	0.00208845	21.9935	TRUE
family.ClostridialesvadinBB60group.id.11286	Pneumonia || id:ieu-b-4976	ieu-b-4976	rs28691777	6.95697e-07	0.423354	0.00257988	26.375	TRUE
family.ClostridialesvadinBB60group.id.11286	Pneumonia || id:ieu-b-4976	ieu-b-4976	rs34088226	7.66216e-06	0.365753	0.00196662	19.1414	TRUE
family.ClostridialesvadinBB60group.id.11286	Pneumonia || id:ieu-b-4976	ieu-b-4976	rs55682560	4.97034e-07	0.539437	0.00275079	25.3247	TRUE
family.ClostridialesvadinBB60group.id.11286	Pneumonia || id:ieu-b-4976	ieu-b-4976	rs6588624	1.79287e-06	0.151515	0.00218181	22.981	TRUE
family.ClostridialesvadinBB60group.id.11286	Pneumonia || id:ieu-b-4976	ieu-b-4976	rs66714985	4.85334e-06	0.933672	0.00203599	21.442	TRUE
family.ClostridialesvadinBB60group.id.11286	Pneumonia || id:ieu-b-4976	ieu-b-4976	rs7226487	3.58282e-06	0.586731	0.00204595	21.5327	TRUE
family.ClostridialesvadinBB60group.id.11286	Pneumonia || id:ieu-b-4976	ieu-b-4976	rs7538034	2.36706e-06	0.0787227	0.00214733	22.419	TRUE
family.ClostridialesvadinBB60group.id.11286	Pneumonia || id:ieu-b-4976	ieu-b-4976	rs7725895	3.94356e-06	0.667804	0.00221916	23.3753	TRUE
family.ClostridialesvadinBB60group.id.11286	Pneumonia || id:ieu-b-4976	ieu-b-4976	rs989682	6.8471e-06	0.652052	0.00201121	20.4086	TRUE
family.Coriobacteriaceae.id.811	Pneumonia || id:ieu-b-4976	ieu-b-4976	rs11073596	8.14449e-06	0.651402	0.00113478	19.9096	TRUE
family.Coriobacteriaceae.id.811	Pneumonia || id:ieu-b-4976	ieu-b-4976	rs11250875	4.82844e-06	0.500328	0.00121534	21.5232	TRUE
family.Coriobacteriaceae.id.811	Pneumonia || id:ieu-b-4976	ieu-b-4976	rs11656361	8.02017e-06	0.778624	0.0011624	19.3915	TRUE
family.Coriobacteriaceae.id.811	Pneumonia || id:ieu-b-4976	ieu-b-4976	rs12974142	8.51232e-06	0.905232	0.00113949	19.8623	TRUE
family.Coriobacteriaceae.id.811	Pneumonia || id:ieu-b-4976	ieu-b-4976	rs13307134	7.79931e-06	0.170362	0.00114388	20.0695	TRUE
family.Coriobacteriaceae.id.811	Pneumonia || id:ieu-b-4976	ieu-b-4976	rs1397793	9.77381e-06	0.526543	0.00112166	19.6792	TRUE
family.Coriobacteriaceae.id.811	Pneumonia || id:ieu-b-4976	ieu-b-4976	rs1816223	4.84114e-06	0.954781	0.00116623	20.65	TRUE
family.Coriobacteriaceae.id.811	Pneumonia || id:ieu-b-4976	ieu-b-4976	rs2442778	9.02703e-06	0.252778	0.00150249	20.2689	TRUE
family.Coriobacteriaceae.id.811	Pneumonia || id:ieu-b-4976	ieu-b-4976	rs3025411	8.26912e-06	0.768863	0.00124698	19.5632	TRUE
family.Coriobacteriaceae.id.811	Pneumonia || id:ieu-b-4976	ieu-b-4976	rs34739816	3.88358e-06	0.622372	0.00129972	21.5917	TRUE
family.Coriobacteriaceae.id.811	Pneumonia || id:ieu-b-4976	ieu-b-4976	rs67561917	5.39129e-06	0.0389897	0.00123808	21.4838	TRUE
family.Coriobacteriaceae.id.811	Pneumonia || id:ieu-b-4976	ieu-b-4976	rs719099	5.43317e-07	0.649089	0.00140904	24.954	TRUE
family.Coriobacteriaceae.id.811	Pneumonia || id:ieu-b-4976	ieu-b-4976	rs8010111	6.89624e-06	0.947741	0.00126919	20.3253	TRUE
family.Defluviitaleaceae.id.1924	Pneumonia || id:ieu-b-4976	ieu-b-4976	rs112893842	2.75032e-06	0.310374	0.00275798	22.6807	TRUE
family.Defluviitaleaceae.id.1924	Pneumonia || id:ieu-b-4976	ieu-b-4976	rs17051335	4.58117e-06	0.00647128	0.002624	21.1235	TRUE
family.Defluviitaleaceae.id.1924	Pneumonia || id:ieu-b-4976	ieu-b-4976	rs1908593	7.859e-06	0.819257	0.00244532	20.1032	TRUE
family.Defluviitaleaceae.id.1924	Pneumonia || id:ieu-b-4976	ieu-b-4976	rs4344384	5.86011e-06	0.641873	0.00250741	20.6074	TRUE
family.Defluviitaleaceae.id.1924	Pneumonia || id:ieu-b-4976	ieu-b-4976	rs4677103	9.42189e-07	0.891025	0.00306452	24.5915	TRUE
family.Defluviitaleaceae.id.1924	Pneumonia || id:ieu-b-4976	ieu-b-4976	rs540220	9.48137e-06	0.411115	0.00231399	18.2881	TRUE
family.Defluviitaleaceae.id.1924	Pneumonia || id:ieu-b-4976	ieu-b-4976	rs55658617	1.40608e-06	0.777943	0.003584	24.0056	TRUE
family.Defluviitaleaceae.id.1924	Pneumonia || id:ieu-b-4976	ieu-b-4976	rs72731813	2.75777e-07	0.246728	0.00333434	26.0414	TRUE
family.Defluviitaleaceae.id.1924	Pneumonia || id:ieu-b-4976	ieu-b-4976	rs9608282	4.60831e-06	0.58465	0.00277846	21.5485	TRUE
family.Defluviitaleaceae.id.1924	Pneumonia || id:ieu-b-4976	ieu-b-4976	rs9725395	3.4137e-06	0.736014	0.00272807	21.9636	TRUE
family.Desulfovibrionaceae.id.3169	Pneumonia || id:ieu-b-4976	ieu-b-4976	rs112381107	2.81875e-06	0.707949	0.00478262	21.3994	TRUE
family.Desulfovibrionaceae.id.3169	Pneumonia || id:ieu-b-4976	ieu-b-4976	rs11599763	2.49704e-06	0.023452	0.00147635	22.385	TRUE
family.Desulfovibrionaceae.id.3169	Pneumonia || id:ieu-b-4976	ieu-b-4976	rs17791387	2.09678e-06	0.302799	0.00148092	22.3106	TRUE
family.Desulfovibrionaceae.id.3169	Pneumonia || id:ieu-b-4976	ieu-b-4976	rs2692012	1.5639e-06	0.768454	0.00154915	20.2913	TRUE
family.Desulfovibrionaceae.id.3169	Pneumonia || id:ieu-b-4976	ieu-b-4976	rs2838334	3.82375e-06	0.101165	0.0013953	21.1544	TRUE
family.Desulfovibrionaceae.id.3169	Pneumonia || id:ieu-b-4976	ieu-b-4976	rs3935584	6.78137e-06	0.953119	0.0013611	20.6324	TRUE
family.Desulfovibrionaceae.id.3169	Pneumonia || id:ieu-b-4976	ieu-b-4976	rs4506934	3.16043e-06	0.525707	0.00145749	21.9424	TRUE
family.Desulfovibrionaceae.id.3169	Pneumonia || id:ieu-b-4976	ieu-b-4976	rs6058181	2.69912e-07	0.642148	0.00167245	25.2494	TRUE
family.Desulfovibrionaceae.id.3169	Pneumonia || id:ieu-b-4976	ieu-b-4976	rs72647048	9.60885e-06	0.362858	0.00133931	20.3043	TRUE
family.Desulfovibrionaceae.id.3169	Pneumonia || id:ieu-b-4976	ieu-b-4976	rs9928243	4.48478e-06	0.18961	0.00139437	21.1389	TRUE
family.Enterobacteriaceae.id.3469	Pneumonia || id:ieu-b-4976	ieu-b-4976	rs11026530	9.42684e-06	0.417577	0.00144179	19.4678	TRUE
family.Enterobacteriaceae.id.3469	Pneumonia || id:ieu-b-4976	ieu-b-4976	rs2374342	4.51618e-06	0.799374	0.00156913	21.3345	TRUE
family.Enterobacteriaceae.id.3469	Pneumonia || id:ieu-b-4976	ieu-b-4976	rs35673018	7.63109e-06	0.588287	0.00147261	19.65	TRUE
family.Enterobacteriaceae.id.3469	Pneumonia || id:ieu-b-4976	ieu-b-4976	rs504442	5.17092e-06	0.616554	0.00145082	19.7249	TRUE
family.Enterobacteriaceae.id.3469	Pneumonia || id:ieu-b-4976	ieu-b-4976	rs62210023	3.13163e-06	0.207827	0.00160616	21.739	TRUE
family.Enterobacteriaceae.id.3469	Pneumonia || id:ieu-b-4976	ieu-b-4976	rs79757635	9.31857e-06	0.0729978	0.00145957	19.6117	TRUE
family.Erysipelotrichaceae.id.2149	Pneumonia || id:ieu-b-4976	ieu-b-4976	rs1074800	6.14583e-06	0.803193	0.00114877	20.4567	TRUE
family.Erysipelotrichaceae.id.2149	Pneumonia || id:ieu-b-4976	ieu-b-4976	rs10781552	2.33114e-06	0.236488	0.00127068	22.6304	TRUE
family.Erysipelotrichaceae.id.2149	Pneumonia || id:ieu-b-4976	ieu-b-4976	rs17530232	2.79123e-06	0.698372	0.00126433	21.0397	TRUE
family.Erysipelotrichaceae.id.2149	Pneumonia || id:ieu-b-4976	ieu-b-4976	rs1884466	9.52701e-06	0.0882694	0.00108423	19.7576	TRUE
family.Erysipelotrichaceae.id.2149	Pneumonia || id:ieu-b-4976	ieu-b-4976	rs2300774	8.95466e-07	0.638309	0.00132092	24.0911	TRUE
family.Erysipelotrichaceae.id.2149	Pneumonia || id:ieu-b-4976	ieu-b-4976	rs290833	8.029e-06	0.22011	0.0011198	19.9402	TRUE
family.Erysipelotrichaceae.id.2149	Pneumonia || id:ieu-b-4976	ieu-b-4976	rs35161940	1.8451e-06	0.0812007	0.00126771	23.1157	TRUE
family.Erysipelotrichaceae.id.2149	Pneumonia || id:ieu-b-4976	ieu-b-4976	rs4078432	4.23104e-06	0.0138928	0.00116359	20.7209	TRUE
family.Erysipelotrichaceae.id.2149	Pneumonia || id:ieu-b-4976	ieu-b-4976	rs56970041	5.40344e-06	0.686921	0.001063	19.3832	TRUE
family.Erysipelotrichaceae.id.2149	Pneumonia || id:ieu-b-4976	ieu-b-4976	rs62504403	1.12265e-07	0.983057	0.00166794	28.3673	TRUE
family.Erysipelotrichaceae.id.2149	Pneumonia || id:ieu-b-4976	ieu-b-4976	rs7234058	9.12341e-07	0.670002	0.00140515	23.741	TRUE
family.Erysipelotrichaceae.id.2149	Pneumonia || id:ieu-b-4976	ieu-b-4976	rs7826267	9.28449e-06	0.933826	0.00100859	17.753	TRUE
family.Erysipelotrichaceae.id.2149	Pneumonia || id:ieu-b-4976	ieu-b-4976	rs8003149	4.08475e-06	0.373199	0.00116526	21.2454	TRUE
family.FamilyXI.id.1936	Pneumonia || id:ieu-b-4976	ieu-b-4976	rs10759623	5.78312e-07	0.590526	0.00799161	25.4086	TRUE
family.FamilyXI.id.1936	Pneumonia || id:ieu-b-4976	ieu-b-4976	rs11547158	2.70219e-06	0.753736	0.00719197	22.6812	TRUE
family.FamilyXI.id.1936	Pneumonia || id:ieu-b-4976	ieu-b-4976	rs17379710	3.97107e-06	0.866859	0.00670644	21.2949	TRUE
family.FamilyXI.id.1936	Pneumonia || id:ieu-b-4976	ieu-b-4976	rs2155352	6.63432e-07	0.726328	0.00780986	24.7789	TRUE
family.FamilyXI.id.1936	Pneumonia || id:ieu-b-4976	ieu-b-4976	rs2156611	9.42661e-06	0.856834	0.00632058	20.0555	TRUE
family.FamilyXI.id.1936	Pneumonia || id:ieu-b-4976	ieu-b-4976	rs3733511	3.38554e-06	0.31202	0.00685865	21.7816	TRUE
family.FamilyXI.id.1936	Pneumonia || id:ieu-b-4976	ieu-b-4976	rs488164	4.79785e-06	0.348477	0.00674544	21.3721	TRUE
family.FamilyXI.id.1936	Pneumonia || id:ieu-b-4976	ieu-b-4976	rs697771	3.19372e-06	0.0563612	0.00689836	21.8808	TRUE
family.FamilyXIII.id.1957	Pneumonia || id:ieu-b-4976	ieu-b-4976	rs10404377	6.99027e-06	0.321558	0.0012469	20.3086	TRUE
family.FamilyXIII.id.1957	Pneumonia || id:ieu-b-4976	ieu-b-4976	rs118170811	1.80357e-06	0.986827	0.00236457	22.8556	TRUE
family.FamilyXIII.id.1957	Pneumonia || id:ieu-b-4976	ieu-b-4976	rs12904405	7.67412e-06	0.00506897	0.00117306	19.5438	TRUE
family.FamilyXIII.id.1957	Pneumonia || id:ieu-b-4976	ieu-b-4976	rs1887048	9.65391e-06	0.470508	0.00119652	20.0239	TRUE
family.FamilyXIII.id.1957	Pneumonia || id:ieu-b-4976	ieu-b-4976	rs3098182	4.04024e-06	0.0710706	0.00127243	21.3136	TRUE
family.FamilyXIII.id.1957	Pneumonia || id:ieu-b-4976	ieu-b-4976	rs482905	3.72345e-06	0.198835	0.00131293	22.0008	TRUE
family.FamilyXIII.id.1957	Pneumonia || id:ieu-b-4976	ieu-b-4976	rs6501525	1.23726e-06	0.782672	0.00144871	23.6003	TRUE
family.FamilyXIII.id.1957	Pneumonia || id:ieu-b-4976	ieu-b-4976	rs66753613	8.08288e-06	0.52751	0.00125083	20.3728	TRUE
family.FamilyXIII.id.1957	Pneumonia || id:ieu-b-4976	ieu-b-4976	rs6797051	4.89281e-06	0.599145	0.00131996	22.1188	TRUE
family.FamilyXIII.id.1957	Pneumonia || id:ieu-b-4976	ieu-b-4976	rs7514702	3.91642e-06	0.170922	0.0013086	21.9281	TRUE
family.Lachnospiraceae.id.1987	Pneumonia || id:ieu-b-4976	ieu-b-4976	rs10402491	7.58351e-06	0.0727864	0.00108165	19.8503	TRUE
family.Lachnospiraceae.id.1987	Pneumonia || id:ieu-b-4976	ieu-b-4976	rs11139361	4.26262e-06	0.222137	0.00109096	20.0202	TRUE
family.Lachnospiraceae.id.1987	Pneumonia || id:ieu-b-4976	ieu-b-4976	rs112040820	2.41836e-06	0.0558264	0.00125655	22.0298	TRUE
family.Lachnospiraceae.id.1987	Pneumonia || id:ieu-b-4976	ieu-b-4976	rs11841382	9.57773e-06	0.988559	0.000921335	16.911	TRUE
family.Lachnospiraceae.id.1987	Pneumonia || id:ieu-b-4976	ieu-b-4976	rs11979110	1.81843e-06	0.412557	0.00123789	22.7274	TRUE
family.Lachnospiraceae.id.1987	Pneumonia || id:ieu-b-4976	ieu-b-4976	rs1205443	7.28844e-06	0.403073	0.00112291	19.9844	TRUE
family.Lachnospiraceae.id.1987	Pneumonia || id:ieu-b-4976	ieu-b-4976	rs12760724	7.26734e-06	0.277525	0.00109777	20.1531	TRUE
family.Lachnospiraceae.id.1987	Pneumonia || id:ieu-b-4976	ieu-b-4976	rs13005175	8.37071e-06	0.882631	0.00122348	20.6911	TRUE
family.Lachnospiraceae.id.1987	Pneumonia || id:ieu-b-4976	ieu-b-4976	rs146660815	6.53238e-06	0.931886	0.00492614	20.3467	TRUE
family.Lachnospiraceae.id.1987	Pneumonia || id:ieu-b-4976	ieu-b-4976	rs2159863	3.69557e-06	0.132003	0.00112775	20.7041	TRUE
family.Lachnospiraceae.id.1987	Pneumonia || id:ieu-b-4976	ieu-b-4976	rs2910921	8.41974e-06	0.427354	0.00304674	20.008	TRUE
family.Lachnospiraceae.id.1987	Pneumonia || id:ieu-b-4976	ieu-b-4976	rs3127230	6.20325e-06	0.7779	0.00109697	20.1384	TRUE
family.Lachnospiraceae.id.1987	Pneumonia || id:ieu-b-4976	ieu-b-4976	rs35524804	2.44999e-06	0.156839	0.00131619	23.5342	TRUE
family.Lachnospiraceae.id.1987	Pneumonia || id:ieu-b-4976	ieu-b-4976	rs7359994	5.35899e-06	0.555307	0.00108979	20.0065	TRUE
family.Lachnospiraceae.id.1987	Pneumonia || id:ieu-b-4976	ieu-b-4976	rs79086868	3.01422e-06	0.352497	0.00127119	22.2996	TRUE
family.Lachnospiraceae.id.1987	Pneumonia || id:ieu-b-4976	ieu-b-4976	rs959845	5.1695e-06	0.304526	0.00117287	20.9686	TRUE
family.Lachnospiraceae.id.1987	Pneumonia || id:ieu-b-4976	ieu-b-4976	rs9929145	2.83594e-07	0.287149	0.00165376	26.2786	TRUE
family.Lactobacillaceae.id.1836	Pneumonia || id:ieu-b-4976	ieu-b-4976	rs11674854	2.59545e-06	0.0722237	0.00331316	22.4315	TRUE
family.Lactobacillaceae.id.1836	Pneumonia || id:ieu-b-4976	ieu-b-4976	rs1530559	9.65254e-06	0.00554945	0.00281615	19.057	TRUE
family.Lactobacillaceae.id.1836	Pneumonia || id:ieu-b-4976	ieu-b-4976	rs16861661	2.70131e-07	0.671364	0.00479934	25.9595	TRUE
family.Lactobacillaceae.id.1836	Pneumonia || id:ieu-b-4976	ieu-b-4976	rs62314653	6.5919e-06	0.735225	0.00337601	20.3721	TRUE
family.Lactobacillaceae.id.1836	Pneumonia || id:ieu-b-4976	ieu-b-4976	rs74599091	7.69522e-06	0.741312	0.00408808	20.315	TRUE
family.Lactobacillaceae.id.1836	Pneumonia || id:ieu-b-4976	ieu-b-4976	rs768253	3.60763e-06	0.491063	0.00304635	21.5638	TRUE
family.Lactobacillaceae.id.1836	Pneumonia || id:ieu-b-4976	ieu-b-4976	rs77478751	5.95946e-06	0.18848	0.00574984	21.409	TRUE
family.Lactobacillaceae.id.1836	Pneumonia || id:ieu-b-4976	ieu-b-4976	rs921925	5.77195e-07	0.51707	0.00346941	24.5479	TRUE
family.Lactobacillaceae.id.1836	Pneumonia || id:ieu-b-4976	ieu-b-4976	rs9345899	9.4459e-06	0.385734	0.00298621	19.768	TRUE
family.Methanobacteriaceae.id.121	Pneumonia || id:ieu-b-4976	ieu-b-4976	rs10202904	3.0143e-07	0.0049553	0.00719054	26.747	TRUE
family.Methanobacteriaceae.id.121	Pneumonia || id:ieu-b-4976	ieu-b-4976	rs10424197	9.27887e-06	0.270684	0.00543558	20.1997	TRUE
family.Methanobacteriaceae.id.121	Pneumonia || id:ieu-b-4976	ieu-b-4976	rs4257531	7.44344e-06	0.378875	0.00638397	20.303	TRUE
family.Methanobacteriaceae.id.121	Pneumonia || id:ieu-b-4976	ieu-b-4976	rs56131665	6.17992e-06	0.169263	0.00575311	20.6574	TRUE
family.Methanobacteriaceae.id.121	Pneumonia || id:ieu-b-4976	ieu-b-4976	rs6508769	8.22529e-06	0.860844	0.00594705	19.8444	TRUE
family.Methanobacteriaceae.id.121	Pneumonia || id:ieu-b-4976	ieu-b-4976	rs6776814	1.63062e-06	0.0995314	0.00688948	23.4688	TRUE
family.Methanobacteriaceae.id.121	Pneumonia || id:ieu-b-4976	ieu-b-4976	rs73068003	8.44583e-06	0.50669	0.0054432	20.1953	TRUE
family.Methanobacteriaceae.id.121	Pneumonia || id:ieu-b-4976	ieu-b-4976	rs73457410	1.40855e-06	0.794896	0.0069034	24.3021	TRUE
family.Methanobacteriaceae.id.121	Pneumonia || id:ieu-b-4976	ieu-b-4976	rs75208022	5.92103e-06	0.222902	0.00673465	21.7038	TRUE
family.Methanobacteriaceae.id.121	Pneumonia || id:ieu-b-4976	ieu-b-4976	rs894996	1.87557e-06	0.142401	0.00647634	23.3364	TRUE
family.Oxalobacteraceae.id.2966	Pneumonia || id:ieu-b-4976	ieu-b-4976	rs111966731	4.56318e-06	0.181456	0.00475314	20.9421	TRUE
family.Oxalobacteraceae.id.2966	Pneumonia || id:ieu-b-4976	ieu-b-4976	rs11246212	4.50836e-06	0.349234	0.00422097	21.7369	TRUE
family.Oxalobacteraceae.id.2966	Pneumonia || id:ieu-b-4976	ieu-b-4976	rs12002250	5.53202e-06	0.789682	0.0040899	19.4	TRUE
family.Oxalobacteraceae.id.2966	Pneumonia || id:ieu-b-4976	ieu-b-4976	rs1569853	7.45179e-07	0.350954	0.00492134	24.7037	TRUE
family.Oxalobacteraceae.id.2966	Pneumonia || id:ieu-b-4976	ieu-b-4976	rs17138946	8.09008e-06	0.841819	0.00404296	19.3794	TRUE
family.Oxalobacteraceae.id.2966	Pneumonia || id:ieu-b-4976	ieu-b-4976	rs36057338	6.25787e-06	0.80932	0.00435887	20.734	TRUE
family.Oxalobacteraceae.id.2966	Pneumonia || id:ieu-b-4976	ieu-b-4976	rs4428215	4.87931e-08	0.0269606	0.0057366	29.8005	TRUE
family.Oxalobacteraceae.id.2966	Pneumonia || id:ieu-b-4976	ieu-b-4976	rs561239	7.1938e-06	0.217433	0.00396573	19.8558	TRUE
family.Oxalobacteraceae.id.2966	Pneumonia || id:ieu-b-4976	ieu-b-4976	rs6000536	7.38718e-07	0.175022	0.00463546	24.049	TRUE
family.Oxalobacteraceae.id.2966	Pneumonia || id:ieu-b-4976	ieu-b-4976	rs62435498	7.45831e-06	0.642381	0.00427687	20.5227	TRUE
family.Oxalobacteraceae.id.2966	Pneumonia || id:ieu-b-4976	ieu-b-4976	rs736744	1.49416e-07	0.36367	0.00533632	27.7099	TRUE
family.Oxalobacteraceae.id.2966	Pneumonia || id:ieu-b-4976	ieu-b-4976	rs7993559	5.03729e-06	0.431658	0.00418655	20.9661	TRUE
family.Oxalobacteraceae.id.2966	Pneumonia || id:ieu-b-4976	ieu-b-4976	rs80330081	6.63998e-06	0.989985	0.00417702	19.5885	TRUE
family.Oxalobacteraceae.id.2966	Pneumonia || id:ieu-b-4976	ieu-b-4976	rs934049	4.21147e-06	0.878651	0.00425406	21.1433	TRUE
family.Pasteurellaceae.id.3689	Pneumonia || id:ieu-b-4976	ieu-b-4976	rs10965428	4.29151e-06	0.364762	0.00242411	21.5565	TRUE
family.Pasteurellaceae.id.3689	Pneumonia || id:ieu-b-4976	ieu-b-4976	rs111582866	7.06627e-06	0.737809	0.00228738	19.7486	TRUE
family.Pasteurellaceae.id.3689	Pneumonia || id:ieu-b-4976	ieu-b-4976	rs12050685	9.18513e-06	0.228092	0.00205559	19.3809	TRUE
family.Pasteurellaceae.id.3689	Pneumonia || id:ieu-b-4976	ieu-b-4976	rs16970009	7.31531e-06	0.0327725	0.00402952	19.0194	TRUE
family.Pasteurellaceae.id.3689	Pneumonia || id:ieu-b-4976	ieu-b-4976	rs35510	4.01576e-06	0.302091	0.00246831	21.4507	TRUE
family.Pasteurellaceae.id.3689	Pneumonia || id:ieu-b-4976	ieu-b-4976	rs4822728	4.71847e-06	0.756713	0.00224269	21.1512	TRUE
family.Pasteurellaceae.id.3689	Pneumonia || id:ieu-b-4976	ieu-b-4976	rs6972479	7.74817e-06	0.407064	0.00230179	19.8733	TRUE
family.Pasteurellaceae.id.3689	Pneumonia || id:ieu-b-4976	ieu-b-4976	rs72756943	3.35218e-06	0.0440616	0.00264982	21.3027	TRUE
family.Pasteurellaceae.id.3689	Pneumonia || id:ieu-b-4976	ieu-b-4976	rs73139353	8.71314e-06	0.148275	0.00518471	21.0815	TRUE
family.Pasteurellaceae.id.3689	Pneumonia || id:ieu-b-4976	ieu-b-4976	rs76022354	1.82858e-06	0.987848	0.00634087	23.5471	TRUE
family.Pasteurellaceae.id.3689	Pneumonia || id:ieu-b-4976	ieu-b-4976	rs78909003	2.04893e-06	0.409059	0.00639517	23.4025	TRUE
family.Pasteurellaceae.id.3689	Pneumonia || id:ieu-b-4976	ieu-b-4976	rs9382510	2.476e-07	0.82375	0.0028527	26.915	TRUE
family.Pasteurellaceae.id.3689	Pneumonia || id:ieu-b-4976	ieu-b-4976	rs9895850	9.08251e-06	0.550587	0.00388961	18.4892	TRUE
family.Pasteurellaceae.id.3689	Pneumonia || id:ieu-b-4976	ieu-b-4976	rs9938097	8.22604e-06	0.237778	0.00214481	20.2045	TRUE
family.Peptococcaceae.id.2024	Pneumonia || id:ieu-b-4976	ieu-b-4976	rs117452796	3.15296e-06	0.400941	0.00692299	22.0222	TRUE
family.Peptococcaceae.id.2024	Pneumonia || id:ieu-b-4976	ieu-b-4976	rs12144792	5.82242e-06	0.48734	0.00193577	20.7839	TRUE
family.Peptococcaceae.id.2024	Pneumonia || id:ieu-b-4976	ieu-b-4976	rs12634826	1.01109e-06	0.541091	0.00230955	24.0263	TRUE
family.Peptococcaceae.id.2024	Pneumonia || id:ieu-b-4976	ieu-b-4976	rs12992764	1.46158e-06	0.177557	0.00224521	23.4973	TRUE
family.Peptococcaceae.id.2024	Pneumonia || id:ieu-b-4976	ieu-b-4976	rs150600492	2.31305e-06	0.664849	0.00224438	21.9521	TRUE
family.Peptococcaceae.id.2024	Pneumonia || id:ieu-b-4976	ieu-b-4976	rs35703006	4.94775e-07	0.0156773	0.00227647	24.4435	TRUE
family.Peptococcaceae.id.2024	Pneumonia || id:ieu-b-4976	ieu-b-4976	rs4990837	1.74194e-06	0.471246	0.00223332	23.9858	TRUE
family.Peptococcaceae.id.2024	Pneumonia || id:ieu-b-4976	ieu-b-4976	rs75430375	3.40849e-06	0.982068	0.00258574	21.7065	TRUE
family.Peptococcaceae.id.2024	Pneumonia || id:ieu-b-4976	ieu-b-4976	rs75898026	2.0221e-06	0.762444	0.00214242	22.4192	TRUE
family.Peptostreptococcaceae.id.2042	Pneumonia || id:ieu-b-4976	ieu-b-4976	rs10805326	4.03396e-06	0.756763	0.0013248	21.3031	TRUE
family.Peptostreptococcaceae.id.2042	Pneumonia || id:ieu-b-4976	ieu-b-4976	rs117020988	1.02794e-06	0.280243	0.0035052	24.0212	TRUE
family.Peptostreptococcaceae.id.2042	Pneumonia || id:ieu-b-4976	ieu-b-4976	rs12377846	7.26254e-07	0.385517	0.00645175	24.2473	TRUE
family.Peptostreptococcaceae.id.2042	Pneumonia || id:ieu-b-4976	ieu-b-4976	rs12986312	5.76718e-06	0.428615	0.00128906	20.6103	TRUE
family.Peptostreptococcaceae.id.2042	Pneumonia || id:ieu-b-4976	ieu-b-4976	rs1467258	7.89804e-06	0.535233	0.00128143	19.9929	TRUE
family.Peptostreptococcaceae.id.2042	Pneumonia || id:ieu-b-4976	ieu-b-4976	rs4692811	4.21123e-07	0.721282	0.0015911	25.5922	TRUE
family.Peptostreptococcaceae.id.2042	Pneumonia || id:ieu-b-4976	ieu-b-4976	rs59865771	7.69029e-06	0.0830596	0.00126704	20.3466	TRUE
family.Peptostreptococcaceae.id.2042	Pneumonia || id:ieu-b-4976	ieu-b-4976	rs59987323	2.70082e-06	0.104268	0.00141157	22.0262	TRUE
family.Peptostreptococcaceae.id.2042	Pneumonia || id:ieu-b-4976	ieu-b-4976	rs61841503	9.8012e-09	0.00360313	0.00211481	32.4908	TRUE
family.Peptostreptococcaceae.id.2042	Pneumonia || id:ieu-b-4976	ieu-b-4976	rs6721459	5.07756e-06	0.604059	0.00128903	20.7273	TRUE
family.Peptostreptococcaceae.id.2042	Pneumonia || id:ieu-b-4976	ieu-b-4976	rs76982728	3.24058e-06	0.431685	0.00193203	21.6477	TRUE
family.Peptostreptococcaceae.id.2042	Pneumonia || id:ieu-b-4976	ieu-b-4976	rs77540684	8.13712e-06	0.868773	0.00139689	18.8747	TRUE
family.Peptostreptococcaceae.id.2042	Pneumonia || id:ieu-b-4976	ieu-b-4976	rs9573937	1.70589e-06	0.850552	0.00146469	23.556	TRUE
family.Porphyromonadaceae.id.943	Pneumonia || id:ieu-b-4976	ieu-b-4976	rs10762312	8.70354e-06	0.544399	0.00107641	19.4243	TRUE
family.Porphyromonadaceae.id.943	Pneumonia || id:ieu-b-4976	ieu-b-4976	rs10858364	4.31063e-06	0.845168	0.0011608	20.9489	TRUE
family.Porphyromonadaceae.id.943	Pneumonia || id:ieu-b-4976	ieu-b-4976	rs17065783	1.79351e-06	0.986311	0.00129645	23.4002	TRUE
family.Porphyromonadaceae.id.943	Pneumonia || id:ieu-b-4976	ieu-b-4976	rs1980561	8.94542e-06	0.910163	0.00109261	19.717	TRUE
family.Porphyromonadaceae.id.943	Pneumonia || id:ieu-b-4976	ieu-b-4976	rs35233670	7.90987e-06	0.785684	0.0011058	19.9507	TRUE
family.Porphyromonadaceae.id.943	Pneumonia || id:ieu-b-4976	ieu-b-4976	rs35961441	8.37393e-06	0.336259	0.00118903	19.4899	TRUE
family.Porphyromonadaceae.id.943	Pneumonia || id:ieu-b-4976	ieu-b-4976	rs6953849	2.4448e-06	0.0323616	0.00125768	22.6994	TRUE
family.Porphyromonadaceae.id.943	Pneumonia || id:ieu-b-4976	ieu-b-4976	rs7330827	8.04891e-06	0.253029	0.00138968	19.1375	TRUE
family.Porphyromonadaceae.id.943	Pneumonia || id:ieu-b-4976	ieu-b-4976	rs864093	9.598e-06	0.639373	0.00111863	20.1859	TRUE
family.Prevotellaceae.id.960	Pneumonia || id:ieu-b-4976	ieu-b-4976	rs12057990	8.9748e-06	0.0135985	0.00133601	19.8863	TRUE
family.Prevotellaceae.id.960	Pneumonia || id:ieu-b-4976	ieu-b-4976	rs12118202	5.54234e-07	0.0805063	0.00175056	26.0712	TRUE
family.Prevotellaceae.id.960	Pneumonia || id:ieu-b-4976	ieu-b-4976	rs13069367	7.39489e-06	0.257947	0.0013668	20.3357	TRUE
family.Prevotellaceae.id.960	Pneumonia || id:ieu-b-4976	ieu-b-4976	rs148376875	2.08029e-06	0.268838	0.00155486	22.2489	TRUE
family.Prevotellaceae.id.960	Pneumonia || id:ieu-b-4976	ieu-b-4976	rs2206482	1.30377e-06	0.292553	0.00158207	23.4612	TRUE
family.Prevotellaceae.id.960	Pneumonia || id:ieu-b-4976	ieu-b-4976	rs2278540	8.43592e-06	0.741537	0.00135989	20.215	TRUE
family.Prevotellaceae.id.960	Pneumonia || id:ieu-b-4976	ieu-b-4976	rs34660375	7.40327e-06	0.771003	0.00142782	20.4284	TRUE
family.Prevotellaceae.id.960	Pneumonia || id:ieu-b-4976	ieu-b-4976	rs3758087	8.60581e-06	0.0949883	0.00137565	20.4827	TRUE
family.Prevotellaceae.id.960	Pneumonia || id:ieu-b-4976	ieu-b-4976	rs3860225	5.49682e-07	0.522974	0.00167703	24.9776	TRUE
family.Prevotellaceae.id.960	Pneumonia || id:ieu-b-4976	ieu-b-4976	rs4493272	3.02312e-07	0.252431	0.00176419	26.271	TRUE
family.Prevotellaceae.id.960	Pneumonia || id:ieu-b-4976	ieu-b-4976	rs4685827	2.77192e-06	0.798969	0.00146684	21.8366	TRUE
family.Prevotellaceae.id.960	Pneumonia || id:ieu-b-4976	ieu-b-4976	rs7252711	5.56586e-06	0.821534	0.0014377	20.9314	TRUE
family.Prevotellaceae.id.960	Pneumonia || id:ieu-b-4976	ieu-b-4976	rs7975087	7.59459e-06	0.602925	0.00132403	19.713	TRUE
family.Prevotellaceae.id.960	Pneumonia || id:ieu-b-4976	ieu-b-4976	rs912860	9.2992e-07	0.986632	0.00641915	22.4636	TRUE
family.Prevotellaceae.id.960	Pneumonia || id:ieu-b-4976	ieu-b-4976	rs9586501	2.58988e-06	0.283036	0.00145513	21.6634	TRUE
family.Prevotellaceae.id.960	Pneumonia || id:ieu-b-4976	ieu-b-4976	rs9958960	1.06324e-07	0.658402	0.00197074	27.7614	TRUE
family.Rhodospirillaceae.id.2717	Pneumonia || id:ieu-b-4976	ieu-b-4976	rs1035406	5.84451e-06	0.74387	0.00240896	20.4797	TRUE
family.Rhodospirillaceae.id.2717	Pneumonia || id:ieu-b-4976	ieu-b-4976	rs11591293	2.67148e-06	0.976517	0.00257258	21.9182	TRUE
family.Rhodospirillaceae.id.2717	Pneumonia || id:ieu-b-4976	ieu-b-4976	rs1549633	4.70392e-06	0.783083	0.00260138	20.8862	TRUE
family.Rhodospirillaceae.id.2717	Pneumonia || id:ieu-b-4976	ieu-b-4976	rs1923415	9.63701e-06	0.945042	0.00226769	19.3169	TRUE
family.Rhodospirillaceae.id.2717	Pneumonia || id:ieu-b-4976	ieu-b-4976	rs3754624	1.7148e-06	0.0314782	0.00276714	23.5693	TRUE
family.Rhodospirillaceae.id.2717	Pneumonia || id:ieu-b-4976	ieu-b-4976	rs4278423	3.12021e-06	0.269916	0.0024418	20.8037	TRUE
family.Rhodospirillaceae.id.2717	Pneumonia || id:ieu-b-4976	ieu-b-4976	rs55876211	2.86679e-06	0.607698	0.00253147	21.5518	TRUE
family.Rhodospirillaceae.id.2717	Pneumonia || id:ieu-b-4976	ieu-b-4976	rs61933850	7.22582e-06	0.620439	0.00304823	20.877	TRUE
family.Rhodospirillaceae.id.2717	Pneumonia || id:ieu-b-4976	ieu-b-4976	rs6679026	9.94679e-06	0.0233147	0.00233549	19.8864	TRUE
family.Rhodospirillaceae.id.2717	Pneumonia || id:ieu-b-4976	ieu-b-4976	rs7001029	5.3475e-06	0.400855	0.00250129	20.1658	TRUE
family.Rhodospirillaceae.id.2717	Pneumonia || id:ieu-b-4976	ieu-b-4976	rs72714493	7.34924e-06	0.509605	0.00239679	20.4097	TRUE
family.Rhodospirillaceae.id.2717	Pneumonia || id:ieu-b-4976	ieu-b-4976	rs74354280	6.67295e-06	0.636932	0.00232432	19.8004	TRUE
family.Rhodospirillaceae.id.2717	Pneumonia || id:ieu-b-4976	ieu-b-4976	rs76784716	1.48988e-06	0.948847	0.00266007	22.6603	TRUE
family.Rhodospirillaceae.id.2717	Pneumonia || id:ieu-b-4976	ieu-b-4976	rs9813022	2.53124e-07	0.502267	0.00311125	26.5156	TRUE
family.Rikenellaceae.id.967	Pneumonia || id:ieu-b-4976	ieu-b-4976	rs10217435	6.5076e-06	0.608908	0.00113124	20.0195	TRUE
family.Rikenellaceae.id.967	Pneumonia || id:ieu-b-4976	ieu-b-4976	rs10832801	7.50417e-06	0.569756	0.0011038	19.003	TRUE
family.Rikenellaceae.id.967	Pneumonia || id:ieu-b-4976	ieu-b-4976	rs1939881	5.64373e-07	0.345887	0.00150162	26.2157	TRUE
family.Rikenellaceae.id.967	Pneumonia || id:ieu-b-4976	ieu-b-4976	rs2447496	6.0861e-06	0.708683	0.00117872	20.2944	TRUE
family.Rikenellaceae.id.967	Pneumonia || id:ieu-b-4976	ieu-b-4976	rs2833282	4.31106e-06	0.32597	0.0011596	20.5232	TRUE
family.Rikenellaceae.id.967	Pneumonia || id:ieu-b-4976	ieu-b-4976	rs35909684	7.09826e-06	0.974833	0.0011204	19.6997	TRUE
family.Rikenellaceae.id.967	Pneumonia || id:ieu-b-4976	ieu-b-4976	rs36021379	7.1952e-06	0.190229	0.00119026	20.4932	TRUE
family.Rikenellaceae.id.967	Pneumonia || id:ieu-b-4976	ieu-b-4976	rs4264350	1.34832e-06	0.550297	0.0013291	23.5111	TRUE
family.Rikenellaceae.id.967	Pneumonia || id:ieu-b-4976	ieu-b-4976	rs59663348	6.12244e-06	0.442431	0.00117774	20.8422	TRUE
family.Rikenellaceae.id.967	Pneumonia || id:ieu-b-4976	ieu-b-4976	rs62532512	2.76426e-06	0.0599322	0.00124587	22.042	TRUE
family.Rikenellaceae.id.967	Pneumonia || id:ieu-b-4976	ieu-b-4976	rs6744030	9.31514e-06	0.525241	0.00111859	19.6667	TRUE
family.Rikenellaceae.id.967	Pneumonia || id:ieu-b-4976	ieu-b-4976	rs67705352	6.57556e-07	0.0311265	0.00139718	24.7282	TRUE
family.Rikenellaceae.id.967	Pneumonia || id:ieu-b-4976	ieu-b-4976	rs6837275	1.447e-06	0.0486083	0.00133679	23.0195	TRUE
family.Rikenellaceae.id.967	Pneumonia || id:ieu-b-4976	ieu-b-4976	rs7242694	5.80709e-06	0.657631	0.00122174	21.036	TRUE
family.Rikenellaceae.id.967	Pneumonia || id:ieu-b-4976	ieu-b-4976	rs74474130	3.61378e-06	0.669134	0.00195925	21.6981	TRUE
family.Rikenellaceae.id.967	Pneumonia || id:ieu-b-4976	ieu-b-4976	rs77885767	2.84694e-06	0.786642	0.00253568	21.5471	TRUE
family.Rikenellaceae.id.967	Pneumonia || id:ieu-b-4976	ieu-b-4976	rs9389714	8.79066e-06	0.251688	0.00111405	19.7161	TRUE
family.Rikenellaceae.id.967	Pneumonia || id:ieu-b-4976	ieu-b-4976	rs9578457	3.99449e-06	0.253544	0.00212996	20.0601	TRUE
family.Rikenellaceae.id.967	Pneumonia || id:ieu-b-4976	ieu-b-4976	rs9603208	1.91801e-07	0.834391	0.00149519	26.4715	TRUE
family.Ruminococcaceae.id.2050	Pneumonia || id:ieu-b-4976	ieu-b-4976	rs10093275	5.35228e-06	0.212987	0.00114186	20.9576	TRUE
family.Ruminococcaceae.id.2050	Pneumonia || id:ieu-b-4976	ieu-b-4976	rs10166469	8.5216e-06	0.238188	0.00107378	19.6843	TRUE
family.Ruminococcaceae.id.2050	Pneumonia || id:ieu-b-4976	ieu-b-4976	rs1158100	8.60858e-06	0.767234	0.00108624	19.9335	TRUE
family.Ruminococcaceae.id.2050	Pneumonia || id:ieu-b-4976	ieu-b-4976	rs1612733	4.22436e-06	0.5273	0.00138737	20.8589	TRUE
family.Ruminococcaceae.id.2050	Pneumonia || id:ieu-b-4976	ieu-b-4976	rs17376049	7.29619e-07	0.778139	0.00132403	24.303	TRUE
family.Ruminococcaceae.id.2050	Pneumonia || id:ieu-b-4976	ieu-b-4976	rs2113833	1.14466e-06	0.353213	0.00545343	22.69	TRUE
family.Ruminococcaceae.id.2050	Pneumonia || id:ieu-b-4976	ieu-b-4976	rs3009418	8.69024e-06	0.534151	0.00118641	19.4862	TRUE
family.Ruminococcaceae.id.2050	Pneumonia || id:ieu-b-4976	ieu-b-4976	rs55793120	1.44338e-07	0.663112	0.00216942	26.9658	TRUE
family.Ruminococcaceae.id.2050	Pneumonia || id:ieu-b-4976	ieu-b-4976	rs56199908	1.66414e-06	0.831513	0.00418044	23.5759	TRUE
family.Ruminococcaceae.id.2050	Pneumonia || id:ieu-b-4976	ieu-b-4976	rs76724913	9.60494e-06	0.776619	0.00112238	19.6794	TRUE
family.Streptococcaceae.id.1850	Pneumonia || id:ieu-b-4976	ieu-b-4976	rs10028567	3.72497e-06	0.0813711	0.00145291	24.0763	TRUE
family.Streptococcaceae.id.1850	Pneumonia || id:ieu-b-4976	ieu-b-4976	rs11110281	1.40137e-08	0.654345	0.00217516	33.3831	TRUE
family.Streptococcaceae.id.1850	Pneumonia || id:ieu-b-4976	ieu-b-4976	rs16950051	5.33808e-06	0.197305	0.00141098	20.3878	TRUE
family.Streptococcaceae.id.1850	Pneumonia || id:ieu-b-4976	ieu-b-4976	rs2370083	4.25666e-06	0.585874	0.00126156	20.8597	TRUE
family.Streptococcaceae.id.1850	Pneumonia || id:ieu-b-4976	ieu-b-4976	rs2952251	3.72237e-07	0.806608	0.0015345	25.5272	TRUE
family.Streptococcaceae.id.1850	Pneumonia || id:ieu-b-4976	ieu-b-4976	rs35344081	2.63845e-06	0.566349	0.00132592	22.0688	TRUE
family.Streptococcaceae.id.1850	Pneumonia || id:ieu-b-4976	ieu-b-4976	rs4968759	8.91881e-07	0.844805	0.00143591	23.9021	TRUE
family.Streptococcaceae.id.1850	Pneumonia || id:ieu-b-4976	ieu-b-4976	rs57646748	7.88359e-06	0.987514	0.00121213	19.6093	TRUE
family.Streptococcaceae.id.1850	Pneumonia || id:ieu-b-4976	ieu-b-4976	rs6806351	6.93793e-06	0.233996	0.00128297	20.8056	TRUE
family.Streptococcaceae.id.1850	Pneumonia || id:ieu-b-4976	ieu-b-4976	rs77968078	7.9334e-06	0.656842	0.0012559	19.5123	TRUE
family.Streptococcaceae.id.1850	Pneumonia || id:ieu-b-4976	ieu-b-4976	rs7916711	6.32732e-06	0.693375	0.00127707	19.8365	TRUE
family.Streptococcaceae.id.1850	Pneumonia || id:ieu-b-4976	ieu-b-4976	rs957755	7.4151e-06	0.504365	0.00121751	20.2658	TRUE
family.Streptococcaceae.id.1850	Pneumonia || id:ieu-b-4976	ieu-b-4976	rs9903102	4.91806e-06	0.374885	0.00121524	20.2232	TRUE
family.Veillonellaceae.id.2172	Pneumonia || id:ieu-b-4976	ieu-b-4976	rs111810795	1.72927e-06	0.977838	0.00147548	23.056	TRUE
family.Veillonellaceae.id.2172	Pneumonia || id:ieu-b-4976	ieu-b-4976	rs114889439	6.19028e-06	0.88874	0.00673516	22.1462	TRUE
family.Veillonellaceae.id.2172	Pneumonia || id:ieu-b-4976	ieu-b-4976	rs11700976	9.25376e-06	0.128281	0.00122419	19.5731	TRUE
family.Veillonellaceae.id.2172	Pneumonia || id:ieu-b-4976	ieu-b-4976	rs12186441	4.52857e-06	0.909832	0.00399649	21.0015	TRUE
family.Veillonellaceae.id.2172	Pneumonia || id:ieu-b-4976	ieu-b-4976	rs12668619	2.57364e-06	0.354932	0.00138141	22.0902	TRUE
family.Veillonellaceae.id.2172	Pneumonia || id:ieu-b-4976	ieu-b-4976	rs12741784	1.28494e-07	0.814661	0.00170822	27.1473	TRUE
family.Veillonellaceae.id.2172	Pneumonia || id:ieu-b-4976	ieu-b-4976	rs1442060	4.50675e-06	0.0625432	0.00131379	21.0141	TRUE
family.Veillonellaceae.id.2172	Pneumonia || id:ieu-b-4976	ieu-b-4976	rs1693340	9.25271e-06	0.174169	0.00133617	20.1443	TRUE
family.Veillonellaceae.id.2172	Pneumonia || id:ieu-b-4976	ieu-b-4976	rs2175069	4.63558e-06	0.496256	0.00131412	21.0194	TRUE
family.Veillonellaceae.id.2172	Pneumonia || id:ieu-b-4976	ieu-b-4976	rs2561116	7.88518e-06	0.945287	0.00124783	19.9578	TRUE
family.Veillonellaceae.id.2172	Pneumonia || id:ieu-b-4976	ieu-b-4976	rs2585520	5.26922e-06	0.572286	0.00131348	20.3844	TRUE
family.Veillonellaceae.id.2172	Pneumonia || id:ieu-b-4976	ieu-b-4976	rs4263802	7.45003e-06	0.772754	0.00122843	19.647	TRUE
family.Veillonellaceae.id.2172	Pneumonia || id:ieu-b-4976	ieu-b-4976	rs4461038	3.73474e-06	0.587382	0.00134915	21.5764	TRUE
family.Veillonellaceae.id.2172	Pneumonia || id:ieu-b-4976	ieu-b-4976	rs4797169	4.49346e-06	0.531223	0.00131233	20.9881	TRUE
family.Veillonellaceae.id.2172	Pneumonia || id:ieu-b-4976	ieu-b-4976	rs61264131	6.74544e-06	0.948838	0.0061376	18.9773	TRUE
family.Veillonellaceae.id.2172	Pneumonia || id:ieu-b-4976	ieu-b-4976	rs6692542	8.67975e-06	0.159484	0.00127666	20.4195	TRUE
family.Veillonellaceae.id.2172	Pneumonia || id:ieu-b-4976	ieu-b-4976	rs6909981	5.47618e-06	0.829503	0.00126891	20.2953	TRUE
family.Veillonellaceae.id.2172	Pneumonia || id:ieu-b-4976	ieu-b-4976	rs79535861	1.57687e-06	0.0228265	0.00156757	23.643	TRUE
family.Veillonellaceae.id.2172	Pneumonia || id:ieu-b-4976	ieu-b-4976	rs9345168	8.48887e-06	0.13991	0.00126326	20.2049	TRUE
family.Verrucomicrobiaceae.id.4036	Pneumonia || id:ieu-b-4976	ieu-b-4976	rs111862613	3.73127e-06	0.691774	0.00182569	21.2515	TRUE
family.Verrucomicrobiaceae.id.4036	Pneumonia || id:ieu-b-4976	ieu-b-4976	rs117107102	2.91821e-06	0.226234	0.00450094	22.4844	TRUE
family.Verrucomicrobiaceae.id.4036	Pneumonia || id:ieu-b-4976	ieu-b-4976	rs11729256	6.7309e-07	0.189306	0.00209725	24.9235	TRUE
family.Verrucomicrobiaceae.id.4036	Pneumonia || id:ieu-b-4976	ieu-b-4976	rs12908520	2.15138e-06	0.477059	0.00188075	22.3496	TRUE
family.Verrucomicrobiaceae.id.4036	Pneumonia || id:ieu-b-4976	ieu-b-4976	rs2602429	2.69939e-06	0.856835	0.001945	22.7775	TRUE
family.Verrucomicrobiaceae.id.4036	Pneumonia || id:ieu-b-4976	ieu-b-4976	rs4242783	2.75444e-06	0.224858	0.00185278	21.6955	TRUE
family.Verrucomicrobiaceae.id.4036	Pneumonia || id:ieu-b-4976	ieu-b-4976	rs4936098	1.12929e-06	0.00229546	0.00191696	22.7711	TRUE
family.Verrucomicrobiaceae.id.4036	Pneumonia || id:ieu-b-4976	ieu-b-4976	rs61779207	6.63029e-06	0.589637	0.00176195	20.4553	TRUE
family.Verrucomicrobiaceae.id.4036	Pneumonia || id:ieu-b-4976	ieu-b-4976	rs74542928	1.64613e-06	0.0688272	0.00200131	22.4877	TRUE
family.Verrucomicrobiaceae.id.4036	Pneumonia || id:ieu-b-4976	ieu-b-4976	rs9349825	2.51287e-06	0.729832	0.00192904	22.9149	TRUE
family.Verrucomicrobiaceae.id.4036	Pneumonia || id:ieu-b-4976	ieu-b-4976	rs941682	9.58114e-06	0.773314	0.00163132	19.2925	TRUE
family.Victivallaceae.id.2255	Pneumonia || id:ieu-b-4976	ieu-b-4976	rs11671100	4.08042e-06	0.0757182	0.00625606	20.9575	TRUE
family.Victivallaceae.id.2255	Pneumonia || id:ieu-b-4976	ieu-b-4976	rs11764871	7.49289e-07	0.749868	0.00623912	24.5293	TRUE
family.Victivallaceae.id.2255	Pneumonia || id:ieu-b-4976	ieu-b-4976	rs2944282	1.56601e-06	0.978288	0.00652505	23.3358	TRUE
family.Victivallaceae.id.2255	Pneumonia || id:ieu-b-4976	ieu-b-4976	rs34962571	6.24824e-06	0.93824	0.00612928	19.9505	TRUE
family.Victivallaceae.id.2255	Pneumonia || id:ieu-b-4976	ieu-b-4976	rs4396289	1.53782e-07	0.0186174	0.00712739	28.0753	TRUE
family.Victivallaceae.id.2255	Pneumonia || id:ieu-b-4976	ieu-b-4976	rs61702987	3.07921e-06	0.232518	0.00598591	23.5097	TRUE
family.Victivallaceae.id.2255	Pneumonia || id:ieu-b-4976	ieu-b-4976	rs62570196	2.69852e-07	0.520037	0.00832655	25.9367	TRUE
family.Victivallaceae.id.2255	Pneumonia || id:ieu-b-4976	ieu-b-4976	rs6545794	5.97005e-07	0.588688	0.00589336	23.2034	TRUE
family.Victivallaceae.id.2255	Pneumonia || id:ieu-b-4976	ieu-b-4976	rs67832247	3.23801e-06	0.0179052	0.00599482	21.4281	TRUE
family.Victivallaceae.id.2255	Pneumonia || id:ieu-b-4976	ieu-b-4976	rs7077363	2.83376e-06	0.698474	0.00556365	21.8756	TRUE
family.Victivallaceae.id.2255	Pneumonia || id:ieu-b-4976	ieu-b-4976	rs7314815	6.40086e-06	0.910004	0.00510649	20.0688	TRUE
family.Victivallaceae.id.2255	Pneumonia || id:ieu-b-4976	ieu-b-4976	rs7627405	8.1942e-06	0.165003	0.00554134	19.7981	TRUE
genus..Clostridiuminnocuumgroup.id.14397	Pneumonia || id:ieu-b-4976	ieu-b-4976	rs10074000	6.99943e-06	0.689144	0.00500366	20.3466	TRUE
genus..Clostridiuminnocuumgroup.id.14397	Pneumonia || id:ieu-b-4976	ieu-b-4976	rs10506058	8.92443e-06	0.619869	0.00482514	20.1747	TRUE
genus..Clostridiuminnocuumgroup.id.14397	Pneumonia || id:ieu-b-4976	ieu-b-4976	rs1942371	4.06337e-06	0.884422	0.00534594	21.3321	TRUE
genus..Clostridiuminnocuumgroup.id.14397	Pneumonia || id:ieu-b-4976	ieu-b-4976	rs40656	8.6152e-06	0.645996	0.00517082	21.0299	TRUE
genus..Clostridiuminnocuumgroup.id.14397	Pneumonia || id:ieu-b-4976	ieu-b-4976	rs4869133	7.24455e-06	0.334642	0.00517994	19.4374	TRUE
genus..Clostridiuminnocuumgroup.id.14397	Pneumonia || id:ieu-b-4976	ieu-b-4976	rs61267978	5.58513e-06	0.475814	0.00501918	21.0002	TRUE
genus..Clostridiuminnocuumgroup.id.14397	Pneumonia || id:ieu-b-4976	ieu-b-4976	rs6577484	8.40602e-06	0.229279	0.00509671	19.7536	TRUE
genus..Clostridiuminnocuumgroup.id.14397	Pneumonia || id:ieu-b-4976	ieu-b-4976	rs6890185	1.12244e-06	0.942058	0.00564942	23.6579	TRUE
genus..Clostridiuminnocuumgroup.id.14397	Pneumonia || id:ieu-b-4976	ieu-b-4976	rs77845139	8.40622e-06	0.403367	0.00491436	19.9817	TRUE
genus..Eubacteriumbrachygroup.id.11296	Pneumonia || id:ieu-b-4976	ieu-b-4976	rs112617308	2.38033e-06	0.991476	0.00551239	22.1662	TRUE
genus..Eubacteriumbrachygroup.id.11296	Pneumonia || id:ieu-b-4976	ieu-b-4976	rs12151423	9.2705e-06	0.814959	0.00512893	19.8585	TRUE
genus..Eubacteriumbrachygroup.id.11296	Pneumonia || id:ieu-b-4976	ieu-b-4976	rs13139592	7.96753e-06	0.0371561	0.00515558	19.9	TRUE
genus..Eubacteriumbrachygroup.id.11296	Pneumonia || id:ieu-b-4976	ieu-b-4976	rs1384962	6.99292e-06	0.96272	0.00512557	20.6028	TRUE
genus..Eubacteriumbrachygroup.id.11296	Pneumonia || id:ieu-b-4976	ieu-b-4976	rs2913110	4.55806e-06	0.0268887	0.00522224	20.9934	TRUE
genus..Eubacteriumbrachygroup.id.11296	Pneumonia || id:ieu-b-4976	ieu-b-4976	rs4862235	3.73143e-06	0.780013	0.00535945	21.5425	TRUE
genus..Eubacteriumbrachygroup.id.11296	Pneumonia || id:ieu-b-4976	ieu-b-4976	rs62348779	3.78122e-06	0.601077	0.00562938	21.6543	TRUE
genus..Eubacteriumbrachygroup.id.11296	Pneumonia || id:ieu-b-4976	ieu-b-4976	rs720439	7.02827e-06	0.161469	0.00493551	19.835	TRUE
genus..Eubacteriumbrachygroup.id.11296	Pneumonia || id:ieu-b-4976	ieu-b-4976	rs73199919	8.15524e-06	0.647029	0.00655522	19.835	TRUE
genus..Eubacteriumcoprostanoligenesgroup.id.11375	Pneumonia || id:ieu-b-4976	ieu-b-4976	rs1020520	8.88975e-06	0.0234628	0.00113549	19.7448	TRUE
genus..Eubacteriumcoprostanoligenesgroup.id.11375	Pneumonia || id:ieu-b-4976	ieu-b-4976	rs10444197	5.98464e-06	0.0834565	0.00114236	19.8746	TRUE
genus..Eubacteriumcoprostanoligenesgroup.id.11375	Pneumonia || id:ieu-b-4976	ieu-b-4976	rs11052069	9.37949e-06	0.0452533	0.00112851	19.6333	TRUE
genus..Eubacteriumcoprostanoligenesgroup.id.11375	Pneumonia || id:ieu-b-4976	ieu-b-4976	rs11720857	9.26255e-06	0.891218	0.00112251	19.057	TRUE
genus..Eubacteriumcoprostanoligenesgroup.id.11375	Pneumonia || id:ieu-b-4976	ieu-b-4976	rs12906958	4.34803e-06	0.584665	0.00121537	21.1464	TRUE
genus..Eubacteriumcoprostanoligenesgroup.id.11375	Pneumonia || id:ieu-b-4976	ieu-b-4976	rs17159861	1.03787e-08	0.502051	0.00187528	32.6499	TRUE
genus..Eubacteriumcoprostanoligenesgroup.id.11375	Pneumonia || id:ieu-b-4976	ieu-b-4976	rs2644213	9.85638e-06	0.77646	0.00113517	19.7494	TRUE
genus..Eubacteriumcoprostanoligenesgroup.id.11375	Pneumonia || id:ieu-b-4976	ieu-b-4976	rs4076415	1.98974e-06	0.830635	0.00128464	21.8129	TRUE
genus..Eubacteriumcoprostanoligenesgroup.id.11375	Pneumonia || id:ieu-b-4976	ieu-b-4976	rs62024432	7.50207e-06	0.577339	0.00115678	19.9996	TRUE
genus..Eubacteriumcoprostanoligenesgroup.id.11375	Pneumonia || id:ieu-b-4976	ieu-b-4976	rs6762473	4.26113e-06	0.984659	0.00123871	21.5493	TRUE
genus..Eubacteriumcoprostanoligenesgroup.id.11375	Pneumonia || id:ieu-b-4976	ieu-b-4976	rs76898927	4.78979e-06	0.437039	0.00174663	21.3374	TRUE
genus..Eubacteriumcoprostanoligenesgroup.id.11375	Pneumonia || id:ieu-b-4976	ieu-b-4976	rs79895140	8.61816e-06	0.633097	0.00127623	20.6208	TRUE
genus..Eubacteriumcoprostanoligenesgroup.id.11375	Pneumonia || id:ieu-b-4976	ieu-b-4976	rs9648214	2.5203e-07	0.26662	0.0014616	25.4354	TRUE
genus..Eubacteriumeligensgroup.id.14372	Pneumonia || id:ieu-b-4976	ieu-b-4976	rs12719051	7.11766e-06	0.324056	0.00151237	19.3831	TRUE
genus..Eubacteriumeligensgroup.id.14372	Pneumonia || id:ieu-b-4976	ieu-b-4976	rs182318	8.39837e-06	0.710613	0.00120208	17.7821	TRUE
genus..Eubacteriumeligensgroup.id.14372	Pneumonia || id:ieu-b-4976	ieu-b-4976	rs2200429	5.29721e-06	0.305901	0.00135674	20.0514	TRUE
genus..Eubacteriumeligensgroup.id.14372	Pneumonia || id:ieu-b-4976	ieu-b-4976	rs265534	2.26758e-06	0.813403	0.00148832	22.0212	TRUE
genus..Eubacteriumeligensgroup.id.14372	Pneumonia || id:ieu-b-4976	ieu-b-4976	rs4583233	2.83852e-07	0.618137	0.00190627	27.3595	TRUE
genus..Eubacteriumeligensgroup.id.14372	Pneumonia || id:ieu-b-4976	ieu-b-4976	rs56080211	9.1429e-06	0.717596	0.00176835	18.9496	TRUE
genus..Eubacteriumeligensgroup.id.14372	Pneumonia || id:ieu-b-4976	ieu-b-4976	rs6923695	4.87406e-06	0.0536315	0.00156784	20.2396	TRUE
genus..Eubacteriumfissicatenagroup.id.14373	Pneumonia || id:ieu-b-4976	ieu-b-4976	rs10147907	8.27246e-06	0.885763	0.0049124	18.9123	TRUE
genus..Eubacteriumfissicatenagroup.id.14373	Pneumonia || id:ieu-b-4976	ieu-b-4976	rs11818408	8.20015e-06	0.12126	0.00552041	19.9172	TRUE
genus..Eubacteriumfissicatenagroup.id.14373	Pneumonia || id:ieu-b-4976	ieu-b-4976	rs11876297	2.66556e-06	0.227199	0.00637228	21.7662	TRUE
genus..Eubacteriumfissicatenagroup.id.14373	Pneumonia || id:ieu-b-4976	ieu-b-4976	rs151257695	3.09681e-06	0.0828209	0.0058801	21.2049	TRUE
genus..Eubacteriumfissicatenagroup.id.14373	Pneumonia || id:ieu-b-4976	ieu-b-4976	rs1768152	8.70054e-06	0.393943	0.005392	19.4514	TRUE
genus..Eubacteriumfissicatenagroup.id.14373	Pneumonia || id:ieu-b-4976	ieu-b-4976	rs2733072	1.49089e-06	0.544859	0.00598126	23.0521	TRUE
genus..Eubacteriumfissicatenagroup.id.14373	Pneumonia || id:ieu-b-4976	ieu-b-4976	rs3771393	7.37909e-07	0.0805508	0.00630853	24.0611	TRUE
genus..Eubacteriumfissicatenagroup.id.14373	Pneumonia || id:ieu-b-4976	ieu-b-4976	rs6934739	9.75326e-06	0.362076	0.00504941	19.4323	TRUE
genus..Eubacteriumfissicatenagroup.id.14373	Pneumonia || id:ieu-b-4976	ieu-b-4976	rs7104872	2.7315e-06	0.405198	0.00585437	22.5366	TRUE
genus..Eubacteriumhalliigroup.id.11338	Pneumonia || id:ieu-b-4976	ieu-b-4976	rs10501370	5.41918e-06	0.0450775	0.00151376	20.9549	TRUE
genus..Eubacteriumhalliigroup.id.11338	Pneumonia || id:ieu-b-4976	ieu-b-4976	rs10798999	2.60558e-06	0.712259	0.00135867	22.5288	TRUE
genus..Eubacteriumhalliigroup.id.11338	Pneumonia || id:ieu-b-4976	ieu-b-4976	rs10808115	4.42448e-06	0.799831	0.00127117	21.0825	TRUE
genus..Eubacteriumhalliigroup.id.11338	Pneumonia || id:ieu-b-4976	ieu-b-4976	rs117748144	7.86002e-06	0.772508	0.00178637	19.4329	TRUE
genus..Eubacteriumhalliigroup.id.11338	Pneumonia || id:ieu-b-4976	ieu-b-4976	rs13116360	2.94487e-07	0.305991	0.00259868	26.8908	TRUE
genus..Eubacteriumhalliigroup.id.11338	Pneumonia || id:ieu-b-4976	ieu-b-4976	rs138531890	5.4306e-06	0.888176	0.00248455	19.1986	TRUE
genus..Eubacteriumhalliigroup.id.11338	Pneumonia || id:ieu-b-4976	ieu-b-4976	rs17074066	9.34905e-06	0.244301	0.00116892	18.4929	TRUE
genus..Eubacteriumhalliigroup.id.11338	Pneumonia || id:ieu-b-4976	ieu-b-4976	rs17474256	9.45445e-06	0.313547	0.001171	19.2949	TRUE
genus..Eubacteriumhalliigroup.id.11338	Pneumonia || id:ieu-b-4976	ieu-b-4976	rs281379	9.32796e-06	0.0562406	0.00122835	19.8352	TRUE
genus..Eubacteriumhalliigroup.id.11338	Pneumonia || id:ieu-b-4976	ieu-b-4976	rs28584818	4.43235e-06	0.453842	0.00198265	22.0372	TRUE
genus..Eubacteriumhalliigroup.id.11338	Pneumonia || id:ieu-b-4976	ieu-b-4976	rs60254196	2.69672e-06	0.660103	0.00134344	21.8415	TRUE
genus..Eubacteriumhalliigroup.id.11338	Pneumonia || id:ieu-b-4976	ieu-b-4976	rs630939	9.15759e-06	0.243558	0.00121826	19.8037	TRUE
genus..Eubacteriumhalliigroup.id.11338	Pneumonia || id:ieu-b-4976	ieu-b-4976	rs6550770	4.823e-06	0.707972	0.00463956	19.9359	TRUE
genus..Eubacteriumhalliigroup.id.11338	Pneumonia || id:ieu-b-4976	ieu-b-4976	rs74018587	3.70257e-06	0.479033	0.00742512	22.7188	TRUE
genus..Eubacteriumhalliigroup.id.11338	Pneumonia || id:ieu-b-4976	ieu-b-4976	rs78056098	8.28818e-06	0.107235	0.0011994	19.8931	TRUE
genus..Eubacteriumhalliigroup.id.11338	Pneumonia || id:ieu-b-4976	ieu-b-4976	rs949971	3.29002e-06	0.973408	0.00130496	21.6436	TRUE
genus..Eubacteriumnodatumgroup.id.11297	Pneumonia || id:ieu-b-4976	ieu-b-4976	rs10263623	8.90706e-06	0.154762	0.0062674	19.4127	TRUE
genus..Eubacteriumnodatumgroup.id.11297	Pneumonia || id:ieu-b-4976	ieu-b-4976	rs10458299	8.36714e-06	0.820427	0.00608115	20.0009	TRUE
genus..Eubacteriumnodatumgroup.id.11297	Pneumonia || id:ieu-b-4976	ieu-b-4976	rs11006576	7.98664e-06	0.109259	0.00605327	20.0548	TRUE
genus..Eubacteriumnodatumgroup.id.11297	Pneumonia || id:ieu-b-4976	ieu-b-4976	rs113893692	5.75702e-06	0.632555	0.00654155	21.0247	TRUE
genus..Eubacteriumnodatumgroup.id.11297	Pneumonia || id:ieu-b-4976	ieu-b-4976	rs34297067	6.59784e-08	0.331113	0.00907593	29.941	TRUE
genus..Eubacteriumnodatumgroup.id.11297	Pneumonia || id:ieu-b-4976	ieu-b-4976	rs61841040	3.56141e-06	0.640394	0.00666479	22.0944	TRUE
genus..Eubacteriumnodatumgroup.id.11297	Pneumonia || id:ieu-b-4976	ieu-b-4976	rs6818880	7.8254e-06	0.329594	0.00604942	20.0176	TRUE
genus..Eubacteriumnodatumgroup.id.11297	Pneumonia || id:ieu-b-4976	ieu-b-4976	rs77910827	9.05381e-07	0.960513	0.00722551	23.7921	TRUE
genus..Eubacteriumnodatumgroup.id.11297	Pneumonia || id:ieu-b-4976	ieu-b-4976	rs7827125	7.17355e-06	0.929406	0.00612996	20.3043	TRUE
genus..Eubacteriumnodatumgroup.id.11297	Pneumonia || id:ieu-b-4976	ieu-b-4976	rs7880204	6.83884e-06	0.278969	0.00626459	20.753	TRUE
genus..Eubacteriumnodatumgroup.id.11297	Pneumonia || id:ieu-b-4976	ieu-b-4976	rs9425984	7.20681e-06	0.953223	0.00598852	19.833	TRUE
genus..Eubacteriumoxidoreducensgroup.id.11339	Pneumonia || id:ieu-b-4976	ieu-b-4976	rs12129908	5.79516e-06	0.455057	0.0037584	20.2776	TRUE
genus..Eubacteriumoxidoreducensgroup.id.11339	Pneumonia || id:ieu-b-4976	ieu-b-4976	rs12423772	2.62925e-06	0.0323489	0.00427298	22.8255	TRUE
genus..Eubacteriumoxidoreducensgroup.id.11339	Pneumonia || id:ieu-b-4976	ieu-b-4976	rs2973294	2.38836e-06	0.780536	0.00413511	22.3227	TRUE
genus..Eubacteriumoxidoreducensgroup.id.11339	Pneumonia || id:ieu-b-4976	ieu-b-4976	rs34561138	2.51163e-06	0.877036	0.0052486	22.076	TRUE
genus..Eubacteriumrectalegroup.id.14374	Pneumonia || id:ieu-b-4976	ieu-b-4976	rs10248854	4.20676e-06	0.740449	0.00124589	21.6382	TRUE
genus..Eubacteriumrectalegroup.id.14374	Pneumonia || id:ieu-b-4976	ieu-b-4976	rs10797540	3.53384e-06	0.371116	0.0012406	21.5487	TRUE
genus..Eubacteriumrectalegroup.id.14374	Pneumonia || id:ieu-b-4976	ieu-b-4976	rs143694765	9.75369e-06	0.19038	0.00127772	19.3464	TRUE
genus..Eubacteriumrectalegroup.id.14374	Pneumonia || id:ieu-b-4976	ieu-b-4976	rs2884897	6.44426e-06	0.533862	0.00184934	20.0303	TRUE
genus..Eubacteriumrectalegroup.id.14374	Pneumonia || id:ieu-b-4976	ieu-b-4976	rs314726	1.37967e-06	0.345883	0.00137318	23.3266	TRUE
genus..Eubacteriumrectalegroup.id.14374	Pneumonia || id:ieu-b-4976	ieu-b-4976	rs35398954	5.39945e-07	0.0688082	0.00160098	26.6494	TRUE
genus..Eubacteriumrectalegroup.id.14374	Pneumonia || id:ieu-b-4976	ieu-b-4976	rs59427698	5.36906e-06	0.603147	0.00116513	19.3765	TRUE
genus..Eubacteriumrectalegroup.id.14374	Pneumonia || id:ieu-b-4976	ieu-b-4976	rs62547233	9.8982e-06	0.29536	0.00114633	19.9059	TRUE
genus..Eubacteriumruminantiumgroup.id.11340	Pneumonia || id:ieu-b-4976	ieu-b-4976	rs10131724	2.38663e-06	0.627198	0.00456081	23.2247	TRUE
genus..Eubacteriumruminantiumgroup.id.11340	Pneumonia || id:ieu-b-4976	ieu-b-4976	rs11637981	5.43671e-06	0.454763	0.00267913	20.7277	TRUE
genus..Eubacteriumruminantiumgroup.id.11340	Pneumonia || id:ieu-b-4976	ieu-b-4976	rs13025464	6.96842e-06	0.671464	0.00261042	20.247	TRUE
genus..Eubacteriumruminantiumgroup.id.11340	Pneumonia || id:ieu-b-4976	ieu-b-4976	rs139749	8.58845e-07	0.569979	0.00330046	24.2129	TRUE
genus..Eubacteriumruminantiumgroup.id.11340	Pneumonia || id:ieu-b-4976	ieu-b-4976	rs16891896	2.3812e-06	0.784489	0.00419586	20.0185	TRUE
genus..Eubacteriumruminantiumgroup.id.11340	Pneumonia || id:ieu-b-4976	ieu-b-4976	rs17519472	4.70356e-06	0.699236	0.00274569	21.222	TRUE
genus..Eubacteriumruminantiumgroup.id.11340	Pneumonia || id:ieu-b-4976	ieu-b-4976	rs209813	9.23146e-06	0.725215	0.00263148	19.1602	TRUE
genus..Eubacteriumruminantiumgroup.id.11340	Pneumonia || id:ieu-b-4976	ieu-b-4976	rs2116427	4.67364e-07	0.206705	0.00321784	24.9768	TRUE
genus..Eubacteriumruminantiumgroup.id.11340	Pneumonia || id:ieu-b-4976	ieu-b-4976	rs2229917	2.15894e-06	0.0414028	0.00317672	22.4609	TRUE
genus..Eubacteriumruminantiumgroup.id.11340	Pneumonia || id:ieu-b-4976	ieu-b-4976	rs2418654	6.17247e-06	0.971509	0.00277984	20.3829	TRUE
genus..Eubacteriumruminantiumgroup.id.11340	Pneumonia || id:ieu-b-4976	ieu-b-4976	rs2817174	7.8696e-06	0.656984	0.00260339	20.1193	TRUE
genus..Eubacteriumruminantiumgroup.id.11340	Pneumonia || id:ieu-b-4976	ieu-b-4976	rs57340348	4.93278e-06	0.537153	0.0029052	21.3047	TRUE
genus..Eubacteriumruminantiumgroup.id.11340	Pneumonia || id:ieu-b-4976	ieu-b-4976	rs606117	4.81639e-06	0.793146	0.00292357	21.2903	TRUE
genus..Eubacteriumruminantiumgroup.id.11340	Pneumonia || id:ieu-b-4976	ieu-b-4976	rs6676699	6.37979e-06	0.28277	0.00264462	20.4335	TRUE
genus..Eubacteriumruminantiumgroup.id.11340	Pneumonia || id:ieu-b-4976	ieu-b-4976	rs7000472	4.06848e-06	0.377568	0.00274268	21.2785	TRUE
genus..Eubacteriumruminantiumgroup.id.11340	Pneumonia || id:ieu-b-4976	ieu-b-4976	rs72836424	2.62125e-06	0.394029	0.00294777	21.6178	TRUE
genus..Eubacteriumruminantiumgroup.id.11340	Pneumonia || id:ieu-b-4976	ieu-b-4976	rs73139629	5.36199e-06	0.6003	0.00293843	21.5491	TRUE
genus..Eubacteriumventriosumgroup.id.11341	Pneumonia || id:ieu-b-4976	ieu-b-4976	rs11617697	7.21757e-07	0.153673	0.00217667	25.0754	TRUE
genus..Eubacteriumventriosumgroup.id.11341	Pneumonia || id:ieu-b-4976	ieu-b-4976	rs12964517	2.07499e-06	0.355956	0.00147755	22.6207	TRUE
genus..Eubacteriumventriosumgroup.id.11341	Pneumonia || id:ieu-b-4976	ieu-b-4976	rs13082419	9.55987e-06	0.456585	0.00135399	19.6581	TRUE
genus..Eubacteriumventriosumgroup.id.11341	Pneumonia || id:ieu-b-4976	ieu-b-4976	rs16884680	1.73969e-06	0.0867461	0.00145701	22.3059	TRUE
genus..Eubacteriumventriosumgroup.id.11341	Pneumonia || id:ieu-b-4976	ieu-b-4976	rs35179274	5.75792e-06	0.167285	0.00135243	20.6999	TRUE
genus..Eubacteriumventriosumgroup.id.11341	Pneumonia || id:ieu-b-4976	ieu-b-4976	rs3809430	3.55317e-06	0.982264	0.00139962	21.4232	TRUE
genus..Eubacteriumventriosumgroup.id.11341	Pneumonia || id:ieu-b-4976	ieu-b-4976	rs66746423	6.11142e-06	0.801735	0.00142131	20.7465	TRUE
genus..Eubacteriumventriosumgroup.id.11341	Pneumonia || id:ieu-b-4976	ieu-b-4976	rs6704822	6.6223e-06	0.22022	0.0012843	19.6583	TRUE
genus..Eubacteriumventriosumgroup.id.11341	Pneumonia || id:ieu-b-4976	ieu-b-4976	rs72783037	6.54762e-06	0.189749	0.00137273	21.0097	TRUE
genus..Eubacteriumventriosumgroup.id.11341	Pneumonia || id:ieu-b-4976	ieu-b-4976	rs73615400	9.53613e-07	0.898996	0.00161122	24.4398	TRUE
genus..Eubacteriumventriosumgroup.id.11341	Pneumonia || id:ieu-b-4976	ieu-b-4976	rs73849225	5.20909e-06	0.85181	0.00129578	18.9053	TRUE
genus..Eubacteriumventriosumgroup.id.11341	Pneumonia || id:ieu-b-4976	ieu-b-4976	rs876734	2.88908e-06	0.483494	0.00145919	21.7898	TRUE
genus..Eubacteriumxylanophilumgroup.id.14375	Pneumonia || id:ieu-b-4976	ieu-b-4976	rs10140184	4.95862e-06	0.0217495	0.00161834	20.9558	TRUE
genus..Eubacteriumxylanophilumgroup.id.14375	Pneumonia || id:ieu-b-4976	ieu-b-4976	rs10917203	3.15155e-06	0.892447	0.00169074	21.8949	TRUE
genus..Eubacteriumxylanophilumgroup.id.14375	Pneumonia || id:ieu-b-4976	ieu-b-4976	rs112176119	3.32766e-06	0.526203	0.00174397	21.3084	TRUE
genus..Eubacteriumxylanophilumgroup.id.14375	Pneumonia || id:ieu-b-4976	ieu-b-4976	rs13239072	1.81783e-06	0.770536	0.00174019	23.1936	TRUE
genus..Eubacteriumxylanophilumgroup.id.14375	Pneumonia || id:ieu-b-4976	ieu-b-4976	rs17830032	2.38893e-07	0.727961	0.00279988	26.7437	TRUE
genus..Eubacteriumxylanophilumgroup.id.14375	Pneumonia || id:ieu-b-4976	ieu-b-4976	rs1999224	3.75492e-06	0.325512	0.00163149	21.7457	TRUE
genus..Eubacteriumxylanophilumgroup.id.14375	Pneumonia || id:ieu-b-4976	ieu-b-4976	rs2012708	6.5254e-06	0.615384	0.0015309	20.3983	TRUE
genus..Eubacteriumxylanophilumgroup.id.14375	Pneumonia || id:ieu-b-4976	ieu-b-4976	rs2213117	4.21329e-06	0.32807	0.00167199	21.5646	TRUE
genus..Eubacteriumxylanophilumgroup.id.14375	Pneumonia || id:ieu-b-4976	ieu-b-4976	rs75586835	9.38708e-06	0.119295	0.00150274	18.8847	TRUE
genus..Ruminococcusgauvreauiigroup.id.11342	Pneumonia || id:ieu-b-4976	ieu-b-4976	rs10931481	3.38211e-06	0.741353	0.00163098	21.8582	TRUE
genus..Ruminococcusgauvreauiigroup.id.11342	Pneumonia || id:ieu-b-4976	ieu-b-4976	rs12079579	5.03725e-06	0.228331	0.00154035	20.0308	TRUE
genus..Ruminococcusgauvreauiigroup.id.11342	Pneumonia || id:ieu-b-4976	ieu-b-4976	rs12539819	4.49375e-06	0.479619	0.00177901	21.1332	TRUE
genus..Ruminococcusgauvreauiigroup.id.11342	Pneumonia || id:ieu-b-4976	ieu-b-4976	rs1391597	1.85964e-06	0.231887	0.001667	22.3417	TRUE
genus..Ruminococcusgauvreauiigroup.id.11342	Pneumonia || id:ieu-b-4976	ieu-b-4976	rs2047242	2.46372e-07	0.728014	0.00190764	25.5481	TRUE
genus..Ruminococcusgauvreauiigroup.id.11342	Pneumonia || id:ieu-b-4976	ieu-b-4976	rs2105937	5.10352e-06	0.867105	0.00153982	20.6069	TRUE
genus..Ruminococcusgauvreauiigroup.id.11342	Pneumonia || id:ieu-b-4976	ieu-b-4976	rs2166943	5.27717e-06	0.625837	0.00157316	21.0742	TRUE
genus..Ruminococcusgauvreauiigroup.id.11342	Pneumonia || id:ieu-b-4976	ieu-b-4976	rs289410	2.27464e-06	0.0133447	0.00165405	22.1645	TRUE
genus..Ruminococcusgauvreauiigroup.id.11342	Pneumonia || id:ieu-b-4976	ieu-b-4976	rs431418	5.53667e-06	0.521443	0.00152685	20.3182	TRUE
genus..Ruminococcusgauvreauiigroup.id.11342	Pneumonia || id:ieu-b-4976	ieu-b-4976	rs71386687	2.90761e-07	0.82215	0.00226412	25.7288	TRUE
genus..Ruminococcusgauvreauiigroup.id.11342	Pneumonia || id:ieu-b-4976	ieu-b-4976	rs73802842	7.48026e-06	0.796613	0.00140732	18.8565	TRUE
genus..Ruminococcusgauvreauiigroup.id.11342	Pneumonia || id:ieu-b-4976	ieu-b-4976	rs9870933	8.4912e-07	0.925644	0.00181358	24.3098	TRUE
genus..Ruminococcusgnavusgroup.id.14376	Pneumonia || id:ieu-b-4976	ieu-b-4976	rs11597105	6.94868e-06	0.173615	0.00329667	20.9237	TRUE
genus..Ruminococcusgnavusgroup.id.14376	Pneumonia || id:ieu-b-4976	ieu-b-4976	rs11864644	5.0088e-06	0.0595333	0.00308245	19.2909	TRUE
genus..Ruminococcusgnavusgroup.id.14376	Pneumonia || id:ieu-b-4976	ieu-b-4976	rs12136548	3.09631e-06	0.0574513	0.00328146	21.0672	TRUE
genus..Ruminococcusgnavusgroup.id.14376	Pneumonia || id:ieu-b-4976	ieu-b-4976	rs12989336	7.11808e-06	0.751246	0.00316213	20.2987	TRUE
genus..Ruminococcusgnavusgroup.id.14376	Pneumonia || id:ieu-b-4976	ieu-b-4976	rs13163520	5.61015e-08	0.276681	0.00466688	29.6517	TRUE
genus..Ruminococcusgnavusgroup.id.14376	Pneumonia || id:ieu-b-4976	ieu-b-4976	rs2909242	7.40957e-07	0.466248	0.00382663	24.5807	TRUE
genus..Ruminococcusgnavusgroup.id.14376	Pneumonia || id:ieu-b-4976	ieu-b-4976	rs3124783	2.6652e-06	0.425152	0.00337581	21.675	TRUE
genus..Ruminococcusgnavusgroup.id.14376	Pneumonia || id:ieu-b-4976	ieu-b-4976	rs4388134	9.11637e-06	0.409214	0.00307982	19.7625	TRUE
genus..Ruminococcusgnavusgroup.id.14376	Pneumonia || id:ieu-b-4976	ieu-b-4976	rs62167033	3.49529e-06	0.654598	0.00419117	21.8522	TRUE
genus..Ruminococcusgnavusgroup.id.14376	Pneumonia || id:ieu-b-4976	ieu-b-4976	rs78399089	6.62998e-06	0.458229	0.00327959	19.5514	TRUE
genus..Ruminococcusgnavusgroup.id.14376	Pneumonia || id:ieu-b-4976	ieu-b-4976	rs934940	2.73705e-06	0.361048	0.00330713	20.9273	TRUE
genus..Ruminococcusgnavusgroup.id.14376	Pneumonia || id:ieu-b-4976	ieu-b-4976	rs9872758	1.66029e-06	0.910623	0.00359956	23.106	TRUE
genus..Ruminococcustorquesgroup.id.14377	Pneumonia || id:ieu-b-4976	ieu-b-4976	rs10904297	2.68713e-06	0.00508757	0.00586135	18.5191	TRUE
genus..Ruminococcustorquesgroup.id.14377	Pneumonia || id:ieu-b-4976	ieu-b-4976	rs10967781	8.36865e-06	0.492085	0.00112822	20.0927	TRUE
genus..Ruminococcustorquesgroup.id.14377	Pneumonia || id:ieu-b-4976	ieu-b-4976	rs12434631	2.77247e-06	0.364478	0.00136454	23.7084	TRUE
genus..Ruminococcustorquesgroup.id.14377	Pneumonia || id:ieu-b-4976	ieu-b-4976	rs1475330	8.13435e-06	0.6093	0.00112906	19.6125	TRUE
genus..Ruminococcustorquesgroup.id.14377	Pneumonia || id:ieu-b-4976	ieu-b-4976	rs35866622	2.21337e-08	0.00879144	0.00181138	31.2812	TRUE
genus..Ruminococcustorquesgroup.id.14377	Pneumonia || id:ieu-b-4976	ieu-b-4976	rs4073731	4.0525e-06	0.271824	0.0011796	21.0111	TRUE
genus..Ruminococcustorquesgroup.id.14377	Pneumonia || id:ieu-b-4976	ieu-b-4976	rs77034621	6.06872e-06	0.0637911	0.00237086	20.3547	TRUE
genus..Ruminococcustorquesgroup.id.14377	Pneumonia || id:ieu-b-4976	ieu-b-4976	rs8080469	3.49522e-06	0.323833	0.0011796	21.0169	TRUE
genus..Ruminococcustorquesgroup.id.14377	Pneumonia || id:ieu-b-4976	ieu-b-4976	rs8141465	9.64837e-06	0.142318	0.00112422	20.0212	TRUE
genus.Actinomyces.id.423	Pneumonia || id:ieu-b-4976	ieu-b-4976	rs2715439	6.27e-06	0.698567	0.00274061	20.5177	TRUE
genus.Actinomyces.id.423	Pneumonia || id:ieu-b-4976	ieu-b-4976	rs34583783	4.48529e-06	0.941172	0.00296881	22.2311	TRUE
genus.Actinomyces.id.423	Pneumonia || id:ieu-b-4976	ieu-b-4976	rs35011108	6.33832e-06	0.206007	0.00583798	20.6293	TRUE
genus.Actinomyces.id.423	Pneumonia || id:ieu-b-4976	ieu-b-4976	rs4073240	7.94274e-06	0.385343	0.00267944	20.0585	TRUE
genus.Actinomyces.id.423	Pneumonia || id:ieu-b-4976	ieu-b-4976	rs71315246	9.82978e-06	0.250874	0.00261307	19.5603	TRUE
genus.Actinomyces.id.423	Pneumonia || id:ieu-b-4976	ieu-b-4976	rs7915461	5.91984e-06	0.746562	0.00412048	21.8462	TRUE
genus.Adlercreutzia.id.812	Pneumonia || id:ieu-b-4976	ieu-b-4976	rs11604400	9.74463e-06	0.250604	0.00234559	19.0557	TRUE
genus.Adlercreutzia.id.812	Pneumonia || id:ieu-b-4976	ieu-b-4976	rs13231526	4.81355e-06	0.773989	0.00261684	21.1182	TRUE
genus.Adlercreutzia.id.812	Pneumonia || id:ieu-b-4976	ieu-b-4976	rs2717140	2.04594e-06	0.0758228	0.00272795	22.5425	TRUE
genus.Adlercreutzia.id.812	Pneumonia || id:ieu-b-4976	ieu-b-4976	rs55719207	9.60505e-06	0.197961	0.00236934	19.5721	TRUE
genus.Adlercreutzia.id.812	Pneumonia || id:ieu-b-4976	ieu-b-4976	rs6664405	5.23422e-06	0.637798	0.00253378	20.4462	TRUE
genus.Adlercreutzia.id.812	Pneumonia || id:ieu-b-4976	ieu-b-4976	rs7680684	9.76904e-07	0.408989	0.00294783	24.3649	TRUE
genus.Adlercreutzia.id.812	Pneumonia || id:ieu-b-4976	ieu-b-4976	rs9490822	2.54421e-06	0.433325	0.00268949	22.2238	TRUE
genus.Adlercreutzia.id.812	Pneumonia || id:ieu-b-4976	ieu-b-4976	rs9915817	8.21673e-06	0.738113	0.00239754	19.8056	TRUE
genus.Akkermansia.id.4037	Pneumonia || id:ieu-b-4976	ieu-b-4976	rs111862613	3.39236e-06	0.691774	0.00184246	21.4452	TRUE
genus.Akkermansia.id.4037	Pneumonia || id:ieu-b-4976	ieu-b-4976	rs117107102	3.01139e-06	0.226234	0.00448856	22.4178	TRUE
genus.Akkermansia.id.4037	Pneumonia || id:ieu-b-4976	ieu-b-4976	rs11729256	6.58393e-07	0.189306	0.00210099	24.966	TRUE
genus.Akkermansia.id.4037	Pneumonia || id:ieu-b-4976	ieu-b-4976	rs12908520	2.26482e-06	0.477059	0.0018723	22.2471	TRUE
genus.Akkermansia.id.4037	Pneumonia || id:ieu-b-4976	ieu-b-4976	rs2602429	2.71569e-06	0.856835	0.00194416	22.7656	TRUE
genus.Akkermansia.id.4037	Pneumonia || id:ieu-b-4976	ieu-b-4976	rs4242783	2.99799e-06	0.224858	0.00183914	21.5336	TRUE
genus.Akkermansia.id.4037	Pneumonia || id:ieu-b-4976	ieu-b-4976	rs4936098	1.10359e-06	0.00229546	0.00192011	22.8067	TRUE
genus.Akkermansia.id.4037	Pneumonia || id:ieu-b-4976	ieu-b-4976	rs61779207	6.32116e-06	0.589637	0.00176997	20.5468	TRUE
genus.Akkermansia.id.4037	Pneumonia || id:ieu-b-4976	ieu-b-4976	rs74542928	1.4802e-06	0.0688272	0.00201908	22.6858	TRUE
genus.Akkermansia.id.4037	Pneumonia || id:ieu-b-4976	ieu-b-4976	rs9349825	2.59886e-06	0.729832	0.0019239	22.8518	TRUE
genus.Akkermansia.id.4037	Pneumonia || id:ieu-b-4976	ieu-b-4976	rs941682	9.17126e-06	0.773314	0.00163864	19.3775	TRUE
genus.Alistipes.id.968	Pneumonia || id:ieu-b-4976	ieu-b-4976	rs1107244	3.59059e-06	0.569772	0.00111629	19.6341	TRUE
genus.Alistipes.id.968	Pneumonia || id:ieu-b-4976	ieu-b-4976	rs11769002	1.44962e-06	0.844383	0.00132817	23.3657	TRUE
genus.Alistipes.id.968	Pneumonia || id:ieu-b-4976	ieu-b-4976	rs11958296	9.29574e-06	0.524594	0.00124482	20.2062	TRUE
genus.Alistipes.id.968	Pneumonia || id:ieu-b-4976	ieu-b-4976	rs12990744	8.20725e-06	0.0917128	0.0012059	20.1531	TRUE
genus.Alistipes.id.968	Pneumonia || id:ieu-b-4976	ieu-b-4976	rs1689282	5.27578e-06	0.29695	0.00121751	20.8301	TRUE
genus.Alistipes.id.968	Pneumonia || id:ieu-b-4976	ieu-b-4976	rs2290844	9.10135e-06	0.0618045	0.00102574	18.0398	TRUE
genus.Alistipes.id.968	Pneumonia || id:ieu-b-4976	ieu-b-4976	rs2450745	7.11836e-06	0.864934	0.00108054	19.0046	TRUE
genus.Alistipes.id.968	Pneumonia || id:ieu-b-4976	ieu-b-4976	rs2875322	8.77703e-06	0.640734	0.00111779	19.5351	TRUE
genus.Alistipes.id.968	Pneumonia || id:ieu-b-4976	ieu-b-4976	rs34417064	7.00749e-06	0.301951	0.00115653	20.3414	TRUE
genus.Alistipes.id.968	Pneumonia || id:ieu-b-4976	ieu-b-4976	rs4810359	7.49669e-06	0.395374	0.00114522	19.9244	TRUE
genus.Alistipes.id.968	Pneumonia || id:ieu-b-4976	ieu-b-4976	rs62576416	7.50368e-06	0.399081	0.00114624	20.1534	TRUE
genus.Alistipes.id.968	Pneumonia || id:ieu-b-4976	ieu-b-4976	rs67705352	1.65123e-06	0.0311265	0.00131109	23.0596	TRUE
genus.Alistipes.id.968	Pneumonia || id:ieu-b-4976	ieu-b-4976	rs7129639	1.78422e-06	0.60633	0.00130433	22.9458	TRUE
genus.Alistipes.id.968	Pneumonia || id:ieu-b-4976	ieu-b-4976	rs8130320	4.83612e-06	0.997455	0.00118841	20.904	TRUE
genus.Allisonella.id.2174	Pneumonia || id:ieu-b-4976	ieu-b-4976	rs1901739	3.58801e-06	0.860094	0.00670486	21.6679	TRUE
genus.Allisonella.id.2174	Pneumonia || id:ieu-b-4976	ieu-b-4976	rs35110698	5.72322e-06	0.554853	0.00643326	20.7845	TRUE
genus.Allisonella.id.2174	Pneumonia || id:ieu-b-4976	ieu-b-4976	rs35778461	1.2063e-06	0.086836	0.007527	24.3449	TRUE
genus.Allisonella.id.2174	Pneumonia || id:ieu-b-4976	ieu-b-4976	rs594561	9.41103e-06	0.262639	0.00615272	19.8725	TRUE
genus.Allisonella.id.2174	Pneumonia || id:ieu-b-4976	ieu-b-4976	rs602075	3.56575e-08	0.971674	0.00997858	32.3541	TRUE
genus.Allisonella.id.2174	Pneumonia || id:ieu-b-4976	ieu-b-4976	rs7898615	8.87277e-06	0.184406	0.00625407	20.2019	TRUE
genus.Alloprevotella.id.961	Pneumonia || id:ieu-b-4976	ieu-b-4976	rs12675596	9.63726e-07	0.0622343	0.00827981	25.0969	TRUE
genus.Alloprevotella.id.961	Pneumonia || id:ieu-b-4976	ieu-b-4976	rs2154444	8.36755e-06	0.121706	0.00660881	20.0049	TRUE
genus.Alloprevotella.id.961	Pneumonia || id:ieu-b-4976	ieu-b-4976	rs34619204	8.8419e-06	0.170863	0.00678943	20.5144	TRUE
genus.Alloprevotella.id.961	Pneumonia || id:ieu-b-4976	ieu-b-4976	rs4364940	8.58353e-06	0.0251403	0.00662695	20.0535	TRUE
genus.Alloprevotella.id.961	Pneumonia || id:ieu-b-4976	ieu-b-4976	rs4680035	4.99052e-06	0.126166	0.00701735	21.2361	TRUE
genus.Alloprevotella.id.961	Pneumonia || id:ieu-b-4976	ieu-b-4976	rs58212166	7.93614e-06	0.655858	0.00668624	20.2139	TRUE
genus.Anaerofilum.id.2053	Pneumonia || id:ieu-b-4976	ieu-b-4976	rs10794359	2.23496e-06	0.457851	0.00450395	22.5854	TRUE
genus.Anaerofilum.id.2053	Pneumonia || id:ieu-b-4976	ieu-b-4976	rs1563175	5.53848e-06	0.625613	0.00411757	20.8755	TRUE
genus.Anaerofilum.id.2053	Pneumonia || id:ieu-b-4976	ieu-b-4976	rs17012738	7.24168e-06	0.44426	0.00401378	20.3472	TRUE
genus.Anaerofilum.id.2053	Pneumonia || id:ieu-b-4976	ieu-b-4976	rs17096874	2.8603e-06	0.952163	0.00435058	22.062	TRUE
genus.Anaerofilum.id.2053	Pneumonia || id:ieu-b-4976	ieu-b-4976	rs4244069	9.81202e-06	0.870181	0.00399923	20.1888	TRUE
genus.Anaerofilum.id.2053	Pneumonia || id:ieu-b-4976	ieu-b-4976	rs4506496	1.4866e-06	0.686196	0.00473034	23.4457	TRUE
genus.Anaerofilum.id.2053	Pneumonia || id:ieu-b-4976	ieu-b-4976	rs712981	6.83115e-07	0.144463	0.00485854	24.6505	TRUE
genus.Anaerofilum.id.2053	Pneumonia || id:ieu-b-4976	ieu-b-4976	rs79598899	3.74728e-07	0.0766673	0.00551538	26.1049	TRUE
genus.Anaerofilum.id.2053	Pneumonia || id:ieu-b-4976	ieu-b-4976	rs816292	2.64038e-07	0.468367	0.00521241	26.2772	TRUE
genus.Anaerofilum.id.2053	Pneumonia || id:ieu-b-4976	ieu-b-4976	rs9299345	8.04309e-06	0.5488	0.00401255	20.341	TRUE
genus.Anaerostipes.id.1991	Pneumonia || id:ieu-b-4976	ieu-b-4976	rs10502061	7.93539e-06	0.542114	0.00112469	18.942	TRUE
genus.Anaerostipes.id.1991	Pneumonia || id:ieu-b-4976	ieu-b-4976	rs2014785	4.68061e-06	0.238337	0.00128294	21.1224	TRUE
genus.Anaerostipes.id.1991	Pneumonia || id:ieu-b-4976	ieu-b-4976	rs2396460	2.91088e-06	0.0630406	0.00129307	21.8941	TRUE
genus.Anaerostipes.id.1991	Pneumonia || id:ieu-b-4976	ieu-b-4976	rs2804244	2.04051e-06	0.390507	0.00135007	22.8795	TRUE
genus.Anaerostipes.id.1991	Pneumonia || id:ieu-b-4976	ieu-b-4976	rs3900776	2.74765e-06	0.715227	0.00147291	21.6719	TRUE
genus.Anaerostipes.id.1991	Pneumonia || id:ieu-b-4976	ieu-b-4976	rs62157625	1.44909e-06	0.849865	0.00149544	22.7842	TRUE
genus.Anaerostipes.id.1991	Pneumonia || id:ieu-b-4976	ieu-b-4976	rs6474958	6.74483e-06	0.251778	0.00117693	19.9324	TRUE
genus.Anaerostipes.id.1991	Pneumonia || id:ieu-b-4976	ieu-b-4976	rs6726833	3.32217e-06	0.991517	0.0012666	21.4606	TRUE
genus.Anaerostipes.id.1991	Pneumonia || id:ieu-b-4976	ieu-b-4976	rs6854026	3.19578e-06	0.616791	0.00128267	21.7294	TRUE
genus.Anaerostipes.id.1991	Pneumonia || id:ieu-b-4976	ieu-b-4976	rs7193624	5.35482e-07	0.452285	0.00146324	24.8001	TRUE
genus.Anaerostipes.id.1991	Pneumonia || id:ieu-b-4976	ieu-b-4976	rs78735375	5.33384e-06	0.946797	0.001952	20.2584	TRUE
genus.Anaerotruncus.id.2054	Pneumonia || id:ieu-b-4976	ieu-b-4976	rs10150232	6.67667e-06	0.291347	0.0012779	20.6197	TRUE
genus.Anaerotruncus.id.2054	Pneumonia || id:ieu-b-4976	ieu-b-4976	rs11018566	6.13709e-06	0.862161	0.00290211	18.2666	TRUE
genus.Anaerotruncus.id.2054	Pneumonia || id:ieu-b-4976	ieu-b-4976	rs115414803	6.83473e-06	0.389382	0.00222397	20.6644	TRUE
genus.Anaerotruncus.id.2054	Pneumonia || id:ieu-b-4976	ieu-b-4976	rs1272208	4.27982e-06	0.260123	0.00137563	22.1988	TRUE
genus.Anaerotruncus.id.2054	Pneumonia || id:ieu-b-4976	ieu-b-4976	rs1431492	7.35565e-06	0.534587	0.00121079	20.0725	TRUE
genus.Anaerotruncus.id.2054	Pneumonia || id:ieu-b-4976	ieu-b-4976	rs17734739	7.42772e-06	0.637967	0.00122927	19.6002	TRUE
genus.Anaerotruncus.id.2054	Pneumonia || id:ieu-b-4976	ieu-b-4976	rs34449434	9.85065e-06	0.898504	0.00119035	19.2054	TRUE
genus.Anaerotruncus.id.2054	Pneumonia || id:ieu-b-4976	ieu-b-4976	rs4669806	2.4206e-06	0.210892	0.00132395	21.9589	TRUE
genus.Anaerotruncus.id.2054	Pneumonia || id:ieu-b-4976	ieu-b-4976	rs6494922	6.62362e-06	0.0208113	0.00123937	19.9351	TRUE
genus.Anaerotruncus.id.2054	Pneumonia || id:ieu-b-4976	ieu-b-4976	rs6563550	2.34517e-07	0.592373	0.00148449	24.6256	TRUE
genus.Anaerotruncus.id.2054	Pneumonia || id:ieu-b-4976	ieu-b-4976	rs7155595	7.54982e-06	0.200769	0.00124142	20.5722	TRUE
genus.Anaerotruncus.id.2054	Pneumonia || id:ieu-b-4976	ieu-b-4976	rs8005030	2.28298e-06	0.738363	0.00133568	22.1297	TRUE
genus.Anaerotruncus.id.2054	Pneumonia || id:ieu-b-4976	ieu-b-4976	rs9347879	4.22333e-06	0.438374	0.00126531	20.9851	TRUE
genus.Bacteroides.id.918	Pneumonia || id:ieu-b-4976	ieu-b-4976	rs11585893	1.79511e-06	0.648157	0.00141067	25.1722	TRUE
genus.Bacteroides.id.918	Pneumonia || id:ieu-b-4976	ieu-b-4976	rs13207588	7.48504e-06	0.605501	0.00114879	20.3627	TRUE
genus.Bacteroides.id.918	Pneumonia || id:ieu-b-4976	ieu-b-4976	rs1340391	6.7301e-06	0.752018	0.00109376	20.0377	TRUE
genus.Bacteroides.id.918	Pneumonia || id:ieu-b-4976	ieu-b-4976	rs17619981	2.68683e-06	0.310473	0.00140263	22.1913	TRUE
genus.Bacteroides.id.918	Pneumonia || id:ieu-b-4976	ieu-b-4976	rs2023437	5.01824e-06	0.621247	0.00124414	21.7771	TRUE
genus.Bacteroides.id.918	Pneumonia || id:ieu-b-4976	ieu-b-4976	rs66474973	6.80966e-07	0.153268	0.0014001	24.4001	TRUE
genus.Bacteroides.id.918	Pneumonia || id:ieu-b-4976	ieu-b-4976	rs66710942	5.86259e-06	0.0491768	0.00115709	20.642	TRUE
genus.Bacteroides.id.918	Pneumonia || id:ieu-b-4976	ieu-b-4976	rs6795673	3.37909e-07	0.727001	0.00142865	26.1803	TRUE
genus.Bacteroides.id.918	Pneumonia || id:ieu-b-4976	ieu-b-4976	rs9507307	2.1271e-06	0.74425	0.00120359	21.91	TRUE
genus.Barnesiella.id.944	Pneumonia || id:ieu-b-4976	ieu-b-4976	rs11155559	8.91914e-06	0.0978814	0.00150359	20.1499	TRUE
genus.Barnesiella.id.944	Pneumonia || id:ieu-b-4976	ieu-b-4976	rs113258194	7.31119e-06	0.530457	0.00153038	21.3708	TRUE
genus.Barnesiella.id.944	Pneumonia || id:ieu-b-4976	ieu-b-4976	rs12909713	4.94527e-06	0.189909	0.00147954	21.045	TRUE
genus.Barnesiella.id.944	Pneumonia || id:ieu-b-4976	ieu-b-4976	rs13242616	2.29017e-06	0.173702	0.00160798	22.4562	TRUE
genus.Barnesiella.id.944	Pneumonia || id:ieu-b-4976	ieu-b-4976	rs199035	3.00294e-06	0.787309	0.00156384	21.8388	TRUE
genus.Barnesiella.id.944	Pneumonia || id:ieu-b-4976	ieu-b-4976	rs2276875	4.65027e-07	0.0139769	0.00179362	24.9599	TRUE
genus.Barnesiella.id.944	Pneumonia || id:ieu-b-4976	ieu-b-4976	rs2428166	8.50874e-07	0.184156	0.00297936	24.172	TRUE
genus.Barnesiella.id.944	Pneumonia || id:ieu-b-4976	ieu-b-4976	rs35177866	2.94763e-06	0.145414	0.00173411	23.2635	TRUE
genus.Barnesiella.id.944	Pneumonia || id:ieu-b-4976	ieu-b-4976	rs60316894	1.19064e-06	0.931941	0.00182629	23.2637	TRUE
genus.Barnesiella.id.944	Pneumonia || id:ieu-b-4976	ieu-b-4976	rs62251337	4.24161e-06	0.163576	0.00153117	21.3818	TRUE
genus.Barnesiella.id.944	Pneumonia || id:ieu-b-4976	ieu-b-4976	rs72684847	6.76169e-06	0.573309	0.00156062	20.2917	TRUE
genus.Barnesiella.id.944	Pneumonia || id:ieu-b-4976	ieu-b-4976	rs76181748	6.7766e-06	0.183443	0.00144677	20.5724	TRUE
genus.Barnesiella.id.944	Pneumonia || id:ieu-b-4976	ieu-b-4976	rs77455852	3.16354e-06	0.526352	0.0015485	20.7696	TRUE
genus.Barnesiella.id.944	Pneumonia || id:ieu-b-4976	ieu-b-4976	rs79795328	4.23302e-06	0.777546	0.00157382	21.5243	TRUE
genus.Bifidobacterium.id.436	Pneumonia || id:ieu-b-4976	ieu-b-4976	rs12022129	7.99643e-06	0.180813	0.00134308	19.8693	TRUE
genus.Bifidobacterium.id.436	Pneumonia || id:ieu-b-4976	ieu-b-4976	rs182549	1.27822e-20	0.050328	0.0059483	88.418	TRUE
genus.Bifidobacterium.id.436	Pneumonia || id:ieu-b-4976	ieu-b-4976	rs2491158	8.04716e-06	0.136677	0.00141583	19.8766	TRUE
genus.Bifidobacterium.id.436	Pneumonia || id:ieu-b-4976	ieu-b-4976	rs2686790	7.49893e-06	0.352502	0.00135591	20.0621	TRUE
genus.Bifidobacterium.id.436	Pneumonia || id:ieu-b-4976	ieu-b-4976	rs540489	5.19458e-06	0.956295	0.00144841	21.118	TRUE
genus.Bifidobacterium.id.436	Pneumonia || id:ieu-b-4976	ieu-b-4976	rs55888705	6.67019e-06	0.327525	0.0013745	20.3362	TRUE
genus.Bifidobacterium.id.436	Pneumonia || id:ieu-b-4976	ieu-b-4976	rs56108664	2.4402e-06	0.889045	0.00153294	21.362	TRUE
genus.Bifidobacterium.id.436	Pneumonia || id:ieu-b-4976	ieu-b-4976	rs5746486	8.99955e-06	0.761649	0.00133152	19.7008	TRUE
genus.Bifidobacterium.id.436	Pneumonia || id:ieu-b-4976	ieu-b-4976	rs7322849	1.08368e-08	0.0103622	0.0020957	31.0311	TRUE
genus.Bifidobacterium.id.436	Pneumonia || id:ieu-b-4976	ieu-b-4976	rs73797465	4.38162e-06	0.743784	0.00141417	20.7667	TRUE
genus.Bifidobacterium.id.436	Pneumonia || id:ieu-b-4976	ieu-b-4976	rs75344046	4.86354e-06	0.570451	0.00543914	21.0771	TRUE
genus.Bifidobacterium.id.436	Pneumonia || id:ieu-b-4976	ieu-b-4976	rs857444	3.57097e-06	0.15341	0.00143311	21.2047	TRUE
genus.Bilophila.id.3170	Pneumonia || id:ieu-b-4976	ieu-b-4976	rs11069458	7.71547e-06	0.162198	0.00149843	19.2898	TRUE
genus.Bilophila.id.3170	Pneumonia || id:ieu-b-4976	ieu-b-4976	rs1241171	4.24037e-06	0.877472	0.0016526	21.2777	TRUE
genus.Bilophila.id.3170	Pneumonia || id:ieu-b-4976	ieu-b-4976	rs1571225	1.12289e-06	0.472684	0.0018236	23.4797	TRUE
genus.Bilophila.id.3170	Pneumonia || id:ieu-b-4976	ieu-b-4976	rs1969927	9.0722e-06	0.0391237	0.00154597	19.7804	TRUE
genus.Bilophila.id.3170	Pneumonia || id:ieu-b-4976	ieu-b-4976	rs3827020	1.78875e-06	0.426984	0.00179955	22.7621	TRUE
genus.Bilophila.id.3170	Pneumonia || id:ieu-b-4976	ieu-b-4976	rs4798126	7.14662e-06	0.158764	0.00148739	19.0297	TRUE
genus.Bilophila.id.3170	Pneumonia || id:ieu-b-4976	ieu-b-4976	rs542415	4.70948e-06	0.46679	0.00165238	21.1441	TRUE
genus.Bilophila.id.3170	Pneumonia || id:ieu-b-4976	ieu-b-4976	rs60178956	8.05619e-06	0.298841	0.00152403	19.4993	TRUE
genus.Bilophila.id.3170	Pneumonia || id:ieu-b-4976	ieu-b-4976	rs6793291	3.1132e-06	0.531336	0.00196564	21.7611	TRUE
genus.Bilophila.id.3170	Pneumonia || id:ieu-b-4976	ieu-b-4976	rs72676854	5.62268e-06	0.536571	0.00180517	21.0031	TRUE
genus.Bilophila.id.3170	Pneumonia || id:ieu-b-4976	ieu-b-4976	rs7802841	1.76952e-06	0.746411	0.00183865	23.6775	TRUE
genus.Bilophila.id.3170	Pneumonia || id:ieu-b-4976	ieu-b-4976	rs9899990	9.06691e-06	0.138802	0.0015927	19.2801	TRUE
genus.Blautia.id.1992	Pneumonia || id:ieu-b-4976	ieu-b-4976	rs11149971	1.03934e-06	0.00678032	0.00155285	25.2777	TRUE
genus.Blautia.id.1992	Pneumonia || id:ieu-b-4976	ieu-b-4976	rs113271346	6.85386e-06	0.467909	0.00118262	20.6765	TRUE
genus.Blautia.id.1992	Pneumonia || id:ieu-b-4976	ieu-b-4976	rs115043014	5.186e-06	0.468631	0.00447934	22.0475	TRUE
genus.Blautia.id.1992	Pneumonia || id:ieu-b-4976	ieu-b-4976	rs117001700	8.83912e-06	0.882097	0.00397721	19.8177	TRUE
genus.Blautia.id.1992	Pneumonia || id:ieu-b-4976	ieu-b-4976	rs12453000	1.26117e-06	0.350954	0.0012974	23.1406	TRUE
genus.Blautia.id.1992	Pneumonia || id:ieu-b-4976	ieu-b-4976	rs16892041	8.82028e-06	0.634376	0.00105368	19.2753	TRUE
genus.Blautia.id.1992	Pneumonia || id:ieu-b-4976	ieu-b-4976	rs2788271	7.16388e-06	0.565753	0.00101626	18.59	TRUE
genus.Blautia.id.1992	Pneumonia || id:ieu-b-4976	ieu-b-4976	rs3005511	6.18905e-06	0.72575	0.00111848	20.4621	TRUE
genus.Blautia.id.1992	Pneumonia || id:ieu-b-4976	ieu-b-4976	rs4926264	5.10293e-06	0.185941	0.0011743	21.4844	TRUE
genus.Blautia.id.1992	Pneumonia || id:ieu-b-4976	ieu-b-4976	rs67794373	1.00003e-06	0.370879	0.00130679	23.7571	TRUE
genus.Blautia.id.1992	Pneumonia || id:ieu-b-4976	ieu-b-4976	rs682885	4.4908e-06	0.62827	0.00115437	21.117	TRUE
genus.Blautia.id.1992	Pneumonia || id:ieu-b-4976	ieu-b-4976	rs72973581	1.73934e-06	0.116042	0.0017395	22.2381	TRUE
genus.Blautia.id.1992	Pneumonia || id:ieu-b-4976	ieu-b-4976	rs7860714	4.09147e-06	0.517973	0.00114929	20.8952	TRUE
genus.Butyricicoccus.id.2055	Pneumonia || id:ieu-b-4976	ieu-b-4976	rs10084203	8.58646e-06	0.542307	0.00115369	19.789	TRUE
genus.Butyricicoccus.id.2055	Pneumonia || id:ieu-b-4976	ieu-b-4976	rs12034718	9.57686e-06	0.372334	0.00120827	19.64	TRUE
genus.Butyricicoccus.id.2055	Pneumonia || id:ieu-b-4976	ieu-b-4976	rs12585793	5.79191e-06	0.696489	0.00682955	21.5441	TRUE
genus.Butyricicoccus.id.2055	Pneumonia || id:ieu-b-4976	ieu-b-4976	rs2017189	3.87256e-06	0.401859	0.0012328	21.1451	TRUE
genus.Butyricicoccus.id.2055	Pneumonia || id:ieu-b-4976	ieu-b-4976	rs4962426	7.3849e-06	0.914904	0.00120662	20.4007	TRUE
genus.Butyricicoccus.id.2055	Pneumonia || id:ieu-b-4976	ieu-b-4976	rs56221232	7.6194e-07	0.0768405	0.00142601	24.4638	TRUE
genus.Butyricicoccus.id.2055	Pneumonia || id:ieu-b-4976	ieu-b-4976	rs7322368	5.5178e-06	0.367563	0.00115623	19.8314	TRUE
genus.Butyricimonas.id.945	Pneumonia || id:ieu-b-4976	ieu-b-4976	rs11228830	6.55162e-06	0.648872	0.00228434	20.542	TRUE
genus.Butyricimonas.id.945	Pneumonia || id:ieu-b-4976	ieu-b-4976	rs113054641	1.73694e-07	0.829963	0.00279069	27.8367	TRUE
genus.Butyricimonas.id.945	Pneumonia || id:ieu-b-4976	ieu-b-4976	rs12304031	6.70067e-06	0.0989054	0.00179924	19.2072	TRUE
genus.Butyricimonas.id.945	Pneumonia || id:ieu-b-4976	ieu-b-4976	rs12458763	6.36646e-06	0.0162626	0.00196972	20.488	TRUE
genus.Butyricimonas.id.945	Pneumonia || id:ieu-b-4976	ieu-b-4976	rs1862649	4.76256e-06	0.0416265	0.00204828	20.7732	TRUE
genus.Butyricimonas.id.945	Pneumonia || id:ieu-b-4976	ieu-b-4976	rs2114713	6.87713e-06	0.867703	0.00189333	20.3577	TRUE
genus.Butyricimonas.id.945	Pneumonia || id:ieu-b-4976	ieu-b-4976	rs62130338	3.8981e-06	0.103504	0.00202409	21.4076	TRUE
genus.Butyricimonas.id.945	Pneumonia || id:ieu-b-4976	ieu-b-4976	rs62390301	7.41905e-07	0.827439	0.00233752	24.9107	TRUE
genus.Butyricimonas.id.945	Pneumonia || id:ieu-b-4976	ieu-b-4976	rs7083431	8.8546e-07	0.583056	0.0022048	23.7208	TRUE
genus.Butyricimonas.id.945	Pneumonia || id:ieu-b-4976	ieu-b-4976	rs71428626	4.80413e-06	0.500408	0.00215438	21.1024	TRUE
genus.Butyricimonas.id.945	Pneumonia || id:ieu-b-4976	ieu-b-4976	rs72814525	8.24599e-06	0.168831	0.0018284	19.662	TRUE
genus.Butyricimonas.id.945	Pneumonia || id:ieu-b-4976	ieu-b-4976	rs78453362	4.0581e-06	0.0258809	0.00253858	20.882	TRUE
genus.Butyricimonas.id.945	Pneumonia || id:ieu-b-4976	ieu-b-4976	rs9657374	4.50359e-06	0.513081	0.00196185	21.1018	TRUE
genus.Butyrivibrio.id.1993	Pneumonia || id:ieu-b-4976	ieu-b-4976	rs1007475	7.92312e-06	0.924223	0.00583036	20.4086	TRUE
genus.Butyrivibrio.id.1993	Pneumonia || id:ieu-b-4976	ieu-b-4976	rs11761679	2.20231e-06	0.757345	0.00661038	23.1572	TRUE
genus.Butyrivibrio.id.1993	Pneumonia || id:ieu-b-4976	ieu-b-4976	rs142855850	6.85543e-06	0.372725	0.00618069	20.1002	TRUE
genus.Butyrivibrio.id.1993	Pneumonia || id:ieu-b-4976	ieu-b-4976	rs16934069	8.8591e-06	0.526131	0.00569991	19.9494	TRUE
genus.Butyrivibrio.id.1993	Pneumonia || id:ieu-b-4976	ieu-b-4976	rs16941336	1.53182e-06	0.674179	0.00645996	22.6268	TRUE
genus.Butyrivibrio.id.1993	Pneumonia || id:ieu-b-4976	ieu-b-4976	rs17163238	5.51196e-06	0.340035	0.00593876	20.7904	TRUE
genus.Butyrivibrio.id.1993	Pneumonia || id:ieu-b-4976	ieu-b-4976	rs4537857	1.80192e-06	0.715606	0.00650203	22.7752	TRUE
genus.Butyrivibrio.id.1993	Pneumonia || id:ieu-b-4976	ieu-b-4976	rs486484	6.61084e-06	0.926497	0.00586231	20.3678	TRUE
genus.Butyrivibrio.id.1993	Pneumonia || id:ieu-b-4976	ieu-b-4976	rs4928024	8.18641e-06	0.0174751	0.00575155	20.1254	TRUE
genus.Butyrivibrio.id.1993	Pneumonia || id:ieu-b-4976	ieu-b-4976	rs72723662	7.86241e-07	0.341591	0.00802773	24.8527	TRUE
genus.Butyrivibrio.id.1993	Pneumonia || id:ieu-b-4976	ieu-b-4976	rs74622183	2.45748e-06	0.749489	0.00629702	22.0272	TRUE
genus.Butyrivibrio.id.1993	Pneumonia || id:ieu-b-4976	ieu-b-4976	rs77356209	6.6643e-06	0.659168	0.00592401	20.1246	TRUE
genus.Butyrivibrio.id.1993	Pneumonia || id:ieu-b-4976	ieu-b-4976	rs7752361	7.69113e-07	0.000285338	0.00704156	24.6713	TRUE
genus.Butyrivibrio.id.1993	Pneumonia || id:ieu-b-4976	ieu-b-4976	rs7763512	3.10655e-06	0.496198	0.0068185	22.3603	TRUE
genus.Butyrivibrio.id.1993	Pneumonia || id:ieu-b-4976	ieu-b-4976	rs9349693	5.54958e-06	0.349239	0.00588424	20.5984	TRUE
genus.CandidatusSoleaferrea.id.11350	Pneumonia || id:ieu-b-4976	ieu-b-4976	rs10090365	4.17309e-06	0.594194	0.00344697	21.248	TRUE
genus.CandidatusSoleaferrea.id.11350	Pneumonia || id:ieu-b-4976	ieu-b-4976	rs10108780	3.64079e-06	0.111806	0.00358555	21.5799	TRUE
genus.CandidatusSoleaferrea.id.11350	Pneumonia || id:ieu-b-4976	ieu-b-4976	rs10809135	5.47174e-06	0.340454	0.00347903	20.9366	TRUE
genus.CandidatusSoleaferrea.id.11350	Pneumonia || id:ieu-b-4976	ieu-b-4976	rs36155147	5.41138e-06	0.695937	0.00317395	18.9642	TRUE
genus.CandidatusSoleaferrea.id.11350	Pneumonia || id:ieu-b-4976	ieu-b-4976	rs4294381	1.3685e-06	0.601823	0.00379606	23.4081	TRUE
genus.CandidatusSoleaferrea.id.11350	Pneumonia || id:ieu-b-4976	ieu-b-4976	rs4678258	5.53183e-06	0.575289	0.00341588	20.9049	TRUE
genus.CandidatusSoleaferrea.id.11350	Pneumonia || id:ieu-b-4976	ieu-b-4976	rs6489992	7.88786e-06	0.645501	0.0032768	20.1857	TRUE
genus.CandidatusSoleaferrea.id.11350	Pneumonia || id:ieu-b-4976	ieu-b-4976	rs6494306	5.80051e-06	0.672902	0.0033207	20.467	TRUE
genus.CandidatusSoleaferrea.id.11350	Pneumonia || id:ieu-b-4976	ieu-b-4976	rs7400877	9.29448e-06	0.0769804	0.00324017	19.9691	TRUE
genus.CandidatusSoleaferrea.id.11350	Pneumonia || id:ieu-b-4976	ieu-b-4976	rs9973954	5.94796e-06	0.796803	0.0033803	20.8356	TRUE
genus.Catenibacterium.id.2153	Pneumonia || id:ieu-b-4976	ieu-b-4976	rs12404911	2.79891e-06	0.0859944	0.00656552	21.3931	TRUE
genus.Catenibacterium.id.2153	Pneumonia || id:ieu-b-4976	ieu-b-4976	rs212393	3.62489e-06	0.609721	0.0068476	22.3185	TRUE
genus.Catenibacterium.id.2153	Pneumonia || id:ieu-b-4976	ieu-b-4976	rs73128290	4.29372e-06	0.724429	0.00637546	20.7698	TRUE
genus.Catenibacterium.id.2153	Pneumonia || id:ieu-b-4976	ieu-b-4976	rs77285108	3.6268e-06	0.964629	0.0064881	20.9497	TRUE
genus.Catenibacterium.id.2153	Pneumonia || id:ieu-b-4976	ieu-b-4976	rs7742829	5.60729e-06	0.436784	0.0063356	20.6391	TRUE
genus.ChristensenellaceaeR.7group.id.11283	Pneumonia || id:ieu-b-4976	ieu-b-4976	rs10461257	6.50746e-06	0.258654	0.00127731	20.4439	TRUE
genus.ChristensenellaceaeR.7group.id.11283	Pneumonia || id:ieu-b-4976	ieu-b-4976	rs17081797	3.34031e-06	0.0987461	0.0011994	19.6001	TRUE
genus.ChristensenellaceaeR.7group.id.11283	Pneumonia || id:ieu-b-4976	ieu-b-4976	rs62132810	5.66711e-06	0.492587	0.00141131	21.29	TRUE
genus.ChristensenellaceaeR.7group.id.11283	Pneumonia || id:ieu-b-4976	ieu-b-4976	rs62190261	8.74023e-06	0.261112	0.00130261	19.9193	TRUE
genus.ChristensenellaceaeR.7group.id.11283	Pneumonia || id:ieu-b-4976	ieu-b-4976	rs62467127	3.25362e-06	0.75855	0.00160968	20.5033	TRUE
genus.ChristensenellaceaeR.7group.id.11283	Pneumonia || id:ieu-b-4976	ieu-b-4976	rs73952017	8.45769e-06	0.461714	0.00128671	19.676	TRUE
genus.ChristensenellaceaeR.7group.id.11283	Pneumonia || id:ieu-b-4976	ieu-b-4976	rs78521377	5.60674e-06	0.0703008	0.00163864	20.6857	TRUE
genus.ChristensenellaceaeR.7group.id.11283	Pneumonia || id:ieu-b-4976	ieu-b-4976	rs79150079	9.41804e-06	0.378611	0.00167466	20.1163	TRUE
genus.ChristensenellaceaeR.7group.id.11283	Pneumonia || id:ieu-b-4976	ieu-b-4976	rs892686	3.96861e-06	0.819848	0.00130382	21.31	TRUE
genus.Clostridiumsensustricto1.id.1873	Pneumonia || id:ieu-b-4976	ieu-b-4976	rs11264403	7.75544e-06	0.570288	0.00236745	17.2831	TRUE
genus.Clostridiumsensustricto1.id.1873	Pneumonia || id:ieu-b-4976	ieu-b-4976	rs115807074	4.31688e-06	0.592153	0.00501259	21.295	TRUE
genus.Clostridiumsensustricto1.id.1873	Pneumonia || id:ieu-b-4976	ieu-b-4976	rs116847295	4.58118e-06	0.603626	0.00154659	19.9943	TRUE
genus.Clostridiumsensustricto1.id.1873	Pneumonia || id:ieu-b-4976	ieu-b-4976	rs12341505	4.82174e-06	0.735502	0.00143289	20.2558	TRUE
genus.Clostridiumsensustricto1.id.1873	Pneumonia || id:ieu-b-4976	ieu-b-4976	rs2795528	2.7204e-06	0.999715	0.0034572	22.078	TRUE
genus.Clostridiumsensustricto1.id.1873	Pneumonia || id:ieu-b-4976	ieu-b-4976	rs2817172	2.76655e-06	0.417548	0.0015943	21.8065	TRUE
genus.Clostridiumsensustricto1.id.1873	Pneumonia || id:ieu-b-4976	ieu-b-4976	rs550843	2.05071e-06	0.16888	0.00151708	21.4233	TRUE
genus.Collinsella.id.815	Pneumonia || id:ieu-b-4976	ieu-b-4976	rs10890671	6.52136e-06	0.680537	0.00142438	20.4433	TRUE
genus.Collinsella.id.815	Pneumonia || id:ieu-b-4976	ieu-b-4976	rs11597285	9.37615e-06	0.387317	0.00138734	19.911	TRUE
genus.Collinsella.id.815	Pneumonia || id:ieu-b-4976	ieu-b-4976	rs1496626	6.78175e-06	0.745336	0.00139183	19.9755	TRUE
genus.Collinsella.id.815	Pneumonia || id:ieu-b-4976	ieu-b-4976	rs149807560	7.0987e-06	0.125026	0.00144857	19.5419	TRUE
genus.Collinsella.id.815	Pneumonia || id:ieu-b-4976	ieu-b-4976	rs2103510	2.42474e-06	0.503199	0.00152295	21.8602	TRUE
genus.Collinsella.id.815	Pneumonia || id:ieu-b-4976	ieu-b-4976	rs62448871	6.78253e-06	0.587181	0.00140476	20.1613	TRUE
genus.Collinsella.id.815	Pneumonia || id:ieu-b-4976	ieu-b-4976	rs75672793	6.13549e-06	0.302726	0.00162443	20.4995	TRUE
genus.Collinsella.id.815	Pneumonia || id:ieu-b-4976	ieu-b-4976	rs9541268	8.79419e-07	0.0221906	0.00182855	23.6535	TRUE
genus.Coprobacter.id.949	Pneumonia || id:ieu-b-4976	ieu-b-4976	rs11532348	5.71184e-06	0.207718	0.00328806	20.9876	TRUE
genus.Coprobacter.id.949	Pneumonia || id:ieu-b-4976	ieu-b-4976	rs12684609	6.10177e-06	0.910454	0.00327873	20.9279	TRUE
genus.Coprobacter.id.949	Pneumonia || id:ieu-b-4976	ieu-b-4976	rs12996055	8.07639e-06	0.530999	0.00294084	19.3724	TRUE
genus.Coprobacter.id.949	Pneumonia || id:ieu-b-4976	ieu-b-4976	rs143662916	3.07252e-06	0.391436	0.00708064	21.971	TRUE
genus.Coprobacter.id.949	Pneumonia || id:ieu-b-4976	ieu-b-4976	rs189356	6.26291e-06	0.118712	0.00304329	20.6385	TRUE
genus.Coprobacter.id.949	Pneumonia || id:ieu-b-4976	ieu-b-4976	rs213863	2.34883e-06	0.246263	0.00325385	22.1853	TRUE
genus.Coprobacter.id.949	Pneumonia || id:ieu-b-4976	ieu-b-4976	rs28402691	9.55668e-06	0.982355	0.00303115	19.4127	TRUE
genus.Coprobacter.id.949	Pneumonia || id:ieu-b-4976	ieu-b-4976	rs305411	1.00906e-06	0.318412	0.00350893	23.8567	TRUE
genus.Coprobacter.id.949	Pneumonia || id:ieu-b-4976	ieu-b-4976	rs3828477	2.88974e-06	0.192092	0.00318606	21.7217	TRUE
genus.Coprobacter.id.949	Pneumonia || id:ieu-b-4976	ieu-b-4976	rs72821405	4.7576e-06	0.598449	0.00342203	21.2036	TRUE
genus.Coprobacter.id.949	Pneumonia || id:ieu-b-4976	ieu-b-4976	rs74919520	5.76326e-06	0.493362	0.00323028	20.6922	TRUE
genus.Coprococcus1.id.11301	Pneumonia || id:ieu-b-4976	ieu-b-4976	rs1010560	1.95915e-06	0.759158	0.00133496	22.3517	TRUE
genus.Coprococcus1.id.11301	Pneumonia || id:ieu-b-4976	ieu-b-4976	rs12794898	4.91531e-06	0.881358	0.0013796	20.9767	TRUE
genus.Coprococcus1.id.11301	Pneumonia || id:ieu-b-4976	ieu-b-4976	rs1519491	8.95283e-06	0.782026	0.00115355	19.3223	TRUE
genus.Coprococcus1.id.11301	Pneumonia || id:ieu-b-4976	ieu-b-4976	rs1576241	3.32862e-06	0.317374	0.00129595	21.7056	TRUE
genus.Coprococcus1.id.11301	Pneumonia || id:ieu-b-4976	ieu-b-4976	rs1762123	8.01468e-06	0.879355	0.00120407	20.1588	TRUE
genus.Coprococcus1.id.11301	Pneumonia || id:ieu-b-4976	ieu-b-4976	rs2907920	7.65327e-06	0.878911	0.00121915	19.5766	TRUE
genus.Coprococcus1.id.11301	Pneumonia || id:ieu-b-4976	ieu-b-4976	rs4277593	1.13969e-07	0.0962897	0.00170213	28.387	TRUE
genus.Coprococcus1.id.11301	Pneumonia || id:ieu-b-4976	ieu-b-4976	rs56405618	1.57195e-06	0.478421	0.00140803	23.0918	TRUE
genus.Coprococcus1.id.11301	Pneumonia || id:ieu-b-4976	ieu-b-4976	rs73031725	1.97917e-06	0.260699	0.00307938	22.2524	TRUE
genus.Coprococcus1.id.11301	Pneumonia || id:ieu-b-4976	ieu-b-4976	rs73167075	8.56864e-06	0.263165	0.00120476	20.1812	TRUE
genus.Coprococcus1.id.11301	Pneumonia || id:ieu-b-4976	ieu-b-4976	rs74101919	1.03291e-06	0.464709	0.00147439	24.7029	TRUE
genus.Coprococcus1.id.11301	Pneumonia || id:ieu-b-4976	ieu-b-4976	rs946513	8.61855e-06	0.00803119	0.00462666	20.0243	TRUE
genus.Coprococcus2.id.11302	Pneumonia || id:ieu-b-4976	ieu-b-4976	rs10070053	7.64883e-06	0.746358	0.00167704	19.2697	TRUE
genus.Coprococcus2.id.11302	Pneumonia || id:ieu-b-4976	ieu-b-4976	rs12634070	9.95104e-06	0.144157	0.0017376	19.9388	TRUE
genus.Coprococcus2.id.11302	Pneumonia || id:ieu-b-4976	ieu-b-4976	rs2482516	4.72333e-06	0.911495	0.00182563	20.9984	TRUE
genus.Coprococcus2.id.11302	Pneumonia || id:ieu-b-4976	ieu-b-4976	rs35890118	8.25962e-06	0.328302	0.00176583	20.3005	TRUE
genus.Coprococcus2.id.11302	Pneumonia || id:ieu-b-4976	ieu-b-4976	rs61823518	6.68258e-06	0.869409	0.00178311	19.6099	TRUE
genus.Coprococcus2.id.11302	Pneumonia || id:ieu-b-4976	ieu-b-4976	rs6677933	1.18501e-06	0.350176	0.00208524	23.9906	TRUE
genus.Coprococcus2.id.11302	Pneumonia || id:ieu-b-4976	ieu-b-4976	rs72680320	2.27115e-06	0.384397	0.00197323	21.7623	TRUE
genus.Coprococcus2.id.11302	Pneumonia || id:ieu-b-4976	ieu-b-4976	rs9426473	6.30687e-06	0.863096	0.00175935	20.24	TRUE
genus.Coprococcus3.id.11303	Pneumonia || id:ieu-b-4976	ieu-b-4976	rs10810043	9.27424e-06	0.684794	0.00124751	19.7739	TRUE
genus.Coprococcus3.id.11303	Pneumonia || id:ieu-b-4976	ieu-b-4976	rs11077359	9.63598e-06	0.172783	0.00122148	18.8044	TRUE
genus.Coprococcus3.id.11303	Pneumonia || id:ieu-b-4976	ieu-b-4976	rs11080344	4.78692e-06	0.772282	0.00131851	20.9036	TRUE
genus.Coprococcus3.id.11303	Pneumonia || id:ieu-b-4976	ieu-b-4976	rs13247359	7.32611e-06	0.955094	0.00129481	20.5247	TRUE
genus.Coprococcus3.id.11303	Pneumonia || id:ieu-b-4976	ieu-b-4976	rs13394391	2.20317e-06	0.0991745	0.00139311	22.0864	TRUE
genus.Coprococcus3.id.11303	Pneumonia || id:ieu-b-4976	ieu-b-4976	rs178271	7.81088e-07	0.246859	0.00225275	24.3665	TRUE
genus.Coprococcus3.id.11303	Pneumonia || id:ieu-b-4976	ieu-b-4976	rs4575475	7.04284e-06	0.228717	0.00133223	20.2128	TRUE
genus.Coprococcus3.id.11303	Pneumonia || id:ieu-b-4976	ieu-b-4976	rs7521171	4.32242e-06	0.249066	0.00137382	21.2822	TRUE
genus.Coprococcus3.id.11303	Pneumonia || id:ieu-b-4976	ieu-b-4976	rs8100692	4.16459e-07	0.709243	0.00163305	25.8885	TRUE
genus.DefluviitaleaceaeUCG011.id.11287	Pneumonia || id:ieu-b-4976	ieu-b-4976	rs112893842	1.44535e-06	0.310374	0.00291203	23.8929	TRUE
genus.DefluviitaleaceaeUCG011.id.11287	Pneumonia || id:ieu-b-4976	ieu-b-4976	rs2892880	6.82881e-06	0.548992	0.00246984	20.2533	TRUE
genus.DefluviitaleaceaeUCG011.id.11287	Pneumonia || id:ieu-b-4976	ieu-b-4976	rs4344384	4.83238e-06	0.641873	0.00255838	20.9761	TRUE
genus.DefluviitaleaceaeUCG011.id.11287	Pneumonia || id:ieu-b-4976	ieu-b-4976	rs4677103	9.59557e-07	0.891025	0.00306906	24.5696	TRUE
genus.DefluviitaleaceaeUCG011.id.11287	Pneumonia || id:ieu-b-4976	ieu-b-4976	rs55658617	2.15292e-06	0.777943	0.00346579	23.1659	TRUE
genus.DefluviitaleaceaeUCG011.id.11287	Pneumonia || id:ieu-b-4976	ieu-b-4976	rs72731813	4.33116e-07	0.246728	0.00322957	25.1588	TRUE
genus.DefluviitaleaceaeUCG011.id.11287	Pneumonia || id:ieu-b-4976	ieu-b-4976	rs9608282	2.52045e-06	0.58465	0.00293758	22.7273	TRUE
genus.DefluviitaleaceaeUCG011.id.11287	Pneumonia || id:ieu-b-4976	ieu-b-4976	rs9725395	3.51921e-06	0.736014	0.00272765	21.9055	TRUE
genus.Desulfovibrio.id.3173	Pneumonia || id:ieu-b-4976	ieu-b-4976	rs12031543	6.54764e-06	0.979024	0.00229369	20.3527	TRUE
genus.Desulfovibrio.id.3173	Pneumonia || id:ieu-b-4976	ieu-b-4976	rs13066142	3.78665e-06	0.234877	0.0024343	22.5453	TRUE
genus.Desulfovibrio.id.3173	Pneumonia || id:ieu-b-4976	ieu-b-4976	rs16863365	1.7945e-06	0.532447	0.00264056	23.2296	TRUE
genus.Desulfovibrio.id.3173	Pneumonia || id:ieu-b-4976	ieu-b-4976	rs2032031	9.14277e-06	0.32871	0.00209532	19.3993	TRUE
genus.Desulfovibrio.id.3173	Pneumonia || id:ieu-b-4976	ieu-b-4976	rs2590913	6.65421e-06	0.342414	0.0028598	20.7156	TRUE
genus.Desulfovibrio.id.3173	Pneumonia || id:ieu-b-4976	ieu-b-4976	rs2853179	2.42439e-06	0.647724	0.00242095	21.7128	TRUE
genus.Desulfovibrio.id.3173	Pneumonia || id:ieu-b-4976	ieu-b-4976	rs4797774	5.64315e-06	0.570985	0.00584988	20.4421	TRUE
genus.Desulfovibrio.id.3173	Pneumonia || id:ieu-b-4976	ieu-b-4976	rs6580353	4.93857e-06	0.323383	0.00222768	20.6275	TRUE
genus.Desulfovibrio.id.3173	Pneumonia || id:ieu-b-4976	ieu-b-4976	rs72647089	8.29763e-06	0.663619	0.0022028	19.8314	TRUE
genus.Desulfovibrio.id.3173	Pneumonia || id:ieu-b-4976	ieu-b-4976	rs7729080	9.95869e-06	0.372243	0.00214528	19.8628	TRUE
genus.Dialister.id.2183	Pneumonia || id:ieu-b-4976	ieu-b-4976	rs10138457	7.88122e-06	0.43275	0.00169561	18.6257	TRUE
genus.Dialister.id.2183	Pneumonia || id:ieu-b-4976	ieu-b-4976	rs10938938	7.37063e-06	0.994738	0.00179331	20.4786	TRUE
genus.Dialister.id.2183	Pneumonia || id:ieu-b-4976	ieu-b-4976	rs11071887	5.91407e-06	0.817663	0.00170664	20.4925	TRUE
genus.Dialister.id.2183	Pneumonia || id:ieu-b-4976	ieu-b-4976	rs11166701	5.50746e-07	0.805678	0.00210288	24.6934	TRUE
genus.Dialister.id.2183	Pneumonia || id:ieu-b-4976	ieu-b-4976	rs2314294	8.07899e-06	0.0912242	0.00175907	19.9778	TRUE
genus.Dialister.id.2183	Pneumonia || id:ieu-b-4976	ieu-b-4976	rs2435610	5.93269e-06	0.338078	0.0016985	20.3861	TRUE
genus.Dialister.id.2183	Pneumonia || id:ieu-b-4976	ieu-b-4976	rs4747450	5.83729e-06	0.246408	0.00170642	20.4864	TRUE
genus.Dialister.id.2183	Pneumonia || id:ieu-b-4976	ieu-b-4976	rs4753063	4.85684e-06	0.192078	0.00175044	21.0194	TRUE
genus.Dialister.id.2183	Pneumonia || id:ieu-b-4976	ieu-b-4976	rs75416973	9.46091e-06	0.368371	0.00171091	19.5378	TRUE
genus.Dialister.id.2183	Pneumonia || id:ieu-b-4976	ieu-b-4976	rs764177	9.60772e-06	0.320752	0.00164409	19.7385	TRUE
genus.Dialister.id.2183	Pneumonia || id:ieu-b-4976	ieu-b-4976	rs76680460	8.19213e-06	0.414966	0.00272387	19.5944	TRUE
genus.Dorea.id.1997	Pneumonia || id:ieu-b-4976	ieu-b-4976	rs11150408	7.05777e-06	0.165156	0.00116284	20.0393	TRUE
genus.Dorea.id.1997	Pneumonia || id:ieu-b-4976	ieu-b-4976	rs12537781	9.15137e-06	0.491149	0.00111612	19.6724	TRUE
genus.Dorea.id.1997	Pneumonia || id:ieu-b-4976	ieu-b-4976	rs13279148	2.25283e-06	0.84099	0.00127511	22.4744	TRUE
genus.Dorea.id.1997	Pneumonia || id:ieu-b-4976	ieu-b-4976	rs1899291	4.56686e-06	0.449511	0.00122079	21.5208	TRUE
genus.Dorea.id.1997	Pneumonia || id:ieu-b-4976	ieu-b-4976	rs3005511	5.28702e-06	0.72575	0.00118636	20.9143	TRUE
genus.Dorea.id.1997	Pneumonia || id:ieu-b-4976	ieu-b-4976	rs3752849	7.68057e-06	0.588635	0.00374984	20.0242	TRUE
genus.Dorea.id.1997	Pneumonia || id:ieu-b-4976	ieu-b-4976	rs4793307	4.0069e-06	0.248339	0.00124723	21.9762	TRUE
genus.Dorea.id.1997	Pneumonia || id:ieu-b-4976	ieu-b-4976	rs62503162	7.46605e-07	0.982108	0.00154684	25.11	TRUE
genus.Dorea.id.1997	Pneumonia || id:ieu-b-4976	ieu-b-4976	rs73729431	3.1674e-06	0.0765843	0.00218302	20.9897	TRUE
genus.Eggerthella.id.819	Pneumonia || id:ieu-b-4976	ieu-b-4976	rs112205261	3.34648e-06	0.766131	0.00431788	21.8305	TRUE
genus.Eggerthella.id.819	Pneumonia || id:ieu-b-4976	ieu-b-4976	rs13070736	7.61915e-06	0.126454	0.00385035	19.8866	TRUE
genus.Eggerthella.id.819	Pneumonia || id:ieu-b-4976	ieu-b-4976	rs1784446	5.23136e-06	0.569177	0.00406292	20.989	TRUE
genus.Eggerthella.id.819	Pneumonia || id:ieu-b-4976	ieu-b-4976	rs2223081	3.88889e-06	0.4249	0.00416372	21.5119	TRUE
genus.Eggerthella.id.819	Pneumonia || id:ieu-b-4976	ieu-b-4976	rs2240838	7.36205e-07	0.864739	0.00475922	24.6033	TRUE
genus.Eggerthella.id.819	Pneumonia || id:ieu-b-4976	ieu-b-4976	rs3851328	4.17589e-06	0.533337	0.0040176	20.754	TRUE
genus.Eggerthella.id.819	Pneumonia || id:ieu-b-4976	ieu-b-4976	rs4985746	5.71461e-06	0.705139	0.00404322	19.9084	TRUE
genus.Eggerthella.id.819	Pneumonia || id:ieu-b-4976	ieu-b-4976	rs6430926	8.37122e-06	0.31136	0.0038546	19.9087	TRUE
genus.Eggerthella.id.819	Pneumonia || id:ieu-b-4976	ieu-b-4976	rs67490567	8.94216e-06	0.38327	0.00382895	19.5297	TRUE
genus.Eggerthella.id.819	Pneumonia || id:ieu-b-4976	ieu-b-4976	rs76663501	4.82574e-06	0.298797	0.00443674	21.4448	TRUE
genus.Eisenbergiella.id.11304	Pneumonia || id:ieu-b-4976	ieu-b-4976	rs11027642	4.91871e-06	0.39373	0.00366052	20.5044	TRUE
genus.Eisenbergiella.id.11304	Pneumonia || id:ieu-b-4976	ieu-b-4976	rs11079158	7.34849e-06	0.923511	0.0035559	19.9128	TRUE
genus.Eisenbergiella.id.11304	Pneumonia || id:ieu-b-4976	ieu-b-4976	rs11938607	8.2182e-06	0.0727897	0.00363813	20.3786	TRUE
genus.Eisenbergiella.id.11304	Pneumonia || id:ieu-b-4976	ieu-b-4976	rs12257723	8.85121e-06	0.961108	0.00361978	20.2717	TRUE
genus.Eisenbergiella.id.11304	Pneumonia || id:ieu-b-4976	ieu-b-4976	rs12710729	9.8441e-06	0.252198	0.00359448	20.1332	TRUE
genus.Eisenbergiella.id.11304	Pneumonia || id:ieu-b-4976	ieu-b-4976	rs13258851	7.74648e-06	0.657667	0.00366957	20.5553	TRUE
genus.Eisenbergiella.id.11304	Pneumonia || id:ieu-b-4976	ieu-b-4976	rs1508033	3.22889e-06	0.852971	0.00390284	21.8553	TRUE
genus.Eisenbergiella.id.11304	Pneumonia || id:ieu-b-4976	ieu-b-4976	rs1553971	5.26837e-06	0.486623	0.00377325	21.1383	TRUE
genus.Eisenbergiella.id.11304	Pneumonia || id:ieu-b-4976	ieu-b-4976	rs2683098	2.2375e-06	0.247939	0.00405372	22.7118	TRUE
genus.Eisenbergiella.id.11304	Pneumonia || id:ieu-b-4976	ieu-b-4976	rs3812426	2.71687e-06	0.564724	0.0040229	22.5425	TRUE
genus.Eisenbergiella.id.11304	Pneumonia || id:ieu-b-4976	ieu-b-4976	rs4462860	4.16221e-06	0.30966	0.00397769	21.7969	TRUE
genus.Enterorhabdus.id.820	Pneumonia || id:ieu-b-4976	ieu-b-4976	rs10098492	6.40572e-06	0.08241	0.00275021	20.2946	TRUE
genus.Enterorhabdus.id.820	Pneumonia || id:ieu-b-4976	ieu-b-4976	rs114731706	2.17342e-06	0.40625	0.00380363	22.7333	TRUE
genus.Enterorhabdus.id.820	Pneumonia || id:ieu-b-4976	ieu-b-4976	rs2051957	8.89859e-06	0.50357	0.00261507	19.7221	TRUE
genus.Enterorhabdus.id.820	Pneumonia || id:ieu-b-4976	ieu-b-4976	rs3017103	2.94044e-06	0.852329	0.00291916	22.0222	TRUE
genus.Enterorhabdus.id.820	Pneumonia || id:ieu-b-4976	ieu-b-4976	rs424715	4.4088e-06	0.274075	0.00290555	21.9192	TRUE
genus.Enterorhabdus.id.820	Pneumonia || id:ieu-b-4976	ieu-b-4976	rs73331712	4.84923e-06	0.902876	0.00721335	22.5747	TRUE
genus.Enterorhabdus.id.820	Pneumonia || id:ieu-b-4976	ieu-b-4976	rs77655283	5.88042e-06	0.48915	0.00264506	19.8694	TRUE
genus.Erysipelatoclostridium.id.11381	Pneumonia || id:ieu-b-4976	ieu-b-4976	rs1434153	6.85295e-06	0.0132575	0.00208253	20.1592	TRUE
genus.Erysipelatoclostridium.id.11381	Pneumonia || id:ieu-b-4976	ieu-b-4976	rs16936671	6.04309e-06	0.814015	0.00207611	19.735	TRUE
genus.Erysipelatoclostridium.id.11381	Pneumonia || id:ieu-b-4976	ieu-b-4976	rs17804233	4.58605e-06	0.120669	0.00215554	21.1289	TRUE
genus.Erysipelatoclostridium.id.11381	Pneumonia || id:ieu-b-4976	ieu-b-4976	rs2901723	8.79469e-06	0.4007	0.00204043	19.7508	TRUE
genus.Erysipelatoclostridium.id.11381	Pneumonia || id:ieu-b-4976	ieu-b-4976	rs340991	3.74942e-06	0.635736	0.00221555	21.714	TRUE
genus.Erysipelatoclostridium.id.11381	Pneumonia || id:ieu-b-4976	ieu-b-4976	rs3804326	9.85273e-06	0.542499	0.00251083	17.6855	TRUE
genus.Erysipelatoclostridium.id.11381	Pneumonia || id:ieu-b-4976	ieu-b-4976	rs45480394	7.66155e-06	0.405029	0.00212794	20.4761	TRUE
genus.Erysipelatoclostridium.id.11381	Pneumonia || id:ieu-b-4976	ieu-b-4976	rs4697572	7.5935e-07	0.410058	0.00251333	24.6347	TRUE
genus.Erysipelatoclostridium.id.11381	Pneumonia || id:ieu-b-4976	ieu-b-4976	rs58236560	2.1612e-06	0.836369	0.00239428	22.4786	TRUE
genus.Erysipelatoclostridium.id.11381	Pneumonia || id:ieu-b-4976	ieu-b-4976	rs61806970	9.0941e-06	0.512117	0.00228061	19.754	TRUE
genus.Erysipelatoclostridium.id.11381	Pneumonia || id:ieu-b-4976	ieu-b-4976	rs622418	3.68156e-06	0.713147	0.00221895	21.7518	TRUE
genus.Erysipelatoclostridium.id.11381	Pneumonia || id:ieu-b-4976	ieu-b-4976	rs6474512	3.01546e-06	0.218038	0.0022336	21.8958	TRUE
genus.Erysipelatoclostridium.id.11381	Pneumonia || id:ieu-b-4976	ieu-b-4976	rs710230	6.3312e-07	0.709939	0.00286895	25.9352	TRUE
genus.Erysipelatoclostridium.id.11381	Pneumonia || id:ieu-b-4976	ieu-b-4976	rs7221249	4.30951e-09	0.659918	0.00352693	34.6119	TRUE
genus.Erysipelatoclostridium.id.11381	Pneumonia || id:ieu-b-4976	ieu-b-4976	rs9590927	6.39042e-06	0.192983	0.00206806	20.2675	TRUE
genus.ErysipelotrichaceaeUCG003.id.11384	Pneumonia || id:ieu-b-4976	ieu-b-4976	rs10164067	1.13086e-06	0.0567832	0.00163549	23.6306	TRUE
genus.ErysipelotrichaceaeUCG003.id.11384	Pneumonia || id:ieu-b-4976	ieu-b-4976	rs11666127	7.90414e-06	0.599275	0.0014359	19.8597	TRUE
genus.ErysipelotrichaceaeUCG003.id.11384	Pneumonia || id:ieu-b-4976	ieu-b-4976	rs11994308	1.32563e-06	0.667163	0.00166797	22.6488	TRUE
genus.ErysipelotrichaceaeUCG003.id.11384	Pneumonia || id:ieu-b-4976	ieu-b-4976	rs12251396	9.51839e-06	0.940956	0.00138716	19.7376	TRUE
genus.ErysipelotrichaceaeUCG003.id.11384	Pneumonia || id:ieu-b-4976	ieu-b-4976	rs17798136	3.23598e-06	0.855407	0.00280395	20.861	TRUE
genus.ErysipelotrichaceaeUCG003.id.11384	Pneumonia || id:ieu-b-4976	ieu-b-4976	rs28568391	6.41953e-07	0.478631	0.00165993	24.1788	TRUE
genus.ErysipelotrichaceaeUCG003.id.11384	Pneumonia || id:ieu-b-4976	ieu-b-4976	rs4758231	6.54912e-06	0.739203	0.00137072	20.4353	TRUE
genus.ErysipelotrichaceaeUCG003.id.11384	Pneumonia || id:ieu-b-4976	ieu-b-4976	rs59068084	3.11742e-06	0.366354	0.00151504	22.0651	TRUE
genus.ErysipelotrichaceaeUCG003.id.11384	Pneumonia || id:ieu-b-4976	ieu-b-4976	rs59104037	4.48256e-06	0.812736	0.00145174	21.5838	TRUE
genus.ErysipelotrichaceaeUCG003.id.11384	Pneumonia || id:ieu-b-4976	ieu-b-4976	rs62403464	3.43738e-06	0.855847	0.0014649	21.8546	TRUE
genus.ErysipelotrichaceaeUCG003.id.11384	Pneumonia || id:ieu-b-4976	ieu-b-4976	rs6875357	6.69637e-06	0.322704	0.00310713	21.9175	TRUE
genus.ErysipelotrichaceaeUCG003.id.11384	Pneumonia || id:ieu-b-4976	ieu-b-4976	rs73074432	9.9902e-06	0.333055	0.00135344	19.2652	TRUE
genus.ErysipelotrichaceaeUCG003.id.11384	Pneumonia || id:ieu-b-4976	ieu-b-4976	rs74988980	8.64276e-06	0.274816	0.00244845	14.5844	TRUE
genus.ErysipelotrichaceaeUCG003.id.11384	Pneumonia || id:ieu-b-4976	ieu-b-4976	rs75949021	3.57507e-06	0.801159	0.00304887	20.548	TRUE
genus.ErysipelotrichaceaeUCG003.id.11384	Pneumonia || id:ieu-b-4976	ieu-b-4976	rs76502207	6.41121e-07	0.154795	0.00231848	24.9537	TRUE
genus.ErysipelotrichaceaeUCG003.id.11384	Pneumonia || id:ieu-b-4976	ieu-b-4976	rs8053479	5.83413e-06	0.520765	0.00146011	20.195	TRUE
genus.Escherichia.Shigella.id.3504	Pneumonia || id:ieu-b-4976	ieu-b-4976	rs112767262	8.20636e-06	0.400227	0.00170257	20.0717	TRUE
genus.Escherichia.Shigella.id.3504	Pneumonia || id:ieu-b-4976	ieu-b-4976	rs113127095	3.33349e-06	0.273278	0.00257829	21.7938	TRUE
genus.Escherichia.Shigella.id.3504	Pneumonia || id:ieu-b-4976	ieu-b-4976	rs113513883	5.27716e-06	0.567615	0.00325541	20.5042	TRUE
genus.Escherichia.Shigella.id.3504	Pneumonia || id:ieu-b-4976	ieu-b-4976	rs1154904	3.03751e-06	0.2281	0.00183325	22.0395	TRUE
genus.Escherichia.Shigella.id.3504	Pneumonia || id:ieu-b-4976	ieu-b-4976	rs118526	7.99566e-06	0.77927	0.00160946	19.1045	TRUE
genus.Escherichia.Shigella.id.3504	Pneumonia || id:ieu-b-4976	ieu-b-4976	rs2798105	8.24501e-06	0.954409	0.00182289	20.6253	TRUE
genus.Escherichia.Shigella.id.3504	Pneumonia || id:ieu-b-4976	ieu-b-4976	rs4731451	7.4731e-06	0.166408	0.00169381	20.3585	TRUE
genus.Escherichia.Shigella.id.3504	Pneumonia || id:ieu-b-4976	ieu-b-4976	rs57024273	9.70464e-06	0.807367	0.00168684	20.0246	TRUE
genus.Escherichia.Shigella.id.3504	Pneumonia || id:ieu-b-4976	ieu-b-4976	rs592299	4.76927e-06	0.907939	0.00173958	20.8992	TRUE
genus.Escherichia.Shigella.id.3504	Pneumonia || id:ieu-b-4976	ieu-b-4976	rs73208162	2.19391e-06	0.0821278	0.0020788	23.0623	TRUE
genus.Faecalibacterium.id.2057	Pneumonia || id:ieu-b-4976	ieu-b-4976	rs10927394	7.01885e-06	0.976223	0.00584529	20.5376	TRUE
genus.Faecalibacterium.id.2057	Pneumonia || id:ieu-b-4976	ieu-b-4976	rs114946999	5.69574e-06	0.862224	0.00131575	20.6463	TRUE
genus.Faecalibacterium.id.2057	Pneumonia || id:ieu-b-4976	ieu-b-4976	rs11776390	6.39675e-06	0.41515	0.00124222	20.7907	TRUE
genus.Faecalibacterium.id.2057	Pneumonia || id:ieu-b-4976	ieu-b-4976	rs1271565	1.30169e-06	0.529932	0.00131336	23.1929	TRUE
genus.Faecalibacterium.id.2057	Pneumonia || id:ieu-b-4976	ieu-b-4976	rs12753492	8.80273e-06	0.0246127	0.00104285	18.2929	TRUE
genus.Faecalibacterium.id.2057	Pneumonia || id:ieu-b-4976	ieu-b-4976	rs2835874	7.54405e-06	0.719217	0.00110537	19.4374	TRUE
genus.Faecalibacterium.id.2057	Pneumonia || id:ieu-b-4976	ieu-b-4976	rs6910935	1.37848e-06	0.414556	0.00187142	23.6954	TRUE
genus.Faecalibacterium.id.2057	Pneumonia || id:ieu-b-4976	ieu-b-4976	rs75499067	1.76448e-06	0.648767	0.00525295	23.8899	TRUE
genus.Faecalibacterium.id.2057	Pneumonia || id:ieu-b-4976	ieu-b-4976	rs79656633	8.13557e-06	0.355551	0.00223354	20.3215	TRUE
genus.Faecalibacterium.id.2057	Pneumonia || id:ieu-b-4976	ieu-b-4976	rs9536330	5.33258e-06	0.196611	0.00110628	20.0237	TRUE
genus.FamilyXIIIAD3011group.id.11293	Pneumonia || id:ieu-b-4976	ieu-b-4976	rs11126423	5.91249e-06	0.759432	0.00154303	21.2232	TRUE
genus.FamilyXIIIAD3011group.id.11293	Pneumonia || id:ieu-b-4976	ieu-b-4976	rs11736617	9.02048e-06	0.633196	0.00141151	19.4724	TRUE
genus.FamilyXIIIAD3011group.id.11293	Pneumonia || id:ieu-b-4976	ieu-b-4976	rs12812672	2.55807e-06	0.0324205	0.00156579	21.2701	TRUE
genus.FamilyXIIIAD3011group.id.11293	Pneumonia || id:ieu-b-4976	ieu-b-4976	rs149302	7.4818e-06	0.525058	0.00142979	20.3178	TRUE
genus.FamilyXIIIAD3011group.id.11293	Pneumonia || id:ieu-b-4976	ieu-b-4976	rs16840310	6.75113e-07	0.888884	0.00174191	24.7765	TRUE
genus.FamilyXIIIAD3011group.id.11293	Pneumonia || id:ieu-b-4976	ieu-b-4976	rs16940167	3.90837e-06	0.610441	0.00147581	20.986	TRUE
genus.FamilyXIIIAD3011group.id.11293	Pneumonia || id:ieu-b-4976	ieu-b-4976	rs17156849	4.19171e-06	0.95298	0.00158385	21.178	TRUE
genus.FamilyXIIIAD3011group.id.11293	Pneumonia || id:ieu-b-4976	ieu-b-4976	rs62029761	3.89083e-06	0.981473	0.00224885	21.757	TRUE
genus.FamilyXIIIAD3011group.id.11293	Pneumonia || id:ieu-b-4976	ieu-b-4976	rs62200412	5.80219e-07	0.344843	0.00174603	23.8908	TRUE
genus.FamilyXIIIAD3011group.id.11293	Pneumonia || id:ieu-b-4976	ieu-b-4976	rs72730932	6.88766e-07	0.838191	0.00196516	25.7943	TRUE
genus.FamilyXIIIAD3011group.id.11293	Pneumonia || id:ieu-b-4976	ieu-b-4976	rs739451	7.8781e-06	0.12577	0.00136365	19.3834	TRUE
genus.FamilyXIIIAD3011group.id.11293	Pneumonia || id:ieu-b-4976	ieu-b-4976	rs9276029	8.92766e-06	0.168737	0.00140577	19.0947	TRUE
genus.FamilyXIIIAD3011group.id.11293	Pneumonia || id:ieu-b-4976	ieu-b-4976	rs9837139	8.70808e-06	0.0654169	0.00147562	19.9872	TRUE
genus.FamilyXIIIUCG001.id.11294	Pneumonia || id:ieu-b-4976	ieu-b-4976	rs112362903	7.8777e-06	0.1178	0.00232596	19.9963	TRUE
genus.FamilyXIIIUCG001.id.11294	Pneumonia || id:ieu-b-4976	ieu-b-4976	rs12049454	1.17378e-06	0.652013	0.00182532	23.3081	TRUE
genus.FamilyXIIIUCG001.id.11294	Pneumonia || id:ieu-b-4976	ieu-b-4976	rs1426266	1.24935e-06	0.650062	0.00184324	23.5429	TRUE
genus.FamilyXIIIUCG001.id.11294	Pneumonia || id:ieu-b-4976	ieu-b-4976	rs3842897	5.19705e-06	0.77273	0.00173236	21.5272	TRUE
genus.FamilyXIIIUCG001.id.11294	Pneumonia || id:ieu-b-4976	ieu-b-4976	rs62414802	4.29181e-06	0.809908	0.00161904	20.673	TRUE
genus.FamilyXIIIUCG001.id.11294	Pneumonia || id:ieu-b-4976	ieu-b-4976	rs7119679	3.52494e-06	0.333115	0.00171891	21.4252	TRUE
genus.FamilyXIIIUCG001.id.11294	Pneumonia || id:ieu-b-4976	ieu-b-4976	rs76463770	3.77476e-06	0.535276	0.00373017	21.1506	TRUE
genus.FamilyXIIIUCG001.id.11294	Pneumonia || id:ieu-b-4976	ieu-b-4976	rs8076666	8.0183e-06	0.44426	0.00163037	20.0259	TRUE
genus.Flavonifractor.id.2059	Pneumonia || id:ieu-b-4976	ieu-b-4976	rs114873521	7.12522e-06	0.0341248	0.00213181	19.5563	TRUE
genus.Flavonifractor.id.2059	Pneumonia || id:ieu-b-4976	ieu-b-4976	rs11811696	2.07346e-06	0.957094	0.00226377	23.1859	TRUE
genus.Flavonifractor.id.2059	Pneumonia || id:ieu-b-4976	ieu-b-4976	rs12030302	5.6084e-07	0.572892	0.00234163	25.356	TRUE
genus.Flavonifractor.id.2059	Pneumonia || id:ieu-b-4976	ieu-b-4976	rs34066017	1.52086e-06	0.356977	0.00213261	22.8741	TRUE
genus.Flavonifractor.id.2059	Pneumonia || id:ieu-b-4976	ieu-b-4976	rs806808	1.17972e-06	0.582534	0.00220573	23.8723	TRUE
genus.Fusicatenibacter.id.11305	Pneumonia || id:ieu-b-4976	ieu-b-4976	rs10439674	7.68485e-06	0.482561	0.00111301	19.3645	TRUE
genus.Fusicatenibacter.id.11305	Pneumonia || id:ieu-b-4976	ieu-b-4976	rs167879	5.86893e-06	0.0175934	0.00118685	19.6538	TRUE
genus.Fusicatenibacter.id.11305	Pneumonia || id:ieu-b-4976	ieu-b-4976	rs1864685	4.96161e-06	0.129732	0.00120433	20.9468	TRUE
genus.Fusicatenibacter.id.11305	Pneumonia || id:ieu-b-4976	ieu-b-4976	rs2025938	2.98832e-06	0.244128	0.00141693	22.1695	TRUE
genus.Fusicatenibacter.id.11305	Pneumonia || id:ieu-b-4976	ieu-b-4976	rs206581	8.95756e-06	0.452748	0.00113467	19.7453	TRUE
genus.Fusicatenibacter.id.11305	Pneumonia || id:ieu-b-4976	ieu-b-4976	rs2132128	1.07686e-06	0.946364	0.00133245	23.1729	TRUE
genus.Fusicatenibacter.id.11305	Pneumonia || id:ieu-b-4976	ieu-b-4976	rs3303	3.93891e-06	0.491404	0.00129232	21.8361	TRUE
genus.Fusicatenibacter.id.11305	Pneumonia || id:ieu-b-4976	ieu-b-4976	rs4378146	7.20451e-07	0.0884545	0.0013924	24.2364	TRUE
genus.Fusicatenibacter.id.11305	Pneumonia || id:ieu-b-4976	ieu-b-4976	rs60254196	5.46739e-06	0.660103	0.00119268	20.2711	TRUE
genus.Fusicatenibacter.id.11305	Pneumonia || id:ieu-b-4976	ieu-b-4976	rs62187631	4.54526e-06	0.476388	0.00120372	19.9094	TRUE
genus.Fusicatenibacter.id.11305	Pneumonia || id:ieu-b-4976	ieu-b-4976	rs62353480	1.56768e-06	0.355324	0.00143783	23.2069	TRUE
genus.Fusicatenibacter.id.11305	Pneumonia || id:ieu-b-4976	ieu-b-4976	rs6515626	7.28654e-06	0.11799	0.00260813	20.3809	TRUE
genus.Fusicatenibacter.id.11305	Pneumonia || id:ieu-b-4976	ieu-b-4976	rs704418	7.77428e-07	0.743129	0.00143764	23.9337	TRUE
genus.Fusicatenibacter.id.11305	Pneumonia || id:ieu-b-4976	ieu-b-4976	rs73103914	8.29563e-06	0.140726	0.00113398	19.7333	TRUE
genus.Fusicatenibacter.id.11305	Pneumonia || id:ieu-b-4976	ieu-b-4976	rs792108	8.49535e-06	0.998523	0.00117302	19.9366	TRUE
genus.Fusicatenibacter.id.11305	Pneumonia || id:ieu-b-4976	ieu-b-4976	rs8028026	8.0633e-06	0.341272	0.0011643	19.2566	TRUE
genus.Fusicatenibacter.id.11305	Pneumonia || id:ieu-b-4976	ieu-b-4976	rs8063430	4.9289e-06	0.885023	0.00140773	21.9211	TRUE
genus.Fusicatenibacter.id.11305	Pneumonia || id:ieu-b-4976	ieu-b-4976	rs9905659	7.30993e-06	0.436097	0.00116949	20.3518	TRUE
genus.Gordonibacter.id.821	Pneumonia || id:ieu-b-4976	ieu-b-4976	rs13412653	8.61141e-06	0.803832	0.00540424	20.2184	TRUE
genus.Gordonibacter.id.821	Pneumonia || id:ieu-b-4976	ieu-b-4976	rs16955299	6.37019e-06	0.671352	0.00571387	20.5157	TRUE
genus.Gordonibacter.id.821	Pneumonia || id:ieu-b-4976	ieu-b-4976	rs322296	4.02422e-06	0.578903	0.0062031	22.4268	TRUE
genus.Gordonibacter.id.821	Pneumonia || id:ieu-b-4976	ieu-b-4976	rs35042269	8.10852e-06	0.289483	0.00552842	19.974	TRUE
genus.Gordonibacter.id.821	Pneumonia || id:ieu-b-4976	ieu-b-4976	rs3765837	7.16906e-06	0.0933233	0.0054115	19.3371	TRUE
genus.Gordonibacter.id.821	Pneumonia || id:ieu-b-4976	ieu-b-4976	rs4596722	9.0568e-06	0.632557	0.00527645	19.7378	TRUE
genus.Gordonibacter.id.821	Pneumonia || id:ieu-b-4976	ieu-b-4976	rs61934597	8.36672e-06	0.29236	0.00532087	19.6962	TRUE
genus.Gordonibacter.id.821	Pneumonia || id:ieu-b-4976	ieu-b-4976	rs71545975	7.03944e-06	0.00781916	0.00577059	20.6277	TRUE
genus.Gordonibacter.id.821	Pneumonia || id:ieu-b-4976	ieu-b-4976	rs72714787	1.42889e-06	0.975488	0.00617727	23.1285	TRUE
genus.Gordonibacter.id.821	Pneumonia || id:ieu-b-4976	ieu-b-4976	rs72939513	7.98199e-06	0.317376	0.00550832	19.0148	TRUE
genus.Gordonibacter.id.821	Pneumonia || id:ieu-b-4976	ieu-b-4976	rs7294633	3.43763e-07	0.593936	0.00706786	26.4867	TRUE
genus.Gordonibacter.id.821	Pneumonia || id:ieu-b-4976	ieu-b-4976	rs768830	7.75583e-06	0.637692	0.00539976	20.2016	TRUE
genus.Haemophilus.id.3698	Pneumonia || id:ieu-b-4976	ieu-b-4976	rs10781340	4.32266e-06	0.800821	0.00240684	21.7983	TRUE
genus.Haemophilus.id.3698	Pneumonia || id:ieu-b-4976	ieu-b-4976	rs111582866	1.27347e-06	0.737809	0.00271839	22.8095	TRUE
genus.Haemophilus.id.3698	Pneumonia || id:ieu-b-4976	ieu-b-4976	rs35509	2.00952e-06	0.266548	0.0026935	22.7622	TRUE
genus.Haemophilus.id.3698	Pneumonia || id:ieu-b-4976	ieu-b-4976	rs4822728	3.47849e-06	0.756713	0.00237835	21.7351	TRUE
genus.Haemophilus.id.3698	Pneumonia || id:ieu-b-4976	ieu-b-4976	rs76022354	1.83031e-06	0.987848	0.0064317	23.4076	TRUE
genus.Haemophilus.id.3698	Pneumonia || id:ieu-b-4976	ieu-b-4976	rs78909003	1.66745e-06	0.409059	0.00666516	23.867	TRUE
genus.Haemophilus.id.3698	Pneumonia || id:ieu-b-4976	ieu-b-4976	rs9328464	1.42269e-06	0.0965517	0.00258296	23.6098	TRUE
genus.Haemophilus.id.3698	Pneumonia || id:ieu-b-4976	ieu-b-4976	rs9382510	7.12051e-08	0.82375	0.00320808	29.3358	TRUE
genus.Haemophilus.id.3698	Pneumonia || id:ieu-b-4976	ieu-b-4976	rs9895850	2.1406e-06	0.550587	0.00464659	21.4274	TRUE
genus.Holdemanella.id.11393	Pneumonia || id:ieu-b-4976	ieu-b-4976	rs12513188	4.6548e-06	0.276189	0.00277492	21.4208	TRUE
genus.Holdemanella.id.11393	Pneumonia || id:ieu-b-4976	ieu-b-4976	rs17586763	7.71949e-06	0.0952555	0.00517363	19.84	TRUE
genus.Holdemanella.id.11393	Pneumonia || id:ieu-b-4976	ieu-b-4976	rs1926302	7.50141e-06	0.793389	0.0028183	21.7622	TRUE
genus.Holdemanella.id.11393	Pneumonia || id:ieu-b-4976	ieu-b-4976	rs34187114	5.13495e-06	0.433037	0.0027676	21.3752	TRUE
genus.Holdemanella.id.11393	Pneumonia || id:ieu-b-4976	ieu-b-4976	rs35228298	7.29849e-06	0.975007	0.00283938	21.225	TRUE
genus.Holdemanella.id.11393	Pneumonia || id:ieu-b-4976	ieu-b-4976	rs4541991	2.10094e-06	0.112529	0.00296195	22.7411	TRUE
genus.Holdemanella.id.11393	Pneumonia || id:ieu-b-4976	ieu-b-4976	rs607782	7.19447e-07	0.0996162	0.00327754	24.5111	TRUE
genus.Holdemanella.id.11393	Pneumonia || id:ieu-b-4976	ieu-b-4976	rs62113381	5.53879e-06	0.284104	0.00281736	20.6474	TRUE
genus.Holdemanella.id.11393	Pneumonia || id:ieu-b-4976	ieu-b-4976	rs73011279	1.36046e-06	0.0747446	0.00311185	23.2681	TRUE
genus.Holdemanella.id.11393	Pneumonia || id:ieu-b-4976	ieu-b-4976	rs75764681	1.94273e-06	0.847874	0.0073835	22.3227	TRUE
genus.Holdemanella.id.11393	Pneumonia || id:ieu-b-4976	ieu-b-4976	rs8113760	4.62395e-06	0.851076	0.00277606	20.7504	TRUE
genus.Holdemania.id.2157	Pneumonia || id:ieu-b-4976	ieu-b-4976	rs10885477	8.59833e-06	0.789253	0.00230047	20.0325	TRUE
genus.Holdemania.id.2157	Pneumonia || id:ieu-b-4976	ieu-b-4976	rs11080063	6.66887e-06	0.0267837	0.00216068	19.7069	TRUE
genus.Holdemania.id.2157	Pneumonia || id:ieu-b-4976	ieu-b-4976	rs111745969	3.70776e-06	0.998335	0.00249779	20.6108	TRUE
genus.Holdemania.id.2157	Pneumonia || id:ieu-b-4976	ieu-b-4976	rs113593397	9.35728e-06	0.960774	0.00250417	20.8218	TRUE
genus.Holdemania.id.2157	Pneumonia || id:ieu-b-4976	ieu-b-4976	rs116500994	2.34479e-06	0.409776	0.00260006	21.9757	TRUE
genus.Holdemania.id.2157	Pneumonia || id:ieu-b-4976	ieu-b-4976	rs12701617	9.51844e-06	0.498999	0.00214183	19.541	TRUE
genus.Holdemania.id.2157	Pneumonia || id:ieu-b-4976	ieu-b-4976	rs1867876	2.7388e-07	0.861906	0.00295636	27.0034	TRUE
genus.Holdemania.id.2157	Pneumonia || id:ieu-b-4976	ieu-b-4976	rs4146507	7.22973e-06	0.291654	0.00220934	20.1628	TRUE
genus.Holdemania.id.2157	Pneumonia || id:ieu-b-4976	ieu-b-4976	rs6133067	5.16929e-07	0.225095	0.00292716	26.0137	TRUE
genus.Holdemania.id.2157	Pneumonia || id:ieu-b-4976	ieu-b-4976	rs73139538	7.77178e-06	0.644677	0.00253711	20.5851	TRUE
genus.Holdemania.id.2157	Pneumonia || id:ieu-b-4976	ieu-b-4976	rs77293403	1.77466e-06	0.136953	0.00304698	23.1758	TRUE
genus.Holdemania.id.2157	Pneumonia || id:ieu-b-4976	ieu-b-4976	rs80149660	6.04217e-06	0.286396	0.00609673	20.1261	TRUE
genus.Holdemania.id.2157	Pneumonia || id:ieu-b-4976	ieu-b-4976	rs9500080	4.08515e-07	0.39928	0.00293886	26.8343	TRUE
genus.Holdemania.id.2157	Pneumonia || id:ieu-b-4976	ieu-b-4976	rs9529719	5.96669e-06	0.525158	0.00233131	21.2762	TRUE
genus.Holdemania.id.2157	Pneumonia || id:ieu-b-4976	ieu-b-4976	rs967319	8.38155e-06	0.219037	0.0021812	19.9054	TRUE
genus.Howardella.id.2000	Pneumonia || id:ieu-b-4976	ieu-b-4976	rs10048062	8.58873e-06	0.632977	0.00501988	19.1617	TRUE
genus.Howardella.id.2000	Pneumonia || id:ieu-b-4976	ieu-b-4976	rs12452946	3.80393e-06	0.640746	0.00559213	21.3584	TRUE
genus.Howardella.id.2000	Pneumonia || id:ieu-b-4976	ieu-b-4976	rs1484873	2.55918e-06	0.276252	0.00665642	24.1639	TRUE
genus.Howardella.id.2000	Pneumonia || id:ieu-b-4976	ieu-b-4976	rs17167098	1.12323e-06	0.465379	0.00641201	23.1289	TRUE
genus.Howardella.id.2000	Pneumonia || id:ieu-b-4976	ieu-b-4976	rs2154047	9.97042e-06	0.743765	0.00576564	20.9985	TRUE
genus.Howardella.id.2000	Pneumonia || id:ieu-b-4976	ieu-b-4976	rs36081916	4.7004e-06	0.844345	0.00624939	20.2119	TRUE
genus.Howardella.id.2000	Pneumonia || id:ieu-b-4976	ieu-b-4976	rs3791893	9.49716e-06	0.63284	0.00489727	18.6668	TRUE
genus.Howardella.id.2000	Pneumonia || id:ieu-b-4976	ieu-b-4976	rs609430	3.34484e-06	0.760151	0.00573782	21.9065	TRUE
genus.Howardella.id.2000	Pneumonia || id:ieu-b-4976	ieu-b-4976	rs672217	3.52468e-06	0.161164	0.00605447	21.9837	TRUE
genus.Hungatella.id.11306	Pneumonia || id:ieu-b-4976	ieu-b-4976	rs10044993	8.06668e-06	0.287902	0.00459025	19.4002	TRUE
genus.Hungatella.id.11306	Pneumonia || id:ieu-b-4976	ieu-b-4976	rs13128780	1.74998e-06	0.264083	0.00569753	22.9035	TRUE
genus.Hungatella.id.11306	Pneumonia || id:ieu-b-4976	ieu-b-4976	rs13249325	9.69162e-06	0.559116	0.00463693	19.5984	TRUE
genus.Hungatella.id.11306	Pneumonia || id:ieu-b-4976	ieu-b-4976	rs17092615	7.37677e-06	0.0390949	0.00503854	20.2917	TRUE
genus.Hungatella.id.11306	Pneumonia || id:ieu-b-4976	ieu-b-4976	rs72759041	3.86095e-06	0.803087	0.00507322	19.9272	TRUE
genus.Intestinibacter.id.11345	Pneumonia || id:ieu-b-4976	ieu-b-4976	rs10805326	3.54544e-08	0.756763	0.00249748	30.7984	TRUE
genus.Intestinibacter.id.11345	Pneumonia || id:ieu-b-4976	ieu-b-4976	rs11109097	5.49484e-06	0.457779	0.0017054	20.3016	TRUE
genus.Intestinibacter.id.11345	Pneumonia || id:ieu-b-4976	ieu-b-4976	rs118030283	2.67439e-06	0.85191	0.00247355	21.8907	TRUE
genus.Intestinibacter.id.11345	Pneumonia || id:ieu-b-4976	ieu-b-4976	rs16938435	1.80097e-06	0.5777	0.00184217	22.7023	TRUE
genus.Intestinibacter.id.11345	Pneumonia || id:ieu-b-4976	ieu-b-4976	rs2098844	6.78879e-06	0.208398	0.00163023	20.0667	TRUE
genus.Intestinibacter.id.11345	Pneumonia || id:ieu-b-4976	ieu-b-4976	rs2702387	4.25994e-06	0.908535	0.00172252	21.2046	TRUE
genus.Intestinibacter.id.11345	Pneumonia || id:ieu-b-4976	ieu-b-4976	rs4327025	1.64326e-07	0.654484	0.002234	27.5419	TRUE
genus.Intestinibacter.id.11345	Pneumonia || id:ieu-b-4976	ieu-b-4976	rs447950	5.63911e-06	0.70637	0.00171554	21.1391	TRUE
genus.Intestinibacter.id.11345	Pneumonia || id:ieu-b-4976	ieu-b-4976	rs478972	1.81991e-06	0.955432	0.00222682	23.0566	TRUE
genus.Intestinibacter.id.11345	Pneumonia || id:ieu-b-4976	ieu-b-4976	rs6062862	6.67984e-06	0.107261	0.00167136	20.4029	TRUE
genus.Intestinibacter.id.11345	Pneumonia || id:ieu-b-4976	ieu-b-4976	rs62430350	6.84229e-06	0.346033	0.00240992	18.4756	TRUE
genus.Intestinibacter.id.11345	Pneumonia || id:ieu-b-4976	ieu-b-4976	rs68093214	9.25769e-06	0.301878	0.00163996	19.5213	TRUE
genus.Intestinibacter.id.11345	Pneumonia || id:ieu-b-4976	ieu-b-4976	rs6875660	3.05781e-06	0.745904	0.00171255	21.0851	TRUE
genus.Intestinibacter.id.11345	Pneumonia || id:ieu-b-4976	ieu-b-4976	rs893394	7.85038e-06	0.895775	0.00167227	19.9066	TRUE
genus.Intestinimonas.id.2062	Pneumonia || id:ieu-b-4976	ieu-b-4976	rs10262702	2.06073e-06	0.32335	0.00188234	22.1857	TRUE
genus.Intestinimonas.id.2062	Pneumonia || id:ieu-b-4976	ieu-b-4976	rs11258178	6.98195e-07	0.0681161	0.00205793	24.2595	TRUE
genus.Intestinimonas.id.2062	Pneumonia || id:ieu-b-4976	ieu-b-4976	rs12226153	5.12171e-07	0.217479	0.0026804	24.2449	TRUE
genus.Intestinimonas.id.2062	Pneumonia || id:ieu-b-4976	ieu-b-4976	rs17067892	6.37926e-06	0.728533	0.00158988	18.3797	TRUE
genus.Intestinimonas.id.2062	Pneumonia || id:ieu-b-4976	ieu-b-4976	rs1859797	4.12235e-06	0.620156	0.00178004	20.9777	TRUE
genus.Intestinimonas.id.2062	Pneumonia || id:ieu-b-4976	ieu-b-4976	rs2276760	7.84062e-06	0.17608	0.00166744	20.1746	TRUE
genus.Intestinimonas.id.2062	Pneumonia || id:ieu-b-4976	ieu-b-4976	rs2731794	1.91744e-06	0.438217	0.00197657	21.9379	TRUE
genus.Intestinimonas.id.2062	Pneumonia || id:ieu-b-4976	ieu-b-4976	rs2930225	1.34622e-06	0.134798	0.00189181	22.7466	TRUE
genus.Intestinimonas.id.2062	Pneumonia || id:ieu-b-4976	ieu-b-4976	rs4113676	7.41635e-06	0.000961657	0.00623011	19.8607	TRUE
genus.Intestinimonas.id.2062	Pneumonia || id:ieu-b-4976	ieu-b-4976	rs4784055	8.71812e-07	0.0165978	0.00641998	20.6185	TRUE
genus.Intestinimonas.id.2062	Pneumonia || id:ieu-b-4976	ieu-b-4976	rs62240188	2.20308e-06	0.0459558	0.00230655	23.6968	TRUE
genus.Intestinimonas.id.2062	Pneumonia || id:ieu-b-4976	ieu-b-4976	rs62427239	9.40505e-06	0.357654	0.00305632	19.5683	TRUE
genus.Intestinimonas.id.2062	Pneumonia || id:ieu-b-4976	ieu-b-4976	rs6934519	8.56956e-06	0.764605	0.00173261	20.9784	TRUE
genus.Intestinimonas.id.2062	Pneumonia || id:ieu-b-4976	ieu-b-4976	rs716604	8.5663e-07	0.256668	0.00200496	24.2846	TRUE
genus.Intestinimonas.id.2062	Pneumonia || id:ieu-b-4976	ieu-b-4976	rs7170984	2.98356e-06	0.059473	0.00180464	21.8539	TRUE
genus.Intestinimonas.id.2062	Pneumonia || id:ieu-b-4976	ieu-b-4976	rs72982915	4.91157e-06	0.075024	0.00368555	20.6748	TRUE
genus.Intestinimonas.id.2062	Pneumonia || id:ieu-b-4976	ieu-b-4976	rs9823439	9.85876e-06	0.81955	0.00166289	19.5948	TRUE
genus.Lachnoclostridium.id.11308	Pneumonia || id:ieu-b-4976	ieu-b-4976	rs1031599	6.31376e-06	0.783554	0.00115047	20.0367	TRUE
genus.Lachnoclostridium.id.11308	Pneumonia || id:ieu-b-4976	ieu-b-4976	rs12566975	9.57204e-06	0.510861	0.00109137	19.5776	TRUE
genus.Lachnoclostridium.id.11308	Pneumonia || id:ieu-b-4976	ieu-b-4976	rs1528479	9.63976e-06	0.365326	0.00113068	19.781	TRUE
genus.Lachnoclostridium.id.11308	Pneumonia || id:ieu-b-4976	ieu-b-4976	rs1997204	5.97081e-06	0.343512	0.00140844	19.9378	TRUE
genus.Lachnoclostridium.id.11308	Pneumonia || id:ieu-b-4976	ieu-b-4976	rs2385421	7.13717e-06	0.0568081	0.000951206	17.0438	TRUE
genus.Lachnoclostridium.id.11308	Pneumonia || id:ieu-b-4976	ieu-b-4976	rs3821998	6.72052e-06	0.0441692	0.00112284	20.1417	TRUE
genus.Lachnoclostridium.id.11308	Pneumonia || id:ieu-b-4976	ieu-b-4976	rs4738679	4.41754e-06	0.718206	0.00116003	20.8106	TRUE
genus.Lachnoclostridium.id.11308	Pneumonia || id:ieu-b-4976	ieu-b-4976	rs6112314	2.43212e-07	0.316028	0.00150899	26.961	TRUE
genus.Lachnoclostridium.id.11308	Pneumonia || id:ieu-b-4976	ieu-b-4976	rs615997	2.02677e-06	0.779679	0.00128771	23.0913	TRUE
genus.Lachnoclostridium.id.11308	Pneumonia || id:ieu-b-4976	ieu-b-4976	rs62285313	1.58331e-06	0.537655	0.00133158	22.6524	TRUE
genus.Lachnoclostridium.id.11308	Pneumonia || id:ieu-b-4976	ieu-b-4976	rs72829893	5.57766e-06	0.933485	0.00154538	19.1954	TRUE
genus.Lachnoclostridium.id.11308	Pneumonia || id:ieu-b-4976	ieu-b-4976	rs78068103	3.66519e-06	0.309801	0.0011895	20.8113	TRUE
genus.Lachnoclostridium.id.11308	Pneumonia || id:ieu-b-4976	ieu-b-4976	rs789029	3.75328e-06	0.0289201	0.00120393	21.6005	TRUE
genus.Lachnospira.id.2004	Pneumonia || id:ieu-b-4976	ieu-b-4976	rs13157098	5.99315e-07	0.388301	0.00153121	24.4525	TRUE
genus.Lachnospira.id.2004	Pneumonia || id:ieu-b-4976	ieu-b-4976	rs159484	6.67622e-06	0.513086	0.00122112	20.1548	TRUE
genus.Lachnospira.id.2004	Pneumonia || id:ieu-b-4976	ieu-b-4976	rs2520509	7.41854e-06	0.637005	0.00121664	20.0966	TRUE
genus.Lachnospira.id.2004	Pneumonia || id:ieu-b-4976	ieu-b-4976	rs4686798	2.73936e-06	0.917766	0.00132335	21.8576	TRUE
genus.Lachnospira.id.2004	Pneumonia || id:ieu-b-4976	ieu-b-4976	rs4923324	2.43593e-06	0.0517905	0.00129722	21.4163	TRUE
genus.Lachnospira.id.2004	Pneumonia || id:ieu-b-4976	ieu-b-4976	rs56791201	2.92823e-06	0.171222	0.00132765	21.9141	TRUE
genus.LachnospiraceaeFCS020group.id.11314	Pneumonia || id:ieu-b-4976	ieu-b-4976	rs10093861	3.05624e-06	0.260857	0.00159835	22.0445	TRUE
genus.LachnospiraceaeFCS020group.id.11314	Pneumonia || id:ieu-b-4976	ieu-b-4976	rs1254846	5.59664e-06	0.282521	0.00157441	20.7677	TRUE
genus.LachnospiraceaeFCS020group.id.11314	Pneumonia || id:ieu-b-4976	ieu-b-4976	rs1363769	1.58163e-06	0.730617	0.00557577	19.9218	TRUE
genus.LachnospiraceaeFCS020group.id.11314	Pneumonia || id:ieu-b-4976	ieu-b-4976	rs2322265	5.20809e-06	0.945254	0.00160572	22.1463	TRUE
genus.LachnospiraceaeFCS020group.id.11314	Pneumonia || id:ieu-b-4976	ieu-b-4976	rs2862811	3.91911e-06	0.248555	0.00156125	21.532	TRUE
genus.LachnospiraceaeFCS020group.id.11314	Pneumonia || id:ieu-b-4976	ieu-b-4976	rs35035870	2.62028e-06	0.708042	0.00373604	21.1503	TRUE
genus.LachnospiraceaeFCS020group.id.11314	Pneumonia || id:ieu-b-4976	ieu-b-4976	rs3999074	6.55048e-06	0.912818	0.00148041	20.4155	TRUE
genus.LachnospiraceaeFCS020group.id.11314	Pneumonia || id:ieu-b-4976	ieu-b-4976	rs4452603	8.9819e-06	0.581158	0.00146208	19.745	TRUE
genus.LachnospiraceaeFCS020group.id.11314	Pneumonia || id:ieu-b-4976	ieu-b-4976	rs7249113	3.72097e-07	0.570975	0.00191058	25.9034	TRUE
genus.LachnospiraceaeFCS020group.id.11314	Pneumonia || id:ieu-b-4976	ieu-b-4976	rs72793667	1.63421e-06	0.917671	0.00180913	22.463	TRUE
genus.LachnospiraceaeFCS020group.id.11314	Pneumonia || id:ieu-b-4976	ieu-b-4976	rs9308097	7.4729e-06	0.539229	0.00147891	20.0541	TRUE
genus.LachnospiraceaeFCS020group.id.11314	Pneumonia || id:ieu-b-4976	ieu-b-4976	rs9788306	1.38618e-06	0.361639	0.00167265	23.071	TRUE
genus.LachnospiraceaeNC2004group.id.11316	Pneumonia || id:ieu-b-4976	ieu-b-4976	rs117467633	9.13317e-06	0.0610478	0.00384803	19.6042	TRUE
genus.LachnospiraceaeNC2004group.id.11316	Pneumonia || id:ieu-b-4976	ieu-b-4976	rs12127733	3.10594e-06	0.227156	0.00350863	21.9146	TRUE
genus.LachnospiraceaeNC2004group.id.11316	Pneumonia || id:ieu-b-4976	ieu-b-4976	rs12208226	9.7484e-06	0.779324	0.00366405	20.6603	TRUE
genus.LachnospiraceaeNC2004group.id.11316	Pneumonia || id:ieu-b-4976	ieu-b-4976	rs12863463	6.03984e-06	0.200605	0.00370229	20.4903	TRUE
genus.LachnospiraceaeNC2004group.id.11316	Pneumonia || id:ieu-b-4976	ieu-b-4976	rs17067076	5.61206e-06	0.620632	0.00431412	19.268	TRUE
genus.LachnospiraceaeNC2004group.id.11316	Pneumonia || id:ieu-b-4976	ieu-b-4976	rs1928659	6.17241e-06	0.835736	0.00370231	20.4904	TRUE
genus.LachnospiraceaeNC2004group.id.11316	Pneumonia || id:ieu-b-4976	ieu-b-4976	rs1929743	9.0551e-06	0.39716	0.00304771	19.3449	TRUE
genus.LachnospiraceaeNC2004group.id.11316	Pneumonia || id:ieu-b-4976	ieu-b-4976	rs3756315	3.32583e-06	0.0300213	0.00346308	21.9836	TRUE
genus.LachnospiraceaeNC2004group.id.11316	Pneumonia || id:ieu-b-4976	ieu-b-4976	rs6116753	2.9225e-06	0.362783	0.00359064	22.616	TRUE
genus.LachnospiraceaeND3007group.id.11317	Pneumonia || id:ieu-b-4976	ieu-b-4976	rs2861203	7.36931e-06	0.530138	0.00131927	20.2155	TRUE
genus.LachnospiraceaeND3007group.id.11317	Pneumonia || id:ieu-b-4976	ieu-b-4976	rs72776675	8.71689e-06	0.645023	0.00124813	19.1203	TRUE
genus.LachnospiraceaeND3007group.id.11317	Pneumonia || id:ieu-b-4976	ieu-b-4976	rs9932954	1.24882e-06	0.759392	0.0015393	23.4643	TRUE
genus.LachnospiraceaeNK4A136group.id.11319	Pneumonia || id:ieu-b-4976	ieu-b-4976	rs10952110	9.08113e-06	0.752865	0.00117949	19.794	TRUE
genus.LachnospiraceaeNK4A136group.id.11319	Pneumonia || id:ieu-b-4976	ieu-b-4976	rs11263806	5.06517e-06	0.659172	0.00116994	20.1864	TRUE
genus.LachnospiraceaeNK4A136group.id.11319	Pneumonia || id:ieu-b-4976	ieu-b-4976	rs12611395	5.83039e-06	0.24514	0.00123801	20.4326	TRUE
genus.LachnospiraceaeNK4A136group.id.11319	Pneumonia || id:ieu-b-4976	ieu-b-4976	rs160061	2.12198e-06	0.713068	0.00130943	22.5936	TRUE
genus.LachnospiraceaeNK4A136group.id.11319	Pneumonia || id:ieu-b-4976	ieu-b-4976	rs28540839	9.34319e-06	0.105066	0.00125849	21.1214	TRUE
genus.LachnospiraceaeNK4A136group.id.11319	Pneumonia || id:ieu-b-4976	ieu-b-4976	rs2880566	5.61428e-06	0.302321	0.0011486	19.8132	TRUE
genus.LachnospiraceaeNK4A136group.id.11319	Pneumonia || id:ieu-b-4976	ieu-b-4976	rs4955932	7.05426e-06	0.0471021	0.00117367	20.2508	TRUE
genus.LachnospiraceaeNK4A136group.id.11319	Pneumonia || id:ieu-b-4976	ieu-b-4976	rs59805249	9.45385e-06	0.780171	0.00133159	20.2578	TRUE
genus.LachnospiraceaeNK4A136group.id.11319	Pneumonia || id:ieu-b-4976	ieu-b-4976	rs68104925	2.36779e-06	0.714725	0.00131289	22.6443	TRUE
genus.LachnospiraceaeNK4A136group.id.11319	Pneumonia || id:ieu-b-4976	ieu-b-4976	rs7073658	5.2691e-06	0.255924	0.00120217	20.7432	TRUE
genus.LachnospiraceaeNK4A136group.id.11319	Pneumonia || id:ieu-b-4976	ieu-b-4976	rs73044693	3.57256e-06	0.132023	0.00171162	21.8965	TRUE
genus.LachnospiraceaeNK4A136group.id.11319	Pneumonia || id:ieu-b-4976	ieu-b-4976	rs7616165	2.77391e-06	0.717955	0.00552354	22.7279	TRUE
genus.LachnospiraceaeNK4A136group.id.11319	Pneumonia || id:ieu-b-4976	ieu-b-4976	rs76193507	2.9309e-06	0.801792	0.00587068	21.1175	TRUE
genus.LachnospiraceaeNK4A136group.id.11319	Pneumonia || id:ieu-b-4976	ieu-b-4976	rs7832116	3.57084e-06	0.383227	0.00128754	22.1961	TRUE
genus.LachnospiraceaeNK4A136group.id.11319	Pneumonia || id:ieu-b-4976	ieu-b-4976	rs954878	1.78203e-06	0.81377	0.00132072	22.7795	TRUE
genus.LachnospiraceaeUCG001.id.11321	Pneumonia || id:ieu-b-4976	ieu-b-4976	rs12131224	7.39863e-06	0.312058	0.00210637	20.42	TRUE
genus.LachnospiraceaeUCG001.id.11321	Pneumonia || id:ieu-b-4976	ieu-b-4976	rs2050911	1.10648e-06	0.14947	0.00234287	23.8266	TRUE
genus.LachnospiraceaeUCG001.id.11321	Pneumonia || id:ieu-b-4976	ieu-b-4976	rs2371284	7.55967e-06	0.0358402	0.0020094	20.0519	TRUE
genus.LachnospiraceaeUCG001.id.11321	Pneumonia || id:ieu-b-4976	ieu-b-4976	rs437876	7.1655e-08	0.534456	0.00288584	29.3703	TRUE
genus.LachnospiraceaeUCG001.id.11321	Pneumonia || id:ieu-b-4976	ieu-b-4976	rs4981345	6.08596e-06	0.0946106	0.0020755	20.7129	TRUE
genus.LachnospiraceaeUCG001.id.11321	Pneumonia || id:ieu-b-4976	ieu-b-4976	rs573933	3.10508e-06	0.185577	0.00212017	21.5612	TRUE
genus.LachnospiraceaeUCG001.id.11321	Pneumonia || id:ieu-b-4976	ieu-b-4976	rs62496417	5.87504e-06	0.154675	0.00200681	20.4061	TRUE
genus.LachnospiraceaeUCG001.id.11321	Pneumonia || id:ieu-b-4976	ieu-b-4976	rs7341608	9.48124e-06	0.793635	0.00196389	19.5103	TRUE
genus.LachnospiraceaeUCG001.id.11321	Pneumonia || id:ieu-b-4976	ieu-b-4976	rs74034332	3.33351e-06	0.189764	0.00320218	19.2813	TRUE
genus.LachnospiraceaeUCG001.id.11321	Pneumonia || id:ieu-b-4976	ieu-b-4976	rs78848836	3.38171e-06	0.619993	0.00219814	20.9371	TRUE
genus.LachnospiraceaeUCG001.id.11321	Pneumonia || id:ieu-b-4976	ieu-b-4976	rs8104225	8.04216e-06	0.452665	0.00205158	20.3647	TRUE
genus.LachnospiraceaeUCG001.id.11321	Pneumonia || id:ieu-b-4976	ieu-b-4976	rs9403580	3.46785e-06	0.650601	0.00217558	22.006	TRUE
genus.LachnospiraceaeUCG001.id.11321	Pneumonia || id:ieu-b-4976	ieu-b-4976	rs985416	1.45591e-07	0.156459	0.0028637	28.4752	TRUE
genus.LachnospiraceaeUCG004.id.11324	Pneumonia || id:ieu-b-4976	ieu-b-4976	rs11128180	4.51737e-06	0.776835	0.00147743	21.4011	TRUE
genus.LachnospiraceaeUCG004.id.11324	Pneumonia || id:ieu-b-4976	ieu-b-4976	rs12072562	7.0737e-06	0.264639	0.0020908	19.2212	TRUE
genus.LachnospiraceaeUCG004.id.11324	Pneumonia || id:ieu-b-4976	ieu-b-4976	rs12673420	2.98079e-06	0.531004	0.00151402	21.9274	TRUE
genus.LachnospiraceaeUCG004.id.11324	Pneumonia || id:ieu-b-4976	ieu-b-4976	rs12747809	8.64875e-07	0.608484	0.00169025	24.4858	TRUE
genus.LachnospiraceaeUCG004.id.11324	Pneumonia || id:ieu-b-4976	ieu-b-4976	rs12894272	4.33949e-06	0.67457	0.0014799	21.4326	TRUE
genus.LachnospiraceaeUCG004.id.11324	Pneumonia || id:ieu-b-4976	ieu-b-4976	rs233486	6.28457e-06	0.912913	0.00147344	20.2277	TRUE
genus.LachnospiraceaeUCG004.id.11324	Pneumonia || id:ieu-b-4976	ieu-b-4976	rs2444793	4.77076e-06	0.199293	0.00145432	21.0615	TRUE
genus.LachnospiraceaeUCG004.id.11324	Pneumonia || id:ieu-b-4976	ieu-b-4976	rs2726805	6.30399e-06	0.98335	0.00142158	20.591	TRUE
genus.LachnospiraceaeUCG004.id.11324	Pneumonia || id:ieu-b-4976	ieu-b-4976	rs2882478	1.20811e-06	0.733317	0.00164125	23.7781	TRUE
genus.LachnospiraceaeUCG004.id.11324	Pneumonia || id:ieu-b-4976	ieu-b-4976	rs35182105	4.86508e-06	0.301582	0.00155582	20.519	TRUE
genus.LachnospiraceaeUCG004.id.11324	Pneumonia || id:ieu-b-4976	ieu-b-4976	rs6656451	5.56781e-06	0.763801	0.00142992	20.7005	TRUE
genus.LachnospiraceaeUCG004.id.11324	Pneumonia || id:ieu-b-4976	ieu-b-4976	rs7629954	5.77222e-06	0.934008	0.00164566	20.7134	TRUE
genus.LachnospiraceaeUCG008.id.11328	Pneumonia || id:ieu-b-4976	ieu-b-4976	rs10741777	7.68659e-07	0.285253	0.00355081	24.987	TRUE
genus.LachnospiraceaeUCG008.id.11328	Pneumonia || id:ieu-b-4976	ieu-b-4976	rs10793103	9.34937e-08	0.418056	0.00410183	28.8805	TRUE
genus.LachnospiraceaeUCG008.id.11328	Pneumonia || id:ieu-b-4976	ieu-b-4976	rs10801803	1.40029e-06	0.737945	0.00329222	23.1712	TRUE
genus.LachnospiraceaeUCG008.id.11328	Pneumonia || id:ieu-b-4976	ieu-b-4976	rs13024781	2.29166e-06	0.0907131	0.00317973	22.3738	TRUE
genus.LachnospiraceaeUCG008.id.11328	Pneumonia || id:ieu-b-4976	ieu-b-4976	rs57091572	2.85822e-06	0.560251	0.0031465	21.9309	TRUE
genus.LachnospiraceaeUCG008.id.11328	Pneumonia || id:ieu-b-4976	ieu-b-4976	rs57254474	6.92061e-06	0.340222	0.00281896	19.8309	TRUE
genus.LachnospiraceaeUCG008.id.11328	Pneumonia || id:ieu-b-4976	ieu-b-4976	rs61944774	6.34122e-06	0.341678	0.00346385	20.8484	TRUE
genus.LachnospiraceaeUCG008.id.11328	Pneumonia || id:ieu-b-4976	ieu-b-4976	rs62277846	1.58892e-06	0.957093	0.00329751	23.2052	TRUE
genus.LachnospiraceaeUCG008.id.11328	Pneumonia || id:ieu-b-4976	ieu-b-4976	rs67078837	7.68189e-07	0.18332	0.00348777	24.5489	TRUE
genus.LachnospiraceaeUCG008.id.11328	Pneumonia || id:ieu-b-4976	ieu-b-4976	rs75356640	9.83206e-06	0.188107	0.00314814	20.2781	TRUE
genus.LachnospiraceaeUCG008.id.11328	Pneumonia || id:ieu-b-4976	ieu-b-4976	rs955844	1.80994e-06	0.851848	0.00349641	24.0731	TRUE
genus.LachnospiraceaeUCG010.id.11330	Pneumonia || id:ieu-b-4976	ieu-b-4976	rs10414815	4.23977e-06	0.696646	0.00177905	20.606	TRUE
genus.LachnospiraceaeUCG010.id.11330	Pneumonia || id:ieu-b-4976	ieu-b-4976	rs11192447	4.68957e-07	0.758352	0.00212538	27.0349	TRUE
genus.LachnospiraceaeUCG010.id.11330	Pneumonia || id:ieu-b-4976	ieu-b-4976	rs12346653	2.70321e-06	0.0337373	0.00172963	22.2019	TRUE
genus.LachnospiraceaeUCG010.id.11330	Pneumonia || id:ieu-b-4976	ieu-b-4976	rs17730011	7.84597e-06	0.126353	0.00150973	19.9948	TRUE
genus.LachnospiraceaeUCG010.id.11330	Pneumonia || id:ieu-b-4976	ieu-b-4976	rs336138	7.48417e-06	0.405453	0.00155193	20.5701	TRUE
genus.LachnospiraceaeUCG010.id.11330	Pneumonia || id:ieu-b-4976	ieu-b-4976	rs4576377	7.63056e-06	0.663445	0.00153049	20.2687	TRUE
genus.LachnospiraceaeUCG010.id.11330	Pneumonia || id:ieu-b-4976	ieu-b-4976	rs72894957	5.68428e-06	0.241549	0.00481421	20.869	TRUE
genus.LachnospiraceaeUCG010.id.11330	Pneumonia || id:ieu-b-4976	ieu-b-4976	rs74315802	3.19006e-06	0.301915	0.00175412	22.3393	TRUE
genus.LachnospiraceaeUCG010.id.11330	Pneumonia || id:ieu-b-4976	ieu-b-4976	rs9981767	9.96373e-07	0.933535	0.00191809	24.6256	TRUE
genus.Lactobacillus.id.1837	Pneumonia || id:ieu-b-4976	ieu-b-4976	rs11674854	1.592e-06	0.0722237	0.00349464	23.3314	TRUE
genus.Lactobacillus.id.1837	Pneumonia || id:ieu-b-4976	ieu-b-4976	rs12693845	8.9632e-06	0.154739	0.00295296	20.6016	TRUE
genus.Lactobacillus.id.1837	Pneumonia || id:ieu-b-4976	ieu-b-4976	rs1530559	4.93109e-06	0.00554945	0.00304921	20.3484	TRUE
genus.Lactobacillus.id.1837	Pneumonia || id:ieu-b-4976	ieu-b-4976	rs16861661	1.2781e-06	0.671364	0.00430983	23.0405	TRUE
genus.Lactobacillus.id.1837	Pneumonia || id:ieu-b-4976	ieu-b-4976	rs62314653	2.24383e-06	0.735225	0.00379212	22.6185	TRUE
genus.Lactobacillus.id.1837	Pneumonia || id:ieu-b-4976	ieu-b-4976	rs7399658	3.12099e-06	0.506318	0.003513	23.3063	TRUE
genus.Lactobacillus.id.1837	Pneumonia || id:ieu-b-4976	ieu-b-4976	rs75127669	6.83434e-06	0.588457	0.00295591	20.2724	TRUE
genus.Lactobacillus.id.1837	Pneumonia || id:ieu-b-4976	ieu-b-4976	rs768253	4.2477e-06	0.491063	0.00304499	21.2456	TRUE
genus.Lactobacillus.id.1837	Pneumonia || id:ieu-b-4976	ieu-b-4976	rs77478751	7.32705e-06	0.18848	0.0057883	21.3493	TRUE
genus.Lactobacillus.id.1837	Pneumonia || id:ieu-b-4976	ieu-b-4976	rs921925	9.71665e-07	0.51707	0.00336817	23.4879	TRUE
genus.Lactococcus.id.1851	Pneumonia || id:ieu-b-4976	ieu-b-4976	rs10417872	1.28678e-06	0.16278	0.00570582	23.2641	TRUE
genus.Lactococcus.id.1851	Pneumonia || id:ieu-b-4976	ieu-b-4976	rs123059	1.26562e-06	0.568562	0.00654429	24.7555	TRUE
genus.Lactococcus.id.1851	Pneumonia || id:ieu-b-4976	ieu-b-4976	rs12621813	6.60829e-06	0.34226	0.00500624	20.4025	TRUE
genus.Lactococcus.id.1851	Pneumonia || id:ieu-b-4976	ieu-b-4976	rs17168302	6.28602e-06	0.677323	0.00504565	20.3915	TRUE
genus.Lactococcus.id.1851	Pneumonia || id:ieu-b-4976	ieu-b-4976	rs2293361	1.39593e-06	0.975127	0.00561099	21.3574	TRUE
genus.Lactococcus.id.1851	Pneumonia || id:ieu-b-4976	ieu-b-4976	rs4766997	2.06145e-06	0.115874	0.00566945	23.0979	TRUE
genus.Lactococcus.id.1851	Pneumonia || id:ieu-b-4976	ieu-b-4976	rs55910161	2.36214e-06	0.15407	0.00588141	22.6827	TRUE
genus.Lactococcus.id.1851	Pneumonia || id:ieu-b-4976	ieu-b-4976	rs6674304	6.17759e-06	0.139544	0.00530096	20.608	TRUE
genus.Marvinbryantia.id.2005	Pneumonia || id:ieu-b-4976	ieu-b-4976	rs11620597	7.80178e-06	0.911884	0.00175013	19.336	TRUE
genus.Marvinbryantia.id.2005	Pneumonia || id:ieu-b-4976	ieu-b-4976	rs1187983	2.02427e-06	0.545955	0.00196739	23.4463	TRUE
genus.Marvinbryantia.id.2005	Pneumonia || id:ieu-b-4976	ieu-b-4976	rs146541147	6.86288e-06	0.0261204	0.00181551	19.5995	TRUE
genus.Marvinbryantia.id.2005	Pneumonia || id:ieu-b-4976	ieu-b-4976	rs2724813	6.28451e-07	0.265156	0.00216415	25.1759	TRUE
genus.Marvinbryantia.id.2005	Pneumonia || id:ieu-b-4976	ieu-b-4976	rs2842896	7.25363e-07	0.642031	0.00208967	24.515	TRUE
genus.Marvinbryantia.id.2005	Pneumonia || id:ieu-b-4976	ieu-b-4976	rs2863363	3.11281e-06	0.0405574	0.00181161	21.6844	TRUE
genus.Marvinbryantia.id.2005	Pneumonia || id:ieu-b-4976	ieu-b-4976	rs3125832	5.02731e-06	0.786124	0.00174581	20.4739	TRUE
genus.Marvinbryantia.id.2005	Pneumonia || id:ieu-b-4976	ieu-b-4976	rs61884471	1.01163e-06	0.807806	0.00216546	25.0806	TRUE
genus.Marvinbryantia.id.2005	Pneumonia || id:ieu-b-4976	ieu-b-4976	rs72948274	3.2591e-06	0.793685	0.0018602	21.5421	TRUE
genus.Marvinbryantia.id.2005	Pneumonia || id:ieu-b-4976	ieu-b-4976	rs8006832	6.58083e-06	0.406999	0.00168983	19.3136	TRUE
genus.Methanobrevibacter.id.123	Pneumonia || id:ieu-b-4976	ieu-b-4976	rs10202904	3.08549e-06	0.0049553	0.00617426	22.2474	TRUE
genus.Methanobrevibacter.id.123	Pneumonia || id:ieu-b-4976	ieu-b-4976	rs1334944	7.6138e-06	0.316054	0.00563712	20.318	TRUE
genus.Methanobrevibacter.id.123	Pneumonia || id:ieu-b-4976	ieu-b-4976	rs4802933	9.73818e-06	0.46429	0.00537352	19.3627	TRUE
genus.Methanobrevibacter.id.123	Pneumonia || id:ieu-b-4976	ieu-b-4976	rs6776814	8.04905e-06	0.0995314	0.00613025	20.2374	TRUE
genus.Methanobrevibacter.id.123	Pneumonia || id:ieu-b-4976	ieu-b-4976	rs76029318	1.07552e-06	0.717996	0.00705357	24.0459	TRUE
genus.Methanobrevibacter.id.123	Pneumonia || id:ieu-b-4976	ieu-b-4976	rs894996	3.81567e-06	0.142401	0.00630195	22.0509	TRUE
genus.Odoribacter.id.952	Pneumonia || id:ieu-b-4976	ieu-b-4976	rs10093869	3.67441e-06	0.461134	0.00149121	21.2308	TRUE
genus.Odoribacter.id.952	Pneumonia || id:ieu-b-4976	ieu-b-4976	rs10423795	6.57936e-06	0.251835	0.0014593	20.6544	TRUE
genus.Odoribacter.id.952	Pneumonia || id:ieu-b-4976	ieu-b-4976	rs28417404	3.68032e-06	0.194273	0.00137858	20.2876	TRUE
genus.Odoribacter.id.952	Pneumonia || id:ieu-b-4976	ieu-b-4976	rs4793970	6.02696e-06	0.234017	0.00135395	19.9098	TRUE
genus.Odoribacter.id.952	Pneumonia || id:ieu-b-4976	ieu-b-4976	rs6856150	6.0595e-06	0.264612	0.00141164	20.6321	TRUE
genus.Odoribacter.id.952	Pneumonia || id:ieu-b-4976	ieu-b-4976	rs74553962	9.48684e-06	0.940302	0.00178839	21.1426	TRUE
genus.Odoribacter.id.952	Pneumonia || id:ieu-b-4976	ieu-b-4976	rs77779484	6.56256e-07	0.169188	0.00206633	24.7086	TRUE
genus.Olsenella.id.822	Pneumonia || id:ieu-b-4976	ieu-b-4976	rs1035588	4.85501e-06	0.989198	0.00554536	20.8386	TRUE
genus.Olsenella.id.822	Pneumonia || id:ieu-b-4976	ieu-b-4976	rs17148768	2.1984e-06	0.185457	0.00614891	22.5576	TRUE
genus.Olsenella.id.822	Pneumonia || id:ieu-b-4976	ieu-b-4976	rs2759329	3.43201e-06	0.411249	0.00583552	21.9353	TRUE
genus.Olsenella.id.822	Pneumonia || id:ieu-b-4976	ieu-b-4976	rs35225860	3.87041e-06	0.949292	0.00588422	21.4743	TRUE
genus.Olsenella.id.822	Pneumonia || id:ieu-b-4976	ieu-b-4976	rs61090148	6.43728e-06	0.83105	0.00545678	20.5039	TRUE
genus.Olsenella.id.822	Pneumonia || id:ieu-b-4976	ieu-b-4976	rs62112538	1.1882e-06	0.807018	0.00656984	23.993	TRUE
genus.Olsenella.id.822	Pneumonia || id:ieu-b-4976	ieu-b-4976	rs72691585	2.95294e-06	0.118014	0.00737606	22.8573	TRUE
genus.Olsenella.id.822	Pneumonia || id:ieu-b-4976	ieu-b-4976	rs7540303	5.32027e-06	0.469798	0.00555654	20.8808	TRUE
genus.Olsenella.id.822	Pneumonia || id:ieu-b-4976	ieu-b-4976	rs8066522	9.70095e-06	0.0745538	0.00522528	19.6295	TRUE
genus.Olsenella.id.822	Pneumonia || id:ieu-b-4976	ieu-b-4976	rs9460691	7.28354e-06	0.269302	0.00530508	19.9308	TRUE
genus.Oscillibacter.id.2063	Pneumonia || id:ieu-b-4976	ieu-b-4976	rs11627628	1.0092e-06	0.0201419	0.0028911	24.5992	TRUE
genus.Oscillibacter.id.2063	Pneumonia || id:ieu-b-4976	ieu-b-4976	rs11990279	4.94298e-06	0.582206	0.00244444	20.8923	TRUE
genus.Oscillibacter.id.2063	Pneumonia || id:ieu-b-4976	ieu-b-4976	rs12649930	4.09379e-06	0.565258	0.00248811	21.93	TRUE
genus.Oscillibacter.id.2063	Pneumonia || id:ieu-b-4976	ieu-b-4976	rs133832	1.14719e-06	0.443789	0.00268076	23.9874	TRUE
genus.Oscillibacter.id.2063	Pneumonia || id:ieu-b-4976	ieu-b-4976	rs16866406	3.07821e-06	0.944509	0.00250498	22.4206	TRUE
genus.Oscillibacter.id.2063	Pneumonia || id:ieu-b-4976	ieu-b-4976	rs16934185	4.38031e-06	0.758333	0.0024873	21.1698	TRUE
genus.Oscillibacter.id.2063	Pneumonia || id:ieu-b-4976	ieu-b-4976	rs234108	9.16336e-07	0.0973464	0.00276624	24.1109	TRUE
genus.Oscillibacter.id.2063	Pneumonia || id:ieu-b-4976	ieu-b-4976	rs36095275	1.39627e-06	0.214776	0.00263914	23.0001	TRUE
genus.Oscillibacter.id.2063	Pneumonia || id:ieu-b-4976	ieu-b-4976	rs4506202	3.20825e-06	0.218703	0.00250408	21.8201	TRUE
genus.Oscillibacter.id.2063	Pneumonia || id:ieu-b-4976	ieu-b-4976	rs61883564	3.38712e-06	0.0117595	0.00234931	21.024	TRUE
genus.Oscillibacter.id.2063	Pneumonia || id:ieu-b-4976	ieu-b-4976	rs75453768	5.34738e-06	0.992671	0.00249696	20.6615	TRUE
genus.Oscillibacter.id.2063	Pneumonia || id:ieu-b-4976	ieu-b-4976	rs761240	2.03841e-06	0.503569	0.00396481	20.6314	TRUE
genus.Oscillibacter.id.2063	Pneumonia || id:ieu-b-4976	ieu-b-4976	rs9393920	9.92237e-07	0.0783791	0.00271311	24.2885	TRUE
genus.Oscillospira.id.2064	Pneumonia || id:ieu-b-4976	ieu-b-4976	rs12206468	1.04222e-06	0.043388	0.00253891	24.3134	TRUE
genus.Oscillospira.id.2064	Pneumonia || id:ieu-b-4976	ieu-b-4976	rs12925026	9.31021e-06	0.163496	0.0023766	19.5297	TRUE
genus.Oscillospira.id.2064	Pneumonia || id:ieu-b-4976	ieu-b-4976	rs1954532	2.26773e-06	0.0134128	0.00225359	22.2232	TRUE
genus.Oscillospira.id.2064	Pneumonia || id:ieu-b-4976	ieu-b-4976	rs28889936	3.36585e-06	0.343397	0.00208088	20.3433	TRUE
genus.Oscillospira.id.2064	Pneumonia || id:ieu-b-4976	ieu-b-4976	rs62422654	6.46754e-06	0.921841	0.00210142	20.5678	TRUE
genus.Oscillospira.id.2064	Pneumonia || id:ieu-b-4976	ieu-b-4976	rs72866977	5.62701e-06	0.725989	0.00235622	21.4828	TRUE
genus.Oscillospira.id.2064	Pneumonia || id:ieu-b-4976	ieu-b-4976	rs751183	6.85127e-06	0.794837	0.00205007	20.2121	TRUE
genus.Oscillospira.id.2064	Pneumonia || id:ieu-b-4976	ieu-b-4976	rs8076323	5.61316e-06	0.768274	0.00204481	20.8814	TRUE
genus.Oxalobacter.id.2978	Pneumonia || id:ieu-b-4976	ieu-b-4976	rs10464997	3.29754e-06	0.504715	0.00466939	21.8051	TRUE
genus.Oxalobacter.id.2978	Pneumonia || id:ieu-b-4976	ieu-b-4976	rs11108500	3.74279e-06	0.54612	0.00501952	21.6979	TRUE
genus.Oxalobacter.id.2978	Pneumonia || id:ieu-b-4976	ieu-b-4976	rs111966731	7.29863e-06	0.181456	0.00516759	20.4089	TRUE
genus.Oxalobacter.id.2978	Pneumonia || id:ieu-b-4976	ieu-b-4976	rs12002250	1.41504e-06	0.789682	0.0050199	21.6693	TRUE
genus.Oxalobacter.id.2978	Pneumonia || id:ieu-b-4976	ieu-b-4976	rs1569853	3.64501e-06	0.350954	0.0047892	21.607	TRUE
genus.Oxalobacter.id.2978	Pneumonia || id:ieu-b-4976	ieu-b-4976	rs36057338	8.79803e-07	0.80932	0.0056985	24.3116	TRUE
genus.Oxalobacter.id.2978	Pneumonia || id:ieu-b-4976	ieu-b-4976	rs3862635	9.18685e-06	0.173155	0.00425268	19.0778	TRUE
genus.Oxalobacter.id.2978	Pneumonia || id:ieu-b-4976	ieu-b-4976	rs4428215	7.51071e-08	0.0269606	0.00617658	28.9183	TRUE
genus.Oxalobacter.id.2978	Pneumonia || id:ieu-b-4976	ieu-b-4976	rs6000536	2.06054e-07	0.175022	0.00569099	26.626	TRUE
genus.Oxalobacter.id.2978	Pneumonia || id:ieu-b-4976	ieu-b-4976	rs6993398	7.12773e-06	0.272807	0.00445026	20.8041	TRUE
genus.Oxalobacter.id.2978	Pneumonia || id:ieu-b-4976	ieu-b-4976	rs736744	2.57471e-08	0.36367	0.0066441	31.1218	TRUE
genus.Parabacteroides.id.954	Pneumonia || id:ieu-b-4976	ieu-b-4976	rs114567323	5.65487e-06	0.669379	0.00360185	21.1723	TRUE
genus.Parabacteroides.id.954	Pneumonia || id:ieu-b-4976	ieu-b-4976	rs115602804	1.93059e-06	0.198722	0.00130472	21.4149	TRUE
genus.Parabacteroides.id.954	Pneumonia || id:ieu-b-4976	ieu-b-4976	rs4236095	1.93145e-06	0.323896	0.00143489	23.5387	TRUE
genus.Parabacteroides.id.954	Pneumonia || id:ieu-b-4976	ieu-b-4976	rs60884758	5.70689e-07	0.690011	0.00140902	24.3978	TRUE
genus.Parabacteroides.id.954	Pneumonia || id:ieu-b-4976	ieu-b-4976	rs6657302	9.75699e-06	0.554882	0.00129601	21.4768	TRUE
genus.Parabacteroides.id.954	Pneumonia || id:ieu-b-4976	ieu-b-4976	rs7298818	8.53629e-06	0.696033	0.00118416	19.5712	TRUE
genus.Paraprevotella.id.962	Pneumonia || id:ieu-b-4976	ieu-b-4976	rs10842464	6.59715e-06	0.591825	0.00268223	19.2994	TRUE
genus.Paraprevotella.id.962	Pneumonia || id:ieu-b-4976	ieu-b-4976	rs140997932	2.11119e-06	0.4382	0.00338567	21.0115	TRUE
genus.Paraprevotella.id.962	Pneumonia || id:ieu-b-4976	ieu-b-4976	rs145020347	4.03009e-06	0.942138	0.00328112	22.5727	TRUE
genus.Paraprevotella.id.962	Pneumonia || id:ieu-b-4976	ieu-b-4976	rs17109926	6.75279e-06	0.839435	0.00290325	20.8973	TRUE
genus.Paraprevotella.id.962	Pneumonia || id:ieu-b-4976	ieu-b-4976	rs17785622	1.92659e-06	0.847272	0.00676219	22.3718	TRUE
genus.Paraprevotella.id.962	Pneumonia || id:ieu-b-4976	ieu-b-4976	rs2081023	2.638e-07	0.0984782	0.00372725	26.8468	TRUE
genus.Paraprevotella.id.962	Pneumonia || id:ieu-b-4976	ieu-b-4976	rs3008582	4.35989e-06	0.743848	0.00300742	21.6373	TRUE
genus.Paraprevotella.id.962	Pneumonia || id:ieu-b-4976	ieu-b-4976	rs3801748	5.20177e-06	0.435001	0.00286465	20.6187	TRUE
genus.Paraprevotella.id.962	Pneumonia || id:ieu-b-4976	ieu-b-4976	rs4756632	3.81747e-06	0.471408	0.00318787	22.9525	TRUE
genus.Paraprevotella.id.962	Pneumonia || id:ieu-b-4976	ieu-b-4976	rs4767113	2.14357e-06	0.878806	0.00332901	23.0402	TRUE
genus.Paraprevotella.id.962	Pneumonia || id:ieu-b-4976	ieu-b-4976	rs7240324	5.95902e-06	0.574815	0.00293556	20.3091	TRUE
genus.Paraprevotella.id.962	Pneumonia || id:ieu-b-4976	ieu-b-4976	rs9602779	6.92746e-07	0.403742	0.00325849	23.4561	TRUE
genus.Paraprevotella.id.962	Pneumonia || id:ieu-b-4976	ieu-b-4976	rs9900242	1.14068e-06	0.80447	0.00342294	23.6926	TRUE
genus.Parasutterella.id.2892	Pneumonia || id:ieu-b-4976	ieu-b-4976	rs10899911	1.15272e-06	0.333588	0.00205346	23.4247	TRUE
genus.Parasutterella.id.2892	Pneumonia || id:ieu-b-4976	ieu-b-4976	rs11715853	6.22913e-06	0.271824	0.00180478	20.5828	TRUE
genus.Parasutterella.id.2892	Pneumonia || id:ieu-b-4976	ieu-b-4976	rs2090816	2.89715e-06	0.519833	0.00197187	22.4901	TRUE
genus.Parasutterella.id.2892	Pneumonia || id:ieu-b-4976	ieu-b-4976	rs35055552	3.34853e-06	0.580179	0.00216714	21.649	TRUE
genus.Parasutterella.id.2892	Pneumonia || id:ieu-b-4976	ieu-b-4976	rs55877868	2.87068e-06	0.298651	0.00197696	20.9696	TRUE
genus.Parasutterella.id.2892	Pneumonia || id:ieu-b-4976	ieu-b-4976	rs62273907	5.88384e-06	0.560794	0.0056233	20.8617	TRUE
genus.Parasutterella.id.2892	Pneumonia || id:ieu-b-4976	ieu-b-4976	rs6809952	8.13349e-06	0.0407878	0.00185681	20.6024	TRUE
genus.Parasutterella.id.2892	Pneumonia || id:ieu-b-4976	ieu-b-4976	rs6828768	1.78328e-06	0.134194	0.00202043	23.0472	TRUE
genus.Parasutterella.id.2892	Pneumonia || id:ieu-b-4976	ieu-b-4976	rs7303158	1.32776e-06	0.612878	0.00203468	23.2101	TRUE
genus.Parasutterella.id.2892	Pneumonia || id:ieu-b-4976	ieu-b-4976	rs7311004	5.92054e-06	0.135931	0.00179621	20.4812	TRUE
genus.Parasutterella.id.2892	Pneumonia || id:ieu-b-4976	ieu-b-4976	rs7572229	6.31698e-07	0.592587	0.00218519	24.9242	TRUE
genus.Parasutterella.id.2892	Pneumonia || id:ieu-b-4976	ieu-b-4976	rs78383039	1.57438e-06	0.00833451	0.00263638	24.2448	TRUE
genus.Parasutterella.id.2892	Pneumonia || id:ieu-b-4976	ieu-b-4976	rs8039785	3.62095e-06	0.445092	0.00189529	21.6113	TRUE
genus.Parasutterella.id.2892	Pneumonia || id:ieu-b-4976	ieu-b-4976	rs823424	4.95295e-06	0.349164	0.00181133	20.6576	TRUE
genus.Peptococcus.id.2037	Pneumonia || id:ieu-b-4976	ieu-b-4976	rs10031059	1.23637e-07	0.547992	0.0051818	28.7734	TRUE
genus.Peptococcus.id.2037	Pneumonia || id:ieu-b-4976	ieu-b-4976	rs11001941	1.32858e-06	0.164329	0.00441654	24.8645	TRUE
genus.Peptococcus.id.2037	Pneumonia || id:ieu-b-4976	ieu-b-4976	rs12069354	9.28339e-06	0.310217	0.0036323	19.5036	TRUE
genus.Peptococcus.id.2037	Pneumonia || id:ieu-b-4976	ieu-b-4976	rs2054133	2.14166e-06	0.402346	0.00398017	22.5978	TRUE
genus.Peptococcus.id.2037	Pneumonia || id:ieu-b-4976	ieu-b-4976	rs36121075	6.9872e-06	0.430006	0.00396355	21.0864	TRUE
genus.Peptococcus.id.2037	Pneumonia || id:ieu-b-4976	ieu-b-4976	rs413827	3.30085e-06	0.145338	0.00391328	21.529	TRUE
genus.Peptococcus.id.2037	Pneumonia || id:ieu-b-4976	ieu-b-4976	rs5770862	3.21957e-06	0.0981499	0.00378197	20.6103	TRUE
genus.Peptococcus.id.2037	Pneumonia || id:ieu-b-4976	ieu-b-4976	rs6918730	1.14732e-06	0.57595	0.00384114	21.8015	TRUE
genus.Peptococcus.id.2037	Pneumonia || id:ieu-b-4976	ieu-b-4976	rs7033353	2.21957e-06	0.0275024	0.00396606	22.5174	TRUE
genus.Peptococcus.id.2037	Pneumonia || id:ieu-b-4976	ieu-b-4976	rs72850165	5.74152e-06	0.322357	0.00353911	19.9782	TRUE
genus.Peptococcus.id.2037	Pneumonia || id:ieu-b-4976	ieu-b-4976	rs74592222	8.55342e-06	0.570899	0.00387588	20.7272	TRUE
genus.Peptococcus.id.2037	Pneumonia || id:ieu-b-4976	ieu-b-4976	rs77681628	2.68836e-07	0.670432	0.00549312	26.7336	TRUE
genus.Phascolarctobacterium.id.2168	Pneumonia || id:ieu-b-4976	ieu-b-4976	rs11929846	8.88416e-06	0.123725	0.0017496	19.4756	TRUE
genus.Phascolarctobacterium.id.2168	Pneumonia || id:ieu-b-4976	ieu-b-4976	rs12618201	3.37696e-06	0.177986	0.001936	21.5526	TRUE
genus.Phascolarctobacterium.id.2168	Pneumonia || id:ieu-b-4976	ieu-b-4976	rs1264476	4.29567e-06	0.229735	0.00191966	21.353	TRUE
genus.Phascolarctobacterium.id.2168	Pneumonia || id:ieu-b-4976	ieu-b-4976	rs28525131	8.22677e-06	0.534622	0.00185658	19.4466	TRUE
genus.Phascolarctobacterium.id.2168	Pneumonia || id:ieu-b-4976	ieu-b-4976	rs56069061	1.87174e-06	0.750038	0.00211045	23.2746	TRUE
genus.Phascolarctobacterium.id.2168	Pneumonia || id:ieu-b-4976	ieu-b-4976	rs56157888	1.08506e-06	0.714442	0.00240987	24.227	TRUE
genus.Phascolarctobacterium.id.2168	Pneumonia || id:ieu-b-4976	ieu-b-4976	rs74540770	3.60275e-06	0.551127	0.00232312	21.8905	TRUE
genus.Phascolarctobacterium.id.2168	Pneumonia || id:ieu-b-4976	ieu-b-4976	rs75882962	3.18987e-07	0.960372	0.00240644	25.8303	TRUE
genus.Phascolarctobacterium.id.2168	Pneumonia || id:ieu-b-4976	ieu-b-4976	rs7982713	9.72164e-06	0.821761	0.001849	19.8358	TRUE
genus.Prevotella7.id.11182	Pneumonia || id:ieu-b-4976	ieu-b-4976	rs118038478	7.85422e-06	0.834892	0.00580483	19.2269	TRUE
genus.Prevotella7.id.11182	Pneumonia || id:ieu-b-4976	ieu-b-4976	rs12124567	9.48982e-06	0.981976	0.00588887	19.4358	TRUE
genus.Prevotella7.id.11182	Pneumonia || id:ieu-b-4976	ieu-b-4976	rs12195431	8.72818e-06	0.90466	0.00562626	19.7298	TRUE
genus.Prevotella7.id.11182	Pneumonia || id:ieu-b-4976	ieu-b-4976	rs2240542	4.84146e-06	0.495	0.00607137	21.3002	TRUE
genus.Prevotella7.id.11182	Pneumonia || id:ieu-b-4976	ieu-b-4976	rs2918132	6.42409e-06	0.521572	0.00605937	20.2153	TRUE
genus.Prevotella7.id.11182	Pneumonia || id:ieu-b-4976	ieu-b-4976	rs430270	2.86846e-06	0.12712	0.0065703	21.9312	TRUE
genus.Prevotella7.id.11182	Pneumonia || id:ieu-b-4976	ieu-b-4976	rs57404562	6.21576e-07	0.165152	0.00689285	24.1883	TRUE
genus.Prevotella7.id.11182	Pneumonia || id:ieu-b-4976	ieu-b-4976	rs79263163	7.51048e-06	0.232175	0.00595216	20.8795	TRUE
genus.Prevotella7.id.11182	Pneumonia || id:ieu-b-4976	ieu-b-4976	rs9426434	9.71711e-06	0.577198	0.00590601	19.7007	TRUE
genus.Prevotella7.id.11182	Pneumonia || id:ieu-b-4976	ieu-b-4976	rs9959718	1.90058e-06	0.380382	0.00664324	23.3199	TRUE
genus.Prevotella9.id.11183	Pneumonia || id:ieu-b-4976	ieu-b-4976	rs111509883	1.24389e-06	0.730456	0.0034699	24.2276	TRUE
genus.Prevotella9.id.11183	Pneumonia || id:ieu-b-4976	ieu-b-4976	rs11685699	2.02552e-06	0.951344	0.00273262	22.8525	TRUE
genus.Prevotella9.id.11183	Pneumonia || id:ieu-b-4976	ieu-b-4976	rs117271932	2.81722e-06	0.633353	0.00455608	22.3171	TRUE
genus.Prevotella9.id.11183	Pneumonia || id:ieu-b-4976	ieu-b-4976	rs12648235	7.39079e-06	0.140686	0.00190126	19.5613	TRUE
genus.Prevotella9.id.11183	Pneumonia || id:ieu-b-4976	ieu-b-4976	rs1304512	5.29082e-06	0.180207	0.00214841	21.0739	TRUE
genus.Prevotella9.id.11183	Pneumonia || id:ieu-b-4976	ieu-b-4976	rs2104588	8.12987e-06	0.985144	0.0021228	19.7117	TRUE
genus.Prevotella9.id.11183	Pneumonia || id:ieu-b-4976	ieu-b-4976	rs2495052	8.97142e-06	0.305852	0.00201889	19.8008	TRUE
genus.Prevotella9.id.11183	Pneumonia || id:ieu-b-4976	ieu-b-4976	rs2683313	1.68895e-06	0.658337	0.00222147	22.8386	TRUE
genus.Prevotella9.id.11183	Pneumonia || id:ieu-b-4976	ieu-b-4976	rs4968431	8.58441e-06	0.247267	0.00191586	19.7118	TRUE
genus.Prevotella9.id.11183	Pneumonia || id:ieu-b-4976	ieu-b-4976	rs72815774	8.78291e-06	0.533095	0.00349529	20.0842	TRUE
genus.Prevotella9.id.11183	Pneumonia || id:ieu-b-4976	ieu-b-4976	rs746764	2.03999e-06	0.151213	0.00238719	22.4526	TRUE
genus.Prevotella9.id.11183	Pneumonia || id:ieu-b-4976	ieu-b-4976	rs7976209	7.28343e-06	0.227859	0.00188199	19.3475	TRUE
genus.Prevotella9.id.11183	Pneumonia || id:ieu-b-4976	ieu-b-4976	rs9428102	4.61734e-06	0.0503999	0.00190281	19.5639	TRUE
genus.Prevotella9.id.11183	Pneumonia || id:ieu-b-4976	ieu-b-4976	rs9613013	6.10415e-06	0.445909	0.00208888	20.4888	TRUE
genus.RikenellaceaeRC9gutgroup.id.11191	Pneumonia || id:ieu-b-4976	ieu-b-4976	rs12501673	6.28983e-06	0.0359667	0.00587361	19.6865	TRUE
genus.RikenellaceaeRC9gutgroup.id.11191	Pneumonia || id:ieu-b-4976	ieu-b-4976	rs17032291	6.61004e-06	0.214138	0.00657093	21.1925	TRUE
genus.RikenellaceaeRC9gutgroup.id.11191	Pneumonia || id:ieu-b-4976	ieu-b-4976	rs17582787	3.55377e-06	0.22944	0.00644421	21.5206	TRUE
genus.RikenellaceaeRC9gutgroup.id.11191	Pneumonia || id:ieu-b-4976	ieu-b-4976	rs2900503	1.55282e-07	0.882901	0.00831251	27.8121	TRUE
genus.RikenellaceaeRC9gutgroup.id.11191	Pneumonia || id:ieu-b-4976	ieu-b-4976	rs2998141	4.42373e-06	0.506756	0.00645772	21.631	TRUE
genus.RikenellaceaeRC9gutgroup.id.11191	Pneumonia || id:ieu-b-4976	ieu-b-4976	rs4270579	5.45647e-06	0.495192	0.00565992	18.9491	TRUE
genus.RikenellaceaeRC9gutgroup.id.11191	Pneumonia || id:ieu-b-4976	ieu-b-4976	rs4717843	4.7173e-06	0.931769	0.00647709	20.9792	TRUE
genus.RikenellaceaeRC9gutgroup.id.11191	Pneumonia || id:ieu-b-4976	ieu-b-4976	rs7712231	7.97036e-06	0.0412439	0.00592923	19.874	TRUE
genus.RikenellaceaeRC9gutgroup.id.11191	Pneumonia || id:ieu-b-4976	ieu-b-4976	rs80309088	4.55642e-06	0.980902	0.0064583	20.5929	TRUE
genus.RikenellaceaeRC9gutgroup.id.11191	Pneumonia || id:ieu-b-4976	ieu-b-4976	rs9887954	4.80801e-06	0.0100619	0.00634752	21.2595	TRUE
genus.Romboutsia.id.11347	Pneumonia || id:ieu-b-4976	ieu-b-4976	rs10279978	1.17009e-06	0.966496	0.0016764	23.7458	TRUE
genus.Romboutsia.id.11347	Pneumonia || id:ieu-b-4976	ieu-b-4976	rs11221428	6.48646e-06	0.201359	0.00148426	21.0855	TRUE
genus.Romboutsia.id.11347	Pneumonia || id:ieu-b-4976	ieu-b-4976	rs16843578	5.08123e-06	0.382071	0.00139274	19.7821	TRUE
genus.Romboutsia.id.11347	Pneumonia || id:ieu-b-4976	ieu-b-4976	rs28603357	8.52235e-06	0.0292065	0.00551854	20.482	TRUE
genus.Romboutsia.id.11347	Pneumonia || id:ieu-b-4976	ieu-b-4976	rs34302036	5.87667e-06	0.621597	0.00145979	20.7345	TRUE
genus.Romboutsia.id.11347	Pneumonia || id:ieu-b-4976	ieu-b-4976	rs61841503	3.99597e-08	0.00360313	0.00215859	29.3467	TRUE
genus.Romboutsia.id.11347	Pneumonia || id:ieu-b-4976	ieu-b-4976	rs62504452	4.65831e-06	0.316784	0.00144693	20.5414	TRUE
genus.Romboutsia.id.11347	Pneumonia || id:ieu-b-4976	ieu-b-4976	rs7109293	6.98354e-06	0.67962	0.00140933	19.9547	TRUE
genus.Romboutsia.id.11347	Pneumonia || id:ieu-b-4976	ieu-b-4976	rs75200530	5.06555e-06	0.824159	0.00389249	20.492	TRUE
genus.Romboutsia.id.11347	Pneumonia || id:ieu-b-4976	ieu-b-4976	rs75987356	6.70799e-06	0.141056	0.00203552	21.3431	TRUE
genus.Romboutsia.id.11347	Pneumonia || id:ieu-b-4976	ieu-b-4976	rs77702691	7.36973e-06	0.639284	0.00163844	20.4895	TRUE
genus.Romboutsia.id.11347	Pneumonia || id:ieu-b-4976	ieu-b-4976	rs9389266	9.38461e-06	0.725025	0.00139519	19.8185	TRUE
genus.Romboutsia.id.11347	Pneumonia || id:ieu-b-4976	ieu-b-4976	rs9567264	5.75689e-06	0.285354	0.00145743	20.6937	TRUE
genus.Roseburia.id.2012	Pneumonia || id:ieu-b-4976	ieu-b-4976	rs12740451	7.34264e-06	0.412284	0.00115471	20.6181	TRUE
genus.Roseburia.id.2012	Pneumonia || id:ieu-b-4976	ieu-b-4976	rs147990086	8.92942e-06	0.915965	0.0010706	19.1178	TRUE
genus.Roseburia.id.2012	Pneumonia || id:ieu-b-4976	ieu-b-4976	rs16910295	2.91111e-06	0.960214	0.00131295	21.884	TRUE
genus.Roseburia.id.2012	Pneumonia || id:ieu-b-4976	ieu-b-4976	rs2160994	9.6985e-07	0.489699	0.00137217	23.9663	TRUE
genus.Roseburia.id.2012	Pneumonia || id:ieu-b-4976	ieu-b-4976	rs2943022	4.11408e-06	0.0820805	0.00119668	21.3887	TRUE
genus.Roseburia.id.2012	Pneumonia || id:ieu-b-4976	ieu-b-4976	rs302266	8.12587e-06	0.561008	0.00118245	20.1893	TRUE
genus.Roseburia.id.2012	Pneumonia || id:ieu-b-4976	ieu-b-4976	rs329182	5.90142e-06	0.538578	0.00114065	20.3862	TRUE
genus.Roseburia.id.2012	Pneumonia || id:ieu-b-4976	ieu-b-4976	rs55858165	9.98975e-06	0.349654	0.00358555	19.5936	TRUE
genus.Roseburia.id.2012	Pneumonia || id:ieu-b-4976	ieu-b-4976	rs57466170	8.30102e-06	0.355402	0.0010758	18.6647	TRUE
genus.Roseburia.id.2012	Pneumonia || id:ieu-b-4976	ieu-b-4976	rs6445851	3.52721e-06	0.988023	0.00118305	21.1413	TRUE
genus.Roseburia.id.2012	Pneumonia || id:ieu-b-4976	ieu-b-4976	rs6930661	2.47942e-06	0.959306	0.00129709	22.0052	TRUE
genus.Roseburia.id.2012	Pneumonia || id:ieu-b-4976	ieu-b-4976	rs75326254	7.50204e-06	0.410903	0.0012903	20.5307	TRUE
genus.Roseburia.id.2012	Pneumonia || id:ieu-b-4976	ieu-b-4976	rs78753150	9.98312e-06	0.596433	0.00125459	20.4768	TRUE
genus.Roseburia.id.2012	Pneumonia || id:ieu-b-4976	ieu-b-4976	rs9300744	4.75118e-06	0.611368	0.00121576	21.7301	TRUE
genus.Ruminiclostridium5.id.11355	Pneumonia || id:ieu-b-4976	ieu-b-4976	rs10827477	2.19177e-06	0.851919	0.00129739	22.5896	TRUE
genus.Ruminiclostridium5.id.11355	Pneumonia || id:ieu-b-4976	ieu-b-4976	rs113753996	3.98895e-06	0.967938	0.00132489	22.1259	TRUE
genus.Ruminiclostridium5.id.11355	Pneumonia || id:ieu-b-4976	ieu-b-4976	rs1223978	8.16186e-06	0.975092	0.00114956	20.0011	TRUE
genus.Ruminiclostridium5.id.11355	Pneumonia || id:ieu-b-4976	ieu-b-4976	rs1492620	3.52577e-06	0.931332	0.00122119	21.2685	TRUE
genus.Ruminiclostridium5.id.11355	Pneumonia || id:ieu-b-4976	ieu-b-4976	rs2791343	5.53959e-06	0.885617	0.00119512	20.808	TRUE
genus.Ruminiclostridium5.id.11355	Pneumonia || id:ieu-b-4976	ieu-b-4976	rs2833828	6.81651e-06	0.13883	0.00116481	20.2856	TRUE
genus.Ruminiclostridium5.id.11355	Pneumonia || id:ieu-b-4976	ieu-b-4976	rs4955951	9.95519e-06	0.54146	0.00106377	18.524	TRUE
genus.Ruminiclostridium5.id.11355	Pneumonia || id:ieu-b-4976	ieu-b-4976	rs6121460	2.64107e-06	0.966593	0.00126494	21.9314	TRUE
genus.Ruminiclostridium5.id.11355	Pneumonia || id:ieu-b-4976	ieu-b-4976	rs79968837	1.14623e-06	0.974157	0.00145059	24.1148	TRUE
genus.Ruminiclostridium5.id.11355	Pneumonia || id:ieu-b-4976	ieu-b-4976	rs8053158	5.89806e-06	0.522686	0.00124299	21.6487	TRUE
genus.Ruminiclostridium6.id.11356	Pneumonia || id:ieu-b-4976	ieu-b-4976	rs10829821	3.47141e-06	0.49089	0.00159142	20.4026	TRUE
genus.Ruminiclostridium6.id.11356	Pneumonia || id:ieu-b-4976	ieu-b-4976	rs116969552	9.15949e-06	0.600855	0.00286601	19.6081	TRUE
genus.Ruminiclostridium6.id.11356	Pneumonia || id:ieu-b-4976	ieu-b-4976	rs11992182	4.64839e-06	0.645228	0.00153478	20.5653	TRUE
genus.Ruminiclostridium6.id.11356	Pneumonia || id:ieu-b-4976	ieu-b-4976	rs2548459	6.40206e-06	0.0589929	0.00152503	20.4285	TRUE
genus.Ruminiclostridium6.id.11356	Pneumonia || id:ieu-b-4976	ieu-b-4976	rs61060922	1.08647e-06	0.102451	0.00271506	24.3741	TRUE
genus.Ruminiclostridium6.id.11356	Pneumonia || id:ieu-b-4976	ieu-b-4976	rs663262	3.39417e-06	0.28669	0.00239041	18.8672	TRUE
genus.Ruminiclostridium6.id.11356	Pneumonia || id:ieu-b-4976	ieu-b-4976	rs67479537	9.302e-06	0.40797	0.00173495	20.1795	TRUE
genus.Ruminiclostridium6.id.11356	Pneumonia || id:ieu-b-4976	ieu-b-4976	rs71414120	1.07697e-06	0.736139	0.0043695	24.423	TRUE
genus.Ruminiclostridium6.id.11356	Pneumonia || id:ieu-b-4976	ieu-b-4976	rs72991535	4.95367e-06	0.809596	0.00218409	21.1007	TRUE
genus.Ruminiclostridium6.id.11356	Pneumonia || id:ieu-b-4976	ieu-b-4976	rs73176030	7.28883e-06	0.616149	0.0014725	19.7252	TRUE
genus.Ruminiclostridium6.id.11356	Pneumonia || id:ieu-b-4976	ieu-b-4976	rs77193512	1.29587e-06	0.265897	0.00172531	23.1211	TRUE
genus.Ruminiclostridium6.id.11356	Pneumonia || id:ieu-b-4976	ieu-b-4976	rs792058	8.57953e-06	0.462149	0.00150757	19.5238	TRUE
genus.Ruminiclostridium6.id.11356	Pneumonia || id:ieu-b-4976	ieu-b-4976	rs79968172	1.66054e-06	0.6494	0.00177991	22.8235	TRUE
genus.Ruminiclostridium6.id.11356	Pneumonia || id:ieu-b-4976	ieu-b-4976	rs9555756	7.10127e-06	0.600995	0.00154688	20.7092	TRUE
genus.Ruminiclostridium9.id.11357	Pneumonia || id:ieu-b-4976	ieu-b-4976	rs115044523	2.37202e-06	0.813283	0.00145038	23.3922	TRUE
genus.Ruminiclostridium9.id.11357	Pneumonia || id:ieu-b-4976	ieu-b-4976	rs12040548	3.14872e-06	0.716404	0.00129806	21.7304	TRUE
genus.Ruminiclostridium9.id.11357	Pneumonia || id:ieu-b-4976	ieu-b-4976	rs6082461	4.86594e-06	0.868582	0.00120204	20.0357	TRUE
genus.Ruminiclostridium9.id.11357	Pneumonia || id:ieu-b-4976	ieu-b-4976	rs7137760	7.06911e-06	0.150594	0.00122464	20.501	TRUE
genus.Ruminiclostridium9.id.11357	Pneumonia || id:ieu-b-4976	ieu-b-4976	rs74303178	7.91566e-06	0.747699	0.00119276	19.9477	TRUE
genus.Ruminiclostridium9.id.11357	Pneumonia || id:ieu-b-4976	ieu-b-4976	rs78191726	7.58287e-06	0.899691	0.00125848	20.2077	TRUE
genus.Ruminiclostridium9.id.11357	Pneumonia || id:ieu-b-4976	ieu-b-4976	rs918449	2.55994e-06	0.867807	0.00138866	23.2548	TRUE
genus.Ruminiclostridium9.id.11357	Pneumonia || id:ieu-b-4976	ieu-b-4976	rs9522712	4.65962e-06	0.0560828	0.00121798	20.3932	TRUE
genus.Ruminiclostridium9.id.11357	Pneumonia || id:ieu-b-4976	ieu-b-4976	rs9809789	8.71968e-06	0.00502146	0.00125828	20.1869	TRUE
genus.RuminococcaceaeNK4A214group.id.11358	Pneumonia || id:ieu-b-4976	ieu-b-4976	rs11241747	6.58971e-06	0.128053	0.00133276	19.7779	TRUE
genus.RuminococcaceaeNK4A214group.id.11358	Pneumonia || id:ieu-b-4976	ieu-b-4976	rs12642039	3.43005e-06	0.557934	0.00140232	21.449	TRUE
genus.RuminococcaceaeNK4A214group.id.11358	Pneumonia || id:ieu-b-4976	ieu-b-4976	rs12731	4.87237e-06	0.337134	0.00137405	21.0326	TRUE
genus.RuminococcaceaeNK4A214group.id.11358	Pneumonia || id:ieu-b-4976	ieu-b-4976	rs13087692	8.69224e-06	0.997531	0.00135988	20.8154	TRUE
genus.RuminococcaceaeNK4A214group.id.11358	Pneumonia || id:ieu-b-4976	ieu-b-4976	rs136761	8.15195e-07	0.810129	0.00163759	24.3089	TRUE
genus.RuminococcaceaeNK4A214group.id.11358	Pneumonia || id:ieu-b-4976	ieu-b-4976	rs147475196	4.72496e-06	0.317797	0.00206637	20.5305	TRUE
genus.RuminococcaceaeNK4A214group.id.11358	Pneumonia || id:ieu-b-4976	ieu-b-4976	rs35559912	4.89023e-06	0.993944	0.00147386	20.6261	TRUE
genus.RuminococcaceaeNK4A214group.id.11358	Pneumonia || id:ieu-b-4976	ieu-b-4976	rs4814689	4.5519e-06	0.13899	0.00157052	22.0329	TRUE
genus.RuminococcaceaeNK4A214group.id.11358	Pneumonia || id:ieu-b-4976	ieu-b-4976	rs5994253	2.35183e-07	0.732738	0.00172996	26.4899	TRUE
genus.RuminococcaceaeNK4A214group.id.11358	Pneumonia || id:ieu-b-4976	ieu-b-4976	rs62027366	6.58456e-06	0.443616	0.0013474	19.9954	TRUE
genus.RuminococcaceaeNK4A214group.id.11358	Pneumonia || id:ieu-b-4976	ieu-b-4976	rs6681678	9.04931e-06	0.206385	0.00133515	17.4189	TRUE
genus.RuminococcaceaeNK4A214group.id.11358	Pneumonia || id:ieu-b-4976	ieu-b-4976	rs7573569	3.23139e-06	0.596049	0.0014326	21.2616	TRUE
genus.RuminococcaceaeUCG002.id.11360	Pneumonia || id:ieu-b-4976	ieu-b-4976	rs10916131	2.87497e-06	0.101979	0.00130382	22.3179	TRUE
genus.RuminococcaceaeUCG002.id.11360	Pneumonia || id:ieu-b-4976	ieu-b-4976	rs10927423	8.49518e-07	0.158922	0.00136336	23.3371	TRUE
genus.RuminococcaceaeUCG002.id.11360	Pneumonia || id:ieu-b-4976	ieu-b-4976	rs10964441	7.45116e-06	0.152143	0.00348252	18.6756	TRUE
genus.RuminococcaceaeUCG002.id.11360	Pneumonia || id:ieu-b-4976	ieu-b-4976	rs113147300	7.6914e-06	0.379669	0.00129583	21.2377	TRUE
genus.RuminococcaceaeUCG002.id.11360	Pneumonia || id:ieu-b-4976	ieu-b-4976	rs11607472	7.18671e-06	0.099033	0.00120112	19.5778	TRUE
genus.RuminococcaceaeUCG002.id.11360	Pneumonia || id:ieu-b-4976	ieu-b-4976	rs116974815	2.02518e-06	0.192589	0.00391823	22.882	TRUE
genus.RuminococcaceaeUCG002.id.11360	Pneumonia || id:ieu-b-4976	ieu-b-4976	rs11750293	1.76136e-06	0.506911	0.00134531	23.0249	TRUE
genus.RuminococcaceaeUCG002.id.11360	Pneumonia || id:ieu-b-4976	ieu-b-4976	rs12463378	2.95523e-06	0.178786	0.00127493	21.6912	TRUE
genus.RuminococcaceaeUCG002.id.11360	Pneumonia || id:ieu-b-4976	ieu-b-4976	rs15256	9.45659e-06	0.921648	0.00110597	18.9253	TRUE
genus.RuminococcaceaeUCG002.id.11360	Pneumonia || id:ieu-b-4976	ieu-b-4976	rs55793120	4.80674e-07	0.663112	0.00214802	25.1148	TRUE
genus.RuminococcaceaeUCG002.id.11360	Pneumonia || id:ieu-b-4976	ieu-b-4976	rs56030423	6.30385e-06	0.0103314	0.00137988	20.637	TRUE
genus.RuminococcaceaeUCG002.id.11360	Pneumonia || id:ieu-b-4976	ieu-b-4976	rs57079348	7.21822e-06	0.188744	0.00119769	19.6296	TRUE
genus.RuminococcaceaeUCG002.id.11360	Pneumonia || id:ieu-b-4976	ieu-b-4976	rs6542556	7.86123e-06	0.0571084	0.00116702	19.97	TRUE
genus.RuminococcaceaeUCG002.id.11360	Pneumonia || id:ieu-b-4976	ieu-b-4976	rs6793778	9.81289e-06	0.696089	0.00116254	19.8932	TRUE
genus.RuminococcaceaeUCG002.id.11360	Pneumonia || id:ieu-b-4976	ieu-b-4976	rs7120052	1.96895e-06	0.452127	0.00124162	21.252	TRUE
genus.RuminococcaceaeUCG002.id.11360	Pneumonia || id:ieu-b-4976	ieu-b-4976	rs7155595	1.14931e-06	0.200769	0.00138733	23.7312	TRUE
genus.RuminococcaceaeUCG002.id.11360	Pneumonia || id:ieu-b-4976	ieu-b-4976	rs7249614	9.07376e-06	0.520956	0.00118635	19.7751	TRUE
genus.RuminococcaceaeUCG002.id.11360	Pneumonia || id:ieu-b-4976	ieu-b-4976	rs7342369	5.66121e-06	0.306721	0.00124129	20.6919	TRUE
genus.RuminococcaceaeUCG002.id.11360	Pneumonia || id:ieu-b-4976	ieu-b-4976	rs76847269	5.1719e-06	0.533926	0.00274617	21.0716	TRUE
genus.RuminococcaceaeUCG002.id.11360	Pneumonia || id:ieu-b-4976	ieu-b-4976	rs77564310	3.28614e-07	0.582582	0.00150537	25.6268	TRUE
genus.RuminococcaceaeUCG002.id.11360	Pneumonia || id:ieu-b-4976	ieu-b-4976	rs79016051	2.33742e-06	0.142115	0.00129511	21.9612	TRUE
genus.RuminococcaceaeUCG002.id.11360	Pneumonia || id:ieu-b-4976	ieu-b-4976	rs882348	5.44852e-06	0.320761	0.00117177	20.0549	TRUE
genus.RuminococcaceaeUCG003.id.11361	Pneumonia || id:ieu-b-4976	ieu-b-4976	rs10490280	4.15551e-06	0.163253	0.00156811	21.9912	TRUE
genus.RuminococcaceaeUCG003.id.11361	Pneumonia || id:ieu-b-4976	ieu-b-4976	rs11243416	1.66882e-06	0.759011	0.00167081	23.4339	TRUE
genus.RuminococcaceaeUCG003.id.11361	Pneumonia || id:ieu-b-4976	ieu-b-4976	rs11613919	1.62509e-06	0.128398	0.00152353	21.8303	TRUE
genus.RuminococcaceaeUCG003.id.11361	Pneumonia || id:ieu-b-4976	ieu-b-4976	rs16959793	2.21709e-06	0.498538	0.00157207	22.6892	TRUE
genus.RuminococcaceaeUCG003.id.11361	Pneumonia || id:ieu-b-4976	ieu-b-4976	rs2523124	5.7837e-06	0.409848	0.00141849	20.4652	TRUE
genus.RuminococcaceaeUCG003.id.11361	Pneumonia || id:ieu-b-4976	ieu-b-4976	rs3013089	4.38133e-06	0.0528214	0.00145529	20.9955	TRUE
genus.RuminococcaceaeUCG003.id.11361	Pneumonia || id:ieu-b-4976	ieu-b-4976	rs4452755	3.29335e-06	0.668612	0.00153675	22.1694	TRUE
genus.RuminococcaceaeUCG003.id.11361	Pneumonia || id:ieu-b-4976	ieu-b-4976	rs4532474	4.82127e-06	0.57768	0.00141119	20.3639	TRUE
genus.RuminococcaceaeUCG003.id.11361	Pneumonia || id:ieu-b-4976	ieu-b-4976	rs646327	7.8318e-07	0.0850022	0.00170241	24.5633	TRUE
genus.RuminococcaceaeUCG003.id.11361	Pneumonia || id:ieu-b-4976	ieu-b-4976	rs6759615	7.86224e-07	0.15223	0.00181653	26.2202	TRUE
genus.RuminococcaceaeUCG003.id.11361	Pneumonia || id:ieu-b-4976	ieu-b-4976	rs73341549	1.50953e-07	0.905182	0.00419253	28.3851	TRUE
genus.RuminococcaceaeUCG003.id.11361	Pneumonia || id:ieu-b-4976	ieu-b-4976	rs78720113	7.59261e-06	0.0365662	0.00163035	21.3533	TRUE
genus.RuminococcaceaeUCG004.id.11362	Pneumonia || id:ieu-b-4976	ieu-b-4976	rs10976229	7.04477e-06	0.754058	0.00219026	20.0059	TRUE
genus.RuminococcaceaeUCG004.id.11362	Pneumonia || id:ieu-b-4976	ieu-b-4976	rs11961899	9.1802e-06	0.574024	0.00202068	19.2333	TRUE
genus.RuminococcaceaeUCG004.id.11362	Pneumonia || id:ieu-b-4976	ieu-b-4976	rs12125734	2.09428e-07	0.864717	0.00302133	27.0804	TRUE
genus.RuminococcaceaeUCG004.id.11362	Pneumonia || id:ieu-b-4976	ieu-b-4976	rs2248146	8.20001e-06	0.267856	0.00211452	20.1306	TRUE
genus.RuminococcaceaeUCG004.id.11362	Pneumonia || id:ieu-b-4976	ieu-b-4976	rs3800154	6.11581e-06	0.569014	0.00214066	20.1739	TRUE
genus.RuminococcaceaeUCG004.id.11362	Pneumonia || id:ieu-b-4976	ieu-b-4976	rs511258	4.52052e-06	0.345288	0.00228269	21.7306	TRUE
genus.RuminococcaceaeUCG004.id.11362	Pneumonia || id:ieu-b-4976	ieu-b-4976	rs6769553	7.91068e-08	0.778875	0.00305624	29.1202	TRUE
genus.RuminococcaceaeUCG004.id.11362	Pneumonia || id:ieu-b-4976	ieu-b-4976	rs7569771	8.11964e-06	0.374092	0.00208666	19.8647	TRUE
genus.RuminococcaceaeUCG004.id.11362	Pneumonia || id:ieu-b-4976	ieu-b-4976	rs872501	5.80805e-06	0.489281	0.00235855	20.0265	TRUE
genus.RuminococcaceaeUCG005.id.11363	Pneumonia || id:ieu-b-4976	ieu-b-4976	rs10873449	4.11169e-06	0.831845	0.00128345	20.685	TRUE
genus.RuminococcaceaeUCG005.id.11363	Pneumonia || id:ieu-b-4976	ieu-b-4976	rs10937802	8.17353e-06	0.604837	0.00127424	20.1829	TRUE
genus.RuminococcaceaeUCG005.id.11363	Pneumonia || id:ieu-b-4976	ieu-b-4976	rs10950694	4.298e-07	0.458574	0.00161672	25.6164	TRUE
genus.RuminococcaceaeUCG005.id.11363	Pneumonia || id:ieu-b-4976	ieu-b-4976	rs114279581	3.21853e-06	0.355739	0.00253568	21.514	TRUE
genus.RuminococcaceaeUCG005.id.11363	Pneumonia || id:ieu-b-4976	ieu-b-4976	rs12288512	3.10278e-06	0.307836	0.0013752	21.305	TRUE
genus.RuminococcaceaeUCG005.id.11363	Pneumonia || id:ieu-b-4976	ieu-b-4976	rs12458218	2.41027e-06	0.52521	0.00136243	21.9609	TRUE
genus.RuminococcaceaeUCG005.id.11363	Pneumonia || id:ieu-b-4976	ieu-b-4976	rs2893871	3.53845e-06	0.10687	0.00139128	22.4322	TRUE
genus.RuminococcaceaeUCG005.id.11363	Pneumonia || id:ieu-b-4976	ieu-b-4976	rs34781347	6.04728e-07	0.679093	0.00391708	23.8269	TRUE
genus.RuminococcaceaeUCG005.id.11363	Pneumonia || id:ieu-b-4976	ieu-b-4976	rs55793120	7.37046e-06	0.663112	0.00168154	18.9021	TRUE
genus.RuminococcaceaeUCG005.id.11363	Pneumonia || id:ieu-b-4976	ieu-b-4976	rs72776570	5.35716e-06	0.0820295	0.00126646	19.4953	TRUE
genus.RuminococcaceaeUCG005.id.11363	Pneumonia || id:ieu-b-4976	ieu-b-4976	rs7449320	4.80776e-06	0.46245	0.0013013	20.9691	TRUE
genus.RuminococcaceaeUCG005.id.11363	Pneumonia || id:ieu-b-4976	ieu-b-4976	rs7555878	2.81022e-06	0.0265993	0.00136031	21.928	TRUE
genus.RuminococcaceaeUCG005.id.11363	Pneumonia || id:ieu-b-4976	ieu-b-4976	rs7586445	8.8145e-06	0.105317	0.00130019	19.6545	TRUE
genus.RuminococcaceaeUCG005.id.11363	Pneumonia || id:ieu-b-4976	ieu-b-4976	rs898577	7.46313e-06	0.357335	0.00183959	18.4095	TRUE
genus.RuminococcaceaeUCG009.id.11366	Pneumonia || id:ieu-b-4976	ieu-b-4976	rs113006825	7.97701e-06	0.867745	0.00277483	19.9314	TRUE
genus.RuminococcaceaeUCG009.id.11366	Pneumonia || id:ieu-b-4976	ieu-b-4976	rs12508214	4.75487e-06	0.804364	0.00279157	21.0206	TRUE
genus.RuminococcaceaeUCG009.id.11366	Pneumonia || id:ieu-b-4976	ieu-b-4976	rs138460696	9.80841e-06	0.41368	0.0028253	19.4449	TRUE
genus.RuminococcaceaeUCG009.id.11366	Pneumonia || id:ieu-b-4976	ieu-b-4976	rs1550196	1.13288e-06	0.665368	0.00335168	24.8421	TRUE
genus.RuminococcaceaeUCG009.id.11366	Pneumonia || id:ieu-b-4976	ieu-b-4976	rs2058609	3.12485e-06	0.391333	0.00289928	21.8311	TRUE
genus.RuminococcaceaeUCG009.id.11366	Pneumonia || id:ieu-b-4976	ieu-b-4976	rs2192926	4.87746e-06	0.0601437	0.00282655	21.2847	TRUE
genus.RuminococcaceaeUCG009.id.11366	Pneumonia || id:ieu-b-4976	ieu-b-4976	rs4079028	3.28244e-06	0.141949	0.0028121	21.0882	TRUE
genus.RuminococcaceaeUCG009.id.11366	Pneumonia || id:ieu-b-4976	ieu-b-4976	rs4708333	1.56246e-06	0.647032	0.003069	23.1161	TRUE
genus.RuminococcaceaeUCG009.id.11366	Pneumonia || id:ieu-b-4976	ieu-b-4976	rs6952765	8.13062e-06	0.271962	0.00255892	19.2643	TRUE
genus.RuminococcaceaeUCG009.id.11366	Pneumonia || id:ieu-b-4976	ieu-b-4976	rs758191	9.00992e-06	0.0756676	0.00380599	22.2622	TRUE
genus.RuminococcaceaeUCG009.id.11366	Pneumonia || id:ieu-b-4976	ieu-b-4976	rs78410648	9.67203e-06	0.919146	0.00252813	19.0293	TRUE
genus.RuminococcaceaeUCG009.id.11366	Pneumonia || id:ieu-b-4976	ieu-b-4976	rs9558661	7.00847e-06	0.202757	0.00266721	19.9988	TRUE
genus.RuminococcaceaeUCG010.id.11367	Pneumonia || id:ieu-b-4976	ieu-b-4976	rs12597105	4.873e-06	0.208336	0.00173513	21.5756	TRUE
genus.RuminococcaceaeUCG010.id.11367	Pneumonia || id:ieu-b-4976	ieu-b-4976	rs2820282	2.85385e-06	0.48711	0.00171698	22.1235	TRUE
genus.RuminococcaceaeUCG010.id.11367	Pneumonia || id:ieu-b-4976	ieu-b-4976	rs682403	2.36537e-06	0.026238	0.00172716	22.2531	TRUE
genus.RuminococcaceaeUCG010.id.11367	Pneumonia || id:ieu-b-4976	ieu-b-4976	rs6958419	2.84162e-06	0.0743841	0.00170326	21.955	TRUE
genus.RuminococcaceaeUCG010.id.11367	Pneumonia || id:ieu-b-4976	ieu-b-4976	rs73218807	6.43033e-06	0.872381	0.00303018	20.4004	TRUE
genus.RuminococcaceaeUCG011.id.11368	Pneumonia || id:ieu-b-4976	ieu-b-4976	rs10274562	6.49607e-06	0.202218	0.00563177	20.5591	TRUE
genus.RuminococcaceaeUCG011.id.11368	Pneumonia || id:ieu-b-4976	ieu-b-4976	rs12636310	2.81235e-06	0.125856	0.00606054	22.1339	TRUE
genus.RuminococcaceaeUCG011.id.11368	Pneumonia || id:ieu-b-4976	ieu-b-4976	rs12724320	1.51986e-06	0.693843	0.00643526	23.5113	TRUE
genus.RuminococcaceaeUCG011.id.11368	Pneumonia || id:ieu-b-4976	ieu-b-4976	rs1416041	7.04419e-08	0.367589	0.00786121	28.7623	TRUE
genus.RuminococcaceaeUCG011.id.11368	Pneumonia || id:ieu-b-4976	ieu-b-4976	rs2729556	3.18679e-06	0.117359	0.00596442	21.7808	TRUE
genus.RuminococcaceaeUCG011.id.11368	Pneumonia || id:ieu-b-4976	ieu-b-4976	rs4490371	7.74624e-06	0.467498	0.00555667	20.1605	TRUE
genus.RuminococcaceaeUCG011.id.11368	Pneumonia || id:ieu-b-4976	ieu-b-4976	rs79113084	2.06123e-06	0.550279	0.00632166	22.9536	TRUE
genus.RuminococcaceaeUCG011.id.11368	Pneumonia || id:ieu-b-4976	ieu-b-4976	rs9729514	2.36769e-06	0.309765	0.00601059	21.9504	TRUE
genus.RuminococcaceaeUCG013.id.11370	Pneumonia || id:ieu-b-4976	ieu-b-4976	rs11581881	4.72582e-06	0.046443	0.00132501	20.8674	TRUE
genus.RuminococcaceaeUCG013.id.11370	Pneumonia || id:ieu-b-4976	ieu-b-4976	rs12189346	1.67955e-06	0.848419	0.0013423	22.1347	TRUE
genus.RuminococcaceaeUCG013.id.11370	Pneumonia || id:ieu-b-4976	ieu-b-4976	rs12336782	8.60305e-06	0.377494	0.00121767	20.4452	TRUE
genus.RuminococcaceaeUCG013.id.11370	Pneumonia || id:ieu-b-4976	ieu-b-4976	rs12485353	4.19379e-06	0.846225	0.00128536	21.5819	TRUE
genus.RuminococcaceaeUCG013.id.11370	Pneumonia || id:ieu-b-4976	ieu-b-4976	rs12781711	2.55301e-08	0.0706285	0.00185645	31.1906	TRUE
genus.RuminococcaceaeUCG013.id.11370	Pneumonia || id:ieu-b-4976	ieu-b-4976	rs16918863	4.15503e-06	0.899259	0.00170177	21.5488	TRUE
genus.RuminococcaceaeUCG013.id.11370	Pneumonia || id:ieu-b-4976	ieu-b-4976	rs2730183	8.43787e-06	0.0490784	0.00117739	19.7681	TRUE
genus.RuminococcaceaeUCG013.id.11370	Pneumonia || id:ieu-b-4976	ieu-b-4976	rs4385846	6.46209e-06	0.69047	0.00122743	20.6092	TRUE
genus.RuminococcaceaeUCG013.id.11370	Pneumonia || id:ieu-b-4976	ieu-b-4976	rs75088940	2.55399e-06	0.139024	0.00140946	22.0694	TRUE
genus.RuminococcaceaeUCG013.id.11370	Pneumonia || id:ieu-b-4976	ieu-b-4976	rs76973485	3.3498e-06	0.527175	0.00408501	21.7271	TRUE
genus.RuminococcaceaeUCG013.id.11370	Pneumonia || id:ieu-b-4976	ieu-b-4976	rs7784330	8.1626e-06	0.519369	0.00117771	19.7712	TRUE
genus.RuminococcaceaeUCG013.id.11370	Pneumonia || id:ieu-b-4976	ieu-b-4976	rs9313055	9.54713e-06	0.64969	0.00127275	20.0866	TRUE
genus.RuminococcaceaeUCG014.id.11371	Pneumonia || id:ieu-b-4976	ieu-b-4976	rs10495392	9.96329e-06	0.111216	0.00139473	19.4139	TRUE
genus.RuminococcaceaeUCG014.id.11371	Pneumonia || id:ieu-b-4976	ieu-b-4976	rs10791168	9.76182e-06	0.0651358	0.00135996	19.6115	TRUE
genus.RuminococcaceaeUCG014.id.11371	Pneumonia || id:ieu-b-4976	ieu-b-4976	rs10941294	2.397e-06	0.52925	0.00174374	22.0322	TRUE
genus.RuminococcaceaeUCG014.id.11371	Pneumonia || id:ieu-b-4976	ieu-b-4976	rs115777838	4.62331e-07	0.292945	0.00416492	23.7222	TRUE
genus.RuminococcaceaeUCG014.id.11371	Pneumonia || id:ieu-b-4976	ieu-b-4976	rs12638134	1.21144e-06	0.548018	0.00164293	23.6987	TRUE
genus.RuminococcaceaeUCG014.id.11371	Pneumonia || id:ieu-b-4976	ieu-b-4976	rs34402072	9.80426e-06	0.00288124	0.00139968	19.4282	TRUE
genus.RuminococcaceaeUCG014.id.11371	Pneumonia || id:ieu-b-4976	ieu-b-4976	rs56105232	2.9128e-06	0.665644	0.00235335	21.6736	TRUE
genus.RuminococcaceaeUCG014.id.11371	Pneumonia || id:ieu-b-4976	ieu-b-4976	rs72809222	2.41191e-06	0.307497	0.00165492	23.0747	TRUE
genus.RuminococcaceaeUCG014.id.11371	Pneumonia || id:ieu-b-4976	ieu-b-4976	rs73186226	6.71749e-06	0.596694	0.00152465	21.0081	TRUE
genus.RuminococcaceaeUCG014.id.11371	Pneumonia || id:ieu-b-4976	ieu-b-4976	rs853612	9.75451e-06	0.909875	0.00135794	19.5823	TRUE
genus.RuminococcaceaeUCG014.id.11371	Pneumonia || id:ieu-b-4976	ieu-b-4976	rs995642	1.90222e-06	0.307688	0.00156417	22.5593	TRUE
genus.Ruminococcus1.id.11373	Pneumonia || id:ieu-b-4976	ieu-b-4976	rs10167839	8.09254e-06	0.640249	0.0012001	19.9492	TRUE
genus.Ruminococcus1.id.11373	Pneumonia || id:ieu-b-4976	ieu-b-4976	rs11783695	4.72679e-06	0.609178	0.0012443	20.6861	TRUE
genus.Ruminococcus1.id.11373	Pneumonia || id:ieu-b-4976	ieu-b-4976	rs17781867	1.96335e-06	0.0358204	0.00154994	22.2715	TRUE
genus.Ruminococcus1.id.11373	Pneumonia || id:ieu-b-4976	ieu-b-4976	rs3819978	8.74133e-06	0.474925	0.00152922	19.5535	TRUE
genus.Ruminococcus1.id.11373	Pneumonia || id:ieu-b-4976	ieu-b-4976	rs6105066	5.05914e-06	0.155622	0.0012724	20.4442	TRUE
genus.Ruminococcus1.id.11373	Pneumonia || id:ieu-b-4976	ieu-b-4976	rs6493760	3.38363e-06	0.598607	0.00132124	21.3318	TRUE
genus.Ruminococcus1.id.11373	Pneumonia || id:ieu-b-4976	ieu-b-4976	rs7117576	6.47979e-07	0.223342	0.00141683	23.5584	TRUE
genus.Ruminococcus1.id.11373	Pneumonia || id:ieu-b-4976	ieu-b-4976	rs7583465	2.55613e-06	0.691915	0.00132162	21.9495	TRUE
genus.Ruminococcus1.id.11373	Pneumonia || id:ieu-b-4976	ieu-b-4976	rs78572139	5.23105e-06	0.305406	0.00171352	20.0226	TRUE
genus.Ruminococcus1.id.11373	Pneumonia || id:ieu-b-4976	ieu-b-4976	rs78613526	5.11425e-06	0.526216	0.00284862	20.7515	TRUE
genus.Ruminococcus2.id.11374	Pneumonia || id:ieu-b-4976	ieu-b-4976	rs12406309	9.78953e-06	0.166378	0.00128447	19.7252	TRUE
genus.Ruminococcus2.id.11374	Pneumonia || id:ieu-b-4976	ieu-b-4976	rs12986628	2.14202e-06	0.945626	0.00153169	22.5688	TRUE
genus.Ruminococcus2.id.11374	Pneumonia || id:ieu-b-4976	ieu-b-4976	rs1819812	5.28435e-06	0.298661	0.00139409	20.7535	TRUE
genus.Ruminococcus2.id.11374	Pneumonia || id:ieu-b-4976	ieu-b-4976	rs2368224	3.6293e-06	0.995494	0.00680529	20.7202	TRUE
genus.Ruminococcus2.id.11374	Pneumonia || id:ieu-b-4976	ieu-b-4976	rs2846589	7.58896e-06	0.336006	0.00134666	20.1219	TRUE
genus.Ruminococcus2.id.11374	Pneumonia || id:ieu-b-4976	ieu-b-4976	rs4400279	5.79929e-06	0.569908	0.0013472	20.6817	TRUE
genus.Ruminococcus2.id.11374	Pneumonia || id:ieu-b-4976	ieu-b-4976	rs4799823	5.40138e-06	0.520232	0.00143746	21.0862	TRUE
genus.Ruminococcus2.id.11374	Pneumonia || id:ieu-b-4976	ieu-b-4976	rs55707116	8.00593e-06	0.722026	0.00136358	20.9377	TRUE
genus.Ruminococcus2.id.11374	Pneumonia || id:ieu-b-4976	ieu-b-4976	rs58681734	4.18175e-06	0.933095	0.00131972	20.266	TRUE
genus.Ruminococcus2.id.11374	Pneumonia || id:ieu-b-4976	ieu-b-4976	rs61791565	6.78933e-06	0.309812	0.00130253	19.9769	TRUE
genus.Ruminococcus2.id.11374	Pneumonia || id:ieu-b-4976	ieu-b-4976	rs75140805	3.95297e-06	0.738986	0.00157609	22.49	TRUE
genus.Ruminococcus2.id.11374	Pneumonia || id:ieu-b-4976	ieu-b-4976	rs7635831	1.98054e-06	0.987915	0.00153645	22.9622	TRUE
genus.Ruminococcus2.id.11374	Pneumonia || id:ieu-b-4976	ieu-b-4976	rs7693984	9.42134e-06	0.0423877	0.00134974	19.1273	TRUE
genus.Ruminococcus2.id.11374	Pneumonia || id:ieu-b-4976	ieu-b-4976	rs78120384	3.31185e-07	0.0108295	0.00396134	24.1807	TRUE
genus.Sellimonas.id.14369	Pneumonia || id:ieu-b-4976	ieu-b-4976	rs113379006	7.20777e-06	0.0652409	0.00654603	20.769	TRUE
genus.Sellimonas.id.14369	Pneumonia || id:ieu-b-4976	ieu-b-4976	rs13417181	7.61748e-07	0.738569	0.00792405	24.3214	TRUE
genus.Sellimonas.id.14369	Pneumonia || id:ieu-b-4976	ieu-b-4976	rs2016057	1.02698e-06	0.00243271	0.00759841	24.1336	TRUE
genus.Sellimonas.id.14369	Pneumonia || id:ieu-b-4976	ieu-b-4976	rs2187447	3.97806e-06	0.333737	0.0069804	21.2712	TRUE
genus.Sellimonas.id.14369	Pneumonia || id:ieu-b-4976	ieu-b-4976	rs2371572	4.46357e-07	0.205144	0.00810446	25.754	TRUE
genus.Sellimonas.id.14369	Pneumonia || id:ieu-b-4976	ieu-b-4976	rs41816	8.39372e-06	0.485536	0.00649729	20.6134	TRUE
genus.Sellimonas.id.14369	Pneumonia || id:ieu-b-4976	ieu-b-4976	rs4600608	4.94843e-06	0.79809	0.00663279	20.6522	TRUE
genus.Sellimonas.id.14369	Pneumonia || id:ieu-b-4976	ieu-b-4976	rs553697	6.12773e-06	0.156489	0.00670319	20.549	TRUE
genus.Sellimonas.id.14369	Pneumonia || id:ieu-b-4976	ieu-b-4976	rs56203279	3.71999e-06	0.394876	0.00669122	21.2328	TRUE
genus.Senegalimassilia.id.11160	Pneumonia || id:ieu-b-4976	ieu-b-4976	rs10036909	8.05438e-06	0.299919	0.00426843	21.4079	TRUE
genus.Senegalimassilia.id.11160	Pneumonia || id:ieu-b-4976	ieu-b-4976	rs11787826	2.63466e-06	0.438912	0.00325077	22.572	TRUE
genus.Senegalimassilia.id.11160	Pneumonia || id:ieu-b-4976	ieu-b-4976	rs2017373	9.50288e-06	0.936149	0.00281848	19.5618	TRUE
genus.Senegalimassilia.id.11160	Pneumonia || id:ieu-b-4976	ieu-b-4976	rs7225245	4.18017e-06	0.976411	0.00310786	21.5766	TRUE
genus.Slackia.id.825	Pneumonia || id:ieu-b-4976	ieu-b-4976	rs10409783	7.69592e-06	0.271867	0.00339873	20.2539	TRUE
genus.Slackia.id.825	Pneumonia || id:ieu-b-4976	ieu-b-4976	rs12440440	2.62872e-06	0.0821221	0.00368039	22.3893	TRUE
genus.Slackia.id.825	Pneumonia || id:ieu-b-4976	ieu-b-4976	rs16894137	2.71183e-06	0.695184	0.00358121	21.7837	TRUE
genus.Slackia.id.825	Pneumonia || id:ieu-b-4976	ieu-b-4976	rs35156985	8.05947e-06	0.0701908	0.00334343	20.0037	TRUE
genus.Slackia.id.825	Pneumonia || id:ieu-b-4976	ieu-b-4976	rs4492265	2.40925e-06	0.664569	0.00367014	22.3267	TRUE
genus.Slackia.id.825	Pneumonia || id:ieu-b-4976	ieu-b-4976	rs8901	6.06998e-07	0.150683	0.00411107	25.0201	TRUE
genus.Streptococcus.id.1853	Pneumonia || id:ieu-b-4976	ieu-b-4976	rs10028567	7.30343e-06	0.0813711	0.00141097	23.044	TRUE
genus.Streptococcus.id.1853	Pneumonia || id:ieu-b-4976	ieu-b-4976	rs10448310	3.30706e-06	0.627327	0.00131942	21.6433	TRUE
genus.Streptococcus.id.1853	Pneumonia || id:ieu-b-4976	ieu-b-4976	rs11110281	2.58314e-09	0.654345	0.00241296	36.5673	TRUE
genus.Streptococcus.id.1853	Pneumonia || id:ieu-b-4976	ieu-b-4976	rs11720390	3.59482e-06	0.0380321	0.00144407	22.0076	TRUE
genus.Streptococcus.id.1853	Pneumonia || id:ieu-b-4976	ieu-b-4976	rs11764382	1.28631e-06	0.675591	0.00142738	23.4211	TRUE
genus.Streptococcus.id.1853	Pneumonia || id:ieu-b-4976	ieu-b-4976	rs17708276	3.04096e-06	0.388039	0.00132836	21.6491	TRUE
genus.Streptococcus.id.1853	Pneumonia || id:ieu-b-4976	ieu-b-4976	rs1918540	2.44067e-06	0.0612675	0.0013211	21.6563	TRUE
genus.Streptococcus.id.1853	Pneumonia || id:ieu-b-4976	ieu-b-4976	rs2370083	9.75245e-06	0.585874	0.00118536	19.3146	TRUE
genus.Streptococcus.id.1853	Pneumonia || id:ieu-b-4976	ieu-b-4976	rs4968759	3.78116e-06	0.844805	0.00128781	21.1242	TRUE
genus.Streptococcus.id.1853	Pneumonia || id:ieu-b-4976	ieu-b-4976	rs57646748	5.4754e-06	0.987514	0.00128619	20.5245	TRUE
genus.Streptococcus.id.1853	Pneumonia || id:ieu-b-4976	ieu-b-4976	rs6806351	4.93869e-06	0.233996	0.00134515	21.5123	TRUE
genus.Streptococcus.id.1853	Pneumonia || id:ieu-b-4976	ieu-b-4976	rs71481756	6.51476e-06	0.499805	0.00137811	20.0433	TRUE
genus.Streptococcus.id.1853	Pneumonia || id:ieu-b-4976	ieu-b-4976	rs7916711	2.71702e-06	0.693375	0.00146295	22.4042	TRUE
genus.Streptococcus.id.1853	Pneumonia || id:ieu-b-4976	ieu-b-4976	rs9903102	4.17998e-06	0.374885	0.00127265	20.8751	TRUE
genus.Subdoligranulum.id.2070	Pneumonia || id:ieu-b-4976	ieu-b-4976	rs10065321	2.10155e-06	0.330396	0.00127777	22.5009	TRUE
genus.Subdoligranulum.id.2070	Pneumonia || id:ieu-b-4976	ieu-b-4976	rs10497836	8.37954e-06	0.793528	0.00110768	19.4912	TRUE
genus.Subdoligranulum.id.2070	Pneumonia || id:ieu-b-4976	ieu-b-4976	rs1667315	6.72143e-06	0.897592	0.00115722	20.3721	TRUE
genus.Subdoligranulum.id.2070	Pneumonia || id:ieu-b-4976	ieu-b-4976	rs2114677	2.71726e-06	0.529599	0.00130681	20.3659	TRUE
genus.Subdoligranulum.id.2070	Pneumonia || id:ieu-b-4976	ieu-b-4976	rs2171249	4.50556e-06	0.523051	0.00142516	20.947	TRUE
genus.Subdoligranulum.id.2070	Pneumonia || id:ieu-b-4976	ieu-b-4976	rs35940633	4.21698e-06	0.824298	0.00122571	21.5745	TRUE
genus.Subdoligranulum.id.2070	Pneumonia || id:ieu-b-4976	ieu-b-4976	rs3761728	3.86747e-06	0.198864	0.0011883	20.901	TRUE
genus.Subdoligranulum.id.2070	Pneumonia || id:ieu-b-4976	ieu-b-4976	rs4347804	2.18405e-06	0.370471	0.00497953	21.5692	TRUE
genus.Subdoligranulum.id.2070	Pneumonia || id:ieu-b-4976	ieu-b-4976	rs6555306	2.80664e-06	0.989088	0.00128905	22.7024	TRUE
genus.Subdoligranulum.id.2070	Pneumonia || id:ieu-b-4976	ieu-b-4976	rs75158211	7.52162e-06	0.296081	0.00119958	20.6132	TRUE
genus.Subdoligranulum.id.2070	Pneumonia || id:ieu-b-4976	ieu-b-4976	rs76528319	7.41394e-06	0.401748	0.00250562	21.2659	TRUE
genus.Sutterella.id.2896	Pneumonia || id:ieu-b-4976	ieu-b-4976	rs1145877	7.19949e-06	0.0266103	0.00154518	20.5037	TRUE
genus.Sutterella.id.2896	Pneumonia || id:ieu-b-4976	ieu-b-4976	rs11591622	6.49857e-06	0.0180293	0.00163806	20.6767	TRUE
genus.Sutterella.id.2896	Pneumonia || id:ieu-b-4976	ieu-b-4976	rs13173038	2.72984e-06	0.615024	0.00169044	22.4245	TRUE
genus.Sutterella.id.2896	Pneumonia || id:ieu-b-4976	ieu-b-4976	rs143438747	3.28021e-06	0.826438	0.00240369	22.5672	TRUE
genus.Sutterella.id.2896	Pneumonia || id:ieu-b-4976	ieu-b-4976	rs2050185	7.96955e-06	0.109264	0.00150418	19.9468	TRUE
genus.Sutterella.id.2896	Pneumonia || id:ieu-b-4976	ieu-b-4976	rs2321387	1.86519e-06	0.180864	0.00170805	22.6704	TRUE
genus.Sutterella.id.2896	Pneumonia || id:ieu-b-4976	ieu-b-4976	rs2613606	7.2023e-06	0.182851	0.00151663	20.1214	TRUE
genus.Sutterella.id.2896	Pneumonia || id:ieu-b-4976	ieu-b-4976	rs607327	6.6306e-06	0.115985	0.00151327	20.0797	TRUE
genus.Sutterella.id.2896	Pneumonia || id:ieu-b-4976	ieu-b-4976	rs62501473	5.51851e-06	0.513215	0.00168873	21.5846	TRUE
genus.Sutterella.id.2896	Pneumonia || id:ieu-b-4976	ieu-b-4976	rs7499539	2.35769e-06	0.882476	0.00167354	22.215	TRUE
genus.Sutterella.id.2896	Pneumonia || id:ieu-b-4976	ieu-b-4976	rs7638039	8.66397e-06	0.775584	0.0015188	20.1304	TRUE
genus.Sutterella.id.2896	Pneumonia || id:ieu-b-4976	ieu-b-4976	rs9350083	8.22778e-06	0.499303	0.0014773	19.6062	TRUE
genus.Terrisporobacter.id.11348	Pneumonia || id:ieu-b-4976	ieu-b-4976	rs1883097	4.15789e-07	0.798013	0.00558278	24.7864	TRUE
genus.Terrisporobacter.id.11348	Pneumonia || id:ieu-b-4976	ieu-b-4976	rs2569953	8.95009e-06	0.477108	0.00296287	19.7171	TRUE
genus.Terrisporobacter.id.11348	Pneumonia || id:ieu-b-4976	ieu-b-4976	rs2872237	3.97135e-06	0.266834	0.00322105	21.4246	TRUE
genus.Terrisporobacter.id.11348	Pneumonia || id:ieu-b-4976	ieu-b-4976	rs58405430	7.9371e-06	0.995144	0.00322438	19.9717	TRUE
genus.Terrisporobacter.id.11348	Pneumonia || id:ieu-b-4976	ieu-b-4976	rs7184125	8.48103e-06	0.219334	0.00315448	19.7146	TRUE
genus.Turicibacter.id.2162	Pneumonia || id:ieu-b-4976	ieu-b-4976	rs11054680	2.30977e-06	0.225802	0.00237951	21.2901	TRUE
genus.Turicibacter.id.2162	Pneumonia || id:ieu-b-4976	ieu-b-4976	rs11666533	7.37109e-06	0.194704	0.00244208	20.2063	TRUE
genus.Turicibacter.id.2162	Pneumonia || id:ieu-b-4976	ieu-b-4976	rs12603364	8.66598e-07	0.612215	0.00269898	24.1428	TRUE
genus.Turicibacter.id.2162	Pneumonia || id:ieu-b-4976	ieu-b-4976	rs149744580	7.00965e-08	0.127319	0.00341628	28.9905	TRUE
genus.Turicibacter.id.2162	Pneumonia || id:ieu-b-4976	ieu-b-4976	rs2834977	3.95588e-06	0.171347	0.00236953	21.2435	TRUE
genus.Turicibacter.id.2162	Pneumonia || id:ieu-b-4976	ieu-b-4976	rs2952020	5.63308e-06	0.616748	0.00233741	20.9618	TRUE
genus.Turicibacter.id.2162	Pneumonia || id:ieu-b-4976	ieu-b-4976	rs3734633	5.31914e-06	0.303147	0.00235064	20.3197	TRUE
genus.Turicibacter.id.2162	Pneumonia || id:ieu-b-4976	ieu-b-4976	rs4869133	2.55369e-06	0.334642	0.00281024	23.2611	TRUE
genus.Turicibacter.id.2162	Pneumonia || id:ieu-b-4976	ieu-b-4976	rs55756211	2.80533e-06	0.348123	0.00255147	22.8659	TRUE
genus.Tyzzerella3.id.11335	Pneumonia || id:ieu-b-4976	ieu-b-4976	rs10898797	8.85446e-06	0.611129	0.00367127	19.8426	TRUE
genus.Tyzzerella3.id.11335	Pneumonia || id:ieu-b-4976	ieu-b-4976	rs112102233	6.17669e-06	0.9673	0.00529261	20.5116	TRUE
genus.Tyzzerella3.id.11335	Pneumonia || id:ieu-b-4976	ieu-b-4976	rs1232220	7.90792e-06	0.864344	0.00406982	20.4241	TRUE
genus.Tyzzerella3.id.11335	Pneumonia || id:ieu-b-4976	ieu-b-4976	rs17706273	5.87816e-07	0.160284	0.00481624	26.0997	TRUE
genus.Tyzzerella3.id.11335	Pneumonia || id:ieu-b-4976	ieu-b-4976	rs191093	6.76393e-06	0.208033	0.00436417	20.2465	TRUE
genus.Tyzzerella3.id.11335	Pneumonia || id:ieu-b-4976	ieu-b-4976	rs4904512	3.09269e-06	0.0158234	0.00404314	21.8972	TRUE
genus.Tyzzerella3.id.11335	Pneumonia || id:ieu-b-4976	ieu-b-4976	rs55799124	1.3355e-06	0.758047	0.00426515	22.9591	TRUE
genus.Tyzzerella3.id.11335	Pneumonia || id:ieu-b-4976	ieu-b-4976	rs67476743	3.74049e-09	0.603518	0.00710688	35.4022	TRUE
genus.Tyzzerella3.id.11335	Pneumonia || id:ieu-b-4976	ieu-b-4976	rs6920448	4.15376e-06	0.038384	0.00424017	21.3252	TRUE
genus.Tyzzerella3.id.11335	Pneumonia || id:ieu-b-4976	ieu-b-4976	rs7019909	1.7612e-06	0.516294	0.00421519	22.833	TRUE
genus.Tyzzerella3.id.11335	Pneumonia || id:ieu-b-4976	ieu-b-4976	rs7333521	4.87602e-06	0.907419	0.00479996	20.8985	TRUE
genus.Tyzzerella3.id.11335	Pneumonia || id:ieu-b-4976	ieu-b-4976	rs75091807	1.70674e-06	0.432878	0.0050211	23.3095	TRUE
genus.Tyzzerella3.id.11335	Pneumonia || id:ieu-b-4976	ieu-b-4976	rs7561370	1.51605e-06	0.410472	0.00388525	21.0388	TRUE
genus.Veillonella.id.2198	Pneumonia || id:ieu-b-4976	ieu-b-4976	rs1882878	2.98089e-06	0.617773	0.0023656	22.0049	TRUE
genus.Veillonella.id.2198	Pneumonia || id:ieu-b-4976	ieu-b-4976	rs2013594	3.42129e-06	0.0456857	0.00231894	21.5721	TRUE
genus.Veillonella.id.2198	Pneumonia || id:ieu-b-4976	ieu-b-4976	rs55807413	5.51435e-06	0.0911822	0.00236369	20.3949	TRUE
genus.Veillonella.id.2198	Pneumonia || id:ieu-b-4976	ieu-b-4976	rs62376424	3.65453e-06	0.797484	0.00240926	21.7284	TRUE
genus.Veillonella.id.2198	Pneumonia || id:ieu-b-4976	ieu-b-4976	rs6656807	5.49694e-06	0.368208	0.0023121	20.8502	TRUE
genus.Veillonella.id.2198	Pneumonia || id:ieu-b-4976	ieu-b-4976	rs7359080	7.39902e-06	0.541005	0.00320472	19.8913	TRUE
genus.Veillonella.id.2198	Pneumonia || id:ieu-b-4976	ieu-b-4976	rs742016	4.65692e-06	0.621987	0.00227281	21.1329	TRUE
genus.Victivallis.id.2256	Pneumonia || id:ieu-b-4976	ieu-b-4976	rs11899949	2.7671e-06	0.491978	0.00681057	22.3273	TRUE
genus.Victivallis.id.2256	Pneumonia || id:ieu-b-4976	ieu-b-4976	rs12512543	2.5413e-06	0.719442	0.0069349	22.605	TRUE
genus.Victivallis.id.2256	Pneumonia || id:ieu-b-4976	ieu-b-4976	rs173120	7.65253e-06	0.0488596	0.00647679	21.2585	TRUE
genus.Victivallis.id.2256	Pneumonia || id:ieu-b-4976	ieu-b-4976	rs1882775	8.72833e-06	0.87412	0.00596445	19.5368	TRUE
genus.Victivallis.id.2256	Pneumonia || id:ieu-b-4976	ieu-b-4976	rs2546432	9.93269e-06	0.621053	0.0059951	19.686	TRUE
genus.Victivallis.id.2256	Pneumonia || id:ieu-b-4976	ieu-b-4976	rs342302	8.15946e-06	0.373757	0.0057487	18.8665	TRUE
genus.Victivallis.id.2256	Pneumonia || id:ieu-b-4976	ieu-b-4976	rs4764863	8.2222e-07	0.90175	0.00741755	24.3918	TRUE
genus.Victivallis.id.2256	Pneumonia || id:ieu-b-4976	ieu-b-4976	rs4895919	2.75199e-06	0.616953	0.00681034	22.2991	TRUE
genus.Victivallis.id.2256	Pneumonia || id:ieu-b-4976	ieu-b-4976	rs56349194	6.25748e-07	0.0182402	0.00768144	25.2663	TRUE
genus.Victivallis.id.2256	Pneumonia || id:ieu-b-4976	ieu-b-4976	rs911666	7.65252e-06	0.688071	0.00617673	20.2924	TRUE
order.Actinomycetales.id.420	Pneumonia || id:ieu-b-4976	ieu-b-4976	rs2889192	3.96723e-06	0.253403	0.00265848	20.5489	TRUE
order.Actinomycetales.id.420	Pneumonia || id:ieu-b-4976	ieu-b-4976	rs34583783	5.53884e-06	0.941172	0.00283314	21.9027	TRUE
order.Actinomycetales.id.420	Pneumonia || id:ieu-b-4976	ieu-b-4976	rs35011108	1.87658e-06	0.206007	0.00629259	22.9741	TRUE
order.Actinomycetales.id.420	Pneumonia || id:ieu-b-4976	ieu-b-4976	rs4073240	5.67895e-06	0.385343	0.00268099	20.7233	TRUE
order.Actinomycetales.id.420	Pneumonia || id:ieu-b-4976	ieu-b-4976	rs58484246	6.67477e-06	0.574274	0.00260411	20.1275	TRUE
order.Bacillales.id.1674	Pneumonia || id:ieu-b-4976	ieu-b-4976	rs10233278	3.50803e-06	0.160032	0.00671757	21.8918	TRUE
order.Bacillales.id.1674	Pneumonia || id:ieu-b-4976	ieu-b-4976	rs10410917	5.57348e-06	0.197366	0.00645675	21.0363	TRUE
order.Bacillales.id.1674	Pneumonia || id:ieu-b-4976	ieu-b-4976	rs11034576	8.85974e-06	0.708884	0.0066537	20.5905	TRUE
order.Bacillales.id.1674	Pneumonia || id:ieu-b-4976	ieu-b-4976	rs11207728	5.73457e-06	0.424841	0.00638219	20.7918	TRUE
order.Bacillales.id.1674	Pneumonia || id:ieu-b-4976	ieu-b-4976	rs11844714	5.06212e-06	0.746946	0.00613816	19.992	TRUE
order.Bacillales.id.1674	Pneumonia || id:ieu-b-4976	ieu-b-4976	rs1287018	9.87091e-06	0.584131	0.0060541	19.5216	TRUE
order.Bacillales.id.1674	Pneumonia || id:ieu-b-4976	ieu-b-4976	rs4617108	1.97506e-06	0.0575771	0.00736427	22.3754	TRUE
order.Bacillales.id.1674	Pneumonia || id:ieu-b-4976	ieu-b-4976	rs62640857	4.49259e-06	0.363595	0.00633339	20.6064	TRUE
order.Bacillales.id.1674	Pneumonia || id:ieu-b-4976	ieu-b-4976	rs74420793	3.07323e-06	0.695357	0.00697078	21.5856	TRUE
order.Bacteroidales.id.913	Pneumonia || id:ieu-b-4976	ieu-b-4976	rs11146701	7.08228e-06	0.235559	0.00110668	20.1839	TRUE
order.Bacteroidales.id.913	Pneumonia || id:ieu-b-4976	ieu-b-4976	rs111845179	9.23988e-07	0.338243	0.00140359	23.0386	TRUE
order.Bacteroidales.id.913	Pneumonia || id:ieu-b-4976	ieu-b-4976	rs17343978	8.35928e-06	0.323366	0.00114773	21.0645	TRUE
order.Bacteroidales.id.913	Pneumonia || id:ieu-b-4976	ieu-b-4976	rs2032750	1.91509e-06	0.37821	0.00126746	22.6542	TRUE
order.Bacteroidales.id.913	Pneumonia || id:ieu-b-4976	ieu-b-4976	rs4146051	8.76426e-06	0.246417	0.00167719	19.1017	TRUE
order.Bacteroidales.id.913	Pneumonia || id:ieu-b-4976	ieu-b-4976	rs4916508	8.47116e-06	0.0389951	0.00107074	19.6392	TRUE
order.Bacteroidales.id.913	Pneumonia || id:ieu-b-4976	ieu-b-4976	rs55773148	3.89585e-07	0.763627	0.00231565	26.3366	TRUE
order.Bacteroidales.id.913	Pneumonia || id:ieu-b-4976	ieu-b-4976	rs62531359	9.08665e-06	0.919121	0.00104357	19.136	TRUE
order.Bacteroidales.id.913	Pneumonia || id:ieu-b-4976	ieu-b-4976	rs62575403	7.06129e-06	0.859734	0.00209157	20.2595	TRUE
order.Bacteroidales.id.913	Pneumonia || id:ieu-b-4976	ieu-b-4976	rs72706335	7.65519e-06	0.320488	0.00529119	20.3039	TRUE
order.Bacteroidales.id.913	Pneumonia || id:ieu-b-4976	ieu-b-4976	rs73975615	1.21616e-06	0.0267165	0.00648718	21.8609	TRUE
order.Bacteroidales.id.913	Pneumonia || id:ieu-b-4976	ieu-b-4976	rs7631304	8.36781e-07	0.85752	0.00128504	23.5876	TRUE
order.Bacteroidales.id.913	Pneumonia || id:ieu-b-4976	ieu-b-4976	rs79585701	9.98589e-06	0.123214	0.00101823	18.6851	TRUE
order.Bacteroidales.id.913	Pneumonia || id:ieu-b-4976	ieu-b-4976	rs929878	4.73377e-06	0.315713	0.00110994	20.3701	TRUE
order.Bifidobacteriales.id.432	Pneumonia || id:ieu-b-4976	ieu-b-4976	rs10831953	9.94742e-06	0.90975	0.00126352	18.8668	TRUE
order.Bifidobacteriales.id.432	Pneumonia || id:ieu-b-4976	ieu-b-4976	rs12446429	8.52886e-06	0.958352	0.00128618	18.0374	TRUE
order.Bifidobacteriales.id.432	Pneumonia || id:ieu-b-4976	ieu-b-4976	rs13020688	1.57375e-06	0.101384	0.00154457	22.8841	TRUE
order.Bifidobacteriales.id.432	Pneumonia || id:ieu-b-4976	ieu-b-4976	rs182549	5.942e-20	0.050328	0.0056913	85.3602	TRUE
order.Bifidobacteriales.id.432	Pneumonia || id:ieu-b-4976	ieu-b-4976	rs4957061	1.1517e-06	0.447148	0.00160347	23.7582	TRUE
order.Bifidobacteriales.id.432	Pneumonia || id:ieu-b-4976	ieu-b-4976	rs540489	5.36811e-06	0.956295	0.00142475	20.9538	TRUE
order.Bifidobacteriales.id.432	Pneumonia || id:ieu-b-4976	ieu-b-4976	rs55888705	8.66208e-06	0.327525	0.00132662	19.8088	TRUE
order.Bifidobacteriales.id.432	Pneumonia || id:ieu-b-4976	ieu-b-4976	rs6899771	7.27995e-06	0.606403	0.00143719	20.3626	TRUE
order.Bifidobacteriales.id.432	Pneumonia || id:ieu-b-4976	ieu-b-4976	rs7174549	6.8678e-06	0.0921446	0.00131171	19.5872	TRUE
order.Bifidobacteriales.id.432	Pneumonia || id:ieu-b-4976	ieu-b-4976	rs7322849	1.74032e-08	0.0103622	0.00202874	30.3161	TRUE
order.Bifidobacteriales.id.432	Pneumonia || id:ieu-b-4976	ieu-b-4976	rs73797465	4.8495e-06	0.743784	0.0013806	20.4514	TRUE
order.Bifidobacteriales.id.432	Pneumonia || id:ieu-b-4976	ieu-b-4976	rs857444	3.82492e-06	0.15341	0.00141112	21.0723	TRUE
order.Burkholderiales.id.2874	Pneumonia || id:ieu-b-4976	ieu-b-4976	rs1511453	8.00097e-06	0.0396242	0.00122305	20.854	TRUE
order.Burkholderiales.id.2874	Pneumonia || id:ieu-b-4976	ieu-b-4976	rs1928341	4.51508e-06	0.293852	0.00123174	21.0812	TRUE
order.Burkholderiales.id.2874	Pneumonia || id:ieu-b-4976	ieu-b-4976	rs2321387	3.25787e-06	0.180864	0.00125796	21.5294	TRUE
order.Burkholderiales.id.2874	Pneumonia || id:ieu-b-4976	ieu-b-4976	rs2613606	4.13357e-06	0.182851	0.00122152	20.9013	TRUE
order.Burkholderiales.id.2874	Pneumonia || id:ieu-b-4976	ieu-b-4976	rs4033856	5.66823e-07	0.588525	0.00155521	24.7586	TRUE
order.Burkholderiales.id.2874	Pneumonia || id:ieu-b-4976	ieu-b-4976	rs6087811	2.88374e-07	0.450662	0.00161546	26.1044	TRUE
order.Burkholderiales.id.2874	Pneumonia || id:ieu-b-4976	ieu-b-4976	rs62191117	2.79099e-07	0.825664	0.00154985	26.3464	TRUE
order.Burkholderiales.id.2874	Pneumonia || id:ieu-b-4976	ieu-b-4976	rs62395635	2.90228e-06	0.12757	0.00143342	21.6183	TRUE
order.Burkholderiales.id.2874	Pneumonia || id:ieu-b-4976	ieu-b-4976	rs75242906	9.74519e-06	0.527399	0.00171527	18.4948	TRUE
order.Burkholderiales.id.2874	Pneumonia || id:ieu-b-4976	ieu-b-4976	rs7638039	4.83593e-06	0.775584	0.00122914	21.0146	TRUE
order.Burkholderiales.id.2874	Pneumonia || id:ieu-b-4976	ieu-b-4976	rs9964679	6.05981e-06	0.452887	0.0012171	20.8316	TRUE
order.Clostridiales.id.1863	Pneumonia || id:ieu-b-4976	ieu-b-4976	rs10774377	3.80899e-06	0.510965	0.00114977	21.0972	TRUE
order.Clostridiales.id.1863	Pneumonia || id:ieu-b-4976	ieu-b-4976	rs112334273	4.07257e-07	0.847775	0.00138063	25.1829	TRUE
order.Clostridiales.id.1863	Pneumonia || id:ieu-b-4976	ieu-b-4976	rs13105690	9.36806e-06	0.522498	0.00108489	19.9164	TRUE
order.Clostridiales.id.1863	Pneumonia || id:ieu-b-4976	ieu-b-4976	rs13179700	3.52111e-06	0.923368	0.00118446	21.744	TRUE
order.Clostridiales.id.1863	Pneumonia || id:ieu-b-4976	ieu-b-4976	rs1842454	9.91744e-06	0.400042	0.000992932	18.2265	TRUE
order.Clostridiales.id.1863	Pneumonia || id:ieu-b-4976	ieu-b-4976	rs2273429	4.16871e-06	0.285066	0.00122535	22.4944	TRUE
order.Clostridiales.id.1863	Pneumonia || id:ieu-b-4976	ieu-b-4976	rs290772	9.99759e-06	0.0780064	0.00107437	18.4205	TRUE
order.Clostridiales.id.1863	Pneumonia || id:ieu-b-4976	ieu-b-4976	rs6442336	9.62568e-06	0.755024	0.00106025	19.456	TRUE
order.Clostridiales.id.1863	Pneumonia || id:ieu-b-4976	ieu-b-4976	rs6814436	9.06288e-07	0.328729	0.0013179	24.1942	TRUE
order.Clostridiales.id.1863	Pneumonia || id:ieu-b-4976	ieu-b-4976	rs6815608	3.71989e-07	0.245969	0.00145403	24.3598	TRUE
order.Clostridiales.id.1863	Pneumonia || id:ieu-b-4976	ieu-b-4976	rs72738886	8.41577e-06	0.502175	0.00121837	20.6546	TRUE
order.Clostridiales.id.1863	Pneumonia || id:ieu-b-4976	ieu-b-4976	rs72915163	1.39104e-06	0.690413	0.00126308	23.1626	TRUE
order.Clostridiales.id.1863	Pneumonia || id:ieu-b-4976	ieu-b-4976	rs76767978	8.17561e-06	0.572165	0.00109225	20.0395	TRUE
order.Coriobacteriales.id.810	Pneumonia || id:ieu-b-4976	ieu-b-4976	rs11073596	8.14449e-06	0.651402	0.00113478	19.9096	TRUE
order.Coriobacteriales.id.810	Pneumonia || id:ieu-b-4976	ieu-b-4976	rs11250875	4.82844e-06	0.500328	0.00121534	21.5232	TRUE
order.Coriobacteriales.id.810	Pneumonia || id:ieu-b-4976	ieu-b-4976	rs11656361	8.02017e-06	0.778624	0.0011624	19.3915	TRUE
order.Coriobacteriales.id.810	Pneumonia || id:ieu-b-4976	ieu-b-4976	rs12974142	8.51232e-06	0.905232	0.00113949	19.8623	TRUE
order.Coriobacteriales.id.810	Pneumonia || id:ieu-b-4976	ieu-b-4976	rs13307134	7.79931e-06	0.170362	0.00114388	20.0695	TRUE
order.Coriobacteriales.id.810	Pneumonia || id:ieu-b-4976	ieu-b-4976	rs1397793	9.77381e-06	0.526543	0.00112166	19.6792	TRUE
order.Coriobacteriales.id.810	Pneumonia || id:ieu-b-4976	ieu-b-4976	rs1816223	4.84114e-06	0.954781	0.00116623	20.65	TRUE
order.Coriobacteriales.id.810	Pneumonia || id:ieu-b-4976	ieu-b-4976	rs2442778	9.02703e-06	0.252778	0.00150249	20.2689	TRUE
order.Coriobacteriales.id.810	Pneumonia || id:ieu-b-4976	ieu-b-4976	rs3025411	8.26912e-06	0.768863	0.00124698	19.5632	TRUE
order.Coriobacteriales.id.810	Pneumonia || id:ieu-b-4976	ieu-b-4976	rs34739816	3.88358e-06	0.622372	0.00129972	21.5917	TRUE
order.Coriobacteriales.id.810	Pneumonia || id:ieu-b-4976	ieu-b-4976	rs67561917	5.39129e-06	0.0389897	0.00123808	21.4838	TRUE
order.Coriobacteriales.id.810	Pneumonia || id:ieu-b-4976	ieu-b-4976	rs719099	5.43317e-07	0.649089	0.00140904	24.954	TRUE
order.Coriobacteriales.id.810	Pneumonia || id:ieu-b-4976	ieu-b-4976	rs8010111	6.89624e-06	0.947741	0.00126919	20.3253	TRUE
order.Desulfovibrionales.id.3156	Pneumonia || id:ieu-b-4976	ieu-b-4976	rs112381107	3.21653e-06	0.707949	0.004722	21.1268	TRUE
order.Desulfovibrionales.id.3156	Pneumonia || id:ieu-b-4976	ieu-b-4976	rs11599763	2.60698e-06	0.023452	0.00147067	22.3017	TRUE
order.Desulfovibrionales.id.3156	Pneumonia || id:ieu-b-4976	ieu-b-4976	rs17791387	2.25294e-06	0.302799	0.00147385	22.2068	TRUE
order.Desulfovibrionales.id.3156	Pneumonia || id:ieu-b-4976	ieu-b-4976	rs186073	8.74432e-06	0.482605	0.00134117	19.9283	TRUE
order.Desulfovibrionales.id.3156	Pneumonia || id:ieu-b-4976	ieu-b-4976	rs2692012	2.27021e-06	0.768454	0.00149577	19.5939	TRUE
order.Desulfovibrionales.id.3156	Pneumonia || id:ieu-b-4976	ieu-b-4976	rs2838334	4.16791e-06	0.101165	0.00138361	20.9796	TRUE
order.Desulfovibrionales.id.3156	Pneumonia || id:ieu-b-4976	ieu-b-4976	rs3935584	7.1974e-06	0.953119	0.00135404	20.5279	TRUE
order.Desulfovibrionales.id.3156	Pneumonia || id:ieu-b-4976	ieu-b-4976	rs4506934	2.42998e-06	0.525707	0.00148851	22.413	TRUE
order.Desulfovibrionales.id.3156	Pneumonia || id:ieu-b-4976	ieu-b-4976	rs6058181	2.5277e-07	0.642148	0.00168059	25.3759	TRUE
order.Desulfovibrionales.id.3156	Pneumonia || id:ieu-b-4976	ieu-b-4976	rs62020470	7.50981e-06	0.652501	0.00129474	19.6303	TRUE
order.Desulfovibrionales.id.3156	Pneumonia || id:ieu-b-4976	ieu-b-4976	rs72647048	9.00294e-06	0.362858	0.0013476	20.4328	TRUE
order.Desulfovibrionales.id.3156	Pneumonia || id:ieu-b-4976	ieu-b-4976	rs9928243	3.96636e-06	0.18961	0.00140974	21.3751	TRUE
order.Enterobacteriales.id.3468	Pneumonia || id:ieu-b-4976	ieu-b-4976	rs11026530	9.42684e-06	0.417577	0.00144179	19.4678	TRUE
order.Enterobacteriales.id.3468	Pneumonia || id:ieu-b-4976	ieu-b-4976	rs2374342	4.51618e-06	0.799374	0.00156913	21.3345	TRUE
order.Enterobacteriales.id.3468	Pneumonia || id:ieu-b-4976	ieu-b-4976	rs35673018	7.63109e-06	0.588287	0.00147261	19.65	TRUE
order.Enterobacteriales.id.3468	Pneumonia || id:ieu-b-4976	ieu-b-4976	rs504442	5.17092e-06	0.616554	0.00145082	19.7249	TRUE
order.Enterobacteriales.id.3468	Pneumonia || id:ieu-b-4976	ieu-b-4976	rs62210023	3.13163e-06	0.207827	0.00160616	21.739	TRUE
order.Enterobacteriales.id.3468	Pneumonia || id:ieu-b-4976	ieu-b-4976	rs79757635	9.31857e-06	0.0729978	0.00145957	19.6117	TRUE
order.Erysipelotrichales.id.2148	Pneumonia || id:ieu-b-4976	ieu-b-4976	rs1074800	6.14583e-06	0.803193	0.00114877	20.4567	TRUE
order.Erysipelotrichales.id.2148	Pneumonia || id:ieu-b-4976	ieu-b-4976	rs10781552	2.33114e-06	0.236488	0.00127068	22.6304	TRUE
order.Erysipelotrichales.id.2148	Pneumonia || id:ieu-b-4976	ieu-b-4976	rs17530232	2.79123e-06	0.698372	0.00126433	21.0397	TRUE
order.Erysipelotrichales.id.2148	Pneumonia || id:ieu-b-4976	ieu-b-4976	rs1884466	9.52701e-06	0.0882694	0.00108423	19.7576	TRUE
order.Erysipelotrichales.id.2148	Pneumonia || id:ieu-b-4976	ieu-b-4976	rs2300774	8.95466e-07	0.638309	0.00132092	24.0911	TRUE
order.Erysipelotrichales.id.2148	Pneumonia || id:ieu-b-4976	ieu-b-4976	rs290833	8.029e-06	0.22011	0.0011198	19.9402	TRUE
order.Erysipelotrichales.id.2148	Pneumonia || id:ieu-b-4976	ieu-b-4976	rs35161940	1.8451e-06	0.0812007	0.00126771	23.1157	TRUE
order.Erysipelotrichales.id.2148	Pneumonia || id:ieu-b-4976	ieu-b-4976	rs4078432	4.23104e-06	0.0138928	0.00116359	20.7209	TRUE
order.Erysipelotrichales.id.2148	Pneumonia || id:ieu-b-4976	ieu-b-4976	rs56970041	5.40344e-06	0.686921	0.001063	19.3832	TRUE
order.Erysipelotrichales.id.2148	Pneumonia || id:ieu-b-4976	ieu-b-4976	rs62504403	1.12265e-07	0.983057	0.00166794	28.3673	TRUE
order.Erysipelotrichales.id.2148	Pneumonia || id:ieu-b-4976	ieu-b-4976	rs7234058	9.12341e-07	0.670002	0.00140515	23.741	TRUE
order.Erysipelotrichales.id.2148	Pneumonia || id:ieu-b-4976	ieu-b-4976	rs7826267	9.28449e-06	0.933826	0.00100859	17.753	TRUE
order.Erysipelotrichales.id.2148	Pneumonia || id:ieu-b-4976	ieu-b-4976	rs8003149	4.08475e-06	0.373199	0.00116526	21.2454	TRUE
order.Gastranaerophilales.id.1591	Pneumonia || id:ieu-b-4976	ieu-b-4976	rs11150282	7.36053e-07	0.522266	0.00421709	24.8253	TRUE
order.Gastranaerophilales.id.1591	Pneumonia || id:ieu-b-4976	ieu-b-4976	rs113884518	7.73987e-06	0.779222	0.00459008	20.437	TRUE
order.Gastranaerophilales.id.1591	Pneumonia || id:ieu-b-4976	ieu-b-4976	rs28678345	8.05953e-06	0.412717	0.00471334	20.4249	TRUE
order.Gastranaerophilales.id.1591	Pneumonia || id:ieu-b-4976	ieu-b-4976	rs367480	7.52418e-06	0.797393	0.00347327	20.4801	TRUE
order.Gastranaerophilales.id.1591	Pneumonia || id:ieu-b-4976	ieu-b-4976	rs4129395	1.21742e-06	0.382402	0.00403713	23.8183	TRUE
order.Gastranaerophilales.id.1591	Pneumonia || id:ieu-b-4976	ieu-b-4976	rs789069	6.50003e-06	0.739159	0.00334905	19.7182	TRUE
order.Gastranaerophilales.id.1591	Pneumonia || id:ieu-b-4976	ieu-b-4976	rs79790072	3.5381e-06	0.310159	0.00520318	21.4551	TRUE
order.Gastranaerophilales.id.1591	Pneumonia || id:ieu-b-4976	ieu-b-4976	rs8028558	9.78236e-06	0.722682	0.00332553	19.596	TRUE
order.Gastranaerophilales.id.1591	Pneumonia || id:ieu-b-4976	ieu-b-4976	rs9864379	4.65873e-08	0.411675	0.0051854	30.0549	TRUE
order.Lactobacillales.id.1800	Pneumonia || id:ieu-b-4976	ieu-b-4976	rs11110282	3.95665e-06	0.661423	0.00138254	22.0875	TRUE
order.Lactobacillales.id.1800	Pneumonia || id:ieu-b-4976	ieu-b-4976	rs11627423	5.08753e-06	0.425511	0.00119663	20.6941	TRUE
order.Lactobacillales.id.1800	Pneumonia || id:ieu-b-4976	ieu-b-4976	rs11730038	5.09746e-06	0.436495	0.00127074	22.0029	TRUE
order.Lactobacillales.id.1800	Pneumonia || id:ieu-b-4976	ieu-b-4976	rs12797734	7.76523e-06	0.91995	0.00119942	20.196	TRUE
order.Lactobacillales.id.1800	Pneumonia || id:ieu-b-4976	ieu-b-4976	rs1595463	7.44354e-06	0.149785	0.00112416	19.4406	TRUE
order.Lactobacillales.id.1800	Pneumonia || id:ieu-b-4976	ieu-b-4976	rs2370083	8.33495e-06	0.585874	0.00115108	19.7995	TRUE
order.Lactobacillales.id.1800	Pneumonia || id:ieu-b-4976	ieu-b-4976	rs2952251	3.36461e-07	0.806608	0.00148428	25.6805	TRUE
order.Lactobacillales.id.1800	Pneumonia || id:ieu-b-4976	ieu-b-4976	rs34989881	4.09354e-06	0.542058	0.00163817	21.1982	TRUE
order.Lactobacillales.id.1800	Pneumonia || id:ieu-b-4976	ieu-b-4976	rs35344081	4.16066e-07	0.566349	0.00146936	25.4427	TRUE
order.Lactobacillales.id.1800	Pneumonia || id:ieu-b-4976	ieu-b-4976	rs4028634	1.34806e-06	0.0573812	0.0013528	23.4257	TRUE
order.Lactobacillales.id.1800	Pneumonia || id:ieu-b-4976	ieu-b-4976	rs57872228	2.58252e-06	0.681097	0.00126672	21.9306	TRUE
order.Lactobacillales.id.1800	Pneumonia || id:ieu-b-4976	ieu-b-4976	rs74663707	8.39558e-06	0.444166	0.00121784	19.1348	TRUE
order.Lactobacillales.id.1800	Pneumonia || id:ieu-b-4976	ieu-b-4976	rs77558518	1.67435e-06	0.188462	0.00143815	22.6921	TRUE
order.Lactobacillales.id.1800	Pneumonia || id:ieu-b-4976	ieu-b-4976	rs78938557	2.31087e-06	0.379046	0.00134531	20.409	TRUE
order.Lactobacillales.id.1800	Pneumonia || id:ieu-b-4976	ieu-b-4976	rs9581006	1.76596e-06	0.765096	0.00545374	23.152	TRUE
order.Methanobacteriales.id.120	Pneumonia || id:ieu-b-4976	ieu-b-4976	rs10202904	3.0143e-07	0.0049553	0.00719054	26.747	TRUE
order.Methanobacteriales.id.120	Pneumonia || id:ieu-b-4976	ieu-b-4976	rs10424197	9.27887e-06	0.270684	0.00543558	20.1997	TRUE
order.Methanobacteriales.id.120	Pneumonia || id:ieu-b-4976	ieu-b-4976	rs4257531	7.44344e-06	0.378875	0.00638397	20.303	TRUE
order.Methanobacteriales.id.120	Pneumonia || id:ieu-b-4976	ieu-b-4976	rs56131665	6.17992e-06	0.169263	0.00575311	20.6574	TRUE
order.Methanobacteriales.id.120	Pneumonia || id:ieu-b-4976	ieu-b-4976	rs6508769	8.22529e-06	0.860844	0.00594705	19.8444	TRUE
order.Methanobacteriales.id.120	Pneumonia || id:ieu-b-4976	ieu-b-4976	rs6776814	1.63062e-06	0.0995314	0.00688948	23.4688	TRUE
order.Methanobacteriales.id.120	Pneumonia || id:ieu-b-4976	ieu-b-4976	rs73068003	8.44583e-06	0.50669	0.0054432	20.1953	TRUE
order.Methanobacteriales.id.120	Pneumonia || id:ieu-b-4976	ieu-b-4976	rs73457410	1.40855e-06	0.794896	0.0069034	24.3021	TRUE
order.Methanobacteriales.id.120	Pneumonia || id:ieu-b-4976	ieu-b-4976	rs75208022	5.92103e-06	0.222902	0.00673465	21.7038	TRUE
order.Methanobacteriales.id.120	Pneumonia || id:ieu-b-4976	ieu-b-4976	rs894996	1.87557e-06	0.142401	0.00647634	23.3364	TRUE
order.MollicutesRF9.id.11579	Pneumonia || id:ieu-b-4976	ieu-b-4976	rs11779863	6.68845e-06	0.766228	0.00194209	20.1417	TRUE
order.MollicutesRF9.id.11579	Pneumonia || id:ieu-b-4976	ieu-b-4976	rs12566890	8.11201e-06	0.0270128	0.00175686	18.1926	TRUE
order.MollicutesRF9.id.11579	Pneumonia || id:ieu-b-4976	ieu-b-4976	rs13100746	7.28846e-06	0.762363	0.00193222	20.0507	TRUE
order.MollicutesRF9.id.11579	Pneumonia || id:ieu-b-4976	ieu-b-4976	rs3932485	9.92857e-06	0.926742	0.00188379	19.5472	TRUE
order.MollicutesRF9.id.11579	Pneumonia || id:ieu-b-4976	ieu-b-4976	rs515984	6.61366e-06	0.895512	0.00203062	21.0739	TRUE
order.MollicutesRF9.id.11579	Pneumonia || id:ieu-b-4976	ieu-b-4976	rs638542	5.17285e-06	0.650197	0.00202239	20.2001	TRUE
order.MollicutesRF9.id.11579	Pneumonia || id:ieu-b-4976	ieu-b-4976	rs74603314	2.27641e-06	0.663479	0.00547612	22.1958	TRUE
order.MollicutesRF9.id.11579	Pneumonia || id:ieu-b-4976	ieu-b-4976	rs76373661	5.15941e-06	0.440219	0.00192882	20.0154	TRUE
order.MollicutesRF9.id.11579	Pneumonia || id:ieu-b-4976	ieu-b-4976	rs7706512	2.27207e-06	0.0878719	0.00215496	22.3672	TRUE
order.MollicutesRF9.id.11579	Pneumonia || id:ieu-b-4976	ieu-b-4976	rs7801843	9.46882e-06	0.295562	0.0019253	19.9788	TRUE
order.MollicutesRF9.id.11579	Pneumonia || id:ieu-b-4976	ieu-b-4976	rs7853673	6.7325e-06	0.79146	0.00192106	19.9348	TRUE
order.MollicutesRF9.id.11579	Pneumonia || id:ieu-b-4976	ieu-b-4976	rs949341	7.73282e-06	0.234337	0.00191738	19.8888	TRUE
order.NB1n.id.3953	Pneumonia || id:ieu-b-4976	ieu-b-4976	rs11251024	6.62801e-07	0.648393	0.00494979	25.3944	TRUE
order.NB1n.id.3953	Pneumonia || id:ieu-b-4976	ieu-b-4976	rs11606187	3.30586e-06	0.525023	0.00437753	22.4236	TRUE
order.NB1n.id.3953	Pneumonia || id:ieu-b-4976	ieu-b-4976	rs13385922	3.96829e-06	0.0680597	0.00415631	21.3024	TRUE
order.NB1n.id.3953	Pneumonia || id:ieu-b-4976	ieu-b-4976	rs166849	7.73898e-06	0.772615	0.00395793	20.2855	TRUE
order.NB1n.id.3953	Pneumonia || id:ieu-b-4976	ieu-b-4976	rs2172426	3.17425e-07	0.0174084	0.00514072	26.3376	TRUE
order.NB1n.id.3953	Pneumonia || id:ieu-b-4976	ieu-b-4976	rs267959	2.61993e-06	0.978408	0.00433415	22.2221	TRUE
order.NB1n.id.3953	Pneumonia || id:ieu-b-4976	ieu-b-4976	rs4383094	4.28134e-06	0.547359	0.00423377	21.6372	TRUE
order.NB1n.id.3953	Pneumonia || id:ieu-b-4976	ieu-b-4976	rs60583455	2.59578e-07	0.939172	0.0055132	26.4493	TRUE
order.NB1n.id.3953	Pneumonia || id:ieu-b-4976	ieu-b-4976	rs60775321	7.1046e-06	0.356047	0.00395524	20.2479	TRUE
order.NB1n.id.3953	Pneumonia || id:ieu-b-4976	ieu-b-4976	rs72671304	3.79578e-06	0.254327	0.0044182	21.6787	TRUE
order.NB1n.id.3953	Pneumonia || id:ieu-b-4976	ieu-b-4976	rs7911787	3.38824e-06	0.544587	0.00576803	22.4924	TRUE
order.NB1n.id.3953	Pneumonia || id:ieu-b-4976	ieu-b-4976	rs8126061	7.36334e-06	0.95084	0.0040023	20.4415	TRUE
order.NB1n.id.3953	Pneumonia || id:ieu-b-4976	ieu-b-4976	rs9542068	6.52339e-06	0.816233	0.00402224	20.6165	TRUE
order.Pasteurellales.id.3688	Pneumonia || id:ieu-b-4976	ieu-b-4976	rs10965428	4.29151e-06	0.364762	0.00242411	21.5565	TRUE
order.Pasteurellales.id.3688	Pneumonia || id:ieu-b-4976	ieu-b-4976	rs111582866	7.06627e-06	0.737809	0.00228738	19.7486	TRUE
order.Pasteurellales.id.3688	Pneumonia || id:ieu-b-4976	ieu-b-4976	rs12050685	9.18513e-06	0.228092	0.00205559	19.3809	TRUE
order.Pasteurellales.id.3688	Pneumonia || id:ieu-b-4976	ieu-b-4976	rs16970009	7.31531e-06	0.0327725	0.00402952	19.0194	TRUE
order.Pasteurellales.id.3688	Pneumonia || id:ieu-b-4976	ieu-b-4976	rs35510	4.01576e-06	0.302091	0.00246831	21.4507	TRUE
order.Pasteurellales.id.3688	Pneumonia || id:ieu-b-4976	ieu-b-4976	rs4822728	4.71847e-06	0.756713	0.00224269	21.1512	TRUE
order.Pasteurellales.id.3688	Pneumonia || id:ieu-b-4976	ieu-b-4976	rs6972479	7.74817e-06	0.407064	0.00230179	19.8733	TRUE
order.Pasteurellales.id.3688	Pneumonia || id:ieu-b-4976	ieu-b-4976	rs72756943	3.35218e-06	0.0440616	0.00264982	21.3027	TRUE
order.Pasteurellales.id.3688	Pneumonia || id:ieu-b-4976	ieu-b-4976	rs73139353	8.71314e-06	0.148275	0.00518471	21.0815	TRUE
order.Pasteurellales.id.3688	Pneumonia || id:ieu-b-4976	ieu-b-4976	rs76022354	1.82858e-06	0.987848	0.00634087	23.5471	TRUE
order.Pasteurellales.id.3688	Pneumonia || id:ieu-b-4976	ieu-b-4976	rs78909003	2.04893e-06	0.409059	0.00639517	23.4025	TRUE
order.Pasteurellales.id.3688	Pneumonia || id:ieu-b-4976	ieu-b-4976	rs9382510	2.476e-07	0.82375	0.0028527	26.915	TRUE
order.Pasteurellales.id.3688	Pneumonia || id:ieu-b-4976	ieu-b-4976	rs9895850	9.08251e-06	0.550587	0.00388961	18.4892	TRUE
order.Pasteurellales.id.3688	Pneumonia || id:ieu-b-4976	ieu-b-4976	rs9938097	8.22604e-06	0.237778	0.00214481	20.2045	TRUE
order.Rhodospirillales.id.2667	Pneumonia || id:ieu-b-4976	ieu-b-4976	rs1035406	4.07163e-06	0.74387	0.00248664	21.396	TRUE
order.Rhodospirillales.id.2667	Pneumonia || id:ieu-b-4976	ieu-b-4976	rs11591293	4.68529e-06	0.976517	0.002421	20.8711	TRUE
order.Rhodospirillales.id.2667	Pneumonia || id:ieu-b-4976	ieu-b-4976	rs11630875	3.70379e-06	0.846394	0.00253745	21.8598	TRUE
order.Rhodospirillales.id.2667	Pneumonia || id:ieu-b-4976	ieu-b-4976	rs1549633	3.88024e-06	0.783083	0.00260205	21.1577	TRUE
order.Rhodospirillales.id.2667	Pneumonia || id:ieu-b-4976	ieu-b-4976	rs3730086	7.98252e-06	0.175695	0.00232554	20.0462	TRUE
order.Rhodospirillales.id.2667	Pneumonia || id:ieu-b-4976	ieu-b-4976	rs3754624	2.68367e-06	0.0314782	0.00261137	22.5061	TRUE
order.Rhodospirillales.id.2667	Pneumonia || id:ieu-b-4976	ieu-b-4976	rs4278423	3.9804e-06	0.269916	0.00234897	20.2511	TRUE
order.Rhodospirillales.id.2667	Pneumonia || id:ieu-b-4976	ieu-b-4976	rs55876211	7.87313e-06	0.607698	0.0022793	19.6331	TRUE
order.Rhodospirillales.id.2667	Pneumonia || id:ieu-b-4976	ieu-b-4976	rs61933850	6.99876e-06	0.620439	0.00304184	20.8819	TRUE
order.Rhodospirillales.id.2667	Pneumonia || id:ieu-b-4976	ieu-b-4976	rs7001029	2.83071e-06	0.400855	0.00264671	21.3917	TRUE
order.Rhodospirillales.id.2667	Pneumonia || id:ieu-b-4976	ieu-b-4976	rs76784716	1.31382e-06	0.948847	0.0026535	22.8755	TRUE
order.Rhodospirillales.id.2667	Pneumonia || id:ieu-b-4976	ieu-b-4976	rs77304857	6.02031e-06	0.722452	0.00233775	20.1518	TRUE
order.Rhodospirillales.id.2667	Pneumonia || id:ieu-b-4976	ieu-b-4976	rs9813022	3.07213e-07	0.502267	0.00302489	26.087	TRUE
order.Selenomonadales.id.2165	Pneumonia || id:ieu-b-4976	ieu-b-4976	rs1135612	9.26307e-06	0.353199	0.00108676	19.7592	TRUE
order.Selenomonadales.id.2165	Pneumonia || id:ieu-b-4976	ieu-b-4976	rs13086907	1.95488e-06	0.133783	0.00123898	22.5291	TRUE
order.Selenomonadales.id.2165	Pneumonia || id:ieu-b-4976	ieu-b-4976	rs1643968	4.14596e-07	0.148252	0.00139261	25.3362	TRUE
order.Selenomonadales.id.2165	Pneumonia || id:ieu-b-4976	ieu-b-4976	rs1649999	7.5812e-06	0.917977	0.00112128	20.2439	TRUE
order.Selenomonadales.id.2165	Pneumonia || id:ieu-b-4976	ieu-b-4976	rs2834062	8.4392e-06	0.979671	0.00110986	20.1874	TRUE
order.Selenomonadales.id.2165	Pneumonia || id:ieu-b-4976	ieu-b-4976	rs4463806	7.80662e-06	0.74761	0.000972681	17.6791	TRUE
[truncated: 132 more rows]

## Sheet: URTI
exposure	outcome	id.outcome	SNP	pval.exposure	pval.outcome	R2	F	mr_keep
class.Actinobacteria.id.419	URTI || id:ieu-b-5063	ieu-b-5063	rs11655079	5.92512e-06	0.516276	0.00124627	20.3482	TRUE
class.Actinobacteria.id.419	URTI || id:ieu-b-5063	ieu-b-5063	rs11745923	1.58131e-06	0.421277	0.00145768	23.8095	TRUE
class.Actinobacteria.id.419	URTI || id:ieu-b-5063	ieu-b-5063	rs12049045	8.62622e-06	0.769882	0.00122072	19.9331	TRUE
class.Actinobacteria.id.419	URTI || id:ieu-b-5063	ieu-b-5063	rs134366	1.50428e-06	0.27764	0.00158206	22.6593	TRUE
class.Actinobacteria.id.419	URTI || id:ieu-b-5063	ieu-b-5063	rs1376754	6.71385e-06	0.605583	0.00126456	20.4864	TRUE
class.Actinobacteria.id.419	URTI || id:ieu-b-5063	ieu-b-5063	rs1515761	4.96362e-06	0.972362	0.0012953	20.1331	TRUE
class.Actinobacteria.id.419	URTI || id:ieu-b-5063	ieu-b-5063	rs182549	3.79006e-20	0.622841	0.00520644	85.3667	TRUE
class.Actinobacteria.id.419	URTI || id:ieu-b-5063	ieu-b-5063	rs4945008	5.39237e-06	0.132796	0.00121486	19.8397	TRUE
class.Actinobacteria.id.419	URTI || id:ieu-b-5063	ieu-b-5063	rs6660520	1.10652e-07	0.171456	0.00171304	27.9808	TRUE
class.Actinobacteria.id.419	URTI || id:ieu-b-5063	ieu-b-5063	rs72767435	2.56804e-06	0.187267	0.00165048	21.3198	TRUE
class.Actinobacteria.id.419	URTI || id:ieu-b-5063	ieu-b-5063	rs7322849	6.20794e-07	0.792815	0.00146621	23.9504	TRUE
class.Actinobacteria.id.419	URTI || id:ieu-b-5063	ieu-b-5063	rs80083040	8.62105e-06	0.0252912	0.0024975	20.0325	TRUE
class.Actinobacteria.id.419	URTI || id:ieu-b-5063	ieu-b-5063	rs8047955	8.33727e-07	0.260845	0.00148925	24.317	TRUE
class.Actinobacteria.id.419	URTI || id:ieu-b-5063	ieu-b-5063	rs857444	8.92233e-06	0.0982087	0.00119402	19.4978	TRUE
class.Actinobacteria.id.419	URTI || id:ieu-b-5063	ieu-b-5063	rs961091	8.67593e-06	0.148277	0.00121456	19.8324	TRUE
class.Alphaproteobacteria.id.2379	URTI || id:ieu-b-5063	ieu-b-5063	rs140912403	6.20363e-07	0.907129	0.00299303	25.5712	TRUE
class.Alphaproteobacteria.id.2379	URTI || id:ieu-b-5063	ieu-b-5063	rs34569731	7.37916e-06	0.338218	0.00219247	20.0239	TRUE
class.Alphaproteobacteria.id.2379	URTI || id:ieu-b-5063	ieu-b-5063	rs55876211	7.53639e-06	0.576902	0.00200405	19.2514	TRUE
class.Alphaproteobacteria.id.2379	URTI || id:ieu-b-5063	ieu-b-5063	rs62285697	9.75933e-06	0.726404	0.00216888	19.8079	TRUE
class.Alphaproteobacteria.id.2379	URTI || id:ieu-b-5063	ieu-b-5063	rs76784716	5.09141e-07	0.479788	0.0025762	24.7722	TRUE
class.Alphaproteobacteria.id.2379	URTI || id:ieu-b-5063	ieu-b-5063	rs7960664	8.84301e-06	0.663153	0.00211155	20.301	TRUE
class.Alphaproteobacteria.id.2379	URTI || id:ieu-b-5063	ieu-b-5063	rs9813022	1.05333e-06	0.3457	0.00247902	23.8353	TRUE
class.Bacilli.id.1673	URTI || id:ieu-b-5063	ieu-b-5063	rs11110282	4.85442e-06	0.654986	0.00135028	21.6661	TRUE
class.Bacilli.id.1673	URTI || id:ieu-b-5063	ieu-b-5063	rs11730038	1.96025e-06	0.44651	0.00137994	24.0097	TRUE
class.Bacilli.id.1673	URTI || id:ieu-b-5063	ieu-b-5063	rs12797734	7.21166e-06	0.400517	0.00120332	20.3606	TRUE
class.Bacilli.id.1673	URTI || id:ieu-b-5063	ieu-b-5063	rs13068444	9.53048e-06	0.260453	0.00112355	19.4121	TRUE
class.Bacilli.id.1673	URTI || id:ieu-b-5063	ieu-b-5063	rs1595463	7.9738e-06	0.901128	0.00111063	19.2975	TRUE
class.Bacilli.id.1673	URTI || id:ieu-b-5063	ieu-b-5063	rs28564647	7.81199e-06	0.96796	0.00114188	19.8525	TRUE
class.Bacilli.id.1673	URTI || id:ieu-b-5063	ieu-b-5063	rs2952251	1.07895e-06	0.569861	0.0013439	23.3588	TRUE
class.Bacilli.id.1673	URTI || id:ieu-b-5063	ieu-b-5063	rs34989881	6.54586e-06	0.343197	0.00156887	20.3708	TRUE
class.Bacilli.id.1673	URTI || id:ieu-b-5063	ieu-b-5063	rs35344081	1.01498e-06	0.984033	0.00136637	23.769	TRUE
class.Bacilli.id.1673	URTI || id:ieu-b-5063	ieu-b-5063	rs4028634	2.2076e-06	0.331597	0.00129111	22.462	TRUE
class.Bacilli.id.1673	URTI || id:ieu-b-5063	ieu-b-5063	rs4459992	4.29836e-06	0.139407	0.00121995	21.2042	TRUE
class.Bacilli.id.1673	URTI || id:ieu-b-5063	ieu-b-5063	rs57872228	9.21977e-07	0.834662	0.00136544	23.7542	TRUE
class.Bacilli.id.1673	URTI || id:ieu-b-5063	ieu-b-5063	rs694949	7.59585e-06	0.379633	0.00122221	20.3111	TRUE
class.Bacilli.id.1673	URTI || id:ieu-b-5063	ieu-b-5063	rs74663707	8.45686e-06	0.889161	0.00120946	19.0926	TRUE
class.Bacilli.id.1673	URTI || id:ieu-b-5063	ieu-b-5063	rs7666190	8.46829e-06	0.16311	0.0016846	17.6068	TRUE
class.Bacilli.id.1673	URTI || id:ieu-b-5063	ieu-b-5063	rs77558518	1.33772e-06	0.907256	0.00146021	23.1548	TRUE
class.Bacilli.id.1673	URTI || id:ieu-b-5063	ieu-b-5063	rs78938557	1.06891e-06	0.154354	0.001411	21.5113	TRUE
class.Bacilli.id.1673	URTI || id:ieu-b-5063	ieu-b-5063	rs9581006	1.79458e-06	0.569852	0.00542712	23.1966	TRUE
class.Bacteroidia.id.912	URTI || id:ieu-b-5063	ieu-b-5063	rs11146701	7.08228e-06	0.590748	0.00110668	20.1839	TRUE
class.Bacteroidia.id.912	URTI || id:ieu-b-5063	ieu-b-5063	rs111845179	9.23988e-07	0.56583	0.00140359	23.0386	TRUE
class.Bacteroidia.id.912	URTI || id:ieu-b-5063	ieu-b-5063	rs17343978	8.35928e-06	0.44342	0.00114773	21.0645	TRUE
class.Bacteroidia.id.912	URTI || id:ieu-b-5063	ieu-b-5063	rs2032750	1.91509e-06	0.511828	0.00126746	22.6542	TRUE
class.Bacteroidia.id.912	URTI || id:ieu-b-5063	ieu-b-5063	rs4146051	8.76426e-06	0.418784	0.00167719	19.1017	TRUE
class.Bacteroidia.id.912	URTI || id:ieu-b-5063	ieu-b-5063	rs4916508	8.47116e-06	0.478756	0.00107074	19.6392	TRUE
class.Bacteroidia.id.912	URTI || id:ieu-b-5063	ieu-b-5063	rs55773148	3.89585e-07	0.124186	0.00231565	26.3366	TRUE
class.Bacteroidia.id.912	URTI || id:ieu-b-5063	ieu-b-5063	rs62531359	9.08665e-06	0.160428	0.00104357	19.136	TRUE
class.Bacteroidia.id.912	URTI || id:ieu-b-5063	ieu-b-5063	rs62575403	7.06129e-06	0.223694	0.00209157	20.2595	TRUE
class.Bacteroidia.id.912	URTI || id:ieu-b-5063	ieu-b-5063	rs72706335	7.65519e-06	0.322832	0.00529119	20.3039	TRUE
class.Bacteroidia.id.912	URTI || id:ieu-b-5063	ieu-b-5063	rs73975615	1.21616e-06	0.402155	0.00648718	21.8609	TRUE
class.Bacteroidia.id.912	URTI || id:ieu-b-5063	ieu-b-5063	rs7631304	8.36781e-07	0.04532	0.00128504	23.5876	TRUE
class.Bacteroidia.id.912	URTI || id:ieu-b-5063	ieu-b-5063	rs79585701	9.98589e-06	0.754976	0.00101823	18.6851	TRUE
class.Bacteroidia.id.912	URTI || id:ieu-b-5063	ieu-b-5063	rs929878	4.73377e-06	0.675115	0.00110994	20.3701	TRUE
class.Betaproteobacteria.id.2867	URTI || id:ieu-b-5063	ieu-b-5063	rs11128180	3.67144e-06	0.562345	0.00123475	21.2008	TRUE
class.Betaproteobacteria.id.2867	URTI || id:ieu-b-5063	ieu-b-5063	rs1511453	4.75765e-06	0.117661	0.00125692	21.499	TRUE
class.Betaproteobacteria.id.2867	URTI || id:ieu-b-5063	ieu-b-5063	rs1928341	2.01529e-06	0.402907	0.0013196	22.6584	TRUE
class.Betaproteobacteria.id.2867	URTI || id:ieu-b-5063	ieu-b-5063	rs2321387	5.80036e-06	0.191533	0.00118993	20.428	TRUE
class.Betaproteobacteria.id.2867	URTI || id:ieu-b-5063	ieu-b-5063	rs2613606	2.19817e-06	0.933756	0.00128859	22.12	TRUE
class.Betaproteobacteria.id.2867	URTI || id:ieu-b-5063	ieu-b-5063	rs320161	7.33242e-06	0.927693	0.00120571	20.5617	TRUE
class.Betaproteobacteria.id.2867	URTI || id:ieu-b-5063	ieu-b-5063	rs4033856	5.17166e-07	0.464879	0.00155141	24.7725	TRUE
class.Betaproteobacteria.id.2867	URTI || id:ieu-b-5063	ieu-b-5063	rs56386628	5.86955e-06	0.740256	0.00122499	21.0281	TRUE
class.Betaproteobacteria.id.2867	URTI || id:ieu-b-5063	ieu-b-5063	rs6087811	7.44305e-07	0.675201	0.00149789	24.2753	TRUE
class.Betaproteobacteria.id.2867	URTI || id:ieu-b-5063	ieu-b-5063	rs62395635	2.94091e-06	0.298848	0.00142917	21.62	TRUE
class.Betaproteobacteria.id.2867	URTI || id:ieu-b-5063	ieu-b-5063	rs75242906	9.27278e-06	0.45435	0.00171885	18.5972	TRUE
class.Betaproteobacteria.id.2867	URTI || id:ieu-b-5063	ieu-b-5063	rs9964679	4.8458e-06	0.974466	0.00123562	21.2158	TRUE
class.Clostridia.id.1859	URTI || id:ieu-b-5063	ieu-b-5063	rs10774377	3.24401e-06	0.410445	0.00116559	21.3879	TRUE
class.Clostridia.id.1859	URTI || id:ieu-b-5063	ieu-b-5063	rs112334273	3.81407e-07	0.60504	0.00138766	25.3114	TRUE
class.Clostridia.id.1859	URTI || id:ieu-b-5063	ieu-b-5063	rs13105690	8.7779e-06	0.750224	0.00109172	20.0418	TRUE
class.Clostridia.id.1859	URTI || id:ieu-b-5063	ieu-b-5063	rs13179700	3.37083e-06	0.336691	0.00118903	21.8279	TRUE
class.Clostridia.id.1859	URTI || id:ieu-b-5063	ieu-b-5063	rs1842454	8.72023e-06	0.65839	0.00100587	18.4642	TRUE
class.Clostridia.id.1859	URTI || id:ieu-b-5063	ieu-b-5063	rs2273429	4.52136e-06	0.431534	0.00121811	22.3612	TRUE
class.Clostridia.id.1859	URTI || id:ieu-b-5063	ieu-b-5063	rs6797343	9.35647e-06	0.151008	0.00105533	19.373	TRUE
class.Clostridia.id.1859	URTI || id:ieu-b-5063	ieu-b-5063	rs6814436	9.65098e-07	0.912499	0.00131127	24.0724	TRUE
class.Clostridia.id.1859	URTI || id:ieu-b-5063	ieu-b-5063	rs6815608	4.01857e-07	0.859216	0.00144607	24.2263	TRUE
class.Clostridia.id.1859	URTI || id:ieu-b-5063	ieu-b-5063	rs72738886	8.24241e-06	0.0180842	0.00122072	20.6945	TRUE
class.Clostridia.id.1859	URTI || id:ieu-b-5063	ieu-b-5063	rs72915163	1.34295e-06	0.779378	0.00126648	23.2249	TRUE
class.Clostridia.id.1859	URTI || id:ieu-b-5063	ieu-b-5063	rs76767978	8.398e-06	0.0300857	0.00108937	19.9866	TRUE
class.Coriobacteriia.id.809	URTI || id:ieu-b-5063	ieu-b-5063	rs11073596	8.14449e-06	0.968236	0.00113478	19.9096	TRUE
class.Coriobacteriia.id.809	URTI || id:ieu-b-5063	ieu-b-5063	rs11250875	4.82844e-06	0.454338	0.00121534	21.5232	TRUE
class.Coriobacteriia.id.809	URTI || id:ieu-b-5063	ieu-b-5063	rs11656361	8.02017e-06	0.267411	0.0011624	19.3915	TRUE
class.Coriobacteriia.id.809	URTI || id:ieu-b-5063	ieu-b-5063	rs12974142	8.51232e-06	0.975267	0.00113949	19.8623	TRUE
class.Coriobacteriia.id.809	URTI || id:ieu-b-5063	ieu-b-5063	rs13307134	7.79931e-06	0.136181	0.00114388	20.0695	TRUE
class.Coriobacteriia.id.809	URTI || id:ieu-b-5063	ieu-b-5063	rs1397793	9.77381e-06	0.993784	0.00112166	19.6792	TRUE
class.Coriobacteriia.id.809	URTI || id:ieu-b-5063	ieu-b-5063	rs1816223	4.84114e-06	0.27437	0.00116623	20.65	TRUE
class.Coriobacteriia.id.809	URTI || id:ieu-b-5063	ieu-b-5063	rs2442778	9.02703e-06	0.91409	0.00150249	20.2689	TRUE
class.Coriobacteriia.id.809	URTI || id:ieu-b-5063	ieu-b-5063	rs3025411	8.26912e-06	0.493259	0.00124698	19.5632	TRUE
class.Coriobacteriia.id.809	URTI || id:ieu-b-5063	ieu-b-5063	rs34739816	3.88358e-06	0.515333	0.00129972	21.5917	TRUE
class.Coriobacteriia.id.809	URTI || id:ieu-b-5063	ieu-b-5063	rs67561917	5.39129e-06	0.583037	0.00123808	21.4838	TRUE
class.Coriobacteriia.id.809	URTI || id:ieu-b-5063	ieu-b-5063	rs719099	5.43317e-07	0.843557	0.00140904	24.954	TRUE
class.Coriobacteriia.id.809	URTI || id:ieu-b-5063	ieu-b-5063	rs8010111	6.89624e-06	0.270873	0.00126919	20.3253	TRUE
class.Deltaproteobacteria.id.3087	URTI || id:ieu-b-5063	ieu-b-5063	rs1035691	9.65172e-06	0.604342	0.00135551	20.5856	TRUE
class.Deltaproteobacteria.id.3087	URTI || id:ieu-b-5063	ieu-b-5063	rs112381107	4.63054e-06	0.348984	0.00456613	20.4354	TRUE
class.Deltaproteobacteria.id.3087	URTI || id:ieu-b-5063	ieu-b-5063	rs11599763	3.94123e-06	0.609009	0.00141479	21.4872	TRUE
class.Deltaproteobacteria.id.3087	URTI || id:ieu-b-5063	ieu-b-5063	rs17084793	5.68634e-06	0.174224	0.00130732	19.8475	TRUE
class.Deltaproteobacteria.id.3087	URTI || id:ieu-b-5063	ieu-b-5063	rs17791387	1.60223e-06	0.758822	0.00150796	22.7577	TRUE
class.Deltaproteobacteria.id.3087	URTI || id:ieu-b-5063	ieu-b-5063	rs2692012	3.14186e-06	0.356297	0.00144544	18.9656	TRUE
class.Deltaproteobacteria.id.3087	URTI || id:ieu-b-5063	ieu-b-5063	rs2838334	5.44551e-06	0.234357	0.00134839	20.4774	TRUE
class.Deltaproteobacteria.id.3087	URTI || id:ieu-b-5063	ieu-b-5063	rs3935584	7.50121e-06	0.532547	0.0013489	20.4824	TRUE
class.Deltaproteobacteria.id.3087	URTI || id:ieu-b-5063	ieu-b-5063	rs4506934	3.58887e-06	0.505016	0.00143646	21.6627	TRUE
class.Deltaproteobacteria.id.3087	URTI || id:ieu-b-5063	ieu-b-5063	rs55744759	7.3137e-06	0.485582	0.00137297	20.851	TRUE
class.Deltaproteobacteria.id.3087	URTI || id:ieu-b-5063	ieu-b-5063	rs6058181	3.39554e-07	0.072629	0.00163672	24.7518	TRUE
class.Deltaproteobacteria.id.3087	URTI || id:ieu-b-5063	ieu-b-5063	rs62020470	4.85084e-06	0.18604	0.0013484	20.4774	TRUE
class.Deltaproteobacteria.id.3087	URTI || id:ieu-b-5063	ieu-b-5063	rs9928243	5.02081e-06	0.445307	0.00137759	20.9199	TRUE
class.Erysipelotrichia.id.2147	URTI || id:ieu-b-5063	ieu-b-5063	rs1074800	6.14583e-06	0.122407	0.00114877	20.4567	TRUE
class.Erysipelotrichia.id.2147	URTI || id:ieu-b-5063	ieu-b-5063	rs10781552	2.33114e-06	0.8964	0.00127068	22.6304	TRUE
class.Erysipelotrichia.id.2147	URTI || id:ieu-b-5063	ieu-b-5063	rs17530232	2.79123e-06	0.391308	0.00126433	21.0397	TRUE
class.Erysipelotrichia.id.2147	URTI || id:ieu-b-5063	ieu-b-5063	rs1884466	9.52701e-06	0.349571	0.00108423	19.7576	TRUE
class.Erysipelotrichia.id.2147	URTI || id:ieu-b-5063	ieu-b-5063	rs2300774	8.95466e-07	0.531687	0.00132092	24.0911	TRUE
class.Erysipelotrichia.id.2147	URTI || id:ieu-b-5063	ieu-b-5063	rs290833	8.029e-06	0.351869	0.0011198	19.9402	TRUE
class.Erysipelotrichia.id.2147	URTI || id:ieu-b-5063	ieu-b-5063	rs35161940	1.8451e-06	0.797024	0.00126771	23.1157	TRUE
class.Erysipelotrichia.id.2147	URTI || id:ieu-b-5063	ieu-b-5063	rs4078432	4.23104e-06	0.877384	0.00116359	20.7209	TRUE
class.Erysipelotrichia.id.2147	URTI || id:ieu-b-5063	ieu-b-5063	rs56970041	5.40344e-06	0.129601	0.001063	19.3832	TRUE
class.Erysipelotrichia.id.2147	URTI || id:ieu-b-5063	ieu-b-5063	rs62504403	1.12265e-07	0.217356	0.00166794	28.3673	TRUE
class.Erysipelotrichia.id.2147	URTI || id:ieu-b-5063	ieu-b-5063	rs7234058	9.12341e-07	0.130193	0.00140515	23.741	TRUE
class.Erysipelotrichia.id.2147	URTI || id:ieu-b-5063	ieu-b-5063	rs7826267	9.28449e-06	0.90113	0.00100859	17.753	TRUE
class.Erysipelotrichia.id.2147	URTI || id:ieu-b-5063	ieu-b-5063	rs8003149	4.08475e-06	0.445309	0.00116526	21.2454	TRUE
class.Gammaproteobacteria.id.3303	URTI || id:ieu-b-5063	ieu-b-5063	rs11181912	9.94762e-07	0.882639	0.00148168	23.7643	TRUE
class.Gammaproteobacteria.id.3303	URTI || id:ieu-b-5063	ieu-b-5063	rs12404135	8.89485e-06	0.423597	0.00137248	20.9302	TRUE
class.Gammaproteobacteria.id.3303	URTI || id:ieu-b-5063	ieu-b-5063	rs2234691	8.39264e-06	0.557254	0.00122779	19.6799	TRUE
class.Gammaproteobacteria.id.3303	URTI || id:ieu-b-5063	ieu-b-5063	rs6706173	1.99495e-07	0.0738499	0.00160328	25.7225	TRUE
class.Gammaproteobacteria.id.3303	URTI || id:ieu-b-5063	ieu-b-5063	rs75101789	8.78789e-06	0.211292	0.00124672	19.9998	TRUE
class.Gammaproteobacteria.id.3303	URTI || id:ieu-b-5063	ieu-b-5063	rs79795896	7.92404e-06	0.695907	0.00270228	20.5253	TRUE
class.Gammaproteobacteria.id.3303	URTI || id:ieu-b-5063	ieu-b-5063	rs9494710	4.54607e-06	0.296789	0.00131855	20.6599	TRUE
class.Lentisphaeria.id.2250	URTI || id:ieu-b-5063	ieu-b-5063	rs1002941	8.14836e-06	0.0765544	0.00425588	20.2249	TRUE
class.Lentisphaeria.id.2250	URTI || id:ieu-b-5063	ieu-b-5063	rs11770843	1.90729e-06	0.662467	0.00459233	21.6974	TRUE
class.Lentisphaeria.id.2250	URTI || id:ieu-b-5063	ieu-b-5063	rs17114848	4.05865e-06	0.822141	0.004641	22.0636	TRUE
class.Lentisphaeria.id.2250	URTI || id:ieu-b-5063	ieu-b-5063	rs2031282	4.3826e-06	0.773626	0.00430972	20.4819	TRUE
class.Lentisphaeria.id.2250	URTI || id:ieu-b-5063	ieu-b-5063	rs2825714	1.72211e-06	0.466392	0.00474471	22.559	TRUE
class.Lentisphaeria.id.2250	URTI || id:ieu-b-5063	ieu-b-5063	rs62570196	1.07926e-06	0.976145	0.00647509	24.1792	TRUE
class.Lentisphaeria.id.2250	URTI || id:ieu-b-5063	ieu-b-5063	rs72640280	5.18035e-06	0.902758	0.0053469	20.5027	TRUE
class.Lentisphaeria.id.2250	URTI || id:ieu-b-5063	ieu-b-5063	rs77599476	1.86133e-06	0.87275	0.00614212	22.9899	TRUE
class.Melainabacteria.id.1589	URTI || id:ieu-b-5063	ieu-b-5063	rs10148250	8.67135e-06	0.262889	0.00362995	19.859	TRUE
class.Melainabacteria.id.1589	URTI || id:ieu-b-5063	ieu-b-5063	rs10738747	9.95804e-06	0.999159	0.00330551	19.5075	TRUE
class.Melainabacteria.id.1589	URTI || id:ieu-b-5063	ieu-b-5063	rs11150282	6.02892e-07	0.742995	0.0042785	25.227	TRUE
class.Melainabacteria.id.1589	URTI || id:ieu-b-5063	ieu-b-5063	rs113884518	8.0567e-06	0.974366	0.00456503	20.3617	TRUE
class.Melainabacteria.id.1589	URTI || id:ieu-b-5063	ieu-b-5063	rs28678345	6.69088e-06	0.158182	0.00479265	20.8088	TRUE
class.Melainabacteria.id.1589	URTI || id:ieu-b-5063	ieu-b-5063	rs367480	8.19925e-06	0.723288	0.00344025	20.3157	TRUE
class.Melainabacteria.id.1589	URTI || id:ieu-b-5063	ieu-b-5063	rs4129395	1.48056e-06	0.0597214	0.00396586	23.432	TRUE
class.Melainabacteria.id.1589	URTI || id:ieu-b-5063	ieu-b-5063	rs789069	6.84635e-06	0.500614	0.00331109	19.5239	TRUE
class.Melainabacteria.id.1589	URTI || id:ieu-b-5063	ieu-b-5063	rs79790072	3.29009e-06	0.467505	0.00523152	21.5883	TRUE
class.Melainabacteria.id.1589	URTI || id:ieu-b-5063	ieu-b-5063	rs9864379	5.3606e-08	0.13852	0.00513394	29.8015	TRUE
class.Methanobacteria.id.119	URTI || id:ieu-b-5063	ieu-b-5063	rs10202904	3.0143e-07	0.04134	0.00719054	26.747	TRUE
class.Methanobacteria.id.119	URTI || id:ieu-b-5063	ieu-b-5063	rs10424197	9.27887e-06	0.0885666	0.00543558	20.1997	TRUE
class.Methanobacteria.id.119	URTI || id:ieu-b-5063	ieu-b-5063	rs4257531	7.44344e-06	0.65421	0.00638397	20.303	TRUE
class.Methanobacteria.id.119	URTI || id:ieu-b-5063	ieu-b-5063	rs56131665	6.17992e-06	0.2934	0.00575311	20.6574	TRUE
class.Methanobacteria.id.119	URTI || id:ieu-b-5063	ieu-b-5063	rs6508769	8.22529e-06	0.422307	0.00594705	19.8444	TRUE
class.Methanobacteria.id.119	URTI || id:ieu-b-5063	ieu-b-5063	rs6776814	1.63062e-06	0.757232	0.00688948	23.4688	TRUE
class.Methanobacteria.id.119	URTI || id:ieu-b-5063	ieu-b-5063	rs73068003	8.44583e-06	0.278297	0.0054432	20.1953	TRUE
class.Methanobacteria.id.119	URTI || id:ieu-b-5063	ieu-b-5063	rs73457410	1.40855e-06	0.572209	0.0069034	24.3021	TRUE
class.Methanobacteria.id.119	URTI || id:ieu-b-5063	ieu-b-5063	rs75208022	5.92103e-06	0.988727	0.00673465	21.7038	TRUE
class.Methanobacteria.id.119	URTI || id:ieu-b-5063	ieu-b-5063	rs894996	1.87557e-06	0.718926	0.00647634	23.3364	TRUE
class.Mollicutes.id.3920	URTI || id:ieu-b-5063	ieu-b-5063	rs10108398	1.09e-06	0.934964	0.00227797	24.9551	TRUE
class.Mollicutes.id.3920	URTI || id:ieu-b-5063	ieu-b-5063	rs11890098	9.56571e-07	0.0633242	0.00206304	23.5466	TRUE
class.Mollicutes.id.3920	URTI || id:ieu-b-5063	ieu-b-5063	rs12566890	3.65095e-06	0.34686	0.00168358	19.1729	TRUE
class.Mollicutes.id.3920	URTI || id:ieu-b-5063	ieu-b-5063	rs17214486	6.60866e-06	0.288061	0.00177285	20.2198	TRUE
class.Mollicutes.id.3920	URTI || id:ieu-b-5063	ieu-b-5063	rs2464826	8.39505e-06	0.862234	0.0018038	19.8705	TRUE
class.Mollicutes.id.3920	URTI || id:ieu-b-5063	ieu-b-5063	rs28537087	8.07399e-06	0.152607	0.00166669	18.9986	TRUE
class.Mollicutes.id.3920	URTI || id:ieu-b-5063	ieu-b-5063	rs3768491	4.23352e-06	0.423272	0.00189381	20.8715	TRUE
class.Mollicutes.id.3920	URTI || id:ieu-b-5063	ieu-b-5063	rs4885016	7.26986e-06	0.392402	0.00178493	20.3596	TRUE
class.Mollicutes.id.3920	URTI || id:ieu-b-5063	ieu-b-5063	rs6043847	4.55476e-06	0.505187	0.00191677	21.3707	TRUE
class.Mollicutes.id.3920	URTI || id:ieu-b-5063	ieu-b-5063	rs72901605	3.2579e-06	0.137591	0.00211771	22.3341	TRUE
class.Mollicutes.id.3920	URTI || id:ieu-b-5063	ieu-b-5063	rs74603314	1.55689e-06	0.412008	0.00506947	22.9136	TRUE
class.Mollicutes.id.3920	URTI || id:ieu-b-5063	ieu-b-5063	rs78169027	5.8761e-06	0.465369	0.00197144	20.8201	TRUE
class.Negativicutes.id.2164	URTI || id:ieu-b-5063	ieu-b-5063	rs1135612	9.26307e-06	0.312301	0.00108676	19.7592	TRUE
class.Negativicutes.id.2164	URTI || id:ieu-b-5063	ieu-b-5063	rs13086907	1.95488e-06	0.0390131	0.00123898	22.5291	TRUE
class.Negativicutes.id.2164	URTI || id:ieu-b-5063	ieu-b-5063	rs1643968	4.14596e-07	0.688851	0.00139261	25.3362	TRUE
class.Negativicutes.id.2164	URTI || id:ieu-b-5063	ieu-b-5063	rs1649999	7.5812e-06	0.45351	0.00112128	20.2439	TRUE
class.Negativicutes.id.2164	URTI || id:ieu-b-5063	ieu-b-5063	rs2834062	8.4392e-06	0.55465	0.00110986	20.1874	TRUE
class.Negativicutes.id.2164	URTI || id:ieu-b-5063	ieu-b-5063	rs4463806	7.80662e-06	0.137103	0.000972681	17.6791	TRUE
class.Negativicutes.id.2164	URTI || id:ieu-b-5063	ieu-b-5063	rs4722181	2.00112e-06	0.569087	0.0012346	22.4493	TRUE
class.Negativicutes.id.2164	URTI || id:ieu-b-5063	ieu-b-5063	rs60274479	1.1623e-06	0.0942367	0.00137132	24.1794	TRUE
class.Negativicutes.id.2164	URTI || id:ieu-b-5063	ieu-b-5063	rs61249479	2.95471e-06	0.372297	0.00116768	21.2333	TRUE
class.Negativicutes.id.2164	URTI || id:ieu-b-5063	ieu-b-5063	rs71405394	2.16631e-06	0.722327	0.00162343	22.5358	TRUE
class.Negativicutes.id.2164	URTI || id:ieu-b-5063	ieu-b-5063	rs73232831	1.87452e-06	0.247674	0.00247119	23.2372	TRUE
class.Negativicutes.id.2164	URTI || id:ieu-b-5063	ieu-b-5063	rs9423647	6.06114e-06	0.826153	0.00113436	20.6257	TRUE
class.Verrucomicrobiae.id.4029	URTI || id:ieu-b-5063	ieu-b-5063	rs111862613	3.73846e-06	0.559817	0.00182539	21.248	TRUE
class.Verrucomicrobiae.id.4029	URTI || id:ieu-b-5063	ieu-b-5063	rs117107102	2.91821e-06	0.470797	0.00450094	22.4844	TRUE
class.Verrucomicrobiae.id.4029	URTI || id:ieu-b-5063	ieu-b-5063	rs11729256	6.7309e-07	0.875161	0.00209725	24.9235	TRUE
class.Verrucomicrobiae.id.4029	URTI || id:ieu-b-5063	ieu-b-5063	rs12908520	2.17163e-06	0.880242	0.00187966	22.3366	TRUE
class.Verrucomicrobiae.id.4029	URTI || id:ieu-b-5063	ieu-b-5063	rs2602429	2.58297e-06	0.0297509	0.00195194	22.8589	TRUE
class.Verrucomicrobiae.id.4029	URTI || id:ieu-b-5063	ieu-b-5063	rs4242783	2.63612e-06	0.282478	0.00185979	21.7777	TRUE
class.Verrucomicrobiae.id.4029	URTI || id:ieu-b-5063	ieu-b-5063	rs4936098	1.12221e-06	0.998763	0.00191785	22.7817	TRUE
class.Verrucomicrobiae.id.4029	URTI || id:ieu-b-5063	ieu-b-5063	rs61779207	6.72285e-06	0.370043	0.00175963	20.4283	TRUE
class.Verrucomicrobiae.id.4029	URTI || id:ieu-b-5063	ieu-b-5063	rs74542928	1.63222e-06	0.575182	0.00200272	22.5036	TRUE
class.Verrucomicrobiae.id.4029	URTI || id:ieu-b-5063	ieu-b-5063	rs9349825	2.53687e-06	0.00736919	0.0019273	22.8942	TRUE
class.Verrucomicrobiae.id.4029	URTI || id:ieu-b-5063	ieu-b-5063	rs941682	9.61003e-06	0.426682	0.00163086	19.287	TRUE
family.Acidaminococcaceae.id.2166	URTI || id:ieu-b-5063	ieu-b-5063	rs262812	3.24906e-06	0.557561	0.0017585	21.31	TRUE
family.Acidaminococcaceae.id.2166	URTI || id:ieu-b-5063	ieu-b-5063	rs2933324	2.23676e-06	0.126284	0.00177848	22.3116	TRUE
family.Acidaminococcaceae.id.2166	URTI || id:ieu-b-5063	ieu-b-5063	rs45497800	5.86428e-06	0.647718	0.00185014	20.9713	TRUE
family.Acidaminococcaceae.id.2166	URTI || id:ieu-b-5063	ieu-b-5063	rs6589457	2.31508e-06	0.0403729	0.00304147	22.5267	TRUE
family.Acidaminococcaceae.id.2166	URTI || id:ieu-b-5063	ieu-b-5063	rs6923842	2.21303e-06	0.00487742	0.00185644	22.1364	TRUE
family.Acidaminococcaceae.id.2166	URTI || id:ieu-b-5063	ieu-b-5063	rs74540770	7.08804e-06	0.417235	0.00188418	20.0175	TRUE
family.Acidaminococcaceae.id.2166	URTI || id:ieu-b-5063	ieu-b-5063	rs78702810	9.16468e-06	0.191034	0.00246864	19.7733	TRUE
family.Actinomycetaceae.id.421	URTI || id:ieu-b-5063	ieu-b-5063	rs2889192	3.64417e-06	0.324556	0.00267945	20.7087	TRUE
family.Actinomycetaceae.id.421	URTI || id:ieu-b-5063	ieu-b-5063	rs34583783	5.47971e-06	0.476994	0.00283627	21.9242	TRUE
family.Actinomycetaceae.id.421	URTI || id:ieu-b-5063	ieu-b-5063	rs35011108	1.8267e-06	0.962424	0.00630729	23.0281	TRUE
family.Actinomycetaceae.id.421	URTI || id:ieu-b-5063	ieu-b-5063	rs4073240	6.05333e-06	0.0784386	0.0026654	20.5998	TRUE
family.Actinomycetaceae.id.421	URTI || id:ieu-b-5063	ieu-b-5063	rs58484246	6.12428e-06	0.276003	0.00262561	20.2915	TRUE
family.Alcaligenaceae.id.2875	URTI || id:ieu-b-5063	ieu-b-5063	rs112135816	5.27662e-06	0.042297	0.0013113	20.4083	TRUE
family.Alcaligenaceae.id.2875	URTI || id:ieu-b-5063	ieu-b-5063	rs1153990	5.96787e-06	0.924183	0.00124488	20.9475	TRUE
family.Alcaligenaceae.id.2875	URTI || id:ieu-b-5063	ieu-b-5063	rs147968	9.12701e-06	0.658881	0.00116969	19.6831	TRUE
family.Alcaligenaceae.id.2875	URTI || id:ieu-b-5063	ieu-b-5063	rs28480294	6.606e-06	0.260371	0.00122172	20.0301	TRUE
family.Alcaligenaceae.id.2875	URTI || id:ieu-b-5063	ieu-b-5063	rs4033856	1.02902e-06	0.464879	0.0014998	23.4635	TRUE
family.Alcaligenaceae.id.2875	URTI || id:ieu-b-5063	ieu-b-5063	rs62191117	2.75943e-07	0.892622	0.00156878	26.2178	TRUE
family.Alcaligenaceae.id.2875	URTI || id:ieu-b-5063	ieu-b-5063	rs62395635	3.34696e-06	0.298848	0.00145009	21.4926	TRUE
family.Alcaligenaceae.id.2875	URTI || id:ieu-b-5063	ieu-b-5063	rs6969323	3.88581e-06	0.937659	0.00125523	21.1244	TRUE
family.Alcaligenaceae.id.2875	URTI || id:ieu-b-5063	ieu-b-5063	rs74776516	6.85049e-06	0.179568	0.00134912	19.5887	TRUE
family.Alcaligenaceae.id.2875	URTI || id:ieu-b-5063	ieu-b-5063	rs7638039	2.70479e-06	0.23027	0.00132601	22.2919	TRUE
family.Alcaligenaceae.id.2875	URTI || id:ieu-b-5063	ieu-b-5063	rs9537886	2.35108e-07	0.105216	0.0015804	26.6007	TRUE
family.Alcaligenaceae.id.2875	URTI || id:ieu-b-5063	ieu-b-5063	rs9964679	4.47389e-06	0.974466	0.00127331	21.429	TRUE
family.Bacteroidaceae.id.917	URTI || id:ieu-b-5063	ieu-b-5063	rs11585893	1.79511e-06	0.302936	0.00141067	25.1722	TRUE
family.Bacteroidaceae.id.917	URTI || id:ieu-b-5063	ieu-b-5063	rs13207588	7.48504e-06	0.132326	0.00114879	20.3627	TRUE
family.Bacteroidaceae.id.917	URTI || id:ieu-b-5063	ieu-b-5063	rs1340391	6.7301e-06	0.992491	0.00109376	20.0377	TRUE
family.Bacteroidaceae.id.917	URTI || id:ieu-b-5063	ieu-b-5063	rs17619981	2.68683e-06	0.894034	0.00140263	22.1913	TRUE
family.Bacteroidaceae.id.917	URTI || id:ieu-b-5063	ieu-b-5063	rs2023437	5.01824e-06	0.757504	0.00124414	21.7771	TRUE
family.Bacteroidaceae.id.917	URTI || id:ieu-b-5063	ieu-b-5063	rs66474973	6.80966e-07	0.229792	0.0014001	24.4001	TRUE
family.Bacteroidaceae.id.917	URTI || id:ieu-b-5063	ieu-b-5063	rs66710942	5.86259e-06	0.471656	0.00115709	20.642	TRUE
family.Bacteroidaceae.id.917	URTI || id:ieu-b-5063	ieu-b-5063	rs6795673	3.37909e-07	0.831304	0.00142865	26.1803	TRUE
family.Bacteroidaceae.id.917	URTI || id:ieu-b-5063	ieu-b-5063	rs9507307	2.1271e-06	0.221709	0.00120359	21.91	TRUE
family.BacteroidalesS24.7group.id.11173	URTI || id:ieu-b-5063	ieu-b-5063	rs10872669	9.4901e-06	0.156439	0.00269787	19.9263	TRUE
family.BacteroidalesS24.7group.id.11173	URTI || id:ieu-b-5063	ieu-b-5063	rs17043785	5.11837e-07	0.266254	0.004922	25.7507	TRUE
family.BacteroidalesS24.7group.id.11173	URTI || id:ieu-b-5063	ieu-b-5063	rs61508842	7.82782e-06	0.449103	0.00266577	20.2445	TRUE
family.BacteroidalesS24.7group.id.11173	URTI || id:ieu-b-5063	ieu-b-5063	rs689695	1.28039e-06	0.339707	0.00298027	23.7699	TRUE
family.BacteroidalesS24.7group.id.11173	URTI || id:ieu-b-5063	ieu-b-5063	rs7217209	8.42937e-06	0.680956	0.00260859	20.2512	TRUE
family.BacteroidalesS24.7group.id.11173	URTI || id:ieu-b-5063	ieu-b-5063	rs738193	3.82163e-07	0.0350155	0.0033444	26.0933	TRUE
family.BacteroidalesS24.7group.id.11173	URTI || id:ieu-b-5063	ieu-b-5063	rs78609301	7.09297e-06	0.725299	0.00246197	19.6234	TRUE
family.BacteroidalesS24.7group.id.11173	URTI || id:ieu-b-5063	ieu-b-5063	rs941000	3.15557e-07	0.829368	0.00346994	27.0762	TRUE
family.Bifidobacteriaceae.id.433	URTI || id:ieu-b-5063	ieu-b-5063	rs10831953	9.94742e-06	0.0832339	0.00126352	18.8668	TRUE
family.Bifidobacteriaceae.id.433	URTI || id:ieu-b-5063	ieu-b-5063	rs12446429	8.52886e-06	0.215667	0.00128618	18.0374	TRUE
family.Bifidobacteriaceae.id.433	URTI || id:ieu-b-5063	ieu-b-5063	rs13020688	1.57375e-06	0.0192588	0.00154457	22.8841	TRUE
family.Bifidobacteriaceae.id.433	URTI || id:ieu-b-5063	ieu-b-5063	rs182549	5.942e-20	0.622841	0.0056913	85.3602	TRUE
family.Bifidobacteriaceae.id.433	URTI || id:ieu-b-5063	ieu-b-5063	rs4957061	1.1517e-06	0.473465	0.00160347	23.7582	TRUE
family.Bifidobacteriaceae.id.433	URTI || id:ieu-b-5063	ieu-b-5063	rs540489	5.36811e-06	0.26276	0.00142475	20.9538	TRUE
family.Bifidobacteriaceae.id.433	URTI || id:ieu-b-5063	ieu-b-5063	rs55888705	8.66208e-06	0.068935	0.00132662	19.8088	TRUE
family.Bifidobacteriaceae.id.433	URTI || id:ieu-b-5063	ieu-b-5063	rs6899771	7.27995e-06	0.705074	0.00143719	20.3626	TRUE
family.Bifidobacteriaceae.id.433	URTI || id:ieu-b-5063	ieu-b-5063	rs7174549	6.8678e-06	0.882388	0.00131171	19.5872	TRUE
family.Bifidobacteriaceae.id.433	URTI || id:ieu-b-5063	ieu-b-5063	rs7322849	1.74032e-08	0.792815	0.00202874	30.3161	TRUE
family.Bifidobacteriaceae.id.433	URTI || id:ieu-b-5063	ieu-b-5063	rs73797465	4.8495e-06	0.380253	0.0013806	20.4514	TRUE
family.Bifidobacteriaceae.id.433	URTI || id:ieu-b-5063	ieu-b-5063	rs857444	3.82492e-06	0.0982087	0.00141112	21.0723	TRUE
family.Christensenellaceae.id.1866	URTI || id:ieu-b-5063	ieu-b-5063	rs117186816	6.51964e-06	0.552743	0.00516792	22.379	TRUE
family.Christensenellaceae.id.1866	URTI || id:ieu-b-5063	ieu-b-5063	rs12380890	5.78132e-06	0.792808	0.00122115	20.5942	TRUE
family.Christensenellaceae.id.1866	URTI || id:ieu-b-5063	ieu-b-5063	rs12657403	5.59276e-06	0.608267	0.00126951	20.6468	TRUE
family.Christensenellaceae.id.1866	URTI || id:ieu-b-5063	ieu-b-5063	rs4076564	8.06105e-06	0.648455	0.00616627	23.1305	TRUE
family.Christensenellaceae.id.1866	URTI || id:ieu-b-5063	ieu-b-5063	rs62573205	1.48853e-06	0.350725	0.00142669	24.0541	TRUE
family.Christensenellaceae.id.1866	URTI || id:ieu-b-5063	ieu-b-5063	rs7211194	9.93998e-06	0.132419	0.00119616	19.6812	TRUE
family.Christensenellaceae.id.1866	URTI || id:ieu-b-5063	ieu-b-5063	rs72706624	6.3775e-06	0.0661226	0.00134037	19.9541	TRUE
family.Christensenellaceae.id.1866	URTI || id:ieu-b-5063	ieu-b-5063	rs77867022	8.81983e-06	0.981762	0.00441031	17.8567	TRUE
family.Christensenellaceae.id.1866	URTI || id:ieu-b-5063	ieu-b-5063	rs870002	6.54323e-06	0.341609	0.00117533	19.8217	TRUE
family.Christensenellaceae.id.1866	URTI || id:ieu-b-5063	ieu-b-5063	rs892686	4.12367e-06	0.744187	0.00126296	21.3015	TRUE
family.Christensenellaceae.id.1866	URTI || id:ieu-b-5063	ieu-b-5063	rs9608766	3.33084e-06	0.869583	0.00128295	20.7886	TRUE
family.Clostridiaceae1.id.1869	URTI || id:ieu-b-5063	ieu-b-5063	rs10875374	8.09821e-06	0.853302	0.00141504	20.1943	TRUE
family.Clostridiaceae1.id.1869	URTI || id:ieu-b-5063	ieu-b-5063	rs12186080	5.33957e-06	0.862047	0.00148699	21.2092	TRUE
family.Clostridiaceae1.id.1869	URTI || id:ieu-b-5063	ieu-b-5063	rs12341505	4.54486e-06	0.146253	0.00144543	20.6243	TRUE
family.Clostridiaceae1.id.1869	URTI || id:ieu-b-5063	ieu-b-5063	rs2795528	3.80626e-06	0.057767	0.00333179	21.4248	TRUE
family.Clostridiaceae1.id.1869	URTI || id:ieu-b-5063	ieu-b-5063	rs2817172	5.27026e-06	0.210026	0.00149663	20.665	TRUE
family.Clostridiaceae1.id.1869	URTI || id:ieu-b-5063	ieu-b-5063	rs4723021	7.42147e-06	0.948397	0.0014109	19.3284	TRUE
family.Clostridiaceae1.id.1869	URTI || id:ieu-b-5063	ieu-b-5063	rs550843	7.09119e-06	0.104119	0.00133603	19.0399	TRUE
family.Clostridiaceae1.id.1869	URTI || id:ieu-b-5063	ieu-b-5063	rs56188186	8.24444e-06	0.595016	0.00149598	19.8006	TRUE
family.Clostridiaceae1.id.1869	URTI || id:ieu-b-5063	ieu-b-5063	rs62397761	9.07706e-06	0.209559	0.00143274	20.4401	TRUE
family.Clostridiaceae1.id.1869	URTI || id:ieu-b-5063	ieu-b-5063	rs881532	7.89662e-06	0.485784	0.00140577	20.0576	TRUE
family.ClostridialesvadinBB60group.id.11286	URTI || id:ieu-b-5063	ieu-b-5063	rs10517600	6.82768e-06	0.420547	0.00192177	20.2367	TRUE
family.ClostridialesvadinBB60group.id.11286	URTI || id:ieu-b-5063	ieu-b-5063	rs10904722	5.04837e-06	0.24853	0.0019826	20.8785	TRUE
family.ClostridialesvadinBB60group.id.11286	URTI || id:ieu-b-5063	ieu-b-5063	rs118104867	3.43598e-06	0.84869	0.00539382	22.1966	TRUE
family.ClostridialesvadinBB60group.id.11286	URTI || id:ieu-b-5063	ieu-b-5063	rs13409132	4.37231e-06	0.312101	0.00371773	22.0575	TRUE
family.ClostridialesvadinBB60group.id.11286	URTI || id:ieu-b-5063	ieu-b-5063	rs17121075	7.91417e-06	0.436881	0.00189407	19.9444	TRUE
family.ClostridialesvadinBB60group.id.11286	URTI || id:ieu-b-5063	ieu-b-5063	rs2191834	2.50195e-06	0.692261	0.00208845	21.9935	TRUE
family.ClostridialesvadinBB60group.id.11286	URTI || id:ieu-b-5063	ieu-b-5063	rs28691777	6.95697e-07	0.660383	0.00257988	26.375	TRUE
family.ClostridialesvadinBB60group.id.11286	URTI || id:ieu-b-5063	ieu-b-5063	rs34088226	7.66216e-06	0.71905	0.00196662	19.1414	TRUE
family.ClostridialesvadinBB60group.id.11286	URTI || id:ieu-b-5063	ieu-b-5063	rs55682560	4.97034e-07	0.680348	0.00275079	25.3247	TRUE
family.ClostridialesvadinBB60group.id.11286	URTI || id:ieu-b-5063	ieu-b-5063	rs6588624	1.79287e-06	0.466829	0.00218181	22.981	TRUE
family.ClostridialesvadinBB60group.id.11286	URTI || id:ieu-b-5063	ieu-b-5063	rs66714985	4.85334e-06	0.749963	0.00203599	21.442	TRUE
family.ClostridialesvadinBB60group.id.11286	URTI || id:ieu-b-5063	ieu-b-5063	rs7226487	3.58282e-06	0.455704	0.00204595	21.5327	TRUE
family.ClostridialesvadinBB60group.id.11286	URTI || id:ieu-b-5063	ieu-b-5063	rs7538034	2.36706e-06	0.947514	0.00214733	22.419	TRUE
family.ClostridialesvadinBB60group.id.11286	URTI || id:ieu-b-5063	ieu-b-5063	rs7725895	3.94356e-06	0.669618	0.00221916	23.3753	TRUE
family.ClostridialesvadinBB60group.id.11286	URTI || id:ieu-b-5063	ieu-b-5063	rs989682	6.8471e-06	0.461582	0.00201121	20.4086	TRUE
family.Coriobacteriaceae.id.811	URTI || id:ieu-b-5063	ieu-b-5063	rs11073596	8.14449e-06	0.968236	0.00113478	19.9096	TRUE
family.Coriobacteriaceae.id.811	URTI || id:ieu-b-5063	ieu-b-5063	rs11250875	4.82844e-06	0.454338	0.00121534	21.5232	TRUE
family.Coriobacteriaceae.id.811	URTI || id:ieu-b-5063	ieu-b-5063	rs11656361	8.02017e-06	0.267411	0.0011624	19.3915	TRUE
family.Coriobacteriaceae.id.811	URTI || id:ieu-b-5063	ieu-b-5063	rs12974142	8.51232e-06	0.975267	0.00113949	19.8623	TRUE
family.Coriobacteriaceae.id.811	URTI || id:ieu-b-5063	ieu-b-5063	rs13307134	7.79931e-06	0.136181	0.00114388	20.0695	TRUE
family.Coriobacteriaceae.id.811	URTI || id:ieu-b-5063	ieu-b-5063	rs1397793	9.77381e-06	0.993784	0.00112166	19.6792	TRUE
family.Coriobacteriaceae.id.811	URTI || id:ieu-b-5063	ieu-b-5063	rs1816223	4.84114e-06	0.27437	0.00116623	20.65	TRUE
family.Coriobacteriaceae.id.811	URTI || id:ieu-b-5063	ieu-b-5063	rs2442778	9.02703e-06	0.91409	0.00150249	20.2689	TRUE
family.Coriobacteriaceae.id.811	URTI || id:ieu-b-5063	ieu-b-5063	rs3025411	8.26912e-06	0.493259	0.00124698	19.5632	TRUE
family.Coriobacteriaceae.id.811	URTI || id:ieu-b-5063	ieu-b-5063	rs34739816	3.88358e-06	0.515333	0.00129972	21.5917	TRUE
family.Coriobacteriaceae.id.811	URTI || id:ieu-b-5063	ieu-b-5063	rs67561917	5.39129e-06	0.583037	0.00123808	21.4838	TRUE
family.Coriobacteriaceae.id.811	URTI || id:ieu-b-5063	ieu-b-5063	rs719099	5.43317e-07	0.843557	0.00140904	24.954	TRUE
family.Coriobacteriaceae.id.811	URTI || id:ieu-b-5063	ieu-b-5063	rs8010111	6.89624e-06	0.270873	0.00126919	20.3253	TRUE
family.Defluviitaleaceae.id.1924	URTI || id:ieu-b-5063	ieu-b-5063	rs112893842	2.75032e-06	0.42868	0.00275798	22.6807	TRUE
family.Defluviitaleaceae.id.1924	URTI || id:ieu-b-5063	ieu-b-5063	rs17051335	4.58117e-06	0.783222	0.002624	21.1235	TRUE
family.Defluviitaleaceae.id.1924	URTI || id:ieu-b-5063	ieu-b-5063	rs1908593	7.859e-06	0.486364	0.00244532	20.1032	TRUE
family.Defluviitaleaceae.id.1924	URTI || id:ieu-b-5063	ieu-b-5063	rs4344384	5.86011e-06	0.29585	0.00250741	20.6074	TRUE
family.Defluviitaleaceae.id.1924	URTI || id:ieu-b-5063	ieu-b-5063	rs4677103	9.42189e-07	0.00529737	0.00306452	24.5915	TRUE
family.Defluviitaleaceae.id.1924	URTI || id:ieu-b-5063	ieu-b-5063	rs540220	9.48137e-06	0.454584	0.00231399	18.2881	TRUE
family.Defluviitaleaceae.id.1924	URTI || id:ieu-b-5063	ieu-b-5063	rs55658617	1.40608e-06	0.386506	0.003584	24.0056	TRUE
family.Defluviitaleaceae.id.1924	URTI || id:ieu-b-5063	ieu-b-5063	rs72731813	2.75777e-07	0.0190542	0.00333434	26.0414	TRUE
family.Defluviitaleaceae.id.1924	URTI || id:ieu-b-5063	ieu-b-5063	rs9608282	4.60831e-06	0.328956	0.00277846	21.5485	TRUE
family.Defluviitaleaceae.id.1924	URTI || id:ieu-b-5063	ieu-b-5063	rs9725395	3.4137e-06	0.0735733	0.00272807	21.9636	TRUE
family.Desulfovibrionaceae.id.3169	URTI || id:ieu-b-5063	ieu-b-5063	rs112381107	2.81875e-06	0.348984	0.00478262	21.3994	TRUE
family.Desulfovibrionaceae.id.3169	URTI || id:ieu-b-5063	ieu-b-5063	rs11599763	2.49704e-06	0.609009	0.00147635	22.385	TRUE
family.Desulfovibrionaceae.id.3169	URTI || id:ieu-b-5063	ieu-b-5063	rs17791387	2.09678e-06	0.758822	0.00148092	22.3106	TRUE
family.Desulfovibrionaceae.id.3169	URTI || id:ieu-b-5063	ieu-b-5063	rs2692012	1.5639e-06	0.356297	0.00154915	20.2913	TRUE
family.Desulfovibrionaceae.id.3169	URTI || id:ieu-b-5063	ieu-b-5063	rs2838334	3.82375e-06	0.234357	0.0013953	21.1544	TRUE
family.Desulfovibrionaceae.id.3169	URTI || id:ieu-b-5063	ieu-b-5063	rs3935584	6.78137e-06	0.532547	0.0013611	20.6324	TRUE
family.Desulfovibrionaceae.id.3169	URTI || id:ieu-b-5063	ieu-b-5063	rs4506934	3.16043e-06	0.505016	0.00145749	21.9424	TRUE
family.Desulfovibrionaceae.id.3169	URTI || id:ieu-b-5063	ieu-b-5063	rs6058181	2.69912e-07	0.072629	0.00167245	25.2494	TRUE
family.Desulfovibrionaceae.id.3169	URTI || id:ieu-b-5063	ieu-b-5063	rs72647048	9.60885e-06	0.485801	0.00133931	20.3043	TRUE
family.Desulfovibrionaceae.id.3169	URTI || id:ieu-b-5063	ieu-b-5063	rs9928243	4.48478e-06	0.445307	0.00139437	21.1389	TRUE
family.Enterobacteriaceae.id.3469	URTI || id:ieu-b-5063	ieu-b-5063	rs11026530	9.42684e-06	0.617649	0.00144179	19.4678	TRUE
family.Enterobacteriaceae.id.3469	URTI || id:ieu-b-5063	ieu-b-5063	rs2374342	4.51618e-06	0.219069	0.00156913	21.3345	TRUE
family.Enterobacteriaceae.id.3469	URTI || id:ieu-b-5063	ieu-b-5063	rs35673018	7.63109e-06	0.498813	0.00147261	19.65	TRUE
family.Enterobacteriaceae.id.3469	URTI || id:ieu-b-5063	ieu-b-5063	rs504442	5.17092e-06	0.147194	0.00145082	19.7249	TRUE
family.Enterobacteriaceae.id.3469	URTI || id:ieu-b-5063	ieu-b-5063	rs62210023	3.13163e-06	0.19104	0.00160616	21.739	TRUE
family.Enterobacteriaceae.id.3469	URTI || id:ieu-b-5063	ieu-b-5063	rs79757635	9.31857e-06	0.572857	0.00145957	19.6117	TRUE
family.Erysipelotrichaceae.id.2149	URTI || id:ieu-b-5063	ieu-b-5063	rs1074800	6.14583e-06	0.122407	0.00114877	20.4567	TRUE
family.Erysipelotrichaceae.id.2149	URTI || id:ieu-b-5063	ieu-b-5063	rs10781552	2.33114e-06	0.8964	0.00127068	22.6304	TRUE
family.Erysipelotrichaceae.id.2149	URTI || id:ieu-b-5063	ieu-b-5063	rs17530232	2.79123e-06	0.391308	0.00126433	21.0397	TRUE
family.Erysipelotrichaceae.id.2149	URTI || id:ieu-b-5063	ieu-b-5063	rs1884466	9.52701e-06	0.349571	0.00108423	19.7576	TRUE
family.Erysipelotrichaceae.id.2149	URTI || id:ieu-b-5063	ieu-b-5063	rs2300774	8.95466e-07	0.531687	0.00132092	24.0911	TRUE
family.Erysipelotrichaceae.id.2149	URTI || id:ieu-b-5063	ieu-b-5063	rs290833	8.029e-06	0.351869	0.0011198	19.9402	TRUE
family.Erysipelotrichaceae.id.2149	URTI || id:ieu-b-5063	ieu-b-5063	rs35161940	1.8451e-06	0.797024	0.00126771	23.1157	TRUE
family.Erysipelotrichaceae.id.2149	URTI || id:ieu-b-5063	ieu-b-5063	rs4078432	4.23104e-06	0.877384	0.00116359	20.7209	TRUE
family.Erysipelotrichaceae.id.2149	URTI || id:ieu-b-5063	ieu-b-5063	rs56970041	5.40344e-06	0.129601	0.001063	19.3832	TRUE
family.Erysipelotrichaceae.id.2149	URTI || id:ieu-b-5063	ieu-b-5063	rs62504403	1.12265e-07	0.217356	0.00166794	28.3673	TRUE
family.Erysipelotrichaceae.id.2149	URTI || id:ieu-b-5063	ieu-b-5063	rs7234058	9.12341e-07	0.130193	0.00140515	23.741	TRUE
family.Erysipelotrichaceae.id.2149	URTI || id:ieu-b-5063	ieu-b-5063	rs7826267	9.28449e-06	0.90113	0.00100859	17.753	TRUE
family.Erysipelotrichaceae.id.2149	URTI || id:ieu-b-5063	ieu-b-5063	rs8003149	4.08475e-06	0.445309	0.00116526	21.2454	TRUE
family.FamilyXI.id.1936	URTI || id:ieu-b-5063	ieu-b-5063	rs10759623	5.78312e-07	0.793701	0.00799161	25.4086	TRUE
family.FamilyXI.id.1936	URTI || id:ieu-b-5063	ieu-b-5063	rs11547158	2.70219e-06	0.222248	0.00719197	22.6812	TRUE
family.FamilyXI.id.1936	URTI || id:ieu-b-5063	ieu-b-5063	rs17379710	3.97107e-06	0.402749	0.00670644	21.2949	TRUE
family.FamilyXI.id.1936	URTI || id:ieu-b-5063	ieu-b-5063	rs2155352	6.63432e-07	0.246109	0.00780986	24.7789	TRUE
family.FamilyXI.id.1936	URTI || id:ieu-b-5063	ieu-b-5063	rs2156611	9.42661e-06	0.130523	0.00632058	20.0555	TRUE
family.FamilyXI.id.1936	URTI || id:ieu-b-5063	ieu-b-5063	rs3733511	3.38554e-06	0.964341	0.00685865	21.7816	TRUE
family.FamilyXI.id.1936	URTI || id:ieu-b-5063	ieu-b-5063	rs488164	4.79785e-06	0.129925	0.00674544	21.3721	TRUE
family.FamilyXI.id.1936	URTI || id:ieu-b-5063	ieu-b-5063	rs697771	3.19372e-06	0.137348	0.00689836	21.8808	TRUE
family.FamilyXIII.id.1957	URTI || id:ieu-b-5063	ieu-b-5063	rs10404377	6.99027e-06	0.898182	0.0012469	20.3086	TRUE
family.FamilyXIII.id.1957	URTI || id:ieu-b-5063	ieu-b-5063	rs118170811	1.80357e-06	0.0107426	0.00236457	22.8556	TRUE
family.FamilyXIII.id.1957	URTI || id:ieu-b-5063	ieu-b-5063	rs12904405	7.67412e-06	0.725733	0.00117306	19.5438	TRUE
family.FamilyXIII.id.1957	URTI || id:ieu-b-5063	ieu-b-5063	rs1887048	9.65391e-06	0.636749	0.00119652	20.0239	TRUE
family.FamilyXIII.id.1957	URTI || id:ieu-b-5063	ieu-b-5063	rs3098182	4.04024e-06	0.290373	0.00127243	21.3136	TRUE
family.FamilyXIII.id.1957	URTI || id:ieu-b-5063	ieu-b-5063	rs482905	3.72345e-06	0.564405	0.00131293	22.0008	TRUE
family.FamilyXIII.id.1957	URTI || id:ieu-b-5063	ieu-b-5063	rs6501525	1.23726e-06	0.43044	0.00144871	23.6003	TRUE
family.FamilyXIII.id.1957	URTI || id:ieu-b-5063	ieu-b-5063	rs66753613	8.08288e-06	0.778271	0.00125083	20.3728	TRUE
family.FamilyXIII.id.1957	URTI || id:ieu-b-5063	ieu-b-5063	rs6797051	4.89281e-06	0.691775	0.00131996	22.1188	TRUE
family.FamilyXIII.id.1957	URTI || id:ieu-b-5063	ieu-b-5063	rs7514702	3.91642e-06	0.191677	0.0013086	21.9281	TRUE
family.Lachnospiraceae.id.1987	URTI || id:ieu-b-5063	ieu-b-5063	rs10402491	7.58351e-06	0.0500035	0.00108165	19.8503	TRUE
family.Lachnospiraceae.id.1987	URTI || id:ieu-b-5063	ieu-b-5063	rs11139361	4.26262e-06	0.415993	0.00109096	20.0202	TRUE
family.Lachnospiraceae.id.1987	URTI || id:ieu-b-5063	ieu-b-5063	rs112040820	2.41836e-06	0.300545	0.00125655	22.0298	TRUE
family.Lachnospiraceae.id.1987	URTI || id:ieu-b-5063	ieu-b-5063	rs11841382	9.57773e-06	0.34725	0.000921335	16.911	TRUE
family.Lachnospiraceae.id.1987	URTI || id:ieu-b-5063	ieu-b-5063	rs11979110	1.81843e-06	0.905368	0.00123789	22.7274	TRUE
family.Lachnospiraceae.id.1987	URTI || id:ieu-b-5063	ieu-b-5063	rs1205443	7.28844e-06	0.817316	0.00112291	19.9844	TRUE
family.Lachnospiraceae.id.1987	URTI || id:ieu-b-5063	ieu-b-5063	rs12760724	7.26734e-06	0.68409	0.00109777	20.1531	TRUE
family.Lachnospiraceae.id.1987	URTI || id:ieu-b-5063	ieu-b-5063	rs13005175	8.37071e-06	0.305652	0.00122348	20.6911	TRUE
family.Lachnospiraceae.id.1987	URTI || id:ieu-b-5063	ieu-b-5063	rs146660815	6.53238e-06	0.0698811	0.00492614	20.3467	TRUE
family.Lachnospiraceae.id.1987	URTI || id:ieu-b-5063	ieu-b-5063	rs2159863	3.69557e-06	0.335927	0.00112775	20.7041	TRUE
family.Lachnospiraceae.id.1987	URTI || id:ieu-b-5063	ieu-b-5063	rs2910921	8.41974e-06	0.873137	0.00304674	20.008	TRUE
family.Lachnospiraceae.id.1987	URTI || id:ieu-b-5063	ieu-b-5063	rs3127230	6.20325e-06	0.783915	0.00109697	20.1384	TRUE
family.Lachnospiraceae.id.1987	URTI || id:ieu-b-5063	ieu-b-5063	rs35524804	2.44999e-06	0.671868	0.00131619	23.5342	TRUE
family.Lachnospiraceae.id.1987	URTI || id:ieu-b-5063	ieu-b-5063	rs7359994	5.35899e-06	0.261946	0.00108979	20.0065	TRUE
family.Lachnospiraceae.id.1987	URTI || id:ieu-b-5063	ieu-b-5063	rs79086868	3.01422e-06	0.101939	0.00127119	22.2996	TRUE
family.Lachnospiraceae.id.1987	URTI || id:ieu-b-5063	ieu-b-5063	rs959845	5.1695e-06	0.872776	0.00117287	20.9686	TRUE
family.Lachnospiraceae.id.1987	URTI || id:ieu-b-5063	ieu-b-5063	rs9929145	2.83594e-07	0.85287	0.00165376	26.2786	TRUE
family.Lactobacillaceae.id.1836	URTI || id:ieu-b-5063	ieu-b-5063	rs11674854	2.59545e-06	0.137172	0.00331316	22.4315	TRUE
family.Lactobacillaceae.id.1836	URTI || id:ieu-b-5063	ieu-b-5063	rs1530559	9.65254e-06	0.210776	0.00281615	19.057	TRUE
family.Lactobacillaceae.id.1836	URTI || id:ieu-b-5063	ieu-b-5063	rs16861661	2.70131e-07	0.836146	0.00479934	25.9595	TRUE
family.Lactobacillaceae.id.1836	URTI || id:ieu-b-5063	ieu-b-5063	rs62314653	6.5919e-06	0.556687	0.00337601	20.3721	TRUE
family.Lactobacillaceae.id.1836	URTI || id:ieu-b-5063	ieu-b-5063	rs74599091	7.69522e-06	0.885174	0.00408808	20.315	TRUE
family.Lactobacillaceae.id.1836	URTI || id:ieu-b-5063	ieu-b-5063	rs768253	3.60763e-06	0.0233819	0.00304635	21.5638	TRUE
family.Lactobacillaceae.id.1836	URTI || id:ieu-b-5063	ieu-b-5063	rs77478751	5.95946e-06	0.188528	0.00574984	21.409	TRUE
family.Lactobacillaceae.id.1836	URTI || id:ieu-b-5063	ieu-b-5063	rs921925	5.77195e-07	0.828656	0.00346941	24.5479	TRUE
family.Lactobacillaceae.id.1836	URTI || id:ieu-b-5063	ieu-b-5063	rs9345899	9.4459e-06	0.0629753	0.00298621	19.768	TRUE
family.Methanobacteriaceae.id.121	URTI || id:ieu-b-5063	ieu-b-5063	rs10202904	3.0143e-07	0.04134	0.00719054	26.747	TRUE
family.Methanobacteriaceae.id.121	URTI || id:ieu-b-5063	ieu-b-5063	rs10424197	9.27887e-06	0.0885666	0.00543558	20.1997	TRUE
family.Methanobacteriaceae.id.121	URTI || id:ieu-b-5063	ieu-b-5063	rs4257531	7.44344e-06	0.65421	0.00638397	20.303	TRUE
family.Methanobacteriaceae.id.121	URTI || id:ieu-b-5063	ieu-b-5063	rs56131665	6.17992e-06	0.2934	0.00575311	20.6574	TRUE
family.Methanobacteriaceae.id.121	URTI || id:ieu-b-5063	ieu-b-5063	rs6508769	8.22529e-06	0.422307	0.00594705	19.8444	TRUE
family.Methanobacteriaceae.id.121	URTI || id:ieu-b-5063	ieu-b-5063	rs6776814	1.63062e-06	0.757232	0.00688948	23.4688	TRUE
family.Methanobacteriaceae.id.121	URTI || id:ieu-b-5063	ieu-b-5063	rs73068003	8.44583e-06	0.278297	0.0054432	20.1953	TRUE
family.Methanobacteriaceae.id.121	URTI || id:ieu-b-5063	ieu-b-5063	rs73457410	1.40855e-06	0.572209	0.0069034	24.3021	TRUE
family.Methanobacteriaceae.id.121	URTI || id:ieu-b-5063	ieu-b-5063	rs75208022	5.92103e-06	0.988727	0.00673465	21.7038	TRUE
family.Methanobacteriaceae.id.121	URTI || id:ieu-b-5063	ieu-b-5063	rs894996	1.87557e-06	0.718926	0.00647634	23.3364	TRUE
family.Oxalobacteraceae.id.2966	URTI || id:ieu-b-5063	ieu-b-5063	rs111966731	4.56318e-06	0.172407	0.00475314	20.9421	TRUE
family.Oxalobacteraceae.id.2966	URTI || id:ieu-b-5063	ieu-b-5063	rs11246212	4.50836e-06	0.220229	0.00422097	21.7369	TRUE
family.Oxalobacteraceae.id.2966	URTI || id:ieu-b-5063	ieu-b-5063	rs12002250	5.53202e-06	0.22094	0.0040899	19.4	TRUE
family.Oxalobacteraceae.id.2966	URTI || id:ieu-b-5063	ieu-b-5063	rs1569853	7.45179e-07	0.703076	0.00492134	24.7037	TRUE
family.Oxalobacteraceae.id.2966	URTI || id:ieu-b-5063	ieu-b-5063	rs17138946	8.09008e-06	0.696606	0.00404296	19.3794	TRUE
family.Oxalobacteraceae.id.2966	URTI || id:ieu-b-5063	ieu-b-5063	rs36057338	6.25787e-06	0.800148	0.00435887	20.734	TRUE
family.Oxalobacteraceae.id.2966	URTI || id:ieu-b-5063	ieu-b-5063	rs4428215	4.87931e-08	0.77377	0.0057366	29.8005	TRUE
family.Oxalobacteraceae.id.2966	URTI || id:ieu-b-5063	ieu-b-5063	rs561239	7.1938e-06	0.924583	0.00396573	19.8558	TRUE
family.Oxalobacteraceae.id.2966	URTI || id:ieu-b-5063	ieu-b-5063	rs6000536	7.38718e-07	0.982952	0.00463546	24.049	TRUE
family.Oxalobacteraceae.id.2966	URTI || id:ieu-b-5063	ieu-b-5063	rs62435498	7.45831e-06	0.199182	0.00427687	20.5227	TRUE
family.Oxalobacteraceae.id.2966	URTI || id:ieu-b-5063	ieu-b-5063	rs736744	1.49416e-07	0.663956	0.00533632	27.7099	TRUE
family.Oxalobacteraceae.id.2966	URTI || id:ieu-b-5063	ieu-b-5063	rs7993559	5.03729e-06	0.401901	0.00418655	20.9661	TRUE
family.Oxalobacteraceae.id.2966	URTI || id:ieu-b-5063	ieu-b-5063	rs80330081	6.63998e-06	0.582834	0.00417702	19.5885	TRUE
family.Oxalobacteraceae.id.2966	URTI || id:ieu-b-5063	ieu-b-5063	rs934049	4.21147e-06	0.288373	0.00425406	21.1433	TRUE
family.Pasteurellaceae.id.3689	URTI || id:ieu-b-5063	ieu-b-5063	rs10965428	4.29151e-06	0.264419	0.00242411	21.5565	TRUE
family.Pasteurellaceae.id.3689	URTI || id:ieu-b-5063	ieu-b-5063	rs111582866	7.06627e-06	0.843264	0.00228738	19.7486	TRUE
family.Pasteurellaceae.id.3689	URTI || id:ieu-b-5063	ieu-b-5063	rs12050685	9.18513e-06	0.349574	0.00205559	19.3809	TRUE
family.Pasteurellaceae.id.3689	URTI || id:ieu-b-5063	ieu-b-5063	rs16970009	7.31531e-06	0.423037	0.00402952	19.0194	TRUE
family.Pasteurellaceae.id.3689	URTI || id:ieu-b-5063	ieu-b-5063	rs35510	4.01576e-06	0.924722	0.00246831	21.4507	TRUE
family.Pasteurellaceae.id.3689	URTI || id:ieu-b-5063	ieu-b-5063	rs4822728	4.71847e-06	0.569277	0.00224269	21.1512	TRUE
family.Pasteurellaceae.id.3689	URTI || id:ieu-b-5063	ieu-b-5063	rs6972479	7.74817e-06	0.193685	0.00230179	19.8733	TRUE
family.Pasteurellaceae.id.3689	URTI || id:ieu-b-5063	ieu-b-5063	rs72756943	3.35218e-06	0.204808	0.00264982	21.3027	TRUE
family.Pasteurellaceae.id.3689	URTI || id:ieu-b-5063	ieu-b-5063	rs73139353	8.71314e-06	0.549819	0.00518471	21.0815	TRUE
family.Pasteurellaceae.id.3689	URTI || id:ieu-b-5063	ieu-b-5063	rs76022354	1.82858e-06	0.696582	0.00634087	23.5471	TRUE
family.Pasteurellaceae.id.3689	URTI || id:ieu-b-5063	ieu-b-5063	rs78909003	2.04893e-06	0.00944148	0.00639517	23.4025	TRUE
family.Pasteurellaceae.id.3689	URTI || id:ieu-b-5063	ieu-b-5063	rs9382510	2.476e-07	0.71124	0.0028527	26.915	TRUE
family.Pasteurellaceae.id.3689	URTI || id:ieu-b-5063	ieu-b-5063	rs9895850	9.08251e-06	0.376334	0.00388961	18.4892	TRUE
family.Pasteurellaceae.id.3689	URTI || id:ieu-b-5063	ieu-b-5063	rs9938097	8.22604e-06	0.571413	0.00214481	20.2045	TRUE
family.Peptococcaceae.id.2024	URTI || id:ieu-b-5063	ieu-b-5063	rs117452796	3.15296e-06	0.550857	0.00692299	22.0222	TRUE
family.Peptococcaceae.id.2024	URTI || id:ieu-b-5063	ieu-b-5063	rs12144792	5.82242e-06	0.833669	0.00193577	20.7839	TRUE
family.Peptococcaceae.id.2024	URTI || id:ieu-b-5063	ieu-b-5063	rs12634826	1.01109e-06	0.990695	0.00230955	24.0263	TRUE
family.Peptococcaceae.id.2024	URTI || id:ieu-b-5063	ieu-b-5063	rs12992764	1.46158e-06	0.992208	0.00224521	23.4973	TRUE
family.Peptococcaceae.id.2024	URTI || id:ieu-b-5063	ieu-b-5063	rs150600492	2.31305e-06	0.765965	0.00224438	21.9521	TRUE
family.Peptococcaceae.id.2024	URTI || id:ieu-b-5063	ieu-b-5063	rs35703006	4.94775e-07	0.177625	0.00227647	24.4435	TRUE
family.Peptococcaceae.id.2024	URTI || id:ieu-b-5063	ieu-b-5063	rs4990837	1.74194e-06	0.266826	0.00223332	23.9858	TRUE
family.Peptococcaceae.id.2024	URTI || id:ieu-b-5063	ieu-b-5063	rs75430375	3.40849e-06	0.690488	0.00258574	21.7065	TRUE
family.Peptococcaceae.id.2024	URTI || id:ieu-b-5063	ieu-b-5063	rs75898026	2.0221e-06	0.68204	0.00214242	22.4192	TRUE
family.Peptostreptococcaceae.id.2042	URTI || id:ieu-b-5063	ieu-b-5063	rs10805326	4.03396e-06	0.064847	0.0013248	21.3031	TRUE
family.Peptostreptococcaceae.id.2042	URTI || id:ieu-b-5063	ieu-b-5063	rs117020988	1.02794e-06	0.870612	0.0035052	24.0212	TRUE
family.Peptostreptococcaceae.id.2042	URTI || id:ieu-b-5063	ieu-b-5063	rs12377846	7.26254e-07	0.761679	0.00645175	24.2473	TRUE
family.Peptostreptococcaceae.id.2042	URTI || id:ieu-b-5063	ieu-b-5063	rs12986312	5.76718e-06	0.888761	0.00128906	20.6103	TRUE
family.Peptostreptococcaceae.id.2042	URTI || id:ieu-b-5063	ieu-b-5063	rs1467258	7.89804e-06	0.0322753	0.00128143	19.9929	TRUE
family.Peptostreptococcaceae.id.2042	URTI || id:ieu-b-5063	ieu-b-5063	rs4692811	4.21123e-07	0.608473	0.0015911	25.5922	TRUE
family.Peptostreptococcaceae.id.2042	URTI || id:ieu-b-5063	ieu-b-5063	rs59865771	7.69029e-06	0.730293	0.00126704	20.3466	TRUE
family.Peptostreptococcaceae.id.2042	URTI || id:ieu-b-5063	ieu-b-5063	rs59987323	2.70082e-06	0.707332	0.00141157	22.0262	TRUE
family.Peptostreptococcaceae.id.2042	URTI || id:ieu-b-5063	ieu-b-5063	rs61841503	9.8012e-09	0.475785	0.00211481	32.4908	TRUE
family.Peptostreptococcaceae.id.2042	URTI || id:ieu-b-5063	ieu-b-5063	rs6721459	5.07756e-06	0.502906	0.00128903	20.7273	TRUE
family.Peptostreptococcaceae.id.2042	URTI || id:ieu-b-5063	ieu-b-5063	rs76982728	3.24058e-06	0.983602	0.00193203	21.6477	TRUE
family.Peptostreptococcaceae.id.2042	URTI || id:ieu-b-5063	ieu-b-5063	rs77540684	8.13712e-06	0.604977	0.00139689	18.8747	TRUE
family.Peptostreptococcaceae.id.2042	URTI || id:ieu-b-5063	ieu-b-5063	rs9573937	1.70589e-06	0.205254	0.00146469	23.556	TRUE
family.Porphyromonadaceae.id.943	URTI || id:ieu-b-5063	ieu-b-5063	rs10762312	8.70354e-06	0.977459	0.00107641	19.4243	TRUE
family.Porphyromonadaceae.id.943	URTI || id:ieu-b-5063	ieu-b-5063	rs10858364	4.31063e-06	0.195659	0.0011608	20.9489	TRUE
family.Porphyromonadaceae.id.943	URTI || id:ieu-b-5063	ieu-b-5063	rs17065783	1.79351e-06	0.309929	0.00129645	23.4002	TRUE
family.Porphyromonadaceae.id.943	URTI || id:ieu-b-5063	ieu-b-5063	rs1980561	8.94542e-06	0.907194	0.00109261	19.717	TRUE
family.Porphyromonadaceae.id.943	URTI || id:ieu-b-5063	ieu-b-5063	rs35233670	7.90987e-06	0.513992	0.0011058	19.9507	TRUE
family.Porphyromonadaceae.id.943	URTI || id:ieu-b-5063	ieu-b-5063	rs35961441	8.37393e-06	0.790165	0.00118903	19.4899	TRUE
family.Porphyromonadaceae.id.943	URTI || id:ieu-b-5063	ieu-b-5063	rs6953849	2.4448e-06	0.318402	0.00125768	22.6994	TRUE
family.Porphyromonadaceae.id.943	URTI || id:ieu-b-5063	ieu-b-5063	rs7330827	8.04891e-06	0.833166	0.00138968	19.1375	TRUE
family.Porphyromonadaceae.id.943	URTI || id:ieu-b-5063	ieu-b-5063	rs864093	9.598e-06	0.442492	0.00111863	20.1859	TRUE
family.Prevotellaceae.id.960	URTI || id:ieu-b-5063	ieu-b-5063	rs12057990	8.9748e-06	0.951924	0.00133601	19.8863	TRUE
family.Prevotellaceae.id.960	URTI || id:ieu-b-5063	ieu-b-5063	rs12118202	5.54234e-07	0.0711508	0.00175056	26.0712	TRUE
family.Prevotellaceae.id.960	URTI || id:ieu-b-5063	ieu-b-5063	rs13069367	7.39489e-06	0.340545	0.0013668	20.3357	TRUE
family.Prevotellaceae.id.960	URTI || id:ieu-b-5063	ieu-b-5063	rs148376875	2.08029e-06	0.341886	0.00155486	22.2489	TRUE
family.Prevotellaceae.id.960	URTI || id:ieu-b-5063	ieu-b-5063	rs2206482	1.30377e-06	0.726121	0.00158207	23.4612	TRUE
family.Prevotellaceae.id.960	URTI || id:ieu-b-5063	ieu-b-5063	rs2278540	8.43592e-06	0.70006	0.00135989	20.215	TRUE
family.Prevotellaceae.id.960	URTI || id:ieu-b-5063	ieu-b-5063	rs34660375	7.40327e-06	0.0234407	0.00142782	20.4284	TRUE
family.Prevotellaceae.id.960	URTI || id:ieu-b-5063	ieu-b-5063	rs3758087	8.60581e-06	0.902793	0.00137565	20.4827	TRUE
family.Prevotellaceae.id.960	URTI || id:ieu-b-5063	ieu-b-5063	rs3860225	5.49682e-07	0.915679	0.00167703	24.9776	TRUE
family.Prevotellaceae.id.960	URTI || id:ieu-b-5063	ieu-b-5063	rs4493272	3.02312e-07	0.511088	0.00176419	26.271	TRUE
family.Prevotellaceae.id.960	URTI || id:ieu-b-5063	ieu-b-5063	rs4685827	2.77192e-06	0.0587219	0.00146684	21.8366	TRUE
family.Prevotellaceae.id.960	URTI || id:ieu-b-5063	ieu-b-5063	rs7252711	5.56586e-06	0.805754	0.0014377	20.9314	TRUE
family.Prevotellaceae.id.960	URTI || id:ieu-b-5063	ieu-b-5063	rs7975087	7.59459e-06	0.97828	0.00132403	19.713	TRUE
family.Prevotellaceae.id.960	URTI || id:ieu-b-5063	ieu-b-5063	rs912860	9.2992e-07	0.587794	0.00641915	22.4636	TRUE
family.Prevotellaceae.id.960	URTI || id:ieu-b-5063	ieu-b-5063	rs9586501	2.58988e-06	0.130882	0.00145513	21.6634	TRUE
family.Prevotellaceae.id.960	URTI || id:ieu-b-5063	ieu-b-5063	rs9958960	1.06324e-07	0.346355	0.00197074	27.7614	TRUE
family.Rhodospirillaceae.id.2717	URTI || id:ieu-b-5063	ieu-b-5063	rs1035406	5.84451e-06	0.121678	0.00240896	20.4797	TRUE
family.Rhodospirillaceae.id.2717	URTI || id:ieu-b-5063	ieu-b-5063	rs11591293	2.67148e-06	0.0799632	0.00257258	21.9182	TRUE
family.Rhodospirillaceae.id.2717	URTI || id:ieu-b-5063	ieu-b-5063	rs13336560	9.17333e-06	0.638635	0.00245457	19.7045	TRUE
family.Rhodospirillaceae.id.2717	URTI || id:ieu-b-5063	ieu-b-5063	rs1549633	4.70392e-06	0.999323	0.00260138	20.8862	TRUE
family.Rhodospirillaceae.id.2717	URTI || id:ieu-b-5063	ieu-b-5063	rs1923415	9.63701e-06	0.696598	0.00226769	19.3169	TRUE
family.Rhodospirillaceae.id.2717	URTI || id:ieu-b-5063	ieu-b-5063	rs3754624	1.7148e-06	0.575407	0.00276714	23.5693	TRUE
family.Rhodospirillaceae.id.2717	URTI || id:ieu-b-5063	ieu-b-5063	rs4278423	3.12021e-06	0.73136	0.0024418	20.8037	TRUE
family.Rhodospirillaceae.id.2717	URTI || id:ieu-b-5063	ieu-b-5063	rs55876211	2.86679e-06	0.576902	0.00253147	21.5518	TRUE
family.Rhodospirillaceae.id.2717	URTI || id:ieu-b-5063	ieu-b-5063	rs61933850	7.22582e-06	0.0013788	0.00304823	20.877	TRUE
family.Rhodospirillaceae.id.2717	URTI || id:ieu-b-5063	ieu-b-5063	rs6679026	9.94679e-06	0.142448	0.00233549	19.8864	TRUE
family.Rhodospirillaceae.id.2717	URTI || id:ieu-b-5063	ieu-b-5063	rs7001029	5.3475e-06	0.126471	0.00250129	20.1658	TRUE
family.Rhodospirillaceae.id.2717	URTI || id:ieu-b-5063	ieu-b-5063	rs72714493	7.34924e-06	0.88962	0.00239679	20.4097	TRUE
family.Rhodospirillaceae.id.2717	URTI || id:ieu-b-5063	ieu-b-5063	rs74354280	6.67295e-06	0.303005	0.00232432	19.8004	TRUE
family.Rhodospirillaceae.id.2717	URTI || id:ieu-b-5063	ieu-b-5063	rs76784716	1.48988e-06	0.479788	0.00266007	22.6603	TRUE
family.Rhodospirillaceae.id.2717	URTI || id:ieu-b-5063	ieu-b-5063	rs9813022	2.53124e-07	0.3457	0.00311125	26.5156	TRUE
family.Rikenellaceae.id.967	URTI || id:ieu-b-5063	ieu-b-5063	rs10217435	6.5076e-06	0.0555009	0.00113124	20.0195	TRUE
family.Rikenellaceae.id.967	URTI || id:ieu-b-5063	ieu-b-5063	rs10832801	7.50417e-06	0.0174562	0.0011038	19.003	TRUE
family.Rikenellaceae.id.967	URTI || id:ieu-b-5063	ieu-b-5063	rs1939881	5.64373e-07	0.407336	0.00150162	26.2157	TRUE
family.Rikenellaceae.id.967	URTI || id:ieu-b-5063	ieu-b-5063	rs2447496	6.0861e-06	0.22958	0.00117872	20.2944	TRUE
family.Rikenellaceae.id.967	URTI || id:ieu-b-5063	ieu-b-5063	rs2833282	4.31106e-06	0.338724	0.0011596	20.5232	TRUE
family.Rikenellaceae.id.967	URTI || id:ieu-b-5063	ieu-b-5063	rs35909684	7.09826e-06	0.457951	0.0011204	19.6997	TRUE
family.Rikenellaceae.id.967	URTI || id:ieu-b-5063	ieu-b-5063	rs36021379	7.1952e-06	0.0725287	0.00119026	20.4932	TRUE
family.Rikenellaceae.id.967	URTI || id:ieu-b-5063	ieu-b-5063	rs4264350	1.34832e-06	0.374414	0.0013291	23.5111	TRUE
family.Rikenellaceae.id.967	URTI || id:ieu-b-5063	ieu-b-5063	rs59663348	6.12244e-06	0.524207	0.00117774	20.8422	TRUE
family.Rikenellaceae.id.967	URTI || id:ieu-b-5063	ieu-b-5063	rs62532512	2.76426e-06	0.371534	0.00124587	22.042	TRUE
family.Rikenellaceae.id.967	URTI || id:ieu-b-5063	ieu-b-5063	rs6744030	9.31514e-06	0.467575	0.00111859	19.6667	TRUE
family.Rikenellaceae.id.967	URTI || id:ieu-b-5063	ieu-b-5063	rs67705352	6.57556e-07	0.150777	0.00139718	24.7282	TRUE
family.Rikenellaceae.id.967	URTI || id:ieu-b-5063	ieu-b-5063	rs6837275	1.447e-06	0.091464	0.00133679	23.0195	TRUE
family.Rikenellaceae.id.967	URTI || id:ieu-b-5063	ieu-b-5063	rs7242694	5.80709e-06	0.287469	0.00122174	21.036	TRUE
family.Rikenellaceae.id.967	URTI || id:ieu-b-5063	ieu-b-5063	rs74474130	3.61378e-06	0.758412	0.00195925	21.6981	TRUE
family.Rikenellaceae.id.967	URTI || id:ieu-b-5063	ieu-b-5063	rs77885767	2.84694e-06	0.196097	0.00253568	21.5471	TRUE
family.Rikenellaceae.id.967	URTI || id:ieu-b-5063	ieu-b-5063	rs9389714	8.79066e-06	0.0167687	0.00111405	19.7161	TRUE
family.Rikenellaceae.id.967	URTI || id:ieu-b-5063	ieu-b-5063	rs9578457	3.99449e-06	0.895886	0.00212996	20.0601	TRUE
family.Rikenellaceae.id.967	URTI || id:ieu-b-5063	ieu-b-5063	rs9603208	1.91801e-07	0.148284	0.00149519	26.4715	TRUE
family.Ruminococcaceae.id.2050	URTI || id:ieu-b-5063	ieu-b-5063	rs10093275	5.35228e-06	0.698778	0.00114186	20.9576	TRUE
family.Ruminococcaceae.id.2050	URTI || id:ieu-b-5063	ieu-b-5063	rs10166469	8.5216e-06	0.938911	0.00107378	19.6843	TRUE
family.Ruminococcaceae.id.2050	URTI || id:ieu-b-5063	ieu-b-5063	rs1158100	8.60858e-06	0.620305	0.00108624	19.9335	TRUE
family.Ruminococcaceae.id.2050	URTI || id:ieu-b-5063	ieu-b-5063	rs1612733	4.22436e-06	0.217861	0.00138737	20.8589	TRUE
family.Ruminococcaceae.id.2050	URTI || id:ieu-b-5063	ieu-b-5063	rs17376049	7.29619e-07	0.670888	0.00132403	24.303	TRUE
family.Ruminococcaceae.id.2050	URTI || id:ieu-b-5063	ieu-b-5063	rs2113833	1.14466e-06	0.0446344	0.00545343	22.69	TRUE
family.Ruminococcaceae.id.2050	URTI || id:ieu-b-5063	ieu-b-5063	rs3009418	8.69024e-06	0.845738	0.00118641	19.4862	TRUE
family.Ruminococcaceae.id.2050	URTI || id:ieu-b-5063	ieu-b-5063	rs55793120	1.44338e-07	0.292488	0.00216942	26.9658	TRUE
family.Ruminococcaceae.id.2050	URTI || id:ieu-b-5063	ieu-b-5063	rs56199908	1.66414e-06	0.366723	0.00418044	23.5759	TRUE
family.Ruminococcaceae.id.2050	URTI || id:ieu-b-5063	ieu-b-5063	rs76724913	9.60494e-06	0.85935	0.00112238	19.6794	TRUE
family.Streptococcaceae.id.1850	URTI || id:ieu-b-5063	ieu-b-5063	rs10028567	3.72497e-06	0.108701	0.00145291	24.0763	TRUE
family.Streptococcaceae.id.1850	URTI || id:ieu-b-5063	ieu-b-5063	rs11110281	1.40137e-08	0.612923	0.00217516	33.3831	TRUE
family.Streptococcaceae.id.1850	URTI || id:ieu-b-5063	ieu-b-5063	rs16950051	5.33808e-06	0.739452	0.00141098	20.3878	TRUE
family.Streptococcaceae.id.1850	URTI || id:ieu-b-5063	ieu-b-5063	rs2370083	4.25666e-06	0.228202	0.00126156	20.8597	TRUE
family.Streptococcaceae.id.1850	URTI || id:ieu-b-5063	ieu-b-5063	rs2952251	3.72237e-07	0.569861	0.0015345	25.5272	TRUE
family.Streptococcaceae.id.1850	URTI || id:ieu-b-5063	ieu-b-5063	rs35344081	2.63845e-06	0.984033	0.00132592	22.0688	TRUE
family.Streptococcaceae.id.1850	URTI || id:ieu-b-5063	ieu-b-5063	rs4968759	8.91881e-07	0.851346	0.00143591	23.9021	TRUE
family.Streptococcaceae.id.1850	URTI || id:ieu-b-5063	ieu-b-5063	rs57646748	7.88359e-06	0.172914	0.00121213	19.6093	TRUE
family.Streptococcaceae.id.1850	URTI || id:ieu-b-5063	ieu-b-5063	rs6806351	6.93793e-06	0.47336	0.00128297	20.8056	TRUE
family.Streptococcaceae.id.1850	URTI || id:ieu-b-5063	ieu-b-5063	rs77968078	7.9334e-06	0.20025	0.0012559	19.5123	TRUE
family.Streptococcaceae.id.1850	URTI || id:ieu-b-5063	ieu-b-5063	rs7916711	6.32732e-06	0.893494	0.00127707	19.8365	TRUE
family.Streptococcaceae.id.1850	URTI || id:ieu-b-5063	ieu-b-5063	rs957755	7.4151e-06	0.0959246	0.00121751	20.2658	TRUE
family.Streptococcaceae.id.1850	URTI || id:ieu-b-5063	ieu-b-5063	rs9903102	4.91806e-06	0.75552	0.00121524	20.2232	TRUE
family.Veillonellaceae.id.2172	URTI || id:ieu-b-5063	ieu-b-5063	rs111810795	1.72927e-06	0.82124	0.00147548	23.056	TRUE
family.Veillonellaceae.id.2172	URTI || id:ieu-b-5063	ieu-b-5063	rs114889439	6.19028e-06	0.559928	0.00673516	22.1462	TRUE
family.Veillonellaceae.id.2172	URTI || id:ieu-b-5063	ieu-b-5063	rs11700976	9.25376e-06	0.869855	0.00122419	19.5731	TRUE
family.Veillonellaceae.id.2172	URTI || id:ieu-b-5063	ieu-b-5063	rs12186441	4.52857e-06	0.910673	0.00399649	21.0015	TRUE
family.Veillonellaceae.id.2172	URTI || id:ieu-b-5063	ieu-b-5063	rs12668619	2.57364e-06	0.381684	0.00138141	22.0902	TRUE
family.Veillonellaceae.id.2172	URTI || id:ieu-b-5063	ieu-b-5063	rs12741784	1.28494e-07	0.0118391	0.00170822	27.1473	TRUE
family.Veillonellaceae.id.2172	URTI || id:ieu-b-5063	ieu-b-5063	rs1442060	4.50675e-06	0.853629	0.00131379	21.0141	TRUE
family.Veillonellaceae.id.2172	URTI || id:ieu-b-5063	ieu-b-5063	rs1693340	9.25271e-06	0.12589	0.00133617	20.1443	TRUE
family.Veillonellaceae.id.2172	URTI || id:ieu-b-5063	ieu-b-5063	rs2175069	4.63558e-06	0.206519	0.00131412	21.0194	TRUE
family.Veillonellaceae.id.2172	URTI || id:ieu-b-5063	ieu-b-5063	rs2561116	7.88518e-06	0.472981	0.00124783	19.9578	TRUE
family.Veillonellaceae.id.2172	URTI || id:ieu-b-5063	ieu-b-5063	rs2585520	5.26922e-06	0.0106483	0.00131348	20.3844	TRUE
family.Veillonellaceae.id.2172	URTI || id:ieu-b-5063	ieu-b-5063	rs4263802	7.45003e-06	0.765665	0.00122843	19.647	TRUE
family.Veillonellaceae.id.2172	URTI || id:ieu-b-5063	ieu-b-5063	rs4461038	3.73474e-06	0.934161	0.00134915	21.5764	TRUE
family.Veillonellaceae.id.2172	URTI || id:ieu-b-5063	ieu-b-5063	rs4797169	4.49346e-06	0.0590731	0.00131233	20.9881	TRUE
family.Veillonellaceae.id.2172	URTI || id:ieu-b-5063	ieu-b-5063	rs61264131	6.74544e-06	0.637241	0.0061376	18.9773	TRUE
family.Veillonellaceae.id.2172	URTI || id:ieu-b-5063	ieu-b-5063	rs6692542	8.67975e-06	0.9157	0.00127666	20.4195	TRUE
family.Veillonellaceae.id.2172	URTI || id:ieu-b-5063	ieu-b-5063	rs6909981	5.47618e-06	0.0298373	0.00126891	20.2953	TRUE
family.Veillonellaceae.id.2172	URTI || id:ieu-b-5063	ieu-b-5063	rs79535861	1.57687e-06	0.0424561	0.00156757	23.643	TRUE
family.Veillonellaceae.id.2172	URTI || id:ieu-b-5063	ieu-b-5063	rs9345168	8.48887e-06	0.636483	0.00126326	20.2049	TRUE
family.Verrucomicrobiaceae.id.4036	URTI || id:ieu-b-5063	ieu-b-5063	rs111862613	3.73127e-06	0.559817	0.00182569	21.2515	TRUE
family.Verrucomicrobiaceae.id.4036	URTI || id:ieu-b-5063	ieu-b-5063	rs117107102	2.91821e-06	0.470797	0.00450094	22.4844	TRUE
family.Verrucomicrobiaceae.id.4036	URTI || id:ieu-b-5063	ieu-b-5063	rs11729256	6.7309e-07	0.875161	0.00209725	24.9235	TRUE
family.Verrucomicrobiaceae.id.4036	URTI || id:ieu-b-5063	ieu-b-5063	rs12908520	2.15138e-06	0.880242	0.00188075	22.3496	TRUE
family.Verrucomicrobiaceae.id.4036	URTI || id:ieu-b-5063	ieu-b-5063	rs2602429	2.69939e-06	0.0297509	0.001945	22.7775	TRUE
family.Verrucomicrobiaceae.id.4036	URTI || id:ieu-b-5063	ieu-b-5063	rs4242783	2.75444e-06	0.282478	0.00185278	21.6955	TRUE
family.Verrucomicrobiaceae.id.4036	URTI || id:ieu-b-5063	ieu-b-5063	rs4936098	1.12929e-06	0.998763	0.00191696	22.7711	TRUE
family.Verrucomicrobiaceae.id.4036	URTI || id:ieu-b-5063	ieu-b-5063	rs61779207	6.63029e-06	0.370043	0.00176195	20.4553	TRUE
family.Verrucomicrobiaceae.id.4036	URTI || id:ieu-b-5063	ieu-b-5063	rs74542928	1.64613e-06	0.575182	0.00200131	22.4877	TRUE
family.Verrucomicrobiaceae.id.4036	URTI || id:ieu-b-5063	ieu-b-5063	rs9349825	2.51287e-06	0.00736919	0.00192904	22.9149	TRUE
family.Verrucomicrobiaceae.id.4036	URTI || id:ieu-b-5063	ieu-b-5063	rs941682	9.58114e-06	0.426682	0.00163132	19.2925	TRUE
family.Victivallaceae.id.2255	URTI || id:ieu-b-5063	ieu-b-5063	rs11671100	4.08042e-06	0.702309	0.00625606	20.9575	TRUE
family.Victivallaceae.id.2255	URTI || id:ieu-b-5063	ieu-b-5063	rs11764871	7.49289e-07	0.511144	0.00623912	24.5293	TRUE
family.Victivallaceae.id.2255	URTI || id:ieu-b-5063	ieu-b-5063	rs2944282	1.56601e-06	0.163736	0.00652505	23.3358	TRUE
family.Victivallaceae.id.2255	URTI || id:ieu-b-5063	ieu-b-5063	rs34962571	6.24824e-06	0.594351	0.00612928	19.9505	TRUE
family.Victivallaceae.id.2255	URTI || id:ieu-b-5063	ieu-b-5063	rs4396289	1.53782e-07	0.357649	0.00712739	28.0753	TRUE
family.Victivallaceae.id.2255	URTI || id:ieu-b-5063	ieu-b-5063	rs61702987	3.07921e-06	0.703278	0.00598591	23.5097	TRUE
family.Victivallaceae.id.2255	URTI || id:ieu-b-5063	ieu-b-5063	rs62570196	2.69852e-07	0.976145	0.00832655	25.9367	TRUE
family.Victivallaceae.id.2255	URTI || id:ieu-b-5063	ieu-b-5063	rs6545794	5.97005e-07	0.925031	0.00589336	23.2034	TRUE
family.Victivallaceae.id.2255	URTI || id:ieu-b-5063	ieu-b-5063	rs67832247	3.23801e-06	0.685458	0.00599482	21.4281	TRUE
family.Victivallaceae.id.2255	URTI || id:ieu-b-5063	ieu-b-5063	rs7077363	2.83376e-06	0.507533	0.00556365	21.8756	TRUE
family.Victivallaceae.id.2255	URTI || id:ieu-b-5063	ieu-b-5063	rs7314815	6.40086e-06	0.515807	0.00510649	20.0688	TRUE
family.Victivallaceae.id.2255	URTI || id:ieu-b-5063	ieu-b-5063	rs7627405	8.1942e-06	0.550578	0.00554134	19.7981	TRUE
genus..Clostridiuminnocuumgroup.id.14397	URTI || id:ieu-b-5063	ieu-b-5063	rs10074000	6.99943e-06	0.209616	0.00500366	20.3466	TRUE
genus..Clostridiuminnocuumgroup.id.14397	URTI || id:ieu-b-5063	ieu-b-5063	rs10506058	8.92443e-06	0.238946	0.00482514	20.1747	TRUE
genus..Clostridiuminnocuumgroup.id.14397	URTI || id:ieu-b-5063	ieu-b-5063	rs1942371	4.06337e-06	0.546134	0.00534594	21.3321	TRUE
genus..Clostridiuminnocuumgroup.id.14397	URTI || id:ieu-b-5063	ieu-b-5063	rs40656	8.6152e-06	0.474373	0.00517082	21.0299	TRUE
genus..Clostridiuminnocuumgroup.id.14397	URTI || id:ieu-b-5063	ieu-b-5063	rs4869133	7.24455e-06	0.328381	0.00517994	19.4374	TRUE
genus..Clostridiuminnocuumgroup.id.14397	URTI || id:ieu-b-5063	ieu-b-5063	rs61267978	5.58513e-06	0.302774	0.00501918	21.0002	TRUE
genus..Clostridiuminnocuumgroup.id.14397	URTI || id:ieu-b-5063	ieu-b-5063	rs6577484	8.40602e-06	0.39095	0.00509671	19.7536	TRUE
genus..Clostridiuminnocuumgroup.id.14397	URTI || id:ieu-b-5063	ieu-b-5063	rs6890185	1.12244e-06	0.903471	0.00564942	23.6579	TRUE
genus..Clostridiuminnocuumgroup.id.14397	URTI || id:ieu-b-5063	ieu-b-5063	rs77845139	8.40622e-06	0.97721	0.00491436	19.9817	TRUE
genus..Eubacteriumbrachygroup.id.11296	URTI || id:ieu-b-5063	ieu-b-5063	rs112617308	2.38033e-06	0.284373	0.00551239	22.1662	TRUE
genus..Eubacteriumbrachygroup.id.11296	URTI || id:ieu-b-5063	ieu-b-5063	rs12151423	9.2705e-06	0.311182	0.00512893	19.8585	TRUE
genus..Eubacteriumbrachygroup.id.11296	URTI || id:ieu-b-5063	ieu-b-5063	rs13139592	7.96753e-06	0.0958253	0.00515558	19.9	TRUE
genus..Eubacteriumbrachygroup.id.11296	URTI || id:ieu-b-5063	ieu-b-5063	rs1384962	6.99292e-06	0.55097	0.00512557	20.6028	TRUE
genus..Eubacteriumbrachygroup.id.11296	URTI || id:ieu-b-5063	ieu-b-5063	rs2913110	4.55806e-06	0.775231	0.00522224	20.9934	TRUE
genus..Eubacteriumbrachygroup.id.11296	URTI || id:ieu-b-5063	ieu-b-5063	rs4862235	3.73143e-06	0.959833	0.00535945	21.5425	TRUE
genus..Eubacteriumbrachygroup.id.11296	URTI || id:ieu-b-5063	ieu-b-5063	rs62348779	3.78122e-06	0.662561	0.00562938	21.6543	TRUE
genus..Eubacteriumbrachygroup.id.11296	URTI || id:ieu-b-5063	ieu-b-5063	rs720439	7.02827e-06	0.814858	0.00493551	19.835	TRUE
genus..Eubacteriumbrachygroup.id.11296	URTI || id:ieu-b-5063	ieu-b-5063	rs73199919	8.15524e-06	0.0204781	0.00655522	19.835	TRUE
genus..Eubacteriumcoprostanoligenesgroup.id.11375	URTI || id:ieu-b-5063	ieu-b-5063	rs1020520	8.88975e-06	0.547675	0.00113549	19.7448	TRUE
genus..Eubacteriumcoprostanoligenesgroup.id.11375	URTI || id:ieu-b-5063	ieu-b-5063	rs10444197	5.98464e-06	0.312853	0.00114236	19.8746	TRUE
genus..Eubacteriumcoprostanoligenesgroup.id.11375	URTI || id:ieu-b-5063	ieu-b-5063	rs11052069	9.37949e-06	0.683926	0.00112851	19.6333	TRUE
genus..Eubacteriumcoprostanoligenesgroup.id.11375	URTI || id:ieu-b-5063	ieu-b-5063	rs11720857	9.26255e-06	0.243169	0.00112251	19.057	TRUE
genus..Eubacteriumcoprostanoligenesgroup.id.11375	URTI || id:ieu-b-5063	ieu-b-5063	rs12906958	4.34803e-06	0.306101	0.00121537	21.1464	TRUE
genus..Eubacteriumcoprostanoligenesgroup.id.11375	URTI || id:ieu-b-5063	ieu-b-5063	rs17159861	1.03787e-08	0.748378	0.00187528	32.6499	TRUE
genus..Eubacteriumcoprostanoligenesgroup.id.11375	URTI || id:ieu-b-5063	ieu-b-5063	rs2644213	9.85638e-06	0.707104	0.00113517	19.7494	TRUE
genus..Eubacteriumcoprostanoligenesgroup.id.11375	URTI || id:ieu-b-5063	ieu-b-5063	rs4076415	1.98974e-06	0.976531	0.00128464	21.8129	TRUE
genus..Eubacteriumcoprostanoligenesgroup.id.11375	URTI || id:ieu-b-5063	ieu-b-5063	rs62024432	7.50207e-06	0.159897	0.00115678	19.9996	TRUE
genus..Eubacteriumcoprostanoligenesgroup.id.11375	URTI || id:ieu-b-5063	ieu-b-5063	rs6762473	4.26113e-06	0.887554	0.00123871	21.5493	TRUE
genus..Eubacteriumcoprostanoligenesgroup.id.11375	URTI || id:ieu-b-5063	ieu-b-5063	rs76898927	4.78979e-06	0.610461	0.00174663	21.3374	TRUE
genus..Eubacteriumcoprostanoligenesgroup.id.11375	URTI || id:ieu-b-5063	ieu-b-5063	rs79895140	8.61816e-06	0.5136	0.00127623	20.6208	TRUE
genus..Eubacteriumcoprostanoligenesgroup.id.11375	URTI || id:ieu-b-5063	ieu-b-5063	rs9648214	2.5203e-07	0.569076	0.0014616	25.4354	TRUE
genus..Eubacteriumeligensgroup.id.14372	URTI || id:ieu-b-5063	ieu-b-5063	rs12719051	7.11766e-06	0.558991	0.00151237	19.3831	TRUE
genus..Eubacteriumeligensgroup.id.14372	URTI || id:ieu-b-5063	ieu-b-5063	rs182318	8.39837e-06	0.261459	0.00120208	17.7821	TRUE
genus..Eubacteriumeligensgroup.id.14372	URTI || id:ieu-b-5063	ieu-b-5063	rs2200429	5.29721e-06	0.24587	0.00135674	20.0514	TRUE
genus..Eubacteriumeligensgroup.id.14372	URTI || id:ieu-b-5063	ieu-b-5063	rs265534	2.26758e-06	0.727349	0.00148832	22.0212	TRUE
genus..Eubacteriumeligensgroup.id.14372	URTI || id:ieu-b-5063	ieu-b-5063	rs4583233	2.83852e-07	0.792693	0.00190627	27.3595	TRUE
genus..Eubacteriumeligensgroup.id.14372	URTI || id:ieu-b-5063	ieu-b-5063	rs56080211	9.1429e-06	0.898085	0.00176835	18.9496	TRUE
genus..Eubacteriumeligensgroup.id.14372	URTI || id:ieu-b-5063	ieu-b-5063	rs6923695	4.87406e-06	0.0742609	0.00156784	20.2396	TRUE
genus..Eubacteriumfissicatenagroup.id.14373	URTI || id:ieu-b-5063	ieu-b-5063	rs10147907	8.27246e-06	0.816431	0.0049124	18.9123	TRUE
genus..Eubacteriumfissicatenagroup.id.14373	URTI || id:ieu-b-5063	ieu-b-5063	rs11818408	8.20015e-06	0.359811	0.00552041	19.9172	TRUE
genus..Eubacteriumfissicatenagroup.id.14373	URTI || id:ieu-b-5063	ieu-b-5063	rs11876297	2.66556e-06	0.535676	0.00637228	21.7662	TRUE
genus..Eubacteriumfissicatenagroup.id.14373	URTI || id:ieu-b-5063	ieu-b-5063	rs151257695	3.09681e-06	0.44494	0.0058801	21.2049	TRUE
genus..Eubacteriumfissicatenagroup.id.14373	URTI || id:ieu-b-5063	ieu-b-5063	rs1768152	8.70054e-06	0.749487	0.005392	19.4514	TRUE
genus..Eubacteriumfissicatenagroup.id.14373	URTI || id:ieu-b-5063	ieu-b-5063	rs2733072	1.49089e-06	0.156114	0.00598126	23.0521	TRUE
genus..Eubacteriumfissicatenagroup.id.14373	URTI || id:ieu-b-5063	ieu-b-5063	rs3771393	7.37909e-07	0.0701681	0.00630853	24.0611	TRUE
genus..Eubacteriumfissicatenagroup.id.14373	URTI || id:ieu-b-5063	ieu-b-5063	rs6934739	9.75326e-06	0.278348	0.00504941	19.4323	TRUE
genus..Eubacteriumfissicatenagroup.id.14373	URTI || id:ieu-b-5063	ieu-b-5063	rs7104872	2.7315e-06	0.0838668	0.00585437	22.5366	TRUE
genus..Eubacteriumhalliigroup.id.11338	URTI || id:ieu-b-5063	ieu-b-5063	rs10501370	5.41918e-06	0.231254	0.00151376	20.9549	TRUE
genus..Eubacteriumhalliigroup.id.11338	URTI || id:ieu-b-5063	ieu-b-5063	rs10798999	2.60558e-06	0.635075	0.00135867	22.5288	TRUE
genus..Eubacteriumhalliigroup.id.11338	URTI || id:ieu-b-5063	ieu-b-5063	rs10808115	4.42448e-06	0.504524	0.00127117	21.0825	TRUE
genus..Eubacteriumhalliigroup.id.11338	URTI || id:ieu-b-5063	ieu-b-5063	rs117748144	7.86002e-06	0.150994	0.00178637	19.4329	TRUE
genus..Eubacteriumhalliigroup.id.11338	URTI || id:ieu-b-5063	ieu-b-5063	rs13116360	2.94487e-07	0.487429	0.00259868	26.8908	TRUE
genus..Eubacteriumhalliigroup.id.11338	URTI || id:ieu-b-5063	ieu-b-5063	rs138531890	5.4306e-06	0.0183236	0.00248455	19.1986	TRUE
genus..Eubacteriumhalliigroup.id.11338	URTI || id:ieu-b-5063	ieu-b-5063	rs17074066	9.34905e-06	0.414289	0.00116892	18.4929	TRUE
genus..Eubacteriumhalliigroup.id.11338	URTI || id:ieu-b-5063	ieu-b-5063	rs17474256	9.45445e-06	0.271334	0.001171	19.2949	TRUE
genus..Eubacteriumhalliigroup.id.11338	URTI || id:ieu-b-5063	ieu-b-5063	rs281379	9.32796e-06	0.568947	0.00122835	19.8352	TRUE
genus..Eubacteriumhalliigroup.id.11338	URTI || id:ieu-b-5063	ieu-b-5063	rs28584818	4.43235e-06	0.505966	0.00198265	22.0372	TRUE
genus..Eubacteriumhalliigroup.id.11338	URTI || id:ieu-b-5063	ieu-b-5063	rs60254196	2.69672e-06	0.490579	0.00134344	21.8415	TRUE
genus..Eubacteriumhalliigroup.id.11338	URTI || id:ieu-b-5063	ieu-b-5063	rs630939	9.15759e-06	0.266602	0.00121826	19.8037	TRUE
genus..Eubacteriumhalliigroup.id.11338	URTI || id:ieu-b-5063	ieu-b-5063	rs6550770	4.823e-06	0.23308	0.00463956	19.9359	TRUE
genus..Eubacteriumhalliigroup.id.11338	URTI || id:ieu-b-5063	ieu-b-5063	rs74018587	3.70257e-06	0.715338	0.00742512	22.7188	TRUE
genus..Eubacteriumhalliigroup.id.11338	URTI || id:ieu-b-5063	ieu-b-5063	rs78056098	8.28818e-06	0.0791061	0.0011994	19.8931	TRUE
genus..Eubacteriumhalliigroup.id.11338	URTI || id:ieu-b-5063	ieu-b-5063	rs949971	3.29002e-06	0.500608	0.00130496	21.6436	TRUE
genus..Eubacteriumnodatumgroup.id.11297	URTI || id:ieu-b-5063	ieu-b-5063	rs10263623	8.90706e-06	0.849638	0.0062674	19.4127	TRUE
genus..Eubacteriumnodatumgroup.id.11297	URTI || id:ieu-b-5063	ieu-b-5063	rs10458299	8.36714e-06	0.541332	0.00608115	20.0009	TRUE
genus..Eubacteriumnodatumgroup.id.11297	URTI || id:ieu-b-5063	ieu-b-5063	rs11006576	7.98664e-06	0.95482	0.00605327	20.0548	TRUE
genus..Eubacteriumnodatumgroup.id.11297	URTI || id:ieu-b-5063	ieu-b-5063	rs113893692	5.75702e-06	0.773054	0.00654155	21.0247	TRUE
genus..Eubacteriumnodatumgroup.id.11297	URTI || id:ieu-b-5063	ieu-b-5063	rs34297067	6.59784e-08	0.433021	0.00907593	29.941	TRUE
genus..Eubacteriumnodatumgroup.id.11297	URTI || id:ieu-b-5063	ieu-b-5063	rs61841040	3.56141e-06	0.413322	0.00666479	22.0944	TRUE
genus..Eubacteriumnodatumgroup.id.11297	URTI || id:ieu-b-5063	ieu-b-5063	rs6818880	7.8254e-06	0.834389	0.00604942	20.0176	TRUE
genus..Eubacteriumnodatumgroup.id.11297	URTI || id:ieu-b-5063	ieu-b-5063	rs77910827	9.05381e-07	0.505558	0.00722551	23.7921	TRUE
genus..Eubacteriumnodatumgroup.id.11297	URTI || id:ieu-b-5063	ieu-b-5063	rs7827125	7.17355e-06	0.55335	0.00612996	20.3043	TRUE
genus..Eubacteriumnodatumgroup.id.11297	URTI || id:ieu-b-5063	ieu-b-5063	rs7880204	6.83884e-06	0.67651	0.00626459	20.753	TRUE
genus..Eubacteriumnodatumgroup.id.11297	URTI || id:ieu-b-5063	ieu-b-5063	rs9425984	7.20681e-06	0.512261	0.00598852	19.833	TRUE
genus..Eubacteriumoxidoreducensgroup.id.11339	URTI || id:ieu-b-5063	ieu-b-5063	rs12129908	5.79516e-06	0.776928	0.0037584	20.2776	TRUE
genus..Eubacteriumoxidoreducensgroup.id.11339	URTI || id:ieu-b-5063	ieu-b-5063	rs12423772	2.62925e-06	0.251007	0.00427298	22.8255	TRUE
genus..Eubacteriumoxidoreducensgroup.id.11339	URTI || id:ieu-b-5063	ieu-b-5063	rs2973294	2.38836e-06	0.290815	0.00413511	22.3227	TRUE
genus..Eubacteriumoxidoreducensgroup.id.11339	URTI || id:ieu-b-5063	ieu-b-5063	rs34561138	2.51163e-06	0.369029	0.0052486	22.076	TRUE
genus..Eubacteriumrectalegroup.id.14374	URTI || id:ieu-b-5063	ieu-b-5063	rs10248854	4.20676e-06	0.770139	0.00124589	21.6382	TRUE
genus..Eubacteriumrectalegroup.id.14374	URTI || id:ieu-b-5063	ieu-b-5063	rs10797540	3.53384e-06	0.883367	0.0012406	21.5487	TRUE
genus..Eubacteriumrectalegroup.id.14374	URTI || id:ieu-b-5063	ieu-b-5063	rs143694765	9.75369e-06	0.705651	0.00127772	19.3464	TRUE
genus..Eubacteriumrectalegroup.id.14374	URTI || id:ieu-b-5063	ieu-b-5063	rs2884897	6.44426e-06	0.2122	0.00184934	20.0303	TRUE
genus..Eubacteriumrectalegroup.id.14374	URTI || id:ieu-b-5063	ieu-b-5063	rs314726	1.37967e-06	0.646597	0.00137318	23.3266	TRUE
genus..Eubacteriumrectalegroup.id.14374	URTI || id:ieu-b-5063	ieu-b-5063	rs35398954	5.39945e-07	0.555366	0.00160098	26.6494	TRUE
genus..Eubacteriumrectalegroup.id.14374	URTI || id:ieu-b-5063	ieu-b-5063	rs59427698	5.36906e-06	0.468234	0.00116513	19.3765	TRUE
genus..Eubacteriumrectalegroup.id.14374	URTI || id:ieu-b-5063	ieu-b-5063	rs62547233	9.8982e-06	0.372691	0.00114633	19.9059	TRUE
genus..Eubacteriumruminantiumgroup.id.11340	URTI || id:ieu-b-5063	ieu-b-5063	rs10131724	2.38663e-06	0.38715	0.00456081	23.2247	TRUE
genus..Eubacteriumruminantiumgroup.id.11340	URTI || id:ieu-b-5063	ieu-b-5063	rs11637981	5.43671e-06	0.550489	0.00267913	20.7277	TRUE
genus..Eubacteriumruminantiumgroup.id.11340	URTI || id:ieu-b-5063	ieu-b-5063	rs13025464	6.96842e-06	0.491054	0.00261042	20.247	TRUE
genus..Eubacteriumruminantiumgroup.id.11340	URTI || id:ieu-b-5063	ieu-b-5063	rs139749	8.58845e-07	0.509575	0.00330046	24.2129	TRUE
genus..Eubacteriumruminantiumgroup.id.11340	URTI || id:ieu-b-5063	ieu-b-5063	rs16891896	2.3812e-06	0.391833	0.00419586	20.0185	TRUE
genus..Eubacteriumruminantiumgroup.id.11340	URTI || id:ieu-b-5063	ieu-b-5063	rs17519472	4.70356e-06	0.157977	0.00274569	21.222	TRUE
genus..Eubacteriumruminantiumgroup.id.11340	URTI || id:ieu-b-5063	ieu-b-5063	rs209813	9.23146e-06	0.645944	0.00263148	19.1602	TRUE
genus..Eubacteriumruminantiumgroup.id.11340	URTI || id:ieu-b-5063	ieu-b-5063	rs2116427	4.67364e-07	0.229421	0.00321784	24.9768	TRUE
genus..Eubacteriumruminantiumgroup.id.11340	URTI || id:ieu-b-5063	ieu-b-5063	rs2229917	2.15894e-06	0.748981	0.00317672	22.4609	TRUE
genus..Eubacteriumruminantiumgroup.id.11340	URTI || id:ieu-b-5063	ieu-b-5063	rs2418654	6.17247e-06	0.167018	0.00277984	20.3829	TRUE
genus..Eubacteriumruminantiumgroup.id.11340	URTI || id:ieu-b-5063	ieu-b-5063	rs2817174	7.8696e-06	0.0843937	0.00260339	20.1193	TRUE
genus..Eubacteriumruminantiumgroup.id.11340	URTI || id:ieu-b-5063	ieu-b-5063	rs57340348	4.93278e-06	0.439484	0.0029052	21.3047	TRUE
genus..Eubacteriumruminantiumgroup.id.11340	URTI || id:ieu-b-5063	ieu-b-5063	rs606117	4.81639e-06	0.590784	0.00292357	21.2903	TRUE
genus..Eubacteriumruminantiumgroup.id.11340	URTI || id:ieu-b-5063	ieu-b-5063	rs6676699	6.37979e-06	0.327723	0.00264462	20.4335	TRUE
genus..Eubacteriumruminantiumgroup.id.11340	URTI || id:ieu-b-5063	ieu-b-5063	rs7000472	4.06848e-06	0.228901	0.00274268	21.2785	TRUE
genus..Eubacteriumruminantiumgroup.id.11340	URTI || id:ieu-b-5063	ieu-b-5063	rs72836424	2.62125e-06	0.959187	0.00294777	21.6178	TRUE
genus..Eubacteriumruminantiumgroup.id.11340	URTI || id:ieu-b-5063	ieu-b-5063	rs73139629	5.36199e-06	0.0812232	0.00293843	21.5491	TRUE
genus..Eubacteriumventriosumgroup.id.11341	URTI || id:ieu-b-5063	ieu-b-5063	rs11617697	7.21757e-07	0.70403	0.00217667	25.0754	TRUE
genus..Eubacteriumventriosumgroup.id.11341	URTI || id:ieu-b-5063	ieu-b-5063	rs12964517	2.07499e-06	0.207292	0.00147755	22.6207	TRUE
genus..Eubacteriumventriosumgroup.id.11341	URTI || id:ieu-b-5063	ieu-b-5063	rs13082419	9.55987e-06	0.195914	0.00135399	19.6581	TRUE
genus..Eubacteriumventriosumgroup.id.11341	URTI || id:ieu-b-5063	ieu-b-5063	rs16884680	1.73969e-06	0.446412	0.00145701	22.3059	TRUE
genus..Eubacteriumventriosumgroup.id.11341	URTI || id:ieu-b-5063	ieu-b-5063	rs35179274	5.75792e-06	0.299803	0.00135243	20.6999	TRUE
genus..Eubacteriumventriosumgroup.id.11341	URTI || id:ieu-b-5063	ieu-b-5063	rs3809430	3.55317e-06	0.680421	0.00139962	21.4232	TRUE
genus..Eubacteriumventriosumgroup.id.11341	URTI || id:ieu-b-5063	ieu-b-5063	rs66746423	6.11142e-06	0.402722	0.00142131	20.7465	TRUE
genus..Eubacteriumventriosumgroup.id.11341	URTI || id:ieu-b-5063	ieu-b-5063	rs6704822	6.6223e-06	0.443478	0.0012843	19.6583	TRUE
genus..Eubacteriumventriosumgroup.id.11341	URTI || id:ieu-b-5063	ieu-b-5063	rs72783037	6.54762e-06	0.719875	0.00137273	21.0097	TRUE
genus..Eubacteriumventriosumgroup.id.11341	URTI || id:ieu-b-5063	ieu-b-5063	rs73615400	9.53613e-07	0.579829	0.00161122	24.4398	TRUE
genus..Eubacteriumventriosumgroup.id.11341	URTI || id:ieu-b-5063	ieu-b-5063	rs73849225	5.20909e-06	0.155365	0.00129578	18.9053	TRUE
genus..Eubacteriumventriosumgroup.id.11341	URTI || id:ieu-b-5063	ieu-b-5063	rs876734	2.88908e-06	0.0363731	0.00145919	21.7898	TRUE
genus..Eubacteriumxylanophilumgroup.id.14375	URTI || id:ieu-b-5063	ieu-b-5063	rs10140184	4.95862e-06	0.37716	0.00161834	20.9558	TRUE
genus..Eubacteriumxylanophilumgroup.id.14375	URTI || id:ieu-b-5063	ieu-b-5063	rs10917203	3.15155e-06	0.768875	0.00169074	21.8949	TRUE
genus..Eubacteriumxylanophilumgroup.id.14375	URTI || id:ieu-b-5063	ieu-b-5063	rs112176119	3.32766e-06	0.13725	0.00174397	21.3084	TRUE
genus..Eubacteriumxylanophilumgroup.id.14375	URTI || id:ieu-b-5063	ieu-b-5063	rs13239072	1.81783e-06	0.0594306	0.00174019	23.1936	TRUE
genus..Eubacteriumxylanophilumgroup.id.14375	URTI || id:ieu-b-5063	ieu-b-5063	rs17830032	2.38893e-07	0.817294	0.00279988	26.7437	TRUE
genus..Eubacteriumxylanophilumgroup.id.14375	URTI || id:ieu-b-5063	ieu-b-5063	rs1999224	3.75492e-06	0.154743	0.00163149	21.7457	TRUE
genus..Eubacteriumxylanophilumgroup.id.14375	URTI || id:ieu-b-5063	ieu-b-5063	rs2012708	6.5254e-06	0.435341	0.0015309	20.3983	TRUE
genus..Eubacteriumxylanophilumgroup.id.14375	URTI || id:ieu-b-5063	ieu-b-5063	rs2213117	4.21329e-06	0.60656	0.00167199	21.5646	TRUE
genus..Eubacteriumxylanophilumgroup.id.14375	URTI || id:ieu-b-5063	ieu-b-5063	rs75586835	9.38708e-06	0.854015	0.00150274	18.8847	TRUE
genus..Ruminococcusgauvreauiigroup.id.11342	URTI || id:ieu-b-5063	ieu-b-5063	rs10931481	3.38211e-06	0.596123	0.00163098	21.8582	TRUE
genus..Ruminococcusgauvreauiigroup.id.11342	URTI || id:ieu-b-5063	ieu-b-5063	rs12079579	5.03725e-06	0.418095	0.00154035	20.0308	TRUE
genus..Ruminococcusgauvreauiigroup.id.11342	URTI || id:ieu-b-5063	ieu-b-5063	rs12539819	4.49375e-06	0.686163	0.00177901	21.1332	TRUE
genus..Ruminococcusgauvreauiigroup.id.11342	URTI || id:ieu-b-5063	ieu-b-5063	rs1391597	1.85964e-06	0.693542	0.001667	22.3417	TRUE
genus..Ruminococcusgauvreauiigroup.id.11342	URTI || id:ieu-b-5063	ieu-b-5063	rs2047242	2.46372e-07	0.722065	0.00190764	25.5481	TRUE
genus..Ruminococcusgauvreauiigroup.id.11342	URTI || id:ieu-b-5063	ieu-b-5063	rs2105937	5.10352e-06	0.551337	0.00153982	20.6069	TRUE
genus..Ruminococcusgauvreauiigroup.id.11342	URTI || id:ieu-b-5063	ieu-b-5063	rs2166943	5.27717e-06	0.953374	0.00157316	21.0742	TRUE
genus..Ruminococcusgauvreauiigroup.id.11342	URTI || id:ieu-b-5063	ieu-b-5063	rs289410	2.27464e-06	0.451138	0.00165405	22.1645	TRUE
genus..Ruminococcusgauvreauiigroup.id.11342	URTI || id:ieu-b-5063	ieu-b-5063	rs431418	5.53667e-06	0.699235	0.00152685	20.3182	TRUE
genus..Ruminococcusgauvreauiigroup.id.11342	URTI || id:ieu-b-5063	ieu-b-5063	rs71386687	2.90761e-07	0.644129	0.00226412	25.7288	TRUE
genus..Ruminococcusgauvreauiigroup.id.11342	URTI || id:ieu-b-5063	ieu-b-5063	rs73802842	7.48026e-06	0.053697	0.00140732	18.8565	TRUE
genus..Ruminococcusgauvreauiigroup.id.11342	URTI || id:ieu-b-5063	ieu-b-5063	rs9870933	8.4912e-07	0.780903	0.00181358	24.3098	TRUE
genus..Ruminococcusgnavusgroup.id.14376	URTI || id:ieu-b-5063	ieu-b-5063	rs11597105	6.94868e-06	0.976471	0.00329667	20.9237	TRUE
genus..Ruminococcusgnavusgroup.id.14376	URTI || id:ieu-b-5063	ieu-b-5063	rs11864644	5.0088e-06	0.891278	0.00308245	19.2909	TRUE
genus..Ruminococcusgnavusgroup.id.14376	URTI || id:ieu-b-5063	ieu-b-5063	rs12136548	3.09631e-06	0.127344	0.00328146	21.0672	TRUE
genus..Ruminococcusgnavusgroup.id.14376	URTI || id:ieu-b-5063	ieu-b-5063	rs12989336	7.11808e-06	0.41465	0.00316213	20.2987	TRUE
genus..Ruminococcusgnavusgroup.id.14376	URTI || id:ieu-b-5063	ieu-b-5063	rs13163520	5.61015e-08	0.554229	0.00466688	29.6517	TRUE
genus..Ruminococcusgnavusgroup.id.14376	URTI || id:ieu-b-5063	ieu-b-5063	rs2909242	7.40957e-07	0.0818239	0.00382663	24.5807	TRUE
genus..Ruminococcusgnavusgroup.id.14376	URTI || id:ieu-b-5063	ieu-b-5063	rs3124783	2.6652e-06	0.136085	0.00337581	21.675	TRUE
genus..Ruminococcusgnavusgroup.id.14376	URTI || id:ieu-b-5063	ieu-b-5063	rs4388134	9.11637e-06	0.890682	0.00307982	19.7625	TRUE
genus..Ruminococcusgnavusgroup.id.14376	URTI || id:ieu-b-5063	ieu-b-5063	rs62167033	3.49529e-06	0.543008	0.00419117	21.8522	TRUE
genus..Ruminococcusgnavusgroup.id.14376	URTI || id:ieu-b-5063	ieu-b-5063	rs78399089	6.62998e-06	0.314219	0.00327959	19.5514	TRUE
genus..Ruminococcusgnavusgroup.id.14376	URTI || id:ieu-b-5063	ieu-b-5063	rs934940	2.73705e-06	0.753748	0.00330713	20.9273	TRUE
genus..Ruminococcusgnavusgroup.id.14376	URTI || id:ieu-b-5063	ieu-b-5063	rs9872758	1.66029e-06	0.6447	0.00359956	23.106	TRUE
genus..Ruminococcustorquesgroup.id.14377	URTI || id:ieu-b-5063	ieu-b-5063	rs10904297	2.68713e-06	0.0949664	0.00586135	18.5191	TRUE
genus..Ruminococcustorquesgroup.id.14377	URTI || id:ieu-b-5063	ieu-b-5063	rs10967781	8.36865e-06	0.412655	0.00112822	20.0927	TRUE
genus..Ruminococcustorquesgroup.id.14377	URTI || id:ieu-b-5063	ieu-b-5063	rs12434631	2.77247e-06	0.0818521	0.00136454	23.7084	TRUE
genus..Ruminococcustorquesgroup.id.14377	URTI || id:ieu-b-5063	ieu-b-5063	rs1475330	8.13435e-06	0.165845	0.00112906	19.6125	TRUE
genus..Ruminococcustorquesgroup.id.14377	URTI || id:ieu-b-5063	ieu-b-5063	rs35866622	2.21337e-08	0.603754	0.00181138	31.2812	TRUE
genus..Ruminococcustorquesgroup.id.14377	URTI || id:ieu-b-5063	ieu-b-5063	rs4073731	4.0525e-06	0.00723369	0.0011796	21.0111	TRUE
genus..Ruminococcustorquesgroup.id.14377	URTI || id:ieu-b-5063	ieu-b-5063	rs77034621	6.06872e-06	0.420403	0.00237086	20.3547	TRUE
genus..Ruminococcustorquesgroup.id.14377	URTI || id:ieu-b-5063	ieu-b-5063	rs8080469	3.49522e-06	0.965223	0.0011796	21.0169	TRUE
genus..Ruminococcustorquesgroup.id.14377	URTI || id:ieu-b-5063	ieu-b-5063	rs8141465	9.64837e-06	0.9934	0.00112422	20.0212	TRUE
genus.Actinomyces.id.423	URTI || id:ieu-b-5063	ieu-b-5063	rs2715439	6.27e-06	0.564591	0.00274061	20.5177	TRUE
genus.Actinomyces.id.423	URTI || id:ieu-b-5063	ieu-b-5063	rs34583783	4.48529e-06	0.476994	0.00296881	22.2311	TRUE
genus.Actinomyces.id.423	URTI || id:ieu-b-5063	ieu-b-5063	rs35011108	6.33832e-06	0.962424	0.00583798	20.6293	TRUE
genus.Actinomyces.id.423	URTI || id:ieu-b-5063	ieu-b-5063	rs4073240	7.94274e-06	0.0784386	0.00267944	20.0585	TRUE
genus.Actinomyces.id.423	URTI || id:ieu-b-5063	ieu-b-5063	rs71315246	9.82978e-06	0.350838	0.00261307	19.5603	TRUE
genus.Actinomyces.id.423	URTI || id:ieu-b-5063	ieu-b-5063	rs7915461	5.91984e-06	0.810626	0.00412048	21.8462	TRUE
genus.Adlercreutzia.id.812	URTI || id:ieu-b-5063	ieu-b-5063	rs11604400	9.74463e-06	0.328725	0.00234559	19.0557	TRUE
genus.Adlercreutzia.id.812	URTI || id:ieu-b-5063	ieu-b-5063	rs13231526	4.81355e-06	0.321365	0.00261684	21.1182	TRUE
genus.Adlercreutzia.id.812	URTI || id:ieu-b-5063	ieu-b-5063	rs2717140	2.04594e-06	0.425099	0.00272795	22.5425	TRUE
genus.Adlercreutzia.id.812	URTI || id:ieu-b-5063	ieu-b-5063	rs55719207	9.60505e-06	0.786345	0.00236934	19.5721	TRUE
genus.Adlercreutzia.id.812	URTI || id:ieu-b-5063	ieu-b-5063	rs6664405	5.23422e-06	0.54596	0.00253378	20.4462	TRUE
genus.Adlercreutzia.id.812	URTI || id:ieu-b-5063	ieu-b-5063	rs7680684	9.76904e-07	0.0934394	0.00294783	24.3649	TRUE
genus.Adlercreutzia.id.812	URTI || id:ieu-b-5063	ieu-b-5063	rs9490822	2.54421e-06	0.233134	0.00268949	22.2238	TRUE
genus.Adlercreutzia.id.812	URTI || id:ieu-b-5063	ieu-b-5063	rs9915817	8.21673e-06	0.261575	0.00239754	19.8056	TRUE
genus.Akkermansia.id.4037	URTI || id:ieu-b-5063	ieu-b-5063	rs111862613	3.39236e-06	0.559817	0.00184246	21.4452	TRUE
genus.Akkermansia.id.4037	URTI || id:ieu-b-5063	ieu-b-5063	rs117107102	3.01139e-06	0.470797	0.00448856	22.4178	TRUE
genus.Akkermansia.id.4037	URTI || id:ieu-b-5063	ieu-b-5063	rs11729256	6.58393e-07	0.875161	0.00210099	24.966	TRUE
genus.Akkermansia.id.4037	URTI || id:ieu-b-5063	ieu-b-5063	rs12908520	2.26482e-06	0.880242	0.0018723	22.2471	TRUE
genus.Akkermansia.id.4037	URTI || id:ieu-b-5063	ieu-b-5063	rs2602429	2.71569e-06	0.0297509	0.00194416	22.7656	TRUE
genus.Akkermansia.id.4037	URTI || id:ieu-b-5063	ieu-b-5063	rs4242783	2.99799e-06	0.282478	0.00183914	21.5336	TRUE
genus.Akkermansia.id.4037	URTI || id:ieu-b-5063	ieu-b-5063	rs4936098	1.10359e-06	0.998763	0.00192011	22.8067	TRUE
genus.Akkermansia.id.4037	URTI || id:ieu-b-5063	ieu-b-5063	rs61779207	6.32116e-06	0.370043	0.00176997	20.5468	TRUE
genus.Akkermansia.id.4037	URTI || id:ieu-b-5063	ieu-b-5063	rs74542928	1.4802e-06	0.575182	0.00201908	22.6858	TRUE
genus.Akkermansia.id.4037	URTI || id:ieu-b-5063	ieu-b-5063	rs9349825	2.59886e-06	0.00736919	0.0019239	22.8518	TRUE
genus.Akkermansia.id.4037	URTI || id:ieu-b-5063	ieu-b-5063	rs941682	9.17126e-06	0.426682	0.00163864	19.3775	TRUE
genus.Alistipes.id.968	URTI || id:ieu-b-5063	ieu-b-5063	rs1107244	3.59059e-06	0.0678	0.00111629	19.6341	TRUE
genus.Alistipes.id.968	URTI || id:ieu-b-5063	ieu-b-5063	rs11769002	1.44962e-06	0.227475	0.00132817	23.3657	TRUE
genus.Alistipes.id.968	URTI || id:ieu-b-5063	ieu-b-5063	rs11958296	9.29574e-06	0.916444	0.00124482	20.2062	TRUE
genus.Alistipes.id.968	URTI || id:ieu-b-5063	ieu-b-5063	rs12990744	8.20725e-06	0.813149	0.0012059	20.1531	TRUE
genus.Alistipes.id.968	URTI || id:ieu-b-5063	ieu-b-5063	rs1689282	5.27578e-06	0.874186	0.00121751	20.8301	TRUE
genus.Alistipes.id.968	URTI || id:ieu-b-5063	ieu-b-5063	rs2290844	9.10135e-06	0.693787	0.00102574	18.0398	TRUE
genus.Alistipes.id.968	URTI || id:ieu-b-5063	ieu-b-5063	rs2450745	7.11836e-06	0.293843	0.00108054	19.0046	TRUE
genus.Alistipes.id.968	URTI || id:ieu-b-5063	ieu-b-5063	rs2875322	8.77703e-06	0.470669	0.00111779	19.5351	TRUE
genus.Alistipes.id.968	URTI || id:ieu-b-5063	ieu-b-5063	rs34417064	7.00749e-06	0.904934	0.00115653	20.3414	TRUE
genus.Alistipes.id.968	URTI || id:ieu-b-5063	ieu-b-5063	rs4810359	7.49669e-06	0.174845	0.00114522	19.9244	TRUE
genus.Alistipes.id.968	URTI || id:ieu-b-5063	ieu-b-5063	rs62576416	7.50368e-06	0.0711361	0.00114624	20.1534	TRUE
genus.Alistipes.id.968	URTI || id:ieu-b-5063	ieu-b-5063	rs67705352	1.65123e-06	0.150777	0.00131109	23.0596	TRUE
genus.Alistipes.id.968	URTI || id:ieu-b-5063	ieu-b-5063	rs7129639	1.78422e-06	0.342881	0.00130433	22.9458	TRUE
genus.Alistipes.id.968	URTI || id:ieu-b-5063	ieu-b-5063	rs8130320	4.83612e-06	0.155141	0.00118841	20.904	TRUE
genus.Allisonella.id.2174	URTI || id:ieu-b-5063	ieu-b-5063	rs1901739	3.58801e-06	0.823632	0.00670486	21.6679	TRUE
genus.Allisonella.id.2174	URTI || id:ieu-b-5063	ieu-b-5063	rs35110698	5.72322e-06	0.942	0.00643326	20.7845	TRUE
genus.Allisonella.id.2174	URTI || id:ieu-b-5063	ieu-b-5063	rs35778461	1.2063e-06	0.768647	0.007527	24.3449	TRUE
genus.Allisonella.id.2174	URTI || id:ieu-b-5063	ieu-b-5063	rs594561	9.41103e-06	0.34876	0.00615272	19.8725	TRUE
genus.Allisonella.id.2174	URTI || id:ieu-b-5063	ieu-b-5063	rs602075	3.56575e-08	0.120034	0.00997858	32.3541	TRUE
genus.Allisonella.id.2174	URTI || id:ieu-b-5063	ieu-b-5063	rs7898615	8.87277e-06	0.363779	0.00625407	20.2019	TRUE
genus.Alloprevotella.id.961	URTI || id:ieu-b-5063	ieu-b-5063	rs12675596	9.63726e-07	0.652639	0.00827981	25.0969	TRUE
genus.Alloprevotella.id.961	URTI || id:ieu-b-5063	ieu-b-5063	rs2154444	8.36755e-06	0.0447651	0.00660881	20.0049	TRUE
genus.Alloprevotella.id.961	URTI || id:ieu-b-5063	ieu-b-5063	rs34619204	8.8419e-06	0.328777	0.00678943	20.5144	TRUE
genus.Alloprevotella.id.961	URTI || id:ieu-b-5063	ieu-b-5063	rs4364940	8.58353e-06	0.113811	0.00662695	20.0535	TRUE
genus.Alloprevotella.id.961	URTI || id:ieu-b-5063	ieu-b-5063	rs4680035	4.99052e-06	0.37802	0.00701735	21.2361	TRUE
genus.Alloprevotella.id.961	URTI || id:ieu-b-5063	ieu-b-5063	rs58212166	7.93614e-06	0.308587	0.00668624	20.2139	TRUE
genus.Anaerofilum.id.2053	URTI || id:ieu-b-5063	ieu-b-5063	rs10794359	2.23496e-06	0.554464	0.00450395	22.5854	TRUE
genus.Anaerofilum.id.2053	URTI || id:ieu-b-5063	ieu-b-5063	rs1563175	5.53848e-06	0.0849024	0.00411757	20.8755	TRUE
genus.Anaerofilum.id.2053	URTI || id:ieu-b-5063	ieu-b-5063	rs17012738	7.24168e-06	0.900831	0.00401378	20.3472	TRUE
genus.Anaerofilum.id.2053	URTI || id:ieu-b-5063	ieu-b-5063	rs17096874	2.8603e-06	0.419912	0.00435058	22.062	TRUE
genus.Anaerofilum.id.2053	URTI || id:ieu-b-5063	ieu-b-5063	rs4244069	9.81202e-06	0.995741	0.00399923	20.1888	TRUE
genus.Anaerofilum.id.2053	URTI || id:ieu-b-5063	ieu-b-5063	rs4506496	1.4866e-06	0.392113	0.00473034	23.4457	TRUE
genus.Anaerofilum.id.2053	URTI || id:ieu-b-5063	ieu-b-5063	rs712981	6.83115e-07	0.185502	0.00485854	24.6505	TRUE
genus.Anaerofilum.id.2053	URTI || id:ieu-b-5063	ieu-b-5063	rs79598899	3.74728e-07	0.0719002	0.00551538	26.1049	TRUE
genus.Anaerofilum.id.2053	URTI || id:ieu-b-5063	ieu-b-5063	rs816292	2.64038e-07	0.766353	0.00521241	26.2772	TRUE
genus.Anaerofilum.id.2053	URTI || id:ieu-b-5063	ieu-b-5063	rs9299345	8.04309e-06	0.774754	0.00401255	20.341	TRUE
genus.Anaerostipes.id.1991	URTI || id:ieu-b-5063	ieu-b-5063	rs10502061	7.93539e-06	0.209626	0.00112469	18.942	TRUE
genus.Anaerostipes.id.1991	URTI || id:ieu-b-5063	ieu-b-5063	rs2014785	4.68061e-06	0.999196	0.00128294	21.1224	TRUE
genus.Anaerostipes.id.1991	URTI || id:ieu-b-5063	ieu-b-5063	rs2396460	2.91088e-06	0.402782	0.00129307	21.8941	TRUE
genus.Anaerostipes.id.1991	URTI || id:ieu-b-5063	ieu-b-5063	rs2804244	2.04051e-06	0.840766	0.00135007	22.8795	TRUE
genus.Anaerostipes.id.1991	URTI || id:ieu-b-5063	ieu-b-5063	rs3900776	2.74765e-06	0.119929	0.00147291	21.6719	TRUE
genus.Anaerostipes.id.1991	URTI || id:ieu-b-5063	ieu-b-5063	rs62157625	1.44909e-06	0.845975	0.00149544	22.7842	TRUE
genus.Anaerostipes.id.1991	URTI || id:ieu-b-5063	ieu-b-5063	rs6474958	6.74483e-06	0.890052	0.00117693	19.9324	TRUE
genus.Anaerostipes.id.1991	URTI || id:ieu-b-5063	ieu-b-5063	rs6726833	3.32217e-06	0.469611	0.0012666	21.4606	TRUE
genus.Anaerostipes.id.1991	URTI || id:ieu-b-5063	ieu-b-5063	rs6854026	3.19578e-06	0.867905	0.00128267	21.7294	TRUE
genus.Anaerostipes.id.1991	URTI || id:ieu-b-5063	ieu-b-5063	rs7193624	5.35482e-07	0.569725	0.00146324	24.8001	TRUE
genus.Anaerostipes.id.1991	URTI || id:ieu-b-5063	ieu-b-5063	rs78735375	5.33384e-06	0.719056	0.001952	20.2584	TRUE
genus.Anaerotruncus.id.2054	URTI || id:ieu-b-5063	ieu-b-5063	rs10150232	6.67667e-06	0.262698	0.0012779	20.6197	TRUE
genus.Anaerotruncus.id.2054	URTI || id:ieu-b-5063	ieu-b-5063	rs11018566	6.13709e-06	0.511005	0.00290211	18.2666	TRUE
genus.Anaerotruncus.id.2054	URTI || id:ieu-b-5063	ieu-b-5063	rs115414803	6.83473e-06	0.730547	0.00222397	20.6644	TRUE
genus.Anaerotruncus.id.2054	URTI || id:ieu-b-5063	ieu-b-5063	rs1272208	4.27982e-06	0.565859	0.00137563	22.1988	TRUE
genus.Anaerotruncus.id.2054	URTI || id:ieu-b-5063	ieu-b-5063	rs1431492	7.35565e-06	0.28661	0.00121079	20.0725	TRUE
genus.Anaerotruncus.id.2054	URTI || id:ieu-b-5063	ieu-b-5063	rs17734739	7.42772e-06	0.474898	0.00122927	19.6002	TRUE
genus.Anaerotruncus.id.2054	URTI || id:ieu-b-5063	ieu-b-5063	rs34449434	9.85065e-06	0.135953	0.00119035	19.2054	TRUE
genus.Anaerotruncus.id.2054	URTI || id:ieu-b-5063	ieu-b-5063	rs4669806	2.4206e-06	0.179907	0.00132395	21.9589	TRUE
genus.Anaerotruncus.id.2054	URTI || id:ieu-b-5063	ieu-b-5063	rs6494922	6.62362e-06	0.977969	0.00123937	19.9351	TRUE
genus.Anaerotruncus.id.2054	URTI || id:ieu-b-5063	ieu-b-5063	rs6563550	2.34517e-07	0.0702053	0.00148449	24.6256	TRUE
genus.Anaerotruncus.id.2054	URTI || id:ieu-b-5063	ieu-b-5063	rs7155595	7.54982e-06	0.905572	0.00124142	20.5722	TRUE
genus.Anaerotruncus.id.2054	URTI || id:ieu-b-5063	ieu-b-5063	rs8005030	2.28298e-06	0.0704515	0.00133568	22.1297	TRUE
genus.Anaerotruncus.id.2054	URTI || id:ieu-b-5063	ieu-b-5063	rs9347879	4.22333e-06	0.964073	0.00126531	20.9851	TRUE
genus.Bacteroides.id.918	URTI || id:ieu-b-5063	ieu-b-5063	rs11585893	1.79511e-06	0.302936	0.00141067	25.1722	TRUE
genus.Bacteroides.id.918	URTI || id:ieu-b-5063	ieu-b-5063	rs13207588	7.48504e-06	0.132326	0.00114879	20.3627	TRUE
genus.Bacteroides.id.918	URTI || id:ieu-b-5063	ieu-b-5063	rs1340391	6.7301e-06	0.992491	0.00109376	20.0377	TRUE
genus.Bacteroides.id.918	URTI || id:ieu-b-5063	ieu-b-5063	rs17619981	2.68683e-06	0.894034	0.00140263	22.1913	TRUE
genus.Bacteroides.id.918	URTI || id:ieu-b-5063	ieu-b-5063	rs2023437	5.01824e-06	0.757504	0.00124414	21.7771	TRUE
genus.Bacteroides.id.918	URTI || id:ieu-b-5063	ieu-b-5063	rs66474973	6.80966e-07	0.229792	0.0014001	24.4001	TRUE
genus.Bacteroides.id.918	URTI || id:ieu-b-5063	ieu-b-5063	rs66710942	5.86259e-06	0.471656	0.00115709	20.642	TRUE
genus.Bacteroides.id.918	URTI || id:ieu-b-5063	ieu-b-5063	rs6795673	3.37909e-07	0.831304	0.00142865	26.1803	TRUE
genus.Bacteroides.id.918	URTI || id:ieu-b-5063	ieu-b-5063	rs9507307	2.1271e-06	0.221709	0.00120359	21.91	TRUE
genus.Barnesiella.id.944	URTI || id:ieu-b-5063	ieu-b-5063	rs11155559	8.91914e-06	0.47031	0.00150359	20.1499	TRUE
genus.Barnesiella.id.944	URTI || id:ieu-b-5063	ieu-b-5063	rs113258194	7.31119e-06	0.70941	0.00153038	21.3708	TRUE
genus.Barnesiella.id.944	URTI || id:ieu-b-5063	ieu-b-5063	rs12909713	4.94527e-06	0.675856	0.00147954	21.045	TRUE
genus.Barnesiella.id.944	URTI || id:ieu-b-5063	ieu-b-5063	rs13242616	2.29017e-06	0.933811	0.00160798	22.4562	TRUE
genus.Barnesiella.id.944	URTI || id:ieu-b-5063	ieu-b-5063	rs199035	3.00294e-06	0.236984	0.00156384	21.8388	TRUE
genus.Barnesiella.id.944	URTI || id:ieu-b-5063	ieu-b-5063	rs2276875	4.65027e-07	0.850646	0.00179362	24.9599	TRUE
genus.Barnesiella.id.944	URTI || id:ieu-b-5063	ieu-b-5063	rs2428166	8.50874e-07	0.0318999	0.00297936	24.172	TRUE
genus.Barnesiella.id.944	URTI || id:ieu-b-5063	ieu-b-5063	rs35177866	2.94763e-06	0.79912	0.00173411	23.2635	TRUE
genus.Barnesiella.id.944	URTI || id:ieu-b-5063	ieu-b-5063	rs60316894	1.19064e-06	0.590019	0.00182629	23.2637	TRUE
genus.Barnesiella.id.944	URTI || id:ieu-b-5063	ieu-b-5063	rs62251337	4.24161e-06	0.0374697	0.00153117	21.3818	TRUE
genus.Barnesiella.id.944	URTI || id:ieu-b-5063	ieu-b-5063	rs72684847	6.76169e-06	0.99248	0.00156062	20.2917	TRUE
genus.Barnesiella.id.944	URTI || id:ieu-b-5063	ieu-b-5063	rs76181748	6.7766e-06	0.0573879	0.00144677	20.5724	TRUE
genus.Barnesiella.id.944	URTI || id:ieu-b-5063	ieu-b-5063	rs77455852	3.16354e-06	0.396739	0.0015485	20.7696	TRUE
genus.Barnesiella.id.944	URTI || id:ieu-b-5063	ieu-b-5063	rs79795328	4.23302e-06	0.307281	0.00157382	21.5243	TRUE
genus.Bifidobacterium.id.436	URTI || id:ieu-b-5063	ieu-b-5063	rs12022129	7.99643e-06	0.237841	0.00134308	19.8693	TRUE
genus.Bifidobacterium.id.436	URTI || id:ieu-b-5063	ieu-b-5063	rs182549	1.27822e-20	0.622841	0.0059483	88.418	TRUE
genus.Bifidobacterium.id.436	URTI || id:ieu-b-5063	ieu-b-5063	rs2491158	8.04716e-06	0.415244	0.00141583	19.8766	TRUE
genus.Bifidobacterium.id.436	URTI || id:ieu-b-5063	ieu-b-5063	rs2686790	7.49893e-06	0.819303	0.00135591	20.0621	TRUE
genus.Bifidobacterium.id.436	URTI || id:ieu-b-5063	ieu-b-5063	rs540489	5.19458e-06	0.26276	0.00144841	21.118	TRUE
genus.Bifidobacterium.id.436	URTI || id:ieu-b-5063	ieu-b-5063	rs55888705	6.67019e-06	0.068935	0.0013745	20.3362	TRUE
genus.Bifidobacterium.id.436	URTI || id:ieu-b-5063	ieu-b-5063	rs56108664	2.4402e-06	0.849695	0.00153294	21.362	TRUE
genus.Bifidobacterium.id.436	URTI || id:ieu-b-5063	ieu-b-5063	rs5746486	8.99955e-06	0.896619	0.00133152	19.7008	TRUE
genus.Bifidobacterium.id.436	URTI || id:ieu-b-5063	ieu-b-5063	rs7322849	1.08368e-08	0.792815	0.0020957	31.0311	TRUE
genus.Bifidobacterium.id.436	URTI || id:ieu-b-5063	ieu-b-5063	rs73797465	4.38162e-06	0.380253	0.00141417	20.7667	TRUE
genus.Bifidobacterium.id.436	URTI || id:ieu-b-5063	ieu-b-5063	rs75344046	4.86354e-06	0.0415203	0.00543914	21.0771	TRUE
genus.Bifidobacterium.id.436	URTI || id:ieu-b-5063	ieu-b-5063	rs857444	3.57097e-06	0.0982087	0.00143311	21.2047	TRUE
genus.Bilophila.id.3170	URTI || id:ieu-b-5063	ieu-b-5063	rs11069458	7.71547e-06	0.512815	0.00149843	19.2898	TRUE
genus.Bilophila.id.3170	URTI || id:ieu-b-5063	ieu-b-5063	rs1241171	4.24037e-06	0.914921	0.0016526	21.2777	TRUE
genus.Bilophila.id.3170	URTI || id:ieu-b-5063	ieu-b-5063	rs1571225	1.12289e-06	0.715303	0.0018236	23.4797	TRUE
genus.Bilophila.id.3170	URTI || id:ieu-b-5063	ieu-b-5063	rs1969927	9.0722e-06	0.508376	0.00154597	19.7804	TRUE
genus.Bilophila.id.3170	URTI || id:ieu-b-5063	ieu-b-5063	rs3827020	1.78875e-06	0.906967	0.00179955	22.7621	TRUE
genus.Bilophila.id.3170	URTI || id:ieu-b-5063	ieu-b-5063	rs4798126	7.14662e-06	0.678638	0.00148739	19.0297	TRUE
genus.Bilophila.id.3170	URTI || id:ieu-b-5063	ieu-b-5063	rs542415	4.70948e-06	0.975039	0.00165238	21.1441	TRUE
genus.Bilophila.id.3170	URTI || id:ieu-b-5063	ieu-b-5063	rs60178956	8.05619e-06	0.163824	0.00152403	19.4993	TRUE
genus.Bilophila.id.3170	URTI || id:ieu-b-5063	ieu-b-5063	rs6793291	3.1132e-06	0.587756	0.00196564	21.7611	TRUE
genus.Bilophila.id.3170	URTI || id:ieu-b-5063	ieu-b-5063	rs72676854	5.62268e-06	0.691535	0.00180517	21.0031	TRUE
genus.Bilophila.id.3170	URTI || id:ieu-b-5063	ieu-b-5063	rs7802841	1.76952e-06	0.289242	0.00183865	23.6775	TRUE
genus.Bilophila.id.3170	URTI || id:ieu-b-5063	ieu-b-5063	rs9899990	9.06691e-06	0.328507	0.0015927	19.2801	TRUE
genus.Blautia.id.1992	URTI || id:ieu-b-5063	ieu-b-5063	rs11149971	1.03934e-06	0.586617	0.00155285	25.2777	TRUE
genus.Blautia.id.1992	URTI || id:ieu-b-5063	ieu-b-5063	rs113271346	6.85386e-06	0.994271	0.00118262	20.6765	TRUE
genus.Blautia.id.1992	URTI || id:ieu-b-5063	ieu-b-5063	rs115043014	5.186e-06	0.137762	0.00447934	22.0475	TRUE
genus.Blautia.id.1992	URTI || id:ieu-b-5063	ieu-b-5063	rs117001700	8.83912e-06	0.802326	0.00397721	19.8177	TRUE
genus.Blautia.id.1992	URTI || id:ieu-b-5063	ieu-b-5063	rs12453000	1.26117e-06	0.0657325	0.0012974	23.1406	TRUE
genus.Blautia.id.1992	URTI || id:ieu-b-5063	ieu-b-5063	rs16892041	8.82028e-06	0.303537	0.00105368	19.2753	TRUE
genus.Blautia.id.1992	URTI || id:ieu-b-5063	ieu-b-5063	rs2788271	7.16388e-06	0.345254	0.00101626	18.59	TRUE
genus.Blautia.id.1992	URTI || id:ieu-b-5063	ieu-b-5063	rs3005511	6.18905e-06	0.084452	0.00111848	20.4621	TRUE
genus.Blautia.id.1992	URTI || id:ieu-b-5063	ieu-b-5063	rs4926264	5.10293e-06	0.285382	0.0011743	21.4844	TRUE
genus.Blautia.id.1992	URTI || id:ieu-b-5063	ieu-b-5063	rs67794373	1.00003e-06	0.925823	0.00130679	23.7571	TRUE
genus.Blautia.id.1992	URTI || id:ieu-b-5063	ieu-b-5063	rs682885	4.4908e-06	0.324568	0.00115437	21.117	TRUE
genus.Blautia.id.1992	URTI || id:ieu-b-5063	ieu-b-5063	rs72973581	1.73934e-06	0.13824	0.0017395	22.2381	TRUE
genus.Blautia.id.1992	URTI || id:ieu-b-5063	ieu-b-5063	rs7860714	4.09147e-06	0.0940026	0.00114929	20.8952	TRUE
genus.Butyricicoccus.id.2055	URTI || id:ieu-b-5063	ieu-b-5063	rs10084203	8.58646e-06	0.160566	0.00115369	19.789	TRUE
genus.Butyricicoccus.id.2055	URTI || id:ieu-b-5063	ieu-b-5063	rs12034718	9.57686e-06	0.22647	0.00120827	19.64	TRUE
genus.Butyricicoccus.id.2055	URTI || id:ieu-b-5063	ieu-b-5063	rs12585793	5.79191e-06	0.302938	0.00682955	21.5441	TRUE
genus.Butyricicoccus.id.2055	URTI || id:ieu-b-5063	ieu-b-5063	rs2017189	3.87256e-06	0.234098	0.0012328	21.1451	TRUE
genus.Butyricicoccus.id.2055	URTI || id:ieu-b-5063	ieu-b-5063	rs4962426	7.3849e-06	0.657075	0.00120662	20.4007	TRUE
genus.Butyricicoccus.id.2055	URTI || id:ieu-b-5063	ieu-b-5063	rs56221232	7.6194e-07	0.931629	0.00142601	24.4638	TRUE
genus.Butyricicoccus.id.2055	URTI || id:ieu-b-5063	ieu-b-5063	rs7322368	5.5178e-06	0.797817	0.00115623	19.8314	TRUE
genus.Butyricimonas.id.945	URTI || id:ieu-b-5063	ieu-b-5063	rs11228830	6.55162e-06	0.375612	0.00228434	20.542	TRUE
genus.Butyricimonas.id.945	URTI || id:ieu-b-5063	ieu-b-5063	rs113054641	1.73694e-07	0.397884	0.00279069	27.8367	TRUE
genus.Butyricimonas.id.945	URTI || id:ieu-b-5063	ieu-b-5063	rs12304031	6.70067e-06	0.575995	0.00179924	19.2072	TRUE
genus.Butyricimonas.id.945	URTI || id:ieu-b-5063	ieu-b-5063	rs12458763	6.36646e-06	0.0366767	0.00196972	20.488	TRUE
genus.Butyricimonas.id.945	URTI || id:ieu-b-5063	ieu-b-5063	rs1862649	4.76256e-06	0.246339	0.00204828	20.7732	TRUE
genus.Butyricimonas.id.945	URTI || id:ieu-b-5063	ieu-b-5063	rs2114713	6.87713e-06	0.432187	0.00189333	20.3577	TRUE
genus.Butyricimonas.id.945	URTI || id:ieu-b-5063	ieu-b-5063	rs62130338	3.8981e-06	0.0488045	0.00202409	21.4076	TRUE
genus.Butyricimonas.id.945	URTI || id:ieu-b-5063	ieu-b-5063	rs62390301	7.41905e-07	0.0250692	0.00233752	24.9107	TRUE
genus.Butyricimonas.id.945	URTI || id:ieu-b-5063	ieu-b-5063	rs7083431	8.8546e-07	0.776051	0.0022048	23.7208	TRUE
genus.Butyricimonas.id.945	URTI || id:ieu-b-5063	ieu-b-5063	rs71428626	4.80413e-06	0.333766	0.00215438	21.1024	TRUE
genus.Butyricimonas.id.945	URTI || id:ieu-b-5063	ieu-b-5063	rs72814525	8.24599e-06	0.559387	0.0018284	19.662	TRUE
genus.Butyricimonas.id.945	URTI || id:ieu-b-5063	ieu-b-5063	rs78453362	4.0581e-06	0.784843	0.00253858	20.882	TRUE
genus.Butyricimonas.id.945	URTI || id:ieu-b-5063	ieu-b-5063	rs9657374	4.50359e-06	0.221531	0.00196185	21.1018	TRUE
genus.Butyrivibrio.id.1993	URTI || id:ieu-b-5063	ieu-b-5063	rs1007475	7.92312e-06	0.0224409	0.00583036	20.4086	TRUE
genus.Butyrivibrio.id.1993	URTI || id:ieu-b-5063	ieu-b-5063	rs11761679	2.20231e-06	0.788226	0.00661038	23.1572	TRUE
genus.Butyrivibrio.id.1993	URTI || id:ieu-b-5063	ieu-b-5063	rs142855850	6.85543e-06	0.275777	0.00618069	20.1002	TRUE
genus.Butyrivibrio.id.1993	URTI || id:ieu-b-5063	ieu-b-5063	rs16934069	8.8591e-06	0.0662156	0.00569991	19.9494	TRUE
genus.Butyrivibrio.id.1993	URTI || id:ieu-b-5063	ieu-b-5063	rs16941336	1.53182e-06	0.177982	0.00645996	22.6268	TRUE
genus.Butyrivibrio.id.1993	URTI || id:ieu-b-5063	ieu-b-5063	rs17163238	5.51196e-06	0.290759	0.00593876	20.7904	TRUE
genus.Butyrivibrio.id.1993	URTI || id:ieu-b-5063	ieu-b-5063	rs4537857	1.80192e-06	0.434547	0.00650203	22.7752	TRUE
genus.Butyrivibrio.id.1993	URTI || id:ieu-b-5063	ieu-b-5063	rs486484	6.61084e-06	0.825106	0.00586231	20.3678	TRUE
genus.Butyrivibrio.id.1993	URTI || id:ieu-b-5063	ieu-b-5063	rs4928024	8.18641e-06	0.843775	0.00575155	20.1254	TRUE
genus.Butyrivibrio.id.1993	URTI || id:ieu-b-5063	ieu-b-5063	rs72723662	7.86241e-07	0.704946	0.00802773	24.8527	TRUE
genus.Butyrivibrio.id.1993	URTI || id:ieu-b-5063	ieu-b-5063	rs74622183	2.45748e-06	0.289198	0.00629702	22.0272	TRUE
genus.Butyrivibrio.id.1993	URTI || id:ieu-b-5063	ieu-b-5063	rs77356209	6.6643e-06	0.461965	0.00592401	20.1246	TRUE
genus.Butyrivibrio.id.1993	URTI || id:ieu-b-5063	ieu-b-5063	rs7752361	7.69113e-07	0.334852	0.00704156	24.6713	TRUE
genus.Butyrivibrio.id.1993	URTI || id:ieu-b-5063	ieu-b-5063	rs7763512	3.10655e-06	0.179139	0.0068185	22.3603	TRUE
genus.Butyrivibrio.id.1993	URTI || id:ieu-b-5063	ieu-b-5063	rs9349693	5.54958e-06	0.114197	0.00588424	20.5984	TRUE
genus.CandidatusSoleaferrea.id.11350	URTI || id:ieu-b-5063	ieu-b-5063	rs10090365	4.17309e-06	0.515757	0.00344697	21.248	TRUE
genus.CandidatusSoleaferrea.id.11350	URTI || id:ieu-b-5063	ieu-b-5063	rs10108780	3.64079e-06	0.874222	0.00358555	21.5799	TRUE
genus.CandidatusSoleaferrea.id.11350	URTI || id:ieu-b-5063	ieu-b-5063	rs10809135	5.47174e-06	0.912852	0.00347903	20.9366	TRUE
genus.CandidatusSoleaferrea.id.11350	URTI || id:ieu-b-5063	ieu-b-5063	rs36155147	5.41138e-06	0.776687	0.00317395	18.9642	TRUE
genus.CandidatusSoleaferrea.id.11350	URTI || id:ieu-b-5063	ieu-b-5063	rs4294381	1.3685e-06	0.314489	0.00379606	23.4081	TRUE
genus.CandidatusSoleaferrea.id.11350	URTI || id:ieu-b-5063	ieu-b-5063	rs4678258	5.53183e-06	0.287009	0.00341588	20.9049	TRUE
genus.CandidatusSoleaferrea.id.11350	URTI || id:ieu-b-5063	ieu-b-5063	rs6489992	7.88786e-06	0.0907904	0.0032768	20.1857	TRUE
genus.CandidatusSoleaferrea.id.11350	URTI || id:ieu-b-5063	ieu-b-5063	rs6494306	5.80051e-06	0.463549	0.0033207	20.467	TRUE
genus.CandidatusSoleaferrea.id.11350	URTI || id:ieu-b-5063	ieu-b-5063	rs7400877	9.29448e-06	0.315528	0.00324017	19.9691	TRUE
genus.CandidatusSoleaferrea.id.11350	URTI || id:ieu-b-5063	ieu-b-5063	rs9973954	5.94796e-06	0.81241	0.0033803	20.8356	TRUE
genus.Catenibacterium.id.2153	URTI || id:ieu-b-5063	ieu-b-5063	rs12404911	2.79891e-06	0.580434	0.00656552	21.3931	TRUE
genus.Catenibacterium.id.2153	URTI || id:ieu-b-5063	ieu-b-5063	rs212393	3.62489e-06	0.482991	0.0068476	22.3185	TRUE
genus.Catenibacterium.id.2153	URTI || id:ieu-b-5063	ieu-b-5063	rs73128290	4.29372e-06	0.864793	0.00637546	20.7698	TRUE
genus.Catenibacterium.id.2153	URTI || id:ieu-b-5063	ieu-b-5063	rs77285108	3.6268e-06	0.872855	0.0064881	20.9497	TRUE
genus.Catenibacterium.id.2153	URTI || id:ieu-b-5063	ieu-b-5063	rs7742829	5.60729e-06	0.299956	0.0063356	20.6391	TRUE
genus.ChristensenellaceaeR.7group.id.11283	URTI || id:ieu-b-5063	ieu-b-5063	rs10461257	6.50746e-06	0.0818785	0.00127731	20.4439	TRUE
genus.ChristensenellaceaeR.7group.id.11283	URTI || id:ieu-b-5063	ieu-b-5063	rs17081797	3.34031e-06	0.688778	0.0011994	19.6001	TRUE
genus.ChristensenellaceaeR.7group.id.11283	URTI || id:ieu-b-5063	ieu-b-5063	rs62132810	5.66711e-06	0.550348	0.00141131	21.29	TRUE
genus.ChristensenellaceaeR.7group.id.11283	URTI || id:ieu-b-5063	ieu-b-5063	rs62190261	8.74023e-06	0.366128	0.00130261	19.9193	TRUE
genus.ChristensenellaceaeR.7group.id.11283	URTI || id:ieu-b-5063	ieu-b-5063	rs62467127	3.25362e-06	0.805767	0.00160968	20.5033	TRUE
genus.ChristensenellaceaeR.7group.id.11283	URTI || id:ieu-b-5063	ieu-b-5063	rs73952017	8.45769e-06	0.592798	0.00128671	19.676	TRUE
genus.ChristensenellaceaeR.7group.id.11283	URTI || id:ieu-b-5063	ieu-b-5063	rs78521377	5.60674e-06	0.474422	0.00163864	20.6857	TRUE
genus.ChristensenellaceaeR.7group.id.11283	URTI || id:ieu-b-5063	ieu-b-5063	rs79150079	9.41804e-06	0.875465	0.00167466	20.1163	TRUE
genus.ChristensenellaceaeR.7group.id.11283	URTI || id:ieu-b-5063	ieu-b-5063	rs892686	3.96861e-06	0.744187	0.00130382	21.31	TRUE
genus.Clostridiumsensustricto1.id.1873	URTI || id:ieu-b-5063	ieu-b-5063	rs11264403	7.75544e-06	0.280221	0.00236745	17.2831	TRUE
genus.Clostridiumsensustricto1.id.1873	URTI || id:ieu-b-5063	ieu-b-5063	rs115807074	4.31688e-06	0.18246	0.00501259	21.295	TRUE
genus.Clostridiumsensustricto1.id.1873	URTI || id:ieu-b-5063	ieu-b-5063	rs116847295	4.58118e-06	0.245032	0.00154659	19.9943	TRUE
genus.Clostridiumsensustricto1.id.1873	URTI || id:ieu-b-5063	ieu-b-5063	rs12341505	4.82174e-06	0.146253	0.00143289	20.2558	TRUE
genus.Clostridiumsensustricto1.id.1873	URTI || id:ieu-b-5063	ieu-b-5063	rs2795528	2.7204e-06	0.057767	0.0034572	22.078	TRUE
genus.Clostridiumsensustricto1.id.1873	URTI || id:ieu-b-5063	ieu-b-5063	rs2817172	2.76655e-06	0.210026	0.0015943	21.8065	TRUE
genus.Clostridiumsensustricto1.id.1873	URTI || id:ieu-b-5063	ieu-b-5063	rs550843	2.05071e-06	0.104119	0.00151708	21.4233	TRUE
genus.Collinsella.id.815	URTI || id:ieu-b-5063	ieu-b-5063	rs10890671	6.52136e-06	0.869393	0.00142438	20.4433	TRUE
genus.Collinsella.id.815	URTI || id:ieu-b-5063	ieu-b-5063	rs11597285	9.37615e-06	0.403219	0.00138734	19.911	TRUE
genus.Collinsella.id.815	URTI || id:ieu-b-5063	ieu-b-5063	rs1496626	6.78175e-06	0.523227	0.00139183	19.9755	TRUE
genus.Collinsella.id.815	URTI || id:ieu-b-5063	ieu-b-5063	rs149807560	7.0987e-06	0.116493	0.00144857	19.5419	TRUE
genus.Collinsella.id.815	URTI || id:ieu-b-5063	ieu-b-5063	rs2103510	2.42474e-06	0.682075	0.00152295	21.8602	TRUE
genus.Collinsella.id.815	URTI || id:ieu-b-5063	ieu-b-5063	rs62448871	6.78253e-06	0.224291	0.00140476	20.1613	TRUE
genus.Collinsella.id.815	URTI || id:ieu-b-5063	ieu-b-5063	rs75672793	6.13549e-06	0.287756	0.00162443	20.4995	TRUE
genus.Collinsella.id.815	URTI || id:ieu-b-5063	ieu-b-5063	rs9541268	8.79419e-07	0.0917382	0.00182855	23.6535	TRUE
genus.Coprobacter.id.949	URTI || id:ieu-b-5063	ieu-b-5063	rs11532348	5.71184e-06	0.962941	0.00328806	20.9876	TRUE
genus.Coprobacter.id.949	URTI || id:ieu-b-5063	ieu-b-5063	rs12684609	6.10177e-06	0.537251	0.00327873	20.9279	TRUE
genus.Coprobacter.id.949	URTI || id:ieu-b-5063	ieu-b-5063	rs12996055	8.07639e-06	0.321072	0.00294084	19.3724	TRUE
genus.Coprobacter.id.949	URTI || id:ieu-b-5063	ieu-b-5063	rs143662916	3.07252e-06	0.402443	0.00708064	21.971	TRUE
genus.Coprobacter.id.949	URTI || id:ieu-b-5063	ieu-b-5063	rs189356	6.26291e-06	0.959089	0.00304329	20.6385	TRUE
genus.Coprobacter.id.949	URTI || id:ieu-b-5063	ieu-b-5063	rs213863	2.34883e-06	0.708117	0.00325385	22.1853	TRUE
genus.Coprobacter.id.949	URTI || id:ieu-b-5063	ieu-b-5063	rs28402691	9.55668e-06	0.586701	0.00303115	19.4127	TRUE
genus.Coprobacter.id.949	URTI || id:ieu-b-5063	ieu-b-5063	rs305411	1.00906e-06	0.328974	0.00350893	23.8567	TRUE
genus.Coprobacter.id.949	URTI || id:ieu-b-5063	ieu-b-5063	rs3828477	2.88974e-06	0.492948	0.00318606	21.7217	TRUE
genus.Coprobacter.id.949	URTI || id:ieu-b-5063	ieu-b-5063	rs72821405	4.7576e-06	0.582818	0.00342203	21.2036	TRUE
genus.Coprobacter.id.949	URTI || id:ieu-b-5063	ieu-b-5063	rs74919520	5.76326e-06	0.424359	0.00323028	20.6922	TRUE
genus.Coprococcus1.id.11301	URTI || id:ieu-b-5063	ieu-b-5063	rs1010560	1.95915e-06	0.0442201	0.00133496	22.3517	TRUE
genus.Coprococcus1.id.11301	URTI || id:ieu-b-5063	ieu-b-5063	rs12794898	4.91531e-06	0.0127412	0.0013796	20.9767	TRUE
genus.Coprococcus1.id.11301	URTI || id:ieu-b-5063	ieu-b-5063	rs1519491	8.95283e-06	0.203532	0.00115355	19.3223	TRUE
genus.Coprococcus1.id.11301	URTI || id:ieu-b-5063	ieu-b-5063	rs1576241	3.32862e-06	0.419306	0.00129595	21.7056	TRUE
genus.Coprococcus1.id.11301	URTI || id:ieu-b-5063	ieu-b-5063	rs1762123	8.01468e-06	0.285374	0.00120407	20.1588	TRUE
genus.Coprococcus1.id.11301	URTI || id:ieu-b-5063	ieu-b-5063	rs2907920	7.65327e-06	0.791312	0.00121915	19.5766	TRUE
genus.Coprococcus1.id.11301	URTI || id:ieu-b-5063	ieu-b-5063	rs4277593	1.13969e-07	0.407262	0.00170213	28.387	TRUE
genus.Coprococcus1.id.11301	URTI || id:ieu-b-5063	ieu-b-5063	rs56405618	1.57195e-06	0.292572	0.00140803	23.0918	TRUE
genus.Coprococcus1.id.11301	URTI || id:ieu-b-5063	ieu-b-5063	rs73031725	1.97917e-06	0.509067	0.00307938	22.2524	TRUE
genus.Coprococcus1.id.11301	URTI || id:ieu-b-5063	ieu-b-5063	rs73167075	8.56864e-06	0.286364	0.00120476	20.1812	TRUE
genus.Coprococcus1.id.11301	URTI || id:ieu-b-5063	ieu-b-5063	rs74101919	1.03291e-06	0.90249	0.00147439	24.7029	TRUE
genus.Coprococcus1.id.11301	URTI || id:ieu-b-5063	ieu-b-5063	rs946513	8.61855e-06	0.0395995	0.00462666	20.0243	TRUE
genus.Coprococcus2.id.11302	URTI || id:ieu-b-5063	ieu-b-5063	rs10070053	7.64883e-06	0.719376	0.00167704	19.2697	TRUE
genus.Coprococcus2.id.11302	URTI || id:ieu-b-5063	ieu-b-5063	rs12634070	9.95104e-06	0.0870583	0.0017376	19.9388	TRUE
genus.Coprococcus2.id.11302	URTI || id:ieu-b-5063	ieu-b-5063	rs2482516	4.72333e-06	0.253142	0.00182563	20.9984	TRUE
genus.Coprococcus2.id.11302	URTI || id:ieu-b-5063	ieu-b-5063	rs35890118	8.25962e-06	0.364725	0.00176583	20.3005	TRUE
genus.Coprococcus2.id.11302	URTI || id:ieu-b-5063	ieu-b-5063	rs61823518	6.68258e-06	0.138057	0.00178311	19.6099	TRUE
genus.Coprococcus2.id.11302	URTI || id:ieu-b-5063	ieu-b-5063	rs6677933	1.18501e-06	0.590837	0.00208524	23.9906	TRUE
genus.Coprococcus2.id.11302	URTI || id:ieu-b-5063	ieu-b-5063	rs72680320	2.27115e-06	0.121074	0.00197323	21.7623	TRUE
genus.Coprococcus2.id.11302	URTI || id:ieu-b-5063	ieu-b-5063	rs9426473	6.30687e-06	0.260541	0.00175935	20.24	TRUE
genus.Coprococcus3.id.11303	URTI || id:ieu-b-5063	ieu-b-5063	rs10810043	9.27424e-06	0.379096	0.00124751	19.7739	TRUE
genus.Coprococcus3.id.11303	URTI || id:ieu-b-5063	ieu-b-5063	rs11077359	9.63598e-06	0.22246	0.00122148	18.8044	TRUE
genus.Coprococcus3.id.11303	URTI || id:ieu-b-5063	ieu-b-5063	rs11080344	4.78692e-06	0.502036	0.00131851	20.9036	TRUE
genus.Coprococcus3.id.11303	URTI || id:ieu-b-5063	ieu-b-5063	rs13247359	7.32611e-06	0.0908218	0.00129481	20.5247	TRUE
genus.Coprococcus3.id.11303	URTI || id:ieu-b-5063	ieu-b-5063	rs13394391	2.20317e-06	0.777238	0.00139311	22.0864	TRUE
genus.Coprococcus3.id.11303	URTI || id:ieu-b-5063	ieu-b-5063	rs178271	7.81088e-07	0.212154	0.00225275	24.3665	TRUE
genus.Coprococcus3.id.11303	URTI || id:ieu-b-5063	ieu-b-5063	rs4575475	7.04284e-06	0.371427	0.00133223	20.2128	TRUE
genus.Coprococcus3.id.11303	URTI || id:ieu-b-5063	ieu-b-5063	rs7521171	4.32242e-06	0.333057	0.00137382	21.2822	TRUE
genus.Coprococcus3.id.11303	URTI || id:ieu-b-5063	ieu-b-5063	rs8100692	4.16459e-07	0.228609	0.00163305	25.8885	TRUE
genus.DefluviitaleaceaeUCG011.id.11287	URTI || id:ieu-b-5063	ieu-b-5063	rs112893842	1.44535e-06	0.42868	0.00291203	23.8929	TRUE
genus.DefluviitaleaceaeUCG011.id.11287	URTI || id:ieu-b-5063	ieu-b-5063	rs2892880	6.82881e-06	0.56637	0.00246984	20.2533	TRUE
genus.DefluviitaleaceaeUCG011.id.11287	URTI || id:ieu-b-5063	ieu-b-5063	rs4344384	4.83238e-06	0.29585	0.00255838	20.9761	TRUE
genus.DefluviitaleaceaeUCG011.id.11287	URTI || id:ieu-b-5063	ieu-b-5063	rs4677103	9.59557e-07	0.00529737	0.00306906	24.5696	TRUE
genus.DefluviitaleaceaeUCG011.id.11287	URTI || id:ieu-b-5063	ieu-b-5063	rs55658617	2.15292e-06	0.386506	0.00346579	23.1659	TRUE
genus.DefluviitaleaceaeUCG011.id.11287	URTI || id:ieu-b-5063	ieu-b-5063	rs72731813	4.33116e-07	0.0190542	0.00322957	25.1588	TRUE
genus.DefluviitaleaceaeUCG011.id.11287	URTI || id:ieu-b-5063	ieu-b-5063	rs9608282	2.52045e-06	0.328956	0.00293758	22.7273	TRUE
genus.DefluviitaleaceaeUCG011.id.11287	URTI || id:ieu-b-5063	ieu-b-5063	rs9725395	3.51921e-06	0.0735733	0.00272765	21.9055	TRUE
genus.Desulfovibrio.id.3173	URTI || id:ieu-b-5063	ieu-b-5063	rs12031543	6.54764e-06	0.78851	0.00229369	20.3527	TRUE
genus.Desulfovibrio.id.3173	URTI || id:ieu-b-5063	ieu-b-5063	rs13066142	3.78665e-06	0.423633	0.0024343	22.5453	TRUE
genus.Desulfovibrio.id.3173	URTI || id:ieu-b-5063	ieu-b-5063	rs16863365	1.7945e-06	0.888162	0.00264056	23.2296	TRUE
genus.Desulfovibrio.id.3173	URTI || id:ieu-b-5063	ieu-b-5063	rs2032031	9.14277e-06	0.319519	0.00209532	19.3993	TRUE
genus.Desulfovibrio.id.3173	URTI || id:ieu-b-5063	ieu-b-5063	rs2590913	6.65421e-06	0.178999	0.0028598	20.7156	TRUE
genus.Desulfovibrio.id.3173	URTI || id:ieu-b-5063	ieu-b-5063	rs2853179	2.42439e-06	0.608433	0.00242095	21.7128	TRUE
genus.Desulfovibrio.id.3173	URTI || id:ieu-b-5063	ieu-b-5063	rs4797774	5.64315e-06	0.0600012	0.00584988	20.4421	TRUE
genus.Desulfovibrio.id.3173	URTI || id:ieu-b-5063	ieu-b-5063	rs6580353	4.93857e-06	0.724052	0.00222768	20.6275	TRUE
genus.Desulfovibrio.id.3173	URTI || id:ieu-b-5063	ieu-b-5063	rs72647089	8.29763e-06	0.452271	0.0022028	19.8314	TRUE
genus.Desulfovibrio.id.3173	URTI || id:ieu-b-5063	ieu-b-5063	rs7729080	9.95869e-06	0.97148	0.00214528	19.8628	TRUE
genus.Dialister.id.2183	URTI || id:ieu-b-5063	ieu-b-5063	rs10138457	7.88122e-06	0.437947	0.00169561	18.6257	TRUE
genus.Dialister.id.2183	URTI || id:ieu-b-5063	ieu-b-5063	rs10938938	7.37063e-06	0.0324736	0.00179331	20.4786	TRUE
genus.Dialister.id.2183	URTI || id:ieu-b-5063	ieu-b-5063	rs11071887	5.91407e-06	0.813087	0.00170664	20.4925	TRUE
genus.Dialister.id.2183	URTI || id:ieu-b-5063	ieu-b-5063	rs11166701	5.50746e-07	0.770669	0.00210288	24.6934	TRUE
genus.Dialister.id.2183	URTI || id:ieu-b-5063	ieu-b-5063	rs2314294	8.07899e-06	0.87215	0.00175907	19.9778	TRUE
genus.Dialister.id.2183	URTI || id:ieu-b-5063	ieu-b-5063	rs2435610	5.93269e-06	0.441523	0.0016985	20.3861	TRUE
genus.Dialister.id.2183	URTI || id:ieu-b-5063	ieu-b-5063	rs4747450	5.83729e-06	0.564629	0.00170642	20.4864	TRUE
genus.Dialister.id.2183	URTI || id:ieu-b-5063	ieu-b-5063	rs4753063	4.85684e-06	0.795515	0.00175044	21.0194	TRUE
genus.Dialister.id.2183	URTI || id:ieu-b-5063	ieu-b-5063	rs75416973	9.46091e-06	0.0885625	0.00171091	19.5378	TRUE
genus.Dialister.id.2183	URTI || id:ieu-b-5063	ieu-b-5063	rs764177	9.60772e-06	0.720351	0.00164409	19.7385	TRUE
genus.Dialister.id.2183	URTI || id:ieu-b-5063	ieu-b-5063	rs76680460	8.19213e-06	0.700434	0.00272387	19.5944	TRUE
genus.Dorea.id.1997	URTI || id:ieu-b-5063	ieu-b-5063	rs11150408	7.05777e-06	0.879816	0.00116284	20.0393	TRUE
genus.Dorea.id.1997	URTI || id:ieu-b-5063	ieu-b-5063	rs12537781	9.15137e-06	0.970213	0.00111612	19.6724	TRUE
genus.Dorea.id.1997	URTI || id:ieu-b-5063	ieu-b-5063	rs13279148	2.25283e-06	0.309985	0.00127511	22.4744	TRUE
genus.Dorea.id.1997	URTI || id:ieu-b-5063	ieu-b-5063	rs1899291	4.56686e-06	0.78299	0.00122079	21.5208	TRUE
genus.Dorea.id.1997	URTI || id:ieu-b-5063	ieu-b-5063	rs3005511	5.28702e-06	0.084452	0.00118636	20.9143	TRUE
genus.Dorea.id.1997	URTI || id:ieu-b-5063	ieu-b-5063	rs3752849	7.68057e-06	0.600642	0.00374984	20.0242	TRUE
genus.Dorea.id.1997	URTI || id:ieu-b-5063	ieu-b-5063	rs4793307	4.0069e-06	0.654876	0.00124723	21.9762	TRUE
genus.Dorea.id.1997	URTI || id:ieu-b-5063	ieu-b-5063	rs62503162	7.46605e-07	0.0123925	0.00154684	25.11	TRUE
genus.Dorea.id.1997	URTI || id:ieu-b-5063	ieu-b-5063	rs73729431	3.1674e-06	0.10981	0.00218302	20.9897	TRUE
genus.Eggerthella.id.819	URTI || id:ieu-b-5063	ieu-b-5063	rs112205261	3.34648e-06	0.586686	0.00431788	21.8305	TRUE
genus.Eggerthella.id.819	URTI || id:ieu-b-5063	ieu-b-5063	rs13070736	7.61915e-06	0.432405	0.00385035	19.8866	TRUE
genus.Eggerthella.id.819	URTI || id:ieu-b-5063	ieu-b-5063	rs1784446	5.23136e-06	0.438626	0.00406292	20.989	TRUE
genus.Eggerthella.id.819	URTI || id:ieu-b-5063	ieu-b-5063	rs2223081	3.88889e-06	0.672191	0.00416372	21.5119	TRUE
genus.Eggerthella.id.819	URTI || id:ieu-b-5063	ieu-b-5063	rs2240838	7.36205e-07	0.21128	0.00475922	24.6033	TRUE
genus.Eggerthella.id.819	URTI || id:ieu-b-5063	ieu-b-5063	rs3851328	4.17589e-06	0.0478377	0.0040176	20.754	TRUE
genus.Eggerthella.id.819	URTI || id:ieu-b-5063	ieu-b-5063	rs4985746	5.71461e-06	0.202686	0.00404322	19.9084	TRUE
genus.Eggerthella.id.819	URTI || id:ieu-b-5063	ieu-b-5063	rs6430926	8.37122e-06	0.320055	0.0038546	19.9087	TRUE
genus.Eggerthella.id.819	URTI || id:ieu-b-5063	ieu-b-5063	rs67490567	8.94216e-06	0.146374	0.00382895	19.5297	TRUE
genus.Eggerthella.id.819	URTI || id:ieu-b-5063	ieu-b-5063	rs76663501	4.82574e-06	0.605537	0.00443674	21.4448	TRUE
genus.Eisenbergiella.id.11304	URTI || id:ieu-b-5063	ieu-b-5063	rs11027642	4.91871e-06	0.20305	0.00366052	20.5044	TRUE
genus.Eisenbergiella.id.11304	URTI || id:ieu-b-5063	ieu-b-5063	rs11079158	7.34849e-06	0.911604	0.0035559	19.9128	TRUE
genus.Eisenbergiella.id.11304	URTI || id:ieu-b-5063	ieu-b-5063	rs11938607	8.2182e-06	0.297735	0.00363813	20.3786	TRUE
genus.Eisenbergiella.id.11304	URTI || id:ieu-b-5063	ieu-b-5063	rs12257723	8.85121e-06	0.52182	0.00361978	20.2717	TRUE
genus.Eisenbergiella.id.11304	URTI || id:ieu-b-5063	ieu-b-5063	rs12710729	9.8441e-06	0.95044	0.00359448	20.1332	TRUE
genus.Eisenbergiella.id.11304	URTI || id:ieu-b-5063	ieu-b-5063	rs13258851	7.74648e-06	0.387039	0.00366957	20.5553	TRUE
genus.Eisenbergiella.id.11304	URTI || id:ieu-b-5063	ieu-b-5063	rs1508033	3.22889e-06	0.17247	0.00390284	21.8553	TRUE
genus.Eisenbergiella.id.11304	URTI || id:ieu-b-5063	ieu-b-5063	rs1553971	5.26837e-06	0.362226	0.00377325	21.1383	TRUE
genus.Eisenbergiella.id.11304	URTI || id:ieu-b-5063	ieu-b-5063	rs2683098	2.2375e-06	0.133012	0.00405372	22.7118	TRUE
genus.Eisenbergiella.id.11304	URTI || id:ieu-b-5063	ieu-b-5063	rs3812426	2.71687e-06	0.371498	0.0040229	22.5425	TRUE
genus.Eisenbergiella.id.11304	URTI || id:ieu-b-5063	ieu-b-5063	rs4462860	4.16221e-06	0.711556	0.00397769	21.7969	TRUE
genus.Enterorhabdus.id.820	URTI || id:ieu-b-5063	ieu-b-5063	rs10098492	6.40572e-06	0.579833	0.00275021	20.2946	TRUE
genus.Enterorhabdus.id.820	URTI || id:ieu-b-5063	ieu-b-5063	rs114731706	2.17342e-06	0.580008	0.00380363	22.7333	TRUE
genus.Enterorhabdus.id.820	URTI || id:ieu-b-5063	ieu-b-5063	rs2051957	8.89859e-06	0.208493	0.00261507	19.7221	TRUE
genus.Enterorhabdus.id.820	URTI || id:ieu-b-5063	ieu-b-5063	rs3017103	2.94044e-06	0.0401976	0.00291916	22.0222	TRUE
genus.Enterorhabdus.id.820	URTI || id:ieu-b-5063	ieu-b-5063	rs424715	4.4088e-06	0.857065	0.00290555	21.9192	TRUE
genus.Enterorhabdus.id.820	URTI || id:ieu-b-5063	ieu-b-5063	rs73331712	4.84923e-06	0.43917	0.00721335	22.5747	TRUE
genus.Enterorhabdus.id.820	URTI || id:ieu-b-5063	ieu-b-5063	rs77655283	5.88042e-06	0.426335	0.00264506	19.8694	TRUE
genus.Erysipelatoclostridium.id.11381	URTI || id:ieu-b-5063	ieu-b-5063	rs1434153	6.85295e-06	0.107701	0.00208253	20.1592	TRUE
genus.Erysipelatoclostridium.id.11381	URTI || id:ieu-b-5063	ieu-b-5063	rs16936671	6.04309e-06	0.808726	0.00207611	19.735	TRUE
genus.Erysipelatoclostridium.id.11381	URTI || id:ieu-b-5063	ieu-b-5063	rs17804233	4.58605e-06	0.533608	0.00215554	21.1289	TRUE
genus.Erysipelatoclostridium.id.11381	URTI || id:ieu-b-5063	ieu-b-5063	rs2901723	8.79469e-06	0.00605202	0.00204043	19.7508	TRUE
genus.Erysipelatoclostridium.id.11381	URTI || id:ieu-b-5063	ieu-b-5063	rs340991	3.74942e-06	0.152611	0.00221555	21.714	TRUE
genus.Erysipelatoclostridium.id.11381	URTI || id:ieu-b-5063	ieu-b-5063	rs3804326	9.85273e-06	0.883263	0.00251083	17.6855	TRUE
genus.Erysipelatoclostridium.id.11381	URTI || id:ieu-b-5063	ieu-b-5063	rs45480394	7.66155e-06	0.723484	0.00212794	20.4761	TRUE
genus.Erysipelatoclostridium.id.11381	URTI || id:ieu-b-5063	ieu-b-5063	rs4697572	7.5935e-07	0.989888	0.00251333	24.6347	TRUE
genus.Erysipelatoclostridium.id.11381	URTI || id:ieu-b-5063	ieu-b-5063	rs58236560	2.1612e-06	0.0586881	0.00239428	22.4786	TRUE
genus.Erysipelatoclostridium.id.11381	URTI || id:ieu-b-5063	ieu-b-5063	rs61806970	9.0941e-06	0.944901	0.00228061	19.754	TRUE
genus.Erysipelatoclostridium.id.11381	URTI || id:ieu-b-5063	ieu-b-5063	rs622418	3.68156e-06	0.309123	0.00221895	21.7518	TRUE
genus.Erysipelatoclostridium.id.11381	URTI || id:ieu-b-5063	ieu-b-5063	rs6474512	3.01546e-06	0.996588	0.0022336	21.8958	TRUE
genus.Erysipelatoclostridium.id.11381	URTI || id:ieu-b-5063	ieu-b-5063	rs710230	6.3312e-07	0.0648276	0.00286895	25.9352	TRUE
genus.Erysipelatoclostridium.id.11381	URTI || id:ieu-b-5063	ieu-b-5063	rs7221249	4.30951e-09	0.497484	0.00352693	34.6119	TRUE
genus.Erysipelatoclostridium.id.11381	URTI || id:ieu-b-5063	ieu-b-5063	rs9590927	6.39042e-06	0.638228	0.00206806	20.2675	TRUE
genus.ErysipelotrichaceaeUCG003.id.11384	URTI || id:ieu-b-5063	ieu-b-5063	rs10164067	1.13086e-06	0.638506	0.00163549	23.6306	TRUE
genus.ErysipelotrichaceaeUCG003.id.11384	URTI || id:ieu-b-5063	ieu-b-5063	rs11666127	7.90414e-06	0.832372	0.0014359	19.8597	TRUE
genus.ErysipelotrichaceaeUCG003.id.11384	URTI || id:ieu-b-5063	ieu-b-5063	rs11994308	1.32563e-06	0.126867	0.00166797	22.6488	TRUE
genus.ErysipelotrichaceaeUCG003.id.11384	URTI || id:ieu-b-5063	ieu-b-5063	rs12251396	9.51839e-06	0.0719333	0.00138716	19.7376	TRUE
genus.ErysipelotrichaceaeUCG003.id.11384	URTI || id:ieu-b-5063	ieu-b-5063	rs17798136	3.23598e-06	0.601365	0.00280395	20.861	TRUE
genus.ErysipelotrichaceaeUCG003.id.11384	URTI || id:ieu-b-5063	ieu-b-5063	rs28568391	6.41953e-07	0.292291	0.00165993	24.1788	TRUE
genus.ErysipelotrichaceaeUCG003.id.11384	URTI || id:ieu-b-5063	ieu-b-5063	rs4758231	6.54912e-06	0.0102977	0.00137072	20.4353	TRUE
genus.ErysipelotrichaceaeUCG003.id.11384	URTI || id:ieu-b-5063	ieu-b-5063	rs59068084	3.11742e-06	0.745029	0.00151504	22.0651	TRUE
genus.ErysipelotrichaceaeUCG003.id.11384	URTI || id:ieu-b-5063	ieu-b-5063	rs59104037	4.48256e-06	0.800701	0.00145174	21.5838	TRUE
genus.ErysipelotrichaceaeUCG003.id.11384	URTI || id:ieu-b-5063	ieu-b-5063	rs62403464	3.43738e-06	0.275485	0.0014649	21.8546	TRUE
genus.ErysipelotrichaceaeUCG003.id.11384	URTI || id:ieu-b-5063	ieu-b-5063	rs6875357	6.69637e-06	0.837842	0.00310713	21.9175	TRUE
genus.ErysipelotrichaceaeUCG003.id.11384	URTI || id:ieu-b-5063	ieu-b-5063	rs73074432	9.9902e-06	0.237671	0.00135344	19.2652	TRUE
genus.ErysipelotrichaceaeUCG003.id.11384	URTI || id:ieu-b-5063	ieu-b-5063	rs74988980	8.64276e-06	0.976931	0.00244845	14.5844	TRUE
genus.ErysipelotrichaceaeUCG003.id.11384	URTI || id:ieu-b-5063	ieu-b-5063	rs75949021	3.57507e-06	0.190145	0.00304887	20.548	TRUE
genus.ErysipelotrichaceaeUCG003.id.11384	URTI || id:ieu-b-5063	ieu-b-5063	rs76502207	6.41121e-07	0.513347	0.00231848	24.9537	TRUE
genus.ErysipelotrichaceaeUCG003.id.11384	URTI || id:ieu-b-5063	ieu-b-5063	rs8053479	5.83413e-06	0.844372	0.00146011	20.195	TRUE
genus.Escherichia.Shigella.id.3504	URTI || id:ieu-b-5063	ieu-b-5063	rs112767262	8.20636e-06	0.999051	0.00170257	20.0717	TRUE
genus.Escherichia.Shigella.id.3504	URTI || id:ieu-b-5063	ieu-b-5063	rs113127095	3.33349e-06	0.0352233	0.00257829	21.7938	TRUE
genus.Escherichia.Shigella.id.3504	URTI || id:ieu-b-5063	ieu-b-5063	rs113513883	5.27716e-06	0.297776	0.00325541	20.5042	TRUE
genus.Escherichia.Shigella.id.3504	URTI || id:ieu-b-5063	ieu-b-5063	rs1154904	3.03751e-06	0.48118	0.00183325	22.0395	TRUE
genus.Escherichia.Shigella.id.3504	URTI || id:ieu-b-5063	ieu-b-5063	rs118526	7.99566e-06	0.591931	0.00160946	19.1045	TRUE
genus.Escherichia.Shigella.id.3504	URTI || id:ieu-b-5063	ieu-b-5063	rs2798105	8.24501e-06	0.82298	0.00182289	20.6253	TRUE
genus.Escherichia.Shigella.id.3504	URTI || id:ieu-b-5063	ieu-b-5063	rs4731451	7.4731e-06	0.0221172	0.00169381	20.3585	TRUE
genus.Escherichia.Shigella.id.3504	URTI || id:ieu-b-5063	ieu-b-5063	rs57024273	9.70464e-06	0.247648	0.00168684	20.0246	TRUE
genus.Escherichia.Shigella.id.3504	URTI || id:ieu-b-5063	ieu-b-5063	rs592299	4.76927e-06	0.0402161	0.00173958	20.8992	TRUE
genus.Escherichia.Shigella.id.3504	URTI || id:ieu-b-5063	ieu-b-5063	rs73208162	2.19391e-06	0.556212	0.0020788	23.0623	TRUE
genus.Faecalibacterium.id.2057	URTI || id:ieu-b-5063	ieu-b-5063	rs10927394	7.01885e-06	0.345988	0.00584529	20.5376	TRUE
genus.Faecalibacterium.id.2057	URTI || id:ieu-b-5063	ieu-b-5063	rs114946999	5.69574e-06	0.153748	0.00131575	20.6463	TRUE
genus.Faecalibacterium.id.2057	URTI || id:ieu-b-5063	ieu-b-5063	rs11776390	6.39675e-06	0.0152027	0.00124222	20.7907	TRUE
genus.Faecalibacterium.id.2057	URTI || id:ieu-b-5063	ieu-b-5063	rs1271565	1.30169e-06	0.549408	0.00131336	23.1929	TRUE
genus.Faecalibacterium.id.2057	URTI || id:ieu-b-5063	ieu-b-5063	rs12753492	8.80273e-06	0.521252	0.00104285	18.2929	TRUE
genus.Faecalibacterium.id.2057	URTI || id:ieu-b-5063	ieu-b-5063	rs2835874	7.54405e-06	0.329144	0.00110537	19.4374	TRUE
genus.Faecalibacterium.id.2057	URTI || id:ieu-b-5063	ieu-b-5063	rs6910935	1.37848e-06	0.389688	0.00187142	23.6954	TRUE
genus.Faecalibacterium.id.2057	URTI || id:ieu-b-5063	ieu-b-5063	rs75499067	1.76448e-06	0.52045	0.00525295	23.8899	TRUE
genus.Faecalibacterium.id.2057	URTI || id:ieu-b-5063	ieu-b-5063	rs79656633	8.13557e-06	0.824329	0.00223354	20.3215	TRUE
genus.Faecalibacterium.id.2057	URTI || id:ieu-b-5063	ieu-b-5063	rs9536330	5.33258e-06	0.616746	0.00110628	20.0237	TRUE
genus.FamilyXIIIAD3011group.id.11293	URTI || id:ieu-b-5063	ieu-b-5063	rs11126423	5.91249e-06	0.808831	0.00154303	21.2232	TRUE
genus.FamilyXIIIAD3011group.id.11293	URTI || id:ieu-b-5063	ieu-b-5063	rs11736617	9.02048e-06	0.968799	0.00141151	19.4724	TRUE
genus.FamilyXIIIAD3011group.id.11293	URTI || id:ieu-b-5063	ieu-b-5063	rs12812672	2.55807e-06	0.240701	0.00156579	21.2701	TRUE
genus.FamilyXIIIAD3011group.id.11293	URTI || id:ieu-b-5063	ieu-b-5063	rs149302	7.4818e-06	0.132725	0.00142979	20.3178	TRUE
genus.FamilyXIIIAD3011group.id.11293	URTI || id:ieu-b-5063	ieu-b-5063	rs16840310	6.75113e-07	0.582991	0.00174191	24.7765	TRUE
genus.FamilyXIIIAD3011group.id.11293	URTI || id:ieu-b-5063	ieu-b-5063	rs16940167	3.90837e-06	0.119809	0.00147581	20.986	TRUE
genus.FamilyXIIIAD3011group.id.11293	URTI || id:ieu-b-5063	ieu-b-5063	rs17156849	4.19171e-06	0.118576	0.00158385	21.178	TRUE
genus.FamilyXIIIAD3011group.id.11293	URTI || id:ieu-b-5063	ieu-b-5063	rs62029761	3.89083e-06	0.928975	0.00224885	21.757	TRUE
genus.FamilyXIIIAD3011group.id.11293	URTI || id:ieu-b-5063	ieu-b-5063	rs62200412	5.80219e-07	0.950135	0.00174603	23.8908	TRUE
genus.FamilyXIIIAD3011group.id.11293	URTI || id:ieu-b-5063	ieu-b-5063	rs72730932	6.88766e-07	0.894491	0.00196516	25.7943	TRUE
genus.FamilyXIIIAD3011group.id.11293	URTI || id:ieu-b-5063	ieu-b-5063	rs739451	7.8781e-06	0.715563	0.00136365	19.3834	TRUE
genus.FamilyXIIIAD3011group.id.11293	URTI || id:ieu-b-5063	ieu-b-5063	rs9276029	8.92766e-06	0.156391	0.00140577	19.0947	TRUE
genus.FamilyXIIIAD3011group.id.11293	URTI || id:ieu-b-5063	ieu-b-5063	rs9837139	8.70808e-06	0.19175	0.00147562	19.9872	TRUE
genus.FamilyXIIIUCG001.id.11294	URTI || id:ieu-b-5063	ieu-b-5063	rs112362903	7.8777e-06	0.964333	0.00232596	19.9963	TRUE
genus.FamilyXIIIUCG001.id.11294	URTI || id:ieu-b-5063	ieu-b-5063	rs12049454	1.17378e-06	0.12172	0.00182532	23.3081	TRUE
genus.FamilyXIIIUCG001.id.11294	URTI || id:ieu-b-5063	ieu-b-5063	rs1426266	1.24935e-06	0.111049	0.00184324	23.5429	TRUE
genus.FamilyXIIIUCG001.id.11294	URTI || id:ieu-b-5063	ieu-b-5063	rs3842897	5.19705e-06	0.00416524	0.00173236	21.5272	TRUE
genus.FamilyXIIIUCG001.id.11294	URTI || id:ieu-b-5063	ieu-b-5063	rs62414802	4.29181e-06	0.81971	0.00161904	20.673	TRUE
genus.FamilyXIIIUCG001.id.11294	URTI || id:ieu-b-5063	ieu-b-5063	rs7119679	3.52494e-06	0.653263	0.00171891	21.4252	TRUE
genus.FamilyXIIIUCG001.id.11294	URTI || id:ieu-b-5063	ieu-b-5063	rs76463770	3.77476e-06	0.463734	0.00373017	21.1506	TRUE
genus.FamilyXIIIUCG001.id.11294	URTI || id:ieu-b-5063	ieu-b-5063	rs8076666	8.0183e-06	0.161372	0.00163037	20.0259	TRUE
genus.Flavonifractor.id.2059	URTI || id:ieu-b-5063	ieu-b-5063	rs114873521	7.12522e-06	0.528627	0.00213181	19.5563	TRUE
genus.Flavonifractor.id.2059	URTI || id:ieu-b-5063	ieu-b-5063	rs11811696	2.07346e-06	0.498177	0.00226377	23.1859	TRUE
genus.Flavonifractor.id.2059	URTI || id:ieu-b-5063	ieu-b-5063	rs12030302	5.6084e-07	0.744408	0.00234163	25.356	TRUE
genus.Flavonifractor.id.2059	URTI || id:ieu-b-5063	ieu-b-5063	rs34066017	1.52086e-06	0.716788	0.00213261	22.8741	TRUE
genus.Flavonifractor.id.2059	URTI || id:ieu-b-5063	ieu-b-5063	rs806808	1.17972e-06	0.898653	0.00220573	23.8723	TRUE
genus.Fusicatenibacter.id.11305	URTI || id:ieu-b-5063	ieu-b-5063	rs10439674	7.68485e-06	0.758502	0.00111301	19.3645	TRUE
genus.Fusicatenibacter.id.11305	URTI || id:ieu-b-5063	ieu-b-5063	rs167879	5.86893e-06	0.36761	0.00118685	19.6538	TRUE
genus.Fusicatenibacter.id.11305	URTI || id:ieu-b-5063	ieu-b-5063	rs1864685	4.96161e-06	0.306659	0.00120433	20.9468	TRUE
genus.Fusicatenibacter.id.11305	URTI || id:ieu-b-5063	ieu-b-5063	rs2025938	2.98832e-06	0.261413	0.00141693	22.1695	TRUE
genus.Fusicatenibacter.id.11305	URTI || id:ieu-b-5063	ieu-b-5063	rs206581	8.95756e-06	0.506526	0.00113467	19.7453	TRUE
genus.Fusicatenibacter.id.11305	URTI || id:ieu-b-5063	ieu-b-5063	rs2132128	1.07686e-06	0.314471	0.00133245	23.1729	TRUE
genus.Fusicatenibacter.id.11305	URTI || id:ieu-b-5063	ieu-b-5063	rs3303	3.93891e-06	0.104578	0.00129232	21.8361	TRUE
genus.Fusicatenibacter.id.11305	URTI || id:ieu-b-5063	ieu-b-5063	rs4378146	7.20451e-07	0.944685	0.0013924	24.2364	TRUE
genus.Fusicatenibacter.id.11305	URTI || id:ieu-b-5063	ieu-b-5063	rs60254196	5.46739e-06	0.490579	0.00119268	20.2711	TRUE
genus.Fusicatenibacter.id.11305	URTI || id:ieu-b-5063	ieu-b-5063	rs62187631	4.54526e-06	0.341984	0.00120372	19.9094	TRUE
genus.Fusicatenibacter.id.11305	URTI || id:ieu-b-5063	ieu-b-5063	rs62353480	1.56768e-06	0.790558	0.00143783	23.2069	TRUE
genus.Fusicatenibacter.id.11305	URTI || id:ieu-b-5063	ieu-b-5063	rs6515626	7.28654e-06	0.0501638	0.00260813	20.3809	TRUE
genus.Fusicatenibacter.id.11305	URTI || id:ieu-b-5063	ieu-b-5063	rs704418	7.77428e-07	0.52891	0.00143764	23.9337	TRUE
genus.Fusicatenibacter.id.11305	URTI || id:ieu-b-5063	ieu-b-5063	rs73103914	8.29563e-06	0.797917	0.00113398	19.7333	TRUE
genus.Fusicatenibacter.id.11305	URTI || id:ieu-b-5063	ieu-b-5063	rs792108	8.49535e-06	0.486584	0.00117302	19.9366	TRUE
genus.Fusicatenibacter.id.11305	URTI || id:ieu-b-5063	ieu-b-5063	rs8028026	8.0633e-06	0.736824	0.0011643	19.2566	TRUE
genus.Fusicatenibacter.id.11305	URTI || id:ieu-b-5063	ieu-b-5063	rs8063430	4.9289e-06	0.290926	0.00140773	21.9211	TRUE
genus.Fusicatenibacter.id.11305	URTI || id:ieu-b-5063	ieu-b-5063	rs9905659	7.30993e-06	0.0254759	0.00116949	20.3518	TRUE
genus.Gordonibacter.id.821	URTI || id:ieu-b-5063	ieu-b-5063	rs13412653	8.61141e-06	0.177706	0.00540424	20.2184	TRUE
genus.Gordonibacter.id.821	URTI || id:ieu-b-5063	ieu-b-5063	rs16955299	6.37019e-06	0.588573	0.00571387	20.5157	TRUE
genus.Gordonibacter.id.821	URTI || id:ieu-b-5063	ieu-b-5063	rs322296	4.02422e-06	0.733196	0.0062031	22.4268	TRUE
genus.Gordonibacter.id.821	URTI || id:ieu-b-5063	ieu-b-5063	rs35042269	8.10852e-06	0.490483	0.00552842	19.974	TRUE
genus.Gordonibacter.id.821	URTI || id:ieu-b-5063	ieu-b-5063	rs3765837	7.16906e-06	0.801789	0.0054115	19.3371	TRUE
genus.Gordonibacter.id.821	URTI || id:ieu-b-5063	ieu-b-5063	rs4596722	9.0568e-06	0.100902	0.00527645	19.7378	TRUE
genus.Gordonibacter.id.821	URTI || id:ieu-b-5063	ieu-b-5063	rs61934597	8.36672e-06	0.989394	0.00532087	19.6962	TRUE
genus.Gordonibacter.id.821	URTI || id:ieu-b-5063	ieu-b-5063	rs71545975	7.03944e-06	0.798011	0.00577059	20.6277	TRUE
genus.Gordonibacter.id.821	URTI || id:ieu-b-5063	ieu-b-5063	rs72714787	1.42889e-06	0.293201	0.00617727	23.1285	TRUE
genus.Gordonibacter.id.821	URTI || id:ieu-b-5063	ieu-b-5063	rs72939513	7.98199e-06	0.134211	0.00550832	19.0148	TRUE
genus.Gordonibacter.id.821	URTI || id:ieu-b-5063	ieu-b-5063	rs7294633	3.43763e-07	0.557314	0.00706786	26.4867	TRUE
genus.Gordonibacter.id.821	URTI || id:ieu-b-5063	ieu-b-5063	rs768830	7.75583e-06	0.108904	0.00539976	20.2016	TRUE
genus.Haemophilus.id.3698	URTI || id:ieu-b-5063	ieu-b-5063	rs10781340	4.32266e-06	0.857919	0.00240684	21.7983	TRUE
genus.Haemophilus.id.3698	URTI || id:ieu-b-5063	ieu-b-5063	rs111582866	1.27347e-06	0.843264	0.00271839	22.8095	TRUE
genus.Haemophilus.id.3698	URTI || id:ieu-b-5063	ieu-b-5063	rs35509	2.00952e-06	0.886966	0.0026935	22.7622	TRUE
genus.Haemophilus.id.3698	URTI || id:ieu-b-5063	ieu-b-5063	rs4822728	3.47849e-06	0.569277	0.00237835	21.7351	TRUE
genus.Haemophilus.id.3698	URTI || id:ieu-b-5063	ieu-b-5063	rs76022354	1.83031e-06	0.696582	0.0064317	23.4076	TRUE
genus.Haemophilus.id.3698	URTI || id:ieu-b-5063	ieu-b-5063	rs78909003	1.66745e-06	0.00944148	0.00666516	23.867	TRUE
genus.Haemophilus.id.3698	URTI || id:ieu-b-5063	ieu-b-5063	rs9328464	1.42269e-06	0.577448	0.00258296	23.6098	TRUE
genus.Haemophilus.id.3698	URTI || id:ieu-b-5063	ieu-b-5063	rs9382510	7.12051e-08	0.71124	0.00320808	29.3358	TRUE
genus.Haemophilus.id.3698	URTI || id:ieu-b-5063	ieu-b-5063	rs9895850	2.1406e-06	0.376334	0.00464659	21.4274	TRUE
genus.Holdemanella.id.11393	URTI || id:ieu-b-5063	ieu-b-5063	rs12513188	4.6548e-06	0.0881029	0.00277492	21.4208	TRUE
genus.Holdemanella.id.11393	URTI || id:ieu-b-5063	ieu-b-5063	rs17586763	7.71949e-06	0.803908	0.00517363	19.84	TRUE
genus.Holdemanella.id.11393	URTI || id:ieu-b-5063	ieu-b-5063	rs1926302	7.50141e-06	0.0475817	0.0028183	21.7622	TRUE
genus.Holdemanella.id.11393	URTI || id:ieu-b-5063	ieu-b-5063	rs34187114	5.13495e-06	0.238235	0.0027676	21.3752	TRUE
genus.Holdemanella.id.11393	URTI || id:ieu-b-5063	ieu-b-5063	rs35228298	7.29849e-06	0.38226	0.00283938	21.225	TRUE
genus.Holdemanella.id.11393	URTI || id:ieu-b-5063	ieu-b-5063	rs4541991	2.10094e-06	0.878251	0.00296195	22.7411	TRUE
genus.Holdemanella.id.11393	URTI || id:ieu-b-5063	ieu-b-5063	rs607782	7.19447e-07	0.365692	0.00327754	24.5111	TRUE
genus.Holdemanella.id.11393	URTI || id:ieu-b-5063	ieu-b-5063	rs62113381	5.53879e-06	0.300802	0.00281736	20.6474	TRUE
genus.Holdemanella.id.11393	URTI || id:ieu-b-5063	ieu-b-5063	rs73011279	1.36046e-06	0.404338	0.00311185	23.2681	TRUE
genus.Holdemanella.id.11393	URTI || id:ieu-b-5063	ieu-b-5063	rs75764681	1.94273e-06	0.865388	0.0073835	22.3227	TRUE
genus.Holdemanella.id.11393	URTI || id:ieu-b-5063	ieu-b-5063	rs8113760	4.62395e-06	0.238333	0.00277606	20.7504	TRUE
genus.Holdemania.id.2157	URTI || id:ieu-b-5063	ieu-b-5063	rs10885477	8.59833e-06	0.127875	0.00230047	20.0325	TRUE
genus.Holdemania.id.2157	URTI || id:ieu-b-5063	ieu-b-5063	rs11080063	6.66887e-06	0.135767	0.00216068	19.7069	TRUE
genus.Holdemania.id.2157	URTI || id:ieu-b-5063	ieu-b-5063	rs111745969	3.70776e-06	0.974635	0.00249779	20.6108	TRUE
genus.Holdemania.id.2157	URTI || id:ieu-b-5063	ieu-b-5063	rs113593397	9.35728e-06	0.479162	0.00250417	20.8218	TRUE
genus.Holdemania.id.2157	URTI || id:ieu-b-5063	ieu-b-5063	rs116500994	2.34479e-06	0.173491	0.00260006	21.9757	TRUE
genus.Holdemania.id.2157	URTI || id:ieu-b-5063	ieu-b-5063	rs12701617	9.51844e-06	0.644545	0.00214183	19.541	TRUE
genus.Holdemania.id.2157	URTI || id:ieu-b-5063	ieu-b-5063	rs1867876	2.7388e-07	0.578468	0.00295636	27.0034	TRUE
genus.Holdemania.id.2157	URTI || id:ieu-b-5063	ieu-b-5063	rs4146507	7.22973e-06	0.00382789	0.00220934	20.1628	TRUE
genus.Holdemania.id.2157	URTI || id:ieu-b-5063	ieu-b-5063	rs6133067	5.16929e-07	0.950528	0.00292716	26.0137	TRUE
genus.Holdemania.id.2157	URTI || id:ieu-b-5063	ieu-b-5063	rs73139538	7.77178e-06	0.459722	0.00253711	20.5851	TRUE
genus.Holdemania.id.2157	URTI || id:ieu-b-5063	ieu-b-5063	rs77293403	1.77466e-06	0.87866	0.00304698	23.1758	TRUE
genus.Holdemania.id.2157	URTI || id:ieu-b-5063	ieu-b-5063	rs80149660	6.04217e-06	0.727644	0.00609673	20.1261	TRUE
genus.Holdemania.id.2157	URTI || id:ieu-b-5063	ieu-b-5063	rs9500080	4.08515e-07	0.846416	0.00293886	26.8343	TRUE
genus.Holdemania.id.2157	URTI || id:ieu-b-5063	ieu-b-5063	rs9529719	5.96669e-06	0.0366767	0.00233131	21.2762	TRUE
genus.Holdemania.id.2157	URTI || id:ieu-b-5063	ieu-b-5063	rs967319	8.38155e-06	0.548311	0.0021812	19.9054	TRUE
genus.Howardella.id.2000	URTI || id:ieu-b-5063	ieu-b-5063	rs10048062	8.58873e-06	0.105699	0.00501988	19.1617	TRUE
genus.Howardella.id.2000	URTI || id:ieu-b-5063	ieu-b-5063	rs12452946	3.80393e-06	0.510844	0.00559213	21.3584	TRUE
genus.Howardella.id.2000	URTI || id:ieu-b-5063	ieu-b-5063	rs1484873	2.55918e-06	0.658987	0.00665642	24.1639	TRUE
genus.Howardella.id.2000	URTI || id:ieu-b-5063	ieu-b-5063	rs17167098	1.12323e-06	0.586046	0.00641201	23.1289	TRUE
genus.Howardella.id.2000	URTI || id:ieu-b-5063	ieu-b-5063	rs2154047	9.97042e-06	0.878279	0.00576564	20.9985	TRUE
genus.Howardella.id.2000	URTI || id:ieu-b-5063	ieu-b-5063	rs36081916	4.7004e-06	0.500144	0.00624939	20.2119	TRUE
genus.Howardella.id.2000	URTI || id:ieu-b-5063	ieu-b-5063	rs3791893	9.49716e-06	0.354356	0.00489727	18.6668	TRUE
genus.Howardella.id.2000	URTI || id:ieu-b-5063	ieu-b-5063	rs609430	3.34484e-06	0.0812774	0.00573782	21.9065	TRUE
genus.Howardella.id.2000	URTI || id:ieu-b-5063	ieu-b-5063	rs672217	3.52468e-06	0.776914	0.00605447	21.9837	TRUE
genus.Hungatella.id.11306	URTI || id:ieu-b-5063	ieu-b-5063	rs10044993	8.06668e-06	0.804144	0.00459025	19.4002	TRUE
genus.Hungatella.id.11306	URTI || id:ieu-b-5063	ieu-b-5063	rs13128780	1.74998e-06	0.388666	0.00569753	22.9035	TRUE
genus.Hungatella.id.11306	URTI || id:ieu-b-5063	ieu-b-5063	rs13249325	9.69162e-06	0.337252	0.00463693	19.5984	TRUE
genus.Hungatella.id.11306	URTI || id:ieu-b-5063	ieu-b-5063	rs17092615	7.37677e-06	0.873468	0.00503854	20.2917	TRUE
genus.Hungatella.id.11306	URTI || id:ieu-b-5063	ieu-b-5063	rs72759041	3.86095e-06	0.456828	0.00507322	19.9272	TRUE
genus.Intestinibacter.id.11345	URTI || id:ieu-b-5063	ieu-b-5063	rs10805326	3.54544e-08	0.064847	0.00249748	30.7984	TRUE
genus.Intestinibacter.id.11345	URTI || id:ieu-b-5063	ieu-b-5063	rs11109097	5.49484e-06	0.731587	0.0017054	20.3016	TRUE
genus.Intestinibacter.id.11345	URTI || id:ieu-b-5063	ieu-b-5063	rs118030283	2.67439e-06	0.64733	0.00247355	21.8907	TRUE
genus.Intestinibacter.id.11345	URTI || id:ieu-b-5063	ieu-b-5063	rs16938435	1.80097e-06	0.584936	0.00184217	22.7023	TRUE
genus.Intestinibacter.id.11345	URTI || id:ieu-b-5063	ieu-b-5063	rs2098844	6.78879e-06	0.695964	0.00163023	20.0667	TRUE
genus.Intestinibacter.id.11345	URTI || id:ieu-b-5063	ieu-b-5063	rs2702387	4.25994e-06	0.729416	0.00172252	21.2046	TRUE
genus.Intestinibacter.id.11345	URTI || id:ieu-b-5063	ieu-b-5063	rs4327025	1.64326e-07	0.0419054	0.002234	27.5419	TRUE
genus.Intestinibacter.id.11345	URTI || id:ieu-b-5063	ieu-b-5063	rs447950	5.63911e-06	0.87483	0.00171554	21.1391	TRUE
genus.Intestinibacter.id.11345	URTI || id:ieu-b-5063	ieu-b-5063	rs478972	1.81991e-06	0.0530213	0.00222682	23.0566	TRUE
genus.Intestinibacter.id.11345	URTI || id:ieu-b-5063	ieu-b-5063	rs6062862	6.67984e-06	0.845606	0.00167136	20.4029	TRUE
genus.Intestinibacter.id.11345	URTI || id:ieu-b-5063	ieu-b-5063	rs62430350	6.84229e-06	0.23408	0.00240992	18.4756	TRUE
genus.Intestinibacter.id.11345	URTI || id:ieu-b-5063	ieu-b-5063	rs68093214	9.25769e-06	0.909767	0.00163996	19.5213	TRUE
genus.Intestinibacter.id.11345	URTI || id:ieu-b-5063	ieu-b-5063	rs6875660	3.05781e-06	0.204026	0.00171255	21.0851	TRUE
genus.Intestinibacter.id.11345	URTI || id:ieu-b-5063	ieu-b-5063	rs893394	7.85038e-06	0.484683	0.00167227	19.9066	TRUE
genus.Intestinimonas.id.2062	URTI || id:ieu-b-5063	ieu-b-5063	rs10262702	2.06073e-06	0.880498	0.00188234	22.1857	TRUE
genus.Intestinimonas.id.2062	URTI || id:ieu-b-5063	ieu-b-5063	rs11258178	6.98195e-07	0.446144	0.00205793	24.2595	TRUE
genus.Intestinimonas.id.2062	URTI || id:ieu-b-5063	ieu-b-5063	rs12226153	5.12171e-07	0.838001	0.0026804	24.2449	TRUE
genus.Intestinimonas.id.2062	URTI || id:ieu-b-5063	ieu-b-5063	rs17067892	6.37926e-06	0.406008	0.00158988	18.3797	TRUE
genus.Intestinimonas.id.2062	URTI || id:ieu-b-5063	ieu-b-5063	rs1859797	4.12235e-06	0.637927	0.00178004	20.9777	TRUE
genus.Intestinimonas.id.2062	URTI || id:ieu-b-5063	ieu-b-5063	rs2276760	7.84062e-06	0.10217	0.00166744	20.1746	TRUE
genus.Intestinimonas.id.2062	URTI || id:ieu-b-5063	ieu-b-5063	rs2731794	1.91744e-06	0.665701	0.00197657	21.9379	TRUE
genus.Intestinimonas.id.2062	URTI || id:ieu-b-5063	ieu-b-5063	rs2930225	1.34622e-06	0.400785	0.00189181	22.7466	TRUE
genus.Intestinimonas.id.2062	URTI || id:ieu-b-5063	ieu-b-5063	rs4113676	7.41635e-06	0.260926	0.00623011	19.8607	TRUE
genus.Intestinimonas.id.2062	URTI || id:ieu-b-5063	ieu-b-5063	rs4784055	8.71812e-07	0.268544	0.00641998	20.6185	TRUE
genus.Intestinimonas.id.2062	URTI || id:ieu-b-5063	ieu-b-5063	rs62240188	2.20308e-06	0.230987	0.00230655	23.6968	TRUE
genus.Intestinimonas.id.2062	URTI || id:ieu-b-5063	ieu-b-5063	rs62427239	9.40505e-06	0.926724	0.00305632	19.5683	TRUE
genus.Intestinimonas.id.2062	URTI || id:ieu-b-5063	ieu-b-5063	rs6934519	8.56956e-06	0.074967	0.00173261	20.9784	TRUE
genus.Intestinimonas.id.2062	URTI || id:ieu-b-5063	ieu-b-5063	rs716604	8.5663e-07	0.158776	0.00200496	24.2846	TRUE
genus.Intestinimonas.id.2062	URTI || id:ieu-b-5063	ieu-b-5063	rs7170984	2.98356e-06	0.978891	0.00180464	21.8539	TRUE
[truncated: 911 more rows]

## Sheet: LRTI
exposure	outcome	id.outcome	SNP	pval.exposure	pval.outcome	R2	F	mr_keep
[truncated: 2,130 more rows]

## Sheet: Endocarditis
exposure	outcome	id.outcome	SNP	pval.exposure	pval.outcome	R2	F	mr_keep
[truncated: 2,132 more rows]

[truncated: 5 more sheets: UTI, Appendicitis, Cellulitis, Osteomyelitis, Sepsis]
