# Supplementary material for: The causal relationship between gut microbiota and nine infectious diseases: a two-sample Mendelian randomization analysis
Source: Front Immunol. 2024 Jul 10;15:1304973. doi: 10.3389/fimmu.2024.1304973 (PMC11266007; doi:10.3389/fimmu.2024.1304973)
Supplement: Supplementary Table 4 — MR-Egger regression analysis between 196 bacterial traits and risk of infectious diseases in MR analyses. [file Table_4.xlsx]

## Sheet: Pneumonia
outcome	exposure	egger_intercept	se	pval
ieu-b-4976	class.Actinobacteria.id.419	0.00762004	0.0113921	0.515271
ieu-b-4976	class.Alphaproteobacteria.id.2379	0.00712053	0.019284	0.727066
ieu-b-4976	class.Bacilli.id.1673	-0.00495571	0.00879101	0.580758
ieu-b-4976	class.Bacteroidia.id.912	-0.00338936	0.0100619	0.742047
ieu-b-4976	class.Betaproteobacteria.id.2867	0.039092	0.0129184	0.0127622
ieu-b-4976	class.Clostridia.id.1859	0.00832177	0.0196442	0.680806
ieu-b-4976	class.Coriobacteriia.id.809	-0.000231011	0.0156287	0.988471
ieu-b-4976	class.Deltaproteobacteria.id.3087	0.00657802	0.010356	0.538294
ieu-b-4976	class.Erysipelotrichia.id.2147	0.000832791	0.0170713	0.961967
ieu-b-4976	class.Gammaproteobacteria.id.3303	0.00359889	0.0220244	0.876599
ieu-b-4976	class.Lentisphaeria.id.2250	0.019001	0.0177452	0.325444
ieu-b-4976	class.Melainabacteria.id.1589	-0.00970934	0.011097	0.407102
ieu-b-4976	class.Methanobacteria.id.119	0.0084246	0.0281412	0.772289
ieu-b-4976	class.Mollicutes.id.3920	-0.00111944	0.012799	0.93203
ieu-b-4976	class.Negativicutes.id.2164	0.019772	0.0112846	0.1103
ieu-b-4976	class.Verrucomicrobiae.id.4029	-0.000491995	0.0141371	0.972998
ieu-b-4976	family.Acidaminococcaceae.id.2166	0.0129084	0.0231905	0.601776
ieu-b-4976	family.Actinomycetaceae.id.421	-7.09623e-05	0.0143415	0.996363
ieu-b-4976	family.Alcaligenaceae.id.2875	0.00506891	0.0198984	0.804087
ieu-b-4976	family.Bacteroidaceae.id.917	-0.0020942	0.0222461	0.927638
ieu-b-4976	family.BacteroidalesS24.7group.id.11173	0.00626702	0.021429	0.779789
ieu-b-4976	family.Bifidobacteriaceae.id.433	0.00986907	0.0164354	0.561549
ieu-b-4976	family.Christensenellaceae.id.1866	0.0053462	0.0101948	0.612668
ieu-b-4976	family.Clostridiaceae1.id.1869	0.00629251	0.0118895	0.610999
ieu-b-4976	family.ClostridialesvadinBB60group.id.11286	-0.0137084	0.00963783	0.178471
ieu-b-4976	family.Coriobacteriaceae.id.811	-0.000231011	0.0156287	0.988471
ieu-b-4976	family.Defluviitaleaceae.id.1924	0.00359606	0.0173628	0.841096
ieu-b-4976	family.Desulfovibrionaceae.id.3169	0.0139864	0.0102566	0.209813
ieu-b-4976	family.Enterobacteriaceae.id.3469	-0.0148445	0.0314034	0.661062
ieu-b-4976	family.Erysipelotrichaceae.id.2149	0.000832791	0.0170713	0.961967
ieu-b-4976	family.FamilyXI.id.1936	-0.00619353	0.0249458	0.812197
ieu-b-4976	family.FamilyXIII.id.1957	-0.00259805	0.0188685	0.893886
ieu-b-4976	family.Lachnospiraceae.id.1987	0.00955168	0.00800587	0.251367
ieu-b-4976	family.Lactobacillaceae.id.1836	0.00209798	0.0171122	0.905868
ieu-b-4976	family.Methanobacteriaceae.id.121	0.0084246	0.0281412	0.772289
ieu-b-4976	family.Oxalobacteraceae.id.2966	-0.00872323	0.0148746	0.56844
ieu-b-4976	family.Pasteurellaceae.id.3689	0.00984671	0.00986752	0.33803
ieu-b-4976	family.Peptococcaceae.id.2024	0.00436171	0.0123358	0.734061
ieu-b-4976	family.Peptostreptococcaceae.id.2042	0.0141306	0.00876542	0.135242
ieu-b-4976	family.Porphyromonadaceae.id.943	0.0145384	0.0167964	0.415406
ieu-b-4976	family.Prevotellaceae.id.960	-0.000520034	0.0118766	0.965693
ieu-b-4976	family.Rhodospirillaceae.id.2717	0.0188971	0.0188833	0.33671
ieu-b-4976	family.Rikenellaceae.id.967	-0.00407725	0.0101787	0.693727
ieu-b-4976	family.Ruminococcaceae.id.2050	-0.0159301	0.0103645	0.162852
ieu-b-4976	family.Streptococcaceae.id.1850	-0.0225659	0.0157985	0.180962
ieu-b-4976	family.Veillonellaceae.id.2172	-0.00472494	0.00646624	0.474908
ieu-b-4976	family.Verrucomicrobiaceae.id.4036	-0.000509059	0.0141352	0.972058
ieu-b-4976	family.Victivallaceae.id.2255	0.00361417	0.0203913	0.862858
ieu-b-4976	genus..Clostridiuminnocuumgroup.id.14397	-0.0142186	0.0212311	0.524513
ieu-b-4976	genus..Eubacteriumbrachygroup.id.11296	-0.00468079	0.0188572	0.811087
ieu-b-4976	genus..Eubacteriumcoprostanoligenesgroup.id.11375	-0.0105618	0.0155936	0.512198
ieu-b-4976	genus..Eubacteriumeligensgroup.id.14372	0.00467194	0.0240095	0.853376
ieu-b-4976	genus..Eubacteriumfissicatenagroup.id.14373	-0.0198505	0.0280214	0.501596
ieu-b-4976	genus..Eubacteriumhalliigroup.id.11338	0.00229417	0.00777056	0.772145
ieu-b-4976	genus..Eubacteriumnodatumgroup.id.11297	0.0229625	0.0167603	0.203874
ieu-b-4976	genus..Eubacteriumoxidoreducensgroup.id.11339	-0.0138758	0.0278973	0.668215
ieu-b-4976	genus..Eubacteriumrectalegroup.id.14374	0.0260957	0.0153064	0.139099
ieu-b-4976	genus..Eubacteriumruminantiumgroup.id.11340	-0.00245876	0.0108692	0.824088
ieu-b-4976	genus..Eubacteriumventriosumgroup.id.11341	-0.0161151	0.0161091	0.340722
ieu-b-4976	genus..Eubacteriumxylanophilumgroup.id.14375	0.008011	0.0140197	0.585593
ieu-b-4976	genus..Ruminococcusgauvreauiigroup.id.11342	0.0123954	0.0150203	0.428481
ieu-b-4976	genus..Ruminococcusgnavusgroup.id.14376	-0.00410959	0.0174957	0.819033
ieu-b-4976	genus..Ruminococcustorquesgroup.id.14377	-0.0329755	0.015342	0.0686787
ieu-b-4976	genus.Actinomyces.id.423	-0.00533857	0.0136263	0.715195
ieu-b-4976	genus.Adlercreutzia.id.812	-0.0266765	0.0195633	0.221637
ieu-b-4976	genus.Akkermansia.id.4037	-0.000567219	0.0141237	0.968842
ieu-b-4976	genus.Alistipes.id.968	-0.00315211	0.0175956	0.860815
ieu-b-4976	genus.Allisonella.id.2174	0.00394245	0.0285591	0.896875
ieu-b-4976	genus.Alloprevotella.id.961	0.0777295	0.0777242	0.373871
ieu-b-4976	genus.Anaerofilum.id.2053	0.0108105	0.0184651	0.574382
ieu-b-4976	genus.Anaerostipes.id.1991	0.00470861	0.0120004	0.703915
ieu-b-4976	genus.Anaerotruncus.id.2054	-0.00371501	0.0120015	0.762692
ieu-b-4976	genus.Bacteroides.id.918	-0.0020942	0.0222461	0.927638
ieu-b-4976	genus.Barnesiella.id.944	-0.0178346	0.0144208	0.239846
ieu-b-4976	genus.Bifidobacterium.id.436	-0.00113375	0.0129404	0.931914
ieu-b-4976	genus.Bilophila.id.3170	-0.02712	0.0175221	0.152719
ieu-b-4976	genus.Blautia.id.1992	0.00603523	0.00885066	0.509407
ieu-b-4976	genus.Butyricicoccus.id.2055	-0.00561748	0.00997076	0.597494
ieu-b-4976	genus.Butyricimonas.id.945	0.0214905	0.0173132	0.240322
ieu-b-4976	genus.Butyrivibrio.id.1993	-0.00959286	0.0187774	0.618005
ieu-b-4976	genus.CandidatusSoleaferrea.id.11350	0.00553032	0.0372593	0.885678
ieu-b-4976	genus.Catenibacterium.id.2153	-0.00930637	0.0492721	0.862245
ieu-b-4976	genus.ChristensenellaceaeR.7group.id.11283	0.00760895	0.0166687	0.661871
ieu-b-4976	genus.Clostridiumsensustricto1.id.1873	0.00638425	0.0132873	0.651173
ieu-b-4976	genus.Collinsella.id.815	-0.0407503	0.0163555	0.0470646
ieu-b-4976	genus.Coprobacter.id.949	0.00114282	0.0134461	0.934128
ieu-b-4976	genus.Coprococcus1.id.11301	0.00888356	0.00878231	0.335612
ieu-b-4976	genus.Coprococcus2.id.11302	0.0184569	0.0324791	0.590469
ieu-b-4976	genus.Coprococcus3.id.11303	-0.0117535	0.0144319	0.442232
ieu-b-4976	genus.DefluviitaleaceaeUCG011.id.11287	-0.00310889	0.016843	0.859639
ieu-b-4976	genus.Desulfovibrio.id.3173	-0.00558095	0.0130409	0.679969
ieu-b-4976	genus.Dialister.id.2183	0.00264207	0.0148224	0.862475
ieu-b-4976	genus.Dorea.id.1997	-0.0233088	0.0119288	0.0916262
ieu-b-4976	genus.Eggerthella.id.819	-0.00635723	0.0174383	0.724891
ieu-b-4976	genus.Eisenbergiella.id.11304	-0.00529693	0.0281027	0.854678
ieu-b-4976	genus.Enterorhabdus.id.820	0.0112619	0.0148395	0.482127
ieu-b-4976	genus.Erysipelatoclostridium.id.11381	-0.0222807	0.0117319	0.079959
ieu-b-4976	genus.ErysipelotrichaceaeUCG003.id.11384	-0.00110301	0.00999951	0.913732
ieu-b-4976	genus.Escherichia.Shigella.id.3504	-0.00440209	0.0109731	0.698796
ieu-b-4976	genus.Faecalibacterium.id.2057	0.00123845	0.0104906	0.908936
ieu-b-4976	genus.FamilyXIIIAD3011group.id.11293	0.0192593	0.0202872	0.362842
ieu-b-4976	genus.FamilyXIIIUCG001.id.11294	-0.000985829	0.013432	0.943878
ieu-b-4976	genus.Flavonifractor.id.2059	0.013053	0.0222062	0.597978
ieu-b-4976	genus.Fusicatenibacter.id.11305	0.010563	0.0141267	0.46547
ieu-b-4976	genus.Gordonibacter.id.821	0.00452593	0.0205408	0.830041
ieu-b-4976	genus.Haemophilus.id.3698	0.0084421	0.0108991	0.463949
ieu-b-4976	genus.Holdemanella.id.11393	0.00936602	0.0113653	0.431185
ieu-b-4976	genus.Holdemania.id.2157	0.0163488	0.00992242	0.123366
ieu-b-4976	genus.Howardella.id.2000	-0.0198561	0.0199104	0.351851
ieu-b-4976	genus.Hungatella.id.11306	0.0389699	0.0491924	0.48611
ieu-b-4976	genus.Intestinibacter.id.11345	-0.00969628	0.0111644	0.402157
ieu-b-4976	genus.Intestinimonas.id.2062	0.0105089	0.0134955	0.448268
ieu-b-4976	genus.Lachnoclostridium.id.11308	-0.00422629	0.0161479	0.79837
ieu-b-4976	genus.Lachnospira.id.2004	-0.0053396	0.032018	0.875643
ieu-b-4976	genus.LachnospiraceaeFCS020group.id.11314	0.00224356	0.00857706	0.798957
ieu-b-4976	genus.LachnospiraceaeNC2004group.id.11316	-0.0386123	0.0206368	0.10352
ieu-b-4976	genus.LachnospiraceaeND3007group.id.11317	0.0396326	0.10846	0.776968
ieu-b-4976	genus.LachnospiraceaeNK4A136group.id.11319	-0.00718208	0.00648393	0.288076
ieu-b-4976	genus.LachnospiraceaeUCG001.id.11321	-0.0342526	0.0186817	0.0939054
ieu-b-4976	genus.LachnospiraceaeUCG004.id.11324	0.00714475	0.0127421	0.587331
ieu-b-4976	genus.LachnospiraceaeUCG008.id.11328	-0.0158483	0.0194285	0.435715
ieu-b-4976	genus.LachnospiraceaeUCG010.id.11330	-0.0143162	0.0133156	0.317965
ieu-b-4976	genus.Lactobacillus.id.1837	0.00999292	0.016382	0.558789
ieu-b-4976	genus.Lactococcus.id.1851	-0.00239724	0.0259196	0.929322
ieu-b-4976	genus.Marvinbryantia.id.2005	0.00593016	0.0179212	0.74922
ieu-b-4976	genus.Methanobrevibacter.id.123	0.0296045	0.0334868	0.426599
ieu-b-4976	genus.Odoribacter.id.952	0.0220091	0.016803	0.247201
ieu-b-4976	genus.Olsenella.id.822	-0.00217282	0.0148555	0.887331
ieu-b-4976	genus.Oscillibacter.id.2063	-0.0418964	0.0131923	0.00882656
ieu-b-4976	genus.Oscillospira.id.2064	0.00915131	0.0284348	0.758495
ieu-b-4976	genus.Oxalobacter.id.2978	0.0273881	0.0205095	0.214539
ieu-b-4976	genus.Parabacteroides.id.954	-0.0123335	0.0214811	0.596606
ieu-b-4976	genus.Paraprevotella.id.962	0.00356378	0.0118131	0.768522
ieu-b-4976	genus.Parasutterella.id.2892	0.0091369	0.0122642	0.470608
ieu-b-4976	genus.Peptococcus.id.2037	-0.015987	0.0197949	0.438092
ieu-b-4976	genus.Phascolarctobacterium.id.2168	-0.0371922	0.0203069	0.109702
ieu-b-4976	genus.Prevotella7.id.11182	-0.0127398	0.022991	0.594642
ieu-b-4976	genus.Prevotella9.id.11183	-0.0163428	0.0106331	0.150239
ieu-b-4976	genus.RikenellaceaeRC9gutgroup.id.11191	-0.0131779	0.0343089	0.710915
ieu-b-4976	genus.Romboutsia.id.11347	-0.0116208	0.0127471	0.381501
ieu-b-4976	genus.Roseburia.id.2012	-0.00256209	0.0107472	0.815596
ieu-b-4976	genus.Ruminiclostridium5.id.11355	-0.011313	0.0166092	0.515019
ieu-b-4976	genus.Ruminiclostridium6.id.11356	0.0145894	0.00923832	0.140267
ieu-b-4976	genus.Ruminiclostridium9.id.11357	-0.0207149	0.0234277	0.405929
ieu-b-4976	genus.RuminococcaceaeNK4A214group.id.11358	-0.0142361	0.012699	0.288468
ieu-b-4976	genus.RuminococcaceaeUCG002.id.11360	0.00313005	0.00896156	0.730533
ieu-b-4976	genus.RuminococcaceaeUCG003.id.11361	-0.00945907	0.0165804	0.580932
ieu-b-4976	genus.RuminococcaceaeUCG004.id.11362	0.00647537	0.0207334	0.763899
ieu-b-4976	genus.RuminococcaceaeUCG005.id.11363	0.0178375	0.0111687	0.136227
ieu-b-4976	genus.RuminococcaceaeUCG009.id.11366	-0.00677515	0.0170085	0.698752
ieu-b-4976	genus.RuminococcaceaeUCG010.id.11367	0.0113795	0.0260537	0.691805
ieu-b-4976	genus.RuminococcaceaeUCG011.id.11368	0.0194759	0.0243173	0.453724
ieu-b-4976	genus.RuminococcaceaeUCG013.id.11370	-0.00233297	0.0125743	0.856519
ieu-b-4976	genus.RuminococcaceaeUCG014.id.11371	0.00134969	0.0159985	0.934614
ieu-b-4976	genus.Ruminococcus1.id.11373	0.0142854	0.0119714	0.266938
ieu-b-4976	genus.Ruminococcus2.id.11374	0.0116568	0.00970346	0.252806
ieu-b-4976	genus.Sellimonas.id.14369	-0.0299056	0.0348321	0.419006
ieu-b-4976	genus.Senegalimassilia.id.11160	-0.0103102	0.0179887	0.624396
ieu-b-4976	genus.Slackia.id.825	0.0189881	0.0352858	0.619037
ieu-b-4976	genus.Streptococcus.id.1853	-0.0217297	0.0139827	0.146139
ieu-b-4976	genus.Subdoligranulum.id.2070	-0.0169531	0.010397	0.137418
ieu-b-4976	genus.Sutterella.id.2896	0.024896	0.0198475	0.238235
ieu-b-4976	genus.Terrisporobacter.id.11348	0.00374775	0.0151088	0.820104
ieu-b-4976	genus.Turicibacter.id.2162	-0.0149172	0.0283682	0.615238
ieu-b-4976	genus.Tyzzerella3.id.11335	-0.0203642	0.0264813	0.458086
ieu-b-4976	genus.Veillonella.id.2198	-0.0179308	0.0234352	0.478735
ieu-b-4976	genus.Victivallis.id.2256	-0.0254273	0.0270257	0.374317
ieu-b-4976	order.Actinomycetales.id.420	-6.1819e-05	0.0143392	0.996831
ieu-b-4976	order.Bacillales.id.1674	0.000890296	0.0199466	0.965646
ieu-b-4976	order.Bacteroidales.id.913	-0.00338936	0.0100619	0.742047
ieu-b-4976	order.Bifidobacteriales.id.432	0.00986907	0.0164354	0.561549
ieu-b-4976	order.Burkholderiales.id.2874	0.033155	0.0129095	0.0302741
ieu-b-4976	order.Clostridiales.id.1863	-0.000162895	0.0181018	0.992981
ieu-b-4976	order.Coriobacteriales.id.810	-0.000231011	0.0156287	0.988471
ieu-b-4976	order.Desulfovibrionales.id.3156	0.00643674	0.00966041	0.520293
ieu-b-4976	order.Enterobacteriales.id.3468	-0.0148445	0.0314034	0.661062
ieu-b-4976	order.Erysipelotrichales.id.2148	0.000832791	0.0170713	0.961967
ieu-b-4976	order.Gastranaerophilales.id.1591	-0.00806701	0.011959	0.521605
ieu-b-4976	order.Lactobacillales.id.1800	0.00191481	0.00900701	0.834943
ieu-b-4976	order.Methanobacteriales.id.120	0.0084246	0.0281412	0.772289
ieu-b-4976	order.MollicutesRF9.id.11579	-0.0145591	0.010757	0.205711
ieu-b-4976	order.NB1n.id.3953	-0.00230206	0.0144371	0.876201
ieu-b-4976	order.Pasteurellales.id.3688	0.00984671	0.00986752	0.33803
ieu-b-4976	order.Rhodospirillales.id.2667	-0.00063587	0.0181908	0.972741
ieu-b-4976	order.Selenomonadales.id.2165	0.019772	0.0112846	0.1103
ieu-b-4976	order.Verrucomicrobiales.id.4030	-0.000491995	0.0141371	0.972998
ieu-b-4976	order.Victivallales.id.2254	0.019001	0.0177452	0.325444
ieu-b-4976	phylum.Actinobacteria.id.400	0.0285886	0.0123638	0.0393135
ieu-b-4976	phylum.Bacteroidetes.id.905	0.00173975	0.00842098	0.84047
ieu-b-4976	phylum.Cyanobacteria.id.1500	-0.0214442	0.0204808	0.335416
ieu-b-4976	phylum.Euryarchaeota.id.55	0.0367562	0.0222591	0.12969
ieu-b-4976	phylum.Firmicutes.id.1672	-0.0123227	0.0087988	0.183136
ieu-b-4976	phylum.Lentisphaerae.id.2238	0.0192556	0.0180819	0.322264
ieu-b-4976	phylum.Proteobacteria.id.2375	0.0244426	0.0110876	0.0520427
ieu-b-4976	phylum.Tenericutes.id.3919	-0.00111944	0.012799	0.93203
ieu-b-4976	phylum.Verrucomicrobia.id.3982	-0.00908968	0.0109697	0.426655

## Sheet: URTI
outcome	exposure	egger_intercept	se	pval
ieu-b-5063	class.Actinobacteria.id.419	-0.0355513	0.0295758	0.250788
ieu-b-5063	class.Alphaproteobacteria.id.2379	0.0332676	0.0542241	0.566366
ieu-b-5063	class.Bacilli.id.1673	0.0493037	0.024698	0.0632133
ieu-b-5063	class.Bacteroidia.id.912	-0.00167521	0.0247946	0.947246
ieu-b-5063	class.Betaproteobacteria.id.2867	-0.00844913	0.0363415	0.820844
ieu-b-5063	class.Clostridia.id.1859	0.0224981	0.0551696	0.692016
ieu-b-5063	class.Coriobacteriia.id.809	0.026611	0.0439057	0.556752
ieu-b-5063	class.Deltaproteobacteria.id.3087	0.0448366	0.0271951	0.127445
ieu-b-5063	class.Erysipelotrichia.id.2147	0.0082365	0.041971	0.847999
ieu-b-5063	class.Gammaproteobacteria.id.3303	0.0404029	0.0523029	0.474743
ieu-b-5063	class.Lentisphaeria.id.2250	-0.054791	0.0499311	0.314572
ieu-b-5063	class.Melainabacteria.id.1589	-0.069021	0.0312443	0.0581645
ieu-b-5063	class.Methanobacteria.id.119	-0.104733	0.0532752	0.0848811
ieu-b-5063	class.Mollicutes.id.3920	-0.020684	0.0401687	0.617792
ieu-b-5063	class.Negativicutes.id.2164	-0.0139399	0.0373544	0.716804
ieu-b-5063	class.Verrucomicrobiae.id.4029	0.0146785	0.0470578	0.762203
ieu-b-5063	family.Acidaminococcaceae.id.2166	-0.0232168	0.0879569	0.802347
ieu-b-5063	family.Actinomycetaceae.id.421	0.0404832	0.0450489	0.435067
ieu-b-5063	family.Alcaligenaceae.id.2875	-0.0571284	0.0490386	0.27107
ieu-b-5063	family.Bacteroidaceae.id.917	-0.0132479	0.0626209	0.83848
ieu-b-5063	family.BacteroidalesS24.7group.id.11173	0.0758706	0.0591171	0.24669
ieu-b-5063	family.Bifidobacteriaceae.id.433	0.0166827	0.0455309	0.721697
ieu-b-5063	family.Christensenellaceae.id.1866	0.0314195	0.0235539	0.214992
ieu-b-5063	family.Clostridiaceae1.id.1869	-0.0587804	0.0342548	0.124503
ieu-b-5063	family.ClostridialesvadinBB60group.id.11286	0.00518278	0.0270902	0.851234
ieu-b-5063	family.Coriobacteriaceae.id.811	0.026611	0.0439057	0.556752
ieu-b-5063	family.Defluviitaleaceae.id.1924	-0.0798572	0.0433453	0.102674
ieu-b-5063	family.Desulfovibrionaceae.id.3169	0.0435727	0.0288378	0.169245
ieu-b-5063	family.Enterobacteriaceae.id.3469	0.115791	0.088252	0.259733
ieu-b-5063	family.Erysipelotrichaceae.id.2149	0.0082365	0.041971	0.847999
ieu-b-5063	family.FamilyXI.id.1936	0.039568	0.0887522	0.67136
ieu-b-5063	family.FamilyXIII.id.1957	0.0555298	0.038388	0.186043
ieu-b-5063	family.Lachnospiraceae.id.1987	0.0190349	0.0210531	0.380214
ieu-b-5063	family.Lactobacillaceae.id.1836	0.054074	0.0434046	0.252911
ieu-b-5063	family.Methanobacteriaceae.id.121	-0.104733	0.0532752	0.0848811
ieu-b-5063	family.Oxalobacteraceae.id.2966	0.0513073	0.0418068	0.243262
ieu-b-5063	family.Pasteurellaceae.id.3689	-0.0484775	0.0251951	0.0783824
ieu-b-5063	family.Peptococcaceae.id.2024	0.0110463	0.0296225	0.720256
ieu-b-5063	family.Peptostreptococcaceae.id.2042	-0.0232008	0.0220706	0.315708
ieu-b-5063	family.Porphyromonadaceae.id.943	0.00119206	0.047273	0.980586
ieu-b-5063	family.Prevotellaceae.id.960	0.000581409	0.0343081	0.986718
ieu-b-5063	family.Rhodospirillaceae.id.2717	-0.125634	0.0521003	0.0314079
ieu-b-5063	family.Rikenellaceae.id.967	-0.0244365	0.0374708	0.523027
ieu-b-5063	family.Ruminococcaceae.id.2050	-0.0272975	0.0291571	0.376556
ieu-b-5063	family.Streptococcaceae.id.1850	0.0131604	0.04439	0.772391
ieu-b-5063	family.Veillonellaceae.id.2172	0.0180733	0.0223185	0.42925
ieu-b-5063	family.Verrucomicrobiaceae.id.4036	0.0149432	0.047035	0.757956
ieu-b-5063	family.Victivallaceae.id.2255	0.0161605	0.047288	0.739615
ieu-b-5063	genus..Clostridiuminnocuumgroup.id.14397	0.0673216	0.0597149	0.296736
ieu-b-5063	genus..Eubacteriumbrachygroup.id.11296	0.0949056	0.0429694	0.0629199
ieu-b-5063	genus..Eubacteriumcoprostanoligenesgroup.id.11375	0.0254346	0.0384961	0.522398
ieu-b-5063	genus..Eubacteriumeligensgroup.id.14372	-0.0213921	0.0664747	0.760616
ieu-b-5063	genus..Eubacteriumfissicatenagroup.id.14373	-0.057723	0.0744802	0.463704
ieu-b-5063	genus..Eubacteriumhalliigroup.id.11338	-0.0139679	0.0237385	0.565633
ieu-b-5063	genus..Eubacteriumnodatumgroup.id.11297	-0.020869	0.0471349	0.668396
ieu-b-5063	genus..Eubacteriumoxidoreducensgroup.id.11339	0.0416772	0.0586955	0.551295
ieu-b-5063	genus..Eubacteriumrectalegroup.id.14374	0.0251169	0.0430754	0.581071
ieu-b-5063	genus..Eubacteriumruminantiumgroup.id.11340	0.0400545	0.0314255	0.221848
ieu-b-5063	genus..Eubacteriumventriosumgroup.id.11341	0.000893133	0.0477996	0.98546
ieu-b-5063	genus..Eubacteriumxylanophilumgroup.id.14375	-0.0116364	0.045965	0.80742
ieu-b-5063	genus..Ruminococcusgauvreauiigroup.id.11342	0.049138	0.04224	0.271713
ieu-b-5063	genus..Ruminococcusgnavusgroup.id.14376	-0.00745555	0.046432	0.87563
ieu-b-5063	genus..Ruminococcustorquesgroup.id.14377	-0.00418734	0.0457333	0.929613
ieu-b-5063	genus.Actinomyces.id.423	0.0262189	0.0383539	0.531769
ieu-b-5063	genus.Adlercreutzia.id.812	0.0534455	0.0605992	0.411739
ieu-b-5063	genus.Akkermansia.id.4037	0.0149776	0.0469808	0.757151
ieu-b-5063	genus.Alistipes.id.968	0.00893595	0.0438292	0.841863
ieu-b-5063	genus.Allisonella.id.2174	-0.0684872	0.0803257	0.441914
ieu-b-5063	genus.Alloprevotella.id.961	0.241564	0.149989	0.182566
ieu-b-5063	genus.Anaerofilum.id.2053	-0.0557496	0.0520241	0.315155
ieu-b-5063	genus.Anaerostipes.id.1991	0.026585	0.0337471	0.451078
ieu-b-5063	genus.Anaerotruncus.id.2054	0.00274519	0.0353099	0.939427
ieu-b-5063	genus.Bacteroides.id.918	-0.0132479	0.0626209	0.83848
ieu-b-5063	genus.Barnesiella.id.944	-0.0559442	0.0372675	0.159163
ieu-b-5063	genus.Bifidobacterium.id.436	0.0385176	0.027674	0.194153
ieu-b-5063	genus.Bilophila.id.3170	-0.0615897	0.0466934	0.216567
ieu-b-5063	genus.Blautia.id.1992	0.0338334	0.024543	0.195428
ieu-b-5063	genus.Butyricicoccus.id.2055	0.0543869	0.0280238	0.109967
ieu-b-5063	genus.Butyricimonas.id.945	0.00932378	0.0448775	0.839212
ieu-b-5063	genus.Butyrivibrio.id.1993	-0.0119194	0.0482413	0.808706
ieu-b-5063	genus.CandidatusSoleaferrea.id.11350	0.0865987	0.10484	0.432743
ieu-b-5063	genus.Catenibacterium.id.2153	0.0884996	0.129447	0.543251
ieu-b-5063	genus.ChristensenellaceaeR.7group.id.11283	-0.0185249	0.0468738	0.704457
ieu-b-5063	genus.Clostridiumsensustricto1.id.1873	-0.0796322	0.0511491	0.180233
ieu-b-5063	genus.Collinsella.id.815	0.0344017	0.0552418	0.556364
ieu-b-5063	genus.Coprobacter.id.949	0.0215729	0.037134	0.575534
ieu-b-5063	genus.Coprococcus1.id.11301	0.0535036	0.0318401	0.123802
ieu-b-5063	genus.Coprococcus2.id.11302	0.0916656	0.119854	0.473384
ieu-b-5063	genus.Coprococcus3.id.11303	-0.0656143	0.0419322	0.161615
ieu-b-5063	genus.DefluviitaleaceaeUCG011.id.11287	-0.0881349	0.05619	0.167809
ieu-b-5063	genus.Desulfovibrio.id.3173	0.0592133	0.0366761	0.145084
ieu-b-5063	genus.Dialister.id.2183	0.00744653	0.041108	0.860267
ieu-b-5063	genus.Dorea.id.1997	0.0480728	0.0420815	0.290863
ieu-b-5063	genus.Eggerthella.id.819	-0.0159442	0.0525134	0.769162
ieu-b-5063	genus.Eisenbergiella.id.11304	0.0673006	0.0790275	0.416514
ieu-b-5063	genus.Enterorhabdus.id.820	0.0302572	0.0478026	0.554574
ieu-b-5063	genus.Erysipelatoclostridium.id.11381	-0.00192368	0.0366738	0.958964
ieu-b-5063	genus.ErysipelotrichaceaeUCG003.id.11384	0.0255338	0.0317454	0.434653
ieu-b-5063	genus.Escherichia.Shigella.id.3504	-0.0197285	0.0410528	0.643693
ieu-b-5063	genus.Faecalibacterium.id.2057	0.00111394	0.032053	0.973128
ieu-b-5063	genus.FamilyXIIIAD3011group.id.11293	0.0178431	0.0564068	0.757675
ieu-b-5063	genus.FamilyXIIIUCG001.id.11294	0.00909809	0.058115	0.880732
ieu-b-5063	genus.Flavonifractor.id.2059	0.0102795	0.0623793	0.879587
ieu-b-5063	genus.Fusicatenibacter.id.11305	-0.0368053	0.0375182	0.341195
ieu-b-5063	genus.Gordonibacter.id.821	-0.0175675	0.0530443	0.74734
ieu-b-5063	genus.Haemophilus.id.3698	-0.0318664	0.0306737	0.333407
ieu-b-5063	genus.Holdemanella.id.11393	0.0311035	0.0349761	0.397001
ieu-b-5063	genus.Holdemania.id.2157	0.0365277	0.0338163	0.299694
ieu-b-5063	genus.Howardella.id.2000	0.022043	0.0592466	0.72086
ieu-b-5063	genus.Hungatella.id.11306	0.0689643	0.101276	0.54475
ieu-b-5063	genus.Intestinibacter.id.11345	0.0364558	0.0314075	0.268321
ieu-b-5063	genus.Intestinimonas.id.2062	0.0230381	0.0236994	0.346419
ieu-b-5063	genus.Lachnoclostridium.id.11308	-0.0010653	0.0373809	0.977775
ieu-b-5063	genus.Lachnospira.id.2004	-0.106212	0.124923	0.443101
ieu-b-5063	genus.LachnospiraceaeFCS020group.id.11314	-0.0184925	0.0245973	0.46949
ieu-b-5063	genus.LachnospiraceaeNC2004group.id.11316	0.0290641	0.0520417	0.593925
ieu-b-5063	genus.LachnospiraceaeND3007group.id.11317	-0.145883	0.446559	0.798986
ieu-b-5063	genus.LachnospiraceaeNK4A136group.id.11319	-0.00142769	0.0182532	0.938847
ieu-b-5063	genus.LachnospiraceaeUCG001.id.11321	0.00134819	0.0459709	0.977129
ieu-b-5063	genus.LachnospiraceaeUCG004.id.11324	-0.00593399	0.0619949	0.925636
ieu-b-5063	genus.LachnospiraceaeUCG008.id.11328	-0.0509978	0.064015	0.446158
ieu-b-5063	genus.LachnospiraceaeUCG010.id.11330	0.00664373	0.0526689	0.903167
ieu-b-5063	genus.Lactobacillus.id.1837	0.064912	0.0360325	0.109305
ieu-b-5063	genus.Lactococcus.id.1851	0.0097366	0.0601563	0.876733
ieu-b-5063	genus.Marvinbryantia.id.2005	-0.0719644	0.0598512	0.263591
ieu-b-5063	genus.Methanobrevibacter.id.123	-0.0408286	0.0568473	0.512339
ieu-b-5063	genus.Odoribacter.id.952	0.0371242	0.0451184	0.448062
ieu-b-5063	genus.Olsenella.id.822	0.0114188	0.0387337	0.775649
ieu-b-5063	genus.Oscillibacter.id.2063	0.0452608	0.0436391	0.321922
ieu-b-5063	genus.Oscillospira.id.2064	0.0541811	0.0586803	0.391455
ieu-b-5063	genus.Oxalobacter.id.2978	0.0180099	0.0575985	0.761647
ieu-b-5063	genus.Parabacteroides.id.954	-0.0326566	0.0626732	0.62984
ieu-b-5063	genus.Paraprevotella.id.962	-0.0283513	0.0478001	0.565094
ieu-b-5063	genus.Parasutterella.id.2892	-0.0154507	0.0303382	0.619789
ieu-b-5063	genus.Peptococcus.id.2037	0.0257776	0.0457694	0.585701
ieu-b-5063	genus.Phascolarctobacterium.id.2168	-0.0391466	0.0571388	0.515311
ieu-b-5063	genus.Prevotella7.id.11182	0.00756255	0.0645927	0.909682
ieu-b-5063	genus.Prevotella9.id.11183	-0.0183969	0.0299079	0.549963
ieu-b-5063	genus.RikenellaceaeRC9gutgroup.id.11191	0.040719	0.0646722	0.546499
ieu-b-5063	genus.Romboutsia.id.11347	0.0149486	0.0317197	0.646654
ieu-b-5063	genus.Roseburia.id.2012	-0.0424282	0.0360301	0.261793
ieu-b-5063	genus.Ruminiclostridium5.id.11355	-0.0285588	0.0582776	0.635825
ieu-b-5063	genus.Ruminiclostridium6.id.11356	0.0312756	0.0264985	0.260756
ieu-b-5063	genus.Ruminiclostridium9.id.11357	0.025171	0.0555264	0.664039
ieu-b-5063	genus.RuminococcaceaeNK4A214group.id.11358	0.00454546	0.0470909	0.92501
ieu-b-5063	genus.RuminococcaceaeUCG002.id.11360	0.0433225	0.0217758	0.0604996
ieu-b-5063	genus.RuminococcaceaeUCG003.id.11361	0.0185875	0.0367842	0.62429
ieu-b-5063	genus.RuminococcaceaeUCG004.id.11362	0.0546364	0.0767992	0.499839
ieu-b-5063	genus.RuminococcaceaeUCG005.id.11363	0.000353008	0.0350756	0.992135
ieu-b-5063	genus.RuminococcaceaeUCG009.id.11366	0.0590081	0.044699	0.216213
ieu-b-5063	genus.RuminococcaceaeUCG010.id.11367	-0.0189749	0.0518368	0.738618
ieu-b-5063	genus.RuminococcaceaeUCG011.id.11368	0.0861462	0.0785099	0.314598
ieu-b-5063	genus.RuminococcaceaeUCG013.id.11370	0.0574287	0.0365601	0.147302
ieu-b-5063	genus.RuminococcaceaeUCG014.id.11371	-0.0308089	0.0310125	0.346454
ieu-b-5063	genus.Ruminococcus1.id.11373	0.00650098	0.0322862	0.845447
ieu-b-5063	genus.Ruminococcus2.id.11374	0.0131255	0.032327	0.691872
ieu-b-5063	genus.Sellimonas.id.14369	0.0838225	0.100215	0.430538
ieu-b-5063	genus.Senegalimassilia.id.11160	-0.0471761	0.0505024	0.448848
ieu-b-5063	genus.Slackia.id.825	0.108687	0.082192	0.256593
ieu-b-5063	genus.Streptococcus.id.1853	-0.00909084	0.0381563	0.815705
ieu-b-5063	genus.Subdoligranulum.id.2070	-0.0489756	0.0296264	0.132699
ieu-b-5063	genus.Sutterella.id.2896	0.0201298	0.0435966	0.654157
ieu-b-5063	genus.Terrisporobacter.id.11348	0.0316508	0.0424835	0.510319
ieu-b-5063	genus.Turicibacter.id.2162	-0.0268495	0.0688444	0.70813
ieu-b-5063	genus.Tyzzerella3.id.11335	0.118858	0.06536	0.0962914
ieu-b-5063	genus.Veillonella.id.2198	-0.112549	0.0619601	0.128993
ieu-b-5063	genus.Victivallis.id.2256	0.000339683	0.0880343	0.997016
ieu-b-5063	order.Actinomycetales.id.420	0.0401782	0.0450928	0.438566
ieu-b-5063	order.Bacillales.id.1674	-0.0363456	0.0560659	0.53749
ieu-b-5063	order.Bacteroidales.id.913	-0.00167521	0.0247946	0.947246
ieu-b-5063	order.Bifidobacteriales.id.432	0.0166827	0.0455309	0.721697
ieu-b-5063	order.Burkholderiales.id.2874	-0.0130255	0.0363152	0.728105
ieu-b-5063	order.Clostridiales.id.1863	0.0573531	0.058653	0.34917
ieu-b-5063	order.Coriobacteriales.id.810	0.026611	0.0439057	0.556752
ieu-b-5063	order.Desulfovibrionales.id.3156	0.0441863	0.0266525	0.128337
ieu-b-5063	order.Enterobacteriales.id.3468	0.115791	0.088252	0.259733
ieu-b-5063	order.Erysipelotrichales.id.2148	0.0082365	0.041971	0.847999
ieu-b-5063	order.Gastranaerophilales.id.1591	-0.0538693	0.0336665	0.153612
ieu-b-5063	order.Lactobacillales.id.1800	0.0276828	0.0253065	0.293853
ieu-b-5063	order.Methanobacteriales.id.120	-0.104733	0.0532752	0.0848811
ieu-b-5063	order.MollicutesRF9.id.11579	-0.0251211	0.0302797	0.426105
ieu-b-5063	order.NB1n.id.3953	-0.0139134	0.0387107	0.726086
ieu-b-5063	order.Pasteurellales.id.3688	-0.0484775	0.0251951	0.0783824
ieu-b-5063	order.Rhodospirillales.id.2667	-0.120016	0.0534713	0.0444362
ieu-b-5063	order.Selenomonadales.id.2165	-0.0139399	0.0373544	0.716804
ieu-b-5063	order.Verrucomicrobiales.id.4030	0.0146785	0.0470578	0.762203
ieu-b-5063	order.Victivallales.id.2254	-0.054791	0.0499311	0.314572
ieu-b-5063	phylum.Actinobacteria.id.400	0.0167962	0.0353466	0.643186
ieu-b-5063	phylum.Bacteroidetes.id.905	0.0053383	0.0316053	0.869239
ieu-b-5063	phylum.Cyanobacteria.id.1500	-0.013475	0.0489301	0.792253
ieu-b-5063	phylum.Euryarchaeota.id.55	-0.0475189	0.061364	0.456626
ieu-b-5063	phylum.Firmicutes.id.1672	-0.000720216	0.0247257	0.977173
ieu-b-5063	phylum.Lentisphaerae.id.2238	-0.0519677	0.0508796	0.341067
ieu-b-5063	phylum.Proteobacteria.id.2375	-0.0245715	0.0311617	0.448684
ieu-b-5063	phylum.Tenericutes.id.3919	-0.020684	0.0401687	0.617792
ieu-b-5063	phylum.Verrucomicrobia.id.3982	0.00559187	0.0358158	0.879039

## Sheet: LRTI
outcome	exposure	egger_intercept	se	pval
ieu-b-4973	class.Actinobacteria.id.419	0.0190903	0.0116433	0.125052
ieu-b-4973	class.Alphaproteobacteria.id.2379	0.0446873	0.0310784	0.20998
ieu-b-4973	class.Bacilli.id.1673	0.0179332	0.0114752	0.137663
ieu-b-4973	class.Bacteroidia.id.912	-0.00383564	0.0110852	0.735323
ieu-b-4973	class.Betaproteobacteria.id.2867	0.0152352	0.0162377	0.370217
ieu-b-4973	class.Clostridia.id.1859	0.0314383	0.0274673	0.279043
ieu-b-4973	class.Coriobacteriia.id.809	0.000591171	0.0196486	0.976536
ieu-b-4973	class.Deltaproteobacteria.id.3087	0.00453966	0.0121482	0.715737
ieu-b-4973	class.Erysipelotrichia.id.2147	0.0137565	0.0183939	0.470217
ieu-b-4973	class.Gammaproteobacteria.id.3303	-0.0118329	0.0280922	0.691091
ieu-b-4973	class.Lentisphaeria.id.2250	-0.015697	0.0223031	0.507933
ieu-b-4973	class.Melainabacteria.id.1589	-0.0259661	0.0139502	0.0997245
ieu-b-4973	class.Methanobacteria.id.119	0.0199574	0.0298406	0.522449
ieu-b-4973	class.Mollicutes.id.3920	-0.00595606	0.0160954	0.719064
ieu-b-4973	class.Negativicutes.id.2164	-0.00955967	0.0150887	0.540584
ieu-b-4973	class.Verrucomicrobiae.id.4029	0.00278128	0.0161021	0.866687
ieu-b-4973	family.Acidaminococcaceae.id.2166	0.00714861	0.0214828	0.752815
ieu-b-4973	family.Actinomycetaceae.id.421	0.00593085	0.0215623	0.801129
ieu-b-4973	family.Alcaligenaceae.id.2875	-0.0319526	0.0204028	0.148396
ieu-b-4973	family.Bacteroidaceae.id.917	0.00775896	0.0279491	0.789331
ieu-b-4973	family.BacteroidalesS24.7group.id.11173	0.00710012	0.0311954	0.827513
ieu-b-4973	family.Bifidobacteriaceae.id.433	0.0321963	0.0153465	0.0622907
ieu-b-4973	family.Christensenellaceae.id.1866	0.00819932	0.0106051	0.459259
ieu-b-4973	family.Clostridiaceae1.id.1869	-0.00283245	0.0154613	0.859202
ieu-b-4973	family.ClostridialesvadinBB60group.id.11286	-0.0212334	0.0148879	0.177375
ieu-b-4973	family.Coriobacteriaceae.id.811	0.000591171	0.0196486	0.976536
ieu-b-4973	family.Defluviitaleaceae.id.1924	0.0192246	0.0184667	0.328295
ieu-b-4973	family.Desulfovibrionaceae.id.3169	0.00655112	0.0128832	0.624825
ieu-b-4973	family.Enterobacteriaceae.id.3469	0.057163	0.0394825	0.221237
ieu-b-4973	family.Erysipelotrichaceae.id.2149	0.0137565	0.0183939	0.470217
ieu-b-4973	family.FamilyXI.id.1936	-0.00978515	0.0313378	0.765419
ieu-b-4973	family.FamilyXIII.id.1957	0.00399659	0.0171589	0.821675
ieu-b-4973	family.Lachnospiraceae.id.1987	-0.0043629	0.00941167	0.649617
ieu-b-4973	family.Lactobacillaceae.id.1836	0.0149691	0.0210674	0.500354
ieu-b-4973	family.Methanobacteriaceae.id.121	0.0199574	0.0298406	0.522449
ieu-b-4973	family.Oxalobacteraceae.id.2966	0.0252296	0.0186919	0.202006
ieu-b-4973	family.Pasteurellaceae.id.3689	0.00149478	0.0112451	0.896453
ieu-b-4973	family.Peptococcaceae.id.2024	0.0105313	0.0132334	0.452278
ieu-b-4973	family.Peptostreptococcaceae.id.2042	-0.0119619	0.0102758	0.27141
ieu-b-4973	family.Porphyromonadaceae.id.943	0.0307951	0.0211148	0.188075
ieu-b-4973	family.Prevotellaceae.id.960	0.00773697	0.0224102	0.735044
ieu-b-4973	family.Rhodospirillaceae.id.2717	0.0259372	0.032457	0.439749
ieu-b-4973	family.Rikenellaceae.id.967	0.00681587	0.0119412	0.575614
ieu-b-4973	family.Ruminococcaceae.id.2050	0.000238818	0.0130252	0.985821
ieu-b-4973	family.Streptococcaceae.id.1850	0.0275501	0.0238088	0.271725
ieu-b-4973	family.Veillonellaceae.id.2172	-0.0117673	0.00863082	0.190541
ieu-b-4973	family.Verrucomicrobiaceae.id.4036	0.00280853	0.0160986	0.865366
ieu-b-4973	family.Victivallaceae.id.2255	-0.0335778	0.0211361	0.143223
ieu-b-4973	genus..Clostridiuminnocuumgroup.id.14397	-0.0224984	0.0266961	0.427217
ieu-b-4973	genus..Eubacteriumbrachygroup.id.11296	0.00373251	0.019201	0.851391
ieu-b-4973	genus..Eubacteriumcoprostanoligenesgroup.id.11375	-0.00598806	0.0231685	0.800826
ieu-b-4973	genus..Eubacteriumeligensgroup.id.14372	0.0115317	0.0333364	0.743483
ieu-b-4973	genus..Eubacteriumfissicatenagroup.id.14373	-0.0134498	0.027244	0.636644
ieu-b-4973	genus..Eubacteriumhalliigroup.id.11338	-0.00762568	0.00922706	0.422412
ieu-b-4973	genus..Eubacteriumnodatumgroup.id.11297	0.0145969	0.0210559	0.505649
ieu-b-4973	genus..Eubacteriumoxidoreducensgroup.id.11339	-0.00323545	0.0278109	0.918014
ieu-b-4973	genus..Eubacteriumrectalegroup.id.14374	-0.00749876	0.0192442	0.71024
ieu-b-4973	genus..Eubacteriumruminantiumgroup.id.11340	-0.00156005	0.0136668	0.910634
ieu-b-4973	genus..Eubacteriumventriosumgroup.id.11341	-0.000185976	0.0277656	0.994787
ieu-b-4973	genus..Eubacteriumxylanophilumgroup.id.14375	0.00481304	0.0176198	0.792613
ieu-b-4973	genus..Ruminococcusgauvreauiigroup.id.11342	-0.00211443	0.019067	0.913894
ieu-b-4973	genus..Ruminococcusgnavusgroup.id.14376	-0.0116552	0.0269886	0.675009
ieu-b-4973	genus..Ruminococcustorquesgroup.id.14377	-0.0173031	0.0148122	0.280983
ieu-b-4973	genus.Actinomyces.id.423	-0.00396626	0.0241027	0.877274
ieu-b-4973	genus.Adlercreutzia.id.812	0.0256553	0.0245847	0.336905
ieu-b-4973	genus.Akkermansia.id.4037	0.00285491	0.0160812	0.863022
ieu-b-4973	genus.Alistipes.id.968	0.0158099	0.021813	0.482474
ieu-b-4973	genus.Allisonella.id.2174	-0.00460119	0.0512254	0.932746
ieu-b-4973	genus.Alloprevotella.id.961	-0.0367206	0.0780552	0.662543
ieu-b-4973	genus.Anaerofilum.id.2053	0.0450217	0.0231941	0.0881983
ieu-b-4973	genus.Anaerostipes.id.1991	-0.00709963	0.0179681	0.701952
ieu-b-4973	genus.Anaerotruncus.id.2054	-0.0130378	0.0156769	0.423289
ieu-b-4973	genus.Bacteroides.id.918	0.00775896	0.0279491	0.789331
ieu-b-4973	genus.Barnesiella.id.944	-0.00155987	0.0178763	0.931905
ieu-b-4973	genus.Bifidobacterium.id.436	0.00934906	0.0150066	0.547232
ieu-b-4973	genus.Bilophila.id.3170	0.01481	0.0221569	0.518999
ieu-b-4973	genus.Blautia.id.1992	-0.00412291	0.0109908	0.714702
ieu-b-4973	genus.Butyricicoccus.id.2055	0.00433699	0.0125262	0.74326
ieu-b-4973	genus.Butyricimonas.id.945	0.00298049	0.0158828	0.854564
ieu-b-4973	genus.Butyrivibrio.id.1993	-0.00654638	0.0201144	0.750014
ieu-b-4973	genus.CandidatusSoleaferrea.id.11350	0.0829445	0.0468375	0.114529
ieu-b-4973	genus.Catenibacterium.id.2153	0.0842983	0.0577971	0.24078
ieu-b-4973	genus.ChristensenellaceaeR.7group.id.11283	-0.00585852	0.0369557	0.878517
ieu-b-4973	genus.Clostridiumsensustricto1.id.1873	-0.00849919	0.0166981	0.632417
ieu-b-4973	genus.Collinsella.id.815	-0.028402	0.0205446	0.216088
ieu-b-4973	genus.Coprobacter.id.949	-0.0170467	0.01952	0.4052
ieu-b-4973	genus.Coprococcus1.id.11301	0.0175787	0.0110367	0.142301
ieu-b-4973	genus.Coprococcus2.id.11302	0.0334847	0.0480939	0.512336
ieu-b-4973	genus.Coprococcus3.id.11303	0.00964371	0.0179889	0.608501
ieu-b-4973	genus.DefluviitaleaceaeUCG011.id.11287	0.0111755	0.0211592	0.616341
ieu-b-4973	genus.Desulfovibrio.id.3173	-0.00511092	0.0163894	0.763132
ieu-b-4973	genus.Dialister.id.2183	-0.0106865	0.0183258	0.574117
ieu-b-4973	genus.Dorea.id.1997	0.0145165	0.0149905	0.365115
ieu-b-4973	genus.Eggerthella.id.819	-0.0158007	0.0219058	0.491264
ieu-b-4973	genus.Eisenbergiella.id.11304	-0.0305308	0.0458604	0.522276
ieu-b-4973	genus.Enterorhabdus.id.820	-0.0164232	0.0186252	0.418265
ieu-b-4973	genus.Erysipelatoclostridium.id.11381	-0.0259526	0.0164656	0.139001
ieu-b-4973	genus.ErysipelotrichaceaeUCG003.id.11384	-0.00823067	0.0137112	0.557908
ieu-b-4973	genus.Escherichia.Shigella.id.3504	0.000834161	0.0137917	0.953255
ieu-b-4973	genus.Faecalibacterium.id.2057	-0.00584603	0.0123368	0.648256
ieu-b-4973	genus.FamilyXIIIAD3011group.id.11293	0.0187924	0.030068	0.54472
ieu-b-4973	genus.FamilyXIIIUCG001.id.11294	-0.000114104	0.0168862	0.994828
ieu-b-4973	genus.Flavonifractor.id.2059	0.0269144	0.0278968	0.405822
ieu-b-4973	genus.Fusicatenibacter.id.11305	0.0134638	0.0209658	0.52985
ieu-b-4973	genus.Gordonibacter.id.821	0.0235535	0.0219588	0.308643
ieu-b-4973	genus.Haemophilus.id.3698	0.0197078	0.0136895	0.193151
ieu-b-4973	genus.Holdemanella.id.11393	0.0227476	0.0165576	0.202735
ieu-b-4973	genus.Holdemania.id.2157	0.00510667	0.0131485	0.704018
ieu-b-4973	genus.Howardella.id.2000	-0.00748056	0.0250187	0.773623
ieu-b-4973	genus.Hungatella.id.11306	-0.0242708	0.0747966	0.766876
ieu-b-4973	genus.Intestinibacter.id.11345	-0.00453088	0.0158987	0.780951
ieu-b-4973	genus.Intestinimonas.id.2062	-0.00641094	0.0107119	0.558445
ieu-b-4973	genus.Lachnoclostridium.id.11308	-0.00725844	0.0184014	0.700788
ieu-b-4973	genus.Lachnospira.id.2004	0.0409416	0.0379126	0.340955
ieu-b-4973	genus.LachnospiraceaeFCS020group.id.11314	-0.00157989	0.0107833	0.886428
ieu-b-4973	genus.LachnospiraceaeNC2004group.id.11316	-0.0168645	0.0257827	0.533939
ieu-b-4973	genus.LachnospiraceaeND3007group.id.11317	0.0908686	0.136311	0.625683
ieu-b-4973	genus.LachnospiraceaeNK4A136group.id.11319	0.0122353	0.0108126	0.278257
ieu-b-4973	genus.LachnospiraceaeUCG001.id.11321	0.0191083	0.0213835	0.390669
ieu-b-4973	genus.LachnospiraceaeUCG004.id.11324	0.0100836	0.0160127	0.542995
ieu-b-4973	genus.LachnospiraceaeUCG008.id.11328	0.00971905	0.0239442	0.694294
ieu-b-4973	genus.LachnospiraceaeUCG010.id.11330	0.000664996	0.0148268	0.965479
ieu-b-4973	genus.Lactobacillus.id.1837	0.018038	0.019765	0.388115
ieu-b-4973	genus.Lactococcus.id.1851	-0.00104876	0.0268919	0.970156
ieu-b-4973	genus.Marvinbryantia.id.2005	0.0264718	0.024833	0.317538
ieu-b-4973	genus.Methanobrevibacter.id.123	0.026019	0.0249887	0.356563
ieu-b-4973	genus.Odoribacter.id.952	7.60284e-05	0.0201294	0.997132
ieu-b-4973	genus.Olsenella.id.822	0.0111848	0.0180297	0.552281
ieu-b-4973	genus.Oscillibacter.id.2063	-0.00792233	0.0176917	0.662988
ieu-b-4973	genus.Oscillospira.id.2064	0.0168108	0.026392	0.547665
ieu-b-4973	genus.Oxalobacter.id.2978	0.0247117	0.0257773	0.362773
ieu-b-4973	genus.Parabacteroides.id.954	-0.0170161	0.0269802	0.562482
ieu-b-4973	genus.Paraprevotella.id.962	0.00370914	0.014839	0.807226
ieu-b-4973	genus.Parasutterella.id.2892	-0.00882887	0.0120439	0.477601
ieu-b-4973	genus.Peptococcus.id.2037	-0.0341262	0.0204168	0.125578
ieu-b-4973	genus.Phascolarctobacterium.id.2168	-0.0133006	0.0255177	0.618284
ieu-b-4973	genus.Prevotella7.id.11182	-0.0242055	0.0294315	0.434656
ieu-b-4973	genus.Prevotella9.id.11183	0.00395552	0.0136323	0.776272
ieu-b-4973	genus.RikenellaceaeRC9gutgroup.id.11191	-0.0084963	0.0289024	0.776267
ieu-b-4973	genus.Romboutsia.id.11347	0.00989098	0.0123697	0.44086
ieu-b-4973	genus.Roseburia.id.2012	0.0129436	0.0183249	0.493463
ieu-b-4973	genus.Ruminiclostridium5.id.11355	0.0198193	0.0208797	0.370301
ieu-b-4973	genus.Ruminiclostridium6.id.11356	0.0150079	0.0116091	0.220428
ieu-b-4973	genus.Ruminiclostridium9.id.11357	-0.0197183	0.0232372	0.424185
ieu-b-4973	genus.RuminococcaceaeNK4A214group.id.11358	-0.00764849	0.0159564	0.642009
ieu-b-4973	genus.RuminococcaceaeUCG002.id.11360	0.0024714	0.0104315	0.81513
ieu-b-4973	genus.RuminococcaceaeUCG003.id.11361	-0.0118272	0.0217782	0.598973
ieu-b-4973	genus.RuminococcaceaeUCG004.id.11362	0.0536999	0.0260314	0.0780315
ieu-b-4973	genus.RuminococcaceaeUCG005.id.11363	-0.000844134	0.0135754	0.951442
ieu-b-4973	genus.RuminococcaceaeUCG009.id.11366	-0.0173576	0.0199891	0.405558
ieu-b-4973	genus.RuminococcaceaeUCG010.id.11367	0.00186663	0.0314302	0.956376
ieu-b-4973	genus.RuminococcaceaeUCG011.id.11368	0.0404567	0.041717	0.369605
ieu-b-4973	genus.RuminococcaceaeUCG013.id.11370	-0.0169318	0.012925	0.219488
ieu-b-4973	genus.RuminococcaceaeUCG014.id.11371	-0.0248306	0.0169146	0.176164
ieu-b-4973	genus.Ruminococcus1.id.11373	-0.0197636	0.01444	0.208298
ieu-b-4973	genus.Ruminococcus2.id.11374	0.00470429	0.0120309	0.702638
ieu-b-4973	genus.Sellimonas.id.14369	-0.0221827	0.0295769	0.4777
ieu-b-4973	genus.Senegalimassilia.id.11160	-0.0202639	0.0225908	0.464382
ieu-b-4973	genus.Slackia.id.825	-0.0263847	0.036853	0.513597
ieu-b-4973	genus.Streptococcus.id.1853	0.0125001	0.0190654	0.524426
ieu-b-4973	genus.Subdoligranulum.id.2070	-0.00838142	0.0130692	0.537307
ieu-b-4973	genus.Sutterella.id.2896	0.00204287	0.0194021	0.918227
ieu-b-4973	genus.Terrisporobacter.id.11348	0.00655226	0.0197108	0.761445
ieu-b-4973	genus.Turicibacter.id.2162	0.00480665	0.0307494	0.880196
ieu-b-4973	genus.Tyzzerella3.id.11335	0.0364527	0.0390925	0.371108
ieu-b-4973	genus.Veillonella.id.2198	-0.0413062	0.0319659	0.252785
ieu-b-4973	genus.Victivallis.id.2256	-0.0116889	0.0330958	0.733077
ieu-b-4973	order.Actinomycetales.id.420	0.005736	0.0215667	0.807497
ieu-b-4973	order.Bacillales.id.1674	-0.0125368	0.0283041	0.671179
ieu-b-4973	order.Bacteroidales.id.913	-0.00383564	0.0110852	0.735323
ieu-b-4973	order.Bifidobacteriales.id.432	0.0321963	0.0153465	0.0622907
ieu-b-4973	order.Burkholderiales.id.2874	0.0104519	0.0162266	0.535566
ieu-b-4973	order.Clostridiales.id.1863	0.0277	0.0243498	0.279465
ieu-b-4973	order.Coriobacteriales.id.810	0.000591171	0.0196486	0.976536
ieu-b-4973	order.Desulfovibrionales.id.3156	0.00373178	0.0119058	0.760385
ieu-b-4973	order.Enterobacteriales.id.3468	0.057163	0.0394825	0.221237
ieu-b-4973	order.Erysipelotrichales.id.2148	0.0137565	0.0183939	0.470217
ieu-b-4973	order.Gastranaerophilales.id.1591	-0.0245177	0.0150356	0.146986
ieu-b-4973	order.Lactobacillales.id.1800	0.0136554	0.0124131	0.291251
ieu-b-4973	order.Methanobacteriales.id.120	0.0199574	0.0298406	0.522449
ieu-b-4973	order.MollicutesRF9.id.11579	-0.00804069	0.0135313	0.565559
ieu-b-4973	order.NB1n.id.3953	-0.0159915	0.0173258	0.375816
ieu-b-4973	order.Pasteurellales.id.3688	0.00149478	0.0112451	0.896453
ieu-b-4973	order.Rhodospirillales.id.2667	0.00801132	0.0245974	0.750764
ieu-b-4973	order.Selenomonadales.id.2165	-0.00955967	0.0150887	0.540584
ieu-b-4973	order.Verrucomicrobiales.id.4030	0.00278128	0.0161021	0.866687
ieu-b-4973	order.Victivallales.id.2254	-0.015697	0.0223031	0.507933
ieu-b-4973	phylum.Actinobacteria.id.400	0.0466684	0.0177168	0.0218087
ieu-b-4973	phylum.Bacteroidetes.id.905	0.00592668	0.0105758	0.587539
ieu-b-4973	phylum.Cyanobacteria.id.1500	-0.00986496	0.0218662	0.667727
ieu-b-4973	phylum.Euryarchaeota.id.55	0.0399388	0.0207483	0.0831305
ieu-b-4973	phylum.Firmicutes.id.1672	-0.00532338	0.0110582	0.637671
ieu-b-4973	phylum.Lentisphaerae.id.2238	-0.0170485	0.0227269	0.477618
ieu-b-4973	phylum.Proteobacteria.id.2375	0.00319564	0.0139377	0.823272
ieu-b-4973	phylum.Tenericutes.id.3919	-0.00595606	0.0160954	0.719064
ieu-b-4973	phylum.Verrucomicrobia.id.3982	-0.00729969	0.0136984	0.60575

## Sheet: Endocarditis
outcome	exposure	egger_intercept	se	pval
ieu-b-4972	class.Actinobacteria.id.419	0.0334819	0.0407302	0.425875
ieu-b-4972	class.Alphaproteobacteria.id.2379	0.0279559	0.085498	0.756929
ieu-b-4972	class.Bacilli.id.1673	0.055582	0.0390923	0.174281
ieu-b-4972	class.Bacteroidia.id.912	0.0120987	0.0356641	0.740292
ieu-b-4972	class.Betaproteobacteria.id.2867	0.00397871	0.0673783	0.954075
ieu-b-4972	class.Clostridia.id.1859	0.0278815	0.087337	0.756113
ieu-b-4972	class.Coriobacteriia.id.809	-0.0474499	0.0696614	0.509861
ieu-b-4972	class.Deltaproteobacteria.id.3087	-0.0608432	0.0431492	0.186164
ieu-b-4972	class.Erysipelotrichia.id.2147	-0.0876076	0.0651054	0.205503
ieu-b-4972	class.Gammaproteobacteria.id.3303	-0.123656	0.0754344	0.162085
ieu-b-4972	class.Lentisphaeria.id.2250	-0.039674	0.0791233	0.633938
ieu-b-4972	class.Melainabacteria.id.1589	0.00921379	0.0538194	0.868319
ieu-b-4972	class.Methanobacteria.id.119	0.000957028	0.0858569	0.991379
ieu-b-4972	class.Mollicutes.id.3920	0.048032	0.0653579	0.479276
ieu-b-4972	class.Negativicutes.id.2164	-0.0354343	0.0502024	0.496408
ieu-b-4972	class.Verrucomicrobiae.id.4029	0.0156605	0.0776812	0.844712
ieu-b-4972	family.Acidaminococcaceae.id.2166	0.129534	0.0783056	0.15899
ieu-b-4972	family.Actinomycetaceae.id.421	0.0325911	0.0638698	0.645034
ieu-b-4972	family.Alcaligenaceae.id.2875	0.00716111	0.0723389	0.923099
ieu-b-4972	family.Bacteroidaceae.id.917	0.00043379	0.115474	0.997107
ieu-b-4972	family.BacteroidalesS24.7group.id.11173	-0.0571137	0.0880713	0.540675
ieu-b-4972	family.Bifidobacteriaceae.id.433	0.0740633	0.0530329	0.19277
ieu-b-4972	family.Christensenellaceae.id.1866	0.0620628	0.0377244	0.134345
ieu-b-4972	family.Clostridiaceae1.id.1869	0.0680676	0.0517688	0.225003
ieu-b-4972	family.ClostridialesvadinBB60group.id.11286	-0.0188364	0.0514304	0.720071
ieu-b-4972	family.Coriobacteriaceae.id.811	-0.0474499	0.0696614	0.509861
ieu-b-4972	family.Defluviitaleaceae.id.1924	0.0293571	0.087093	0.744731
ieu-b-4972	family.Desulfovibrionaceae.id.3169	-0.0878557	0.0457499	0.0910669
ieu-b-4972	family.Enterobacteriaceae.id.3469	0.104546	0.139846	0.496269
ieu-b-4972	family.Erysipelotrichaceae.id.2149	-0.0876076	0.0651054	0.205503
ieu-b-4972	family.FamilyXI.id.1936	0.169126	0.111213	0.179142
ieu-b-4972	family.FamilyXIII.id.1957	-0.025047	0.0611479	0.692838
ieu-b-4972	family.Lachnospiraceae.id.1987	0.0512269	0.0366659	0.182702
ieu-b-4972	family.Lactobacillaceae.id.1836	-0.0821796	0.0528309	0.163774
ieu-b-4972	family.Methanobacteriaceae.id.121	0.000957028	0.0858569	0.991379
ieu-b-4972	family.Oxalobacteraceae.id.2966	0.0581172	0.0733446	0.443519
ieu-b-4972	family.Pasteurellaceae.id.3689	-0.000281254	0.0416235	0.99472
ieu-b-4972	family.Peptococcaceae.id.2024	-0.0375086	0.0681642	0.599246
ieu-b-4972	family.Peptostreptococcaceae.id.2042	0.0412798	0.0364354	0.283664
ieu-b-4972	family.Porphyromonadaceae.id.943	0.00853883	0.0746872	0.912188
ieu-b-4972	family.Prevotellaceae.id.960	-0.046915	0.0479773	0.34474
ieu-b-4972	family.Rhodospirillaceae.id.2717	-0.0837628	0.106077	0.445061
ieu-b-4972	family.Rikenellaceae.id.967	-0.0237068	0.0422005	0.581607
ieu-b-4972	family.Ruminococcaceae.id.2050	-0.0886939	0.0462147	0.0912321
ieu-b-4972	family.Streptococcaceae.id.1850	0.0467788	0.0756307	0.548829
ieu-b-4972	family.Veillonellaceae.id.2172	-0.0217702	0.0275683	0.44059
ieu-b-4972	family.Verrucomicrobiaceae.id.4036	0.0156672	0.0776641	0.844614
ieu-b-4972	family.Victivallaceae.id.2255	0.0262358	0.0748288	0.733153
ieu-b-4972	genus..Clostridiuminnocuumgroup.id.14397	-0.00803548	0.137225	0.954941
ieu-b-4972	genus..Eubacteriumbrachygroup.id.11296	-0.0290869	0.0843154	0.740245
ieu-b-4972	genus..Eubacteriumcoprostanoligenesgroup.id.11375	-0.0693339	0.060806	0.278402
ieu-b-4972	genus..Eubacteriumeligensgroup.id.14372	-0.205748	0.149718	0.227768
ieu-b-4972	genus..Eubacteriumfissicatenagroup.id.14373	-0.0917204	0.0963058	0.37262
ieu-b-4972	genus..Eubacteriumhalliigroup.id.11338	-0.00255216	0.0321512	0.937854
ieu-b-4972	genus..Eubacteriumnodatumgroup.id.11297	0.0468841	0.103278	0.660606
ieu-b-4972	genus..Eubacteriumoxidoreducensgroup.id.11339	-0.0734592	0.110774	0.575445
ieu-b-4972	genus..Eubacteriumrectalegroup.id.14374	-0.032346	0.0681295	0.651737
ieu-b-4972	genus..Eubacteriumruminantiumgroup.id.11340	0.0379102	0.0513527	0.471767
ieu-b-4972	genus..Eubacteriumventriosumgroup.id.11341	0.0921154	0.0715353	0.226854
ieu-b-4972	genus..Eubacteriumxylanophilumgroup.id.14375	-0.0613825	0.0624974	0.35874
ieu-b-4972	genus..Ruminococcusgauvreauiigroup.id.11342	0.0182388	0.0669108	0.790719
ieu-b-4972	genus..Ruminococcusgnavusgroup.id.14376	0.0695548	0.0728295	0.362076
ieu-b-4972	genus..Ruminococcustorquesgroup.id.14377	0.0623989	0.0566898	0.307429
ieu-b-4972	genus.Actinomyces.id.423	0.017301	0.0606718	0.789679
ieu-b-4972	genus.Adlercreutzia.id.812	-0.0227113	0.0876503	0.804209
ieu-b-4972	genus.Akkermansia.id.4037	0.0143809	0.0776178	0.857119
ieu-b-4972	genus.Alistipes.id.968	0.0591177	0.0866375	0.507972
ieu-b-4972	genus.Allisonella.id.2174	0.121785	0.127085	0.392182
ieu-b-4972	genus.Alloprevotella.id.961	0.122145	0.217633	0.604586
ieu-b-4972	genus.Anaerofilum.id.2053	0.010936	0.124401	0.93211
ieu-b-4972	genus.Anaerostipes.id.1991	-0.0453635	0.0537138	0.420249
ieu-b-4972	genus.Anaerotruncus.id.2054	-0.0531471	0.058596	0.383841
ieu-b-4972	genus.Bacteroides.id.918	0.00043379	0.115474	0.997107
ieu-b-4972	genus.Barnesiella.id.944	0.0691194	0.0586462	0.261407
ieu-b-4972	genus.Bifidobacterium.id.436	0.0900831	0.0450784	0.0735885
ieu-b-4972	genus.Bilophila.id.3170	-0.00603226	0.0716665	0.934433
ieu-b-4972	genus.Blautia.id.1992	-0.0694442	0.0417606	0.124529
ieu-b-4972	genus.Butyricicoccus.id.2055	0.0309593	0.0443667	0.516409
ieu-b-4972	genus.Butyricimonas.id.945	0.035109	0.0680473	0.616102
ieu-b-4972	genus.Butyrivibrio.id.1993	0.0170983	0.0634508	0.791795
ieu-b-4972	genus.CandidatusSoleaferrea.id.11350	0.0873736	0.174212	0.629501
ieu-b-4972	genus.Catenibacterium.id.2153	0.182369	0.212839	0.454525
ieu-b-4972	genus.ChristensenellaceaeR.7group.id.11283	-0.056545	0.0742367	0.471126
ieu-b-4972	genus.Clostridiumsensustricto1.id.1873	0.0139225	0.0591753	0.823328
ieu-b-4972	genus.Collinsella.id.815	-0.0733323	0.072908	0.353328
ieu-b-4972	genus.Coprobacter.id.949	-0.0794504	0.0587941	0.209575
ieu-b-4972	genus.Coprococcus1.id.11301	0.0393073	0.039107	0.33854
ieu-b-4972	genus.Coprococcus2.id.11302	-0.113835	0.154138	0.488064
ieu-b-4972	genus.Coprococcus3.id.11303	0.110293	0.063751	0.127238
ieu-b-4972	genus.DefluviitaleaceaeUCG011.id.11287	-0.0247742	0.0845858	0.779473
ieu-b-4972	genus.Desulfovibrio.id.3173	-0.0128675	0.0582438	0.830685
ieu-b-4972	genus.Dialister.id.2183	-0.122335	0.065031	0.0926319
ieu-b-4972	genus.Dorea.id.1997	-0.0376688	0.0530495	0.500626
ieu-b-4972	genus.Eggerthella.id.819	-0.0191076	0.0779154	0.812448
ieu-b-4972	genus.Eisenbergiella.id.11304	-0.0728687	0.164885	0.668964
ieu-b-4972	genus.Enterorhabdus.id.820	-0.0269259	0.0661097	0.700645
ieu-b-4972	genus.Erysipelatoclostridium.id.11381	-0.0573231	0.0533241	0.301925
ieu-b-4972	genus.ErysipelotrichaceaeUCG003.id.11384	0.0355387	0.0445584	0.438437
ieu-b-4972	genus.Escherichia.Shigella.id.3504	0.033215	0.05049	0.529103
ieu-b-4972	genus.Faecalibacterium.id.2057	0.0416695	0.0437765	0.369032
ieu-b-4972	genus.FamilyXIIIAD3011group.id.11293	-0.238613	0.0843062	0.0163629
ieu-b-4972	genus.FamilyXIIIUCG001.id.11294	0.0283599	0.0687159	0.694159
ieu-b-4972	genus.Flavonifractor.id.2059	-0.0146187	0.0984959	0.891427
ieu-b-4972	genus.Fusicatenibacter.id.11305	-0.132239	0.0550923	0.0289006
ieu-b-4972	genus.Gordonibacter.id.821	0.17264	0.0778029	0.0507854
ieu-b-4972	genus.Haemophilus.id.3698	0.064915	0.0540357	0.268686
ieu-b-4972	genus.Holdemanella.id.11393	4.24264e-05	0.0612029	0.999462
ieu-b-4972	genus.Holdemania.id.2157	-0.00400927	0.0452599	0.930763
ieu-b-4972	genus.Howardella.id.2000	0.0631344	0.0888715	0.500431
ieu-b-4972	genus.Hungatella.id.11306	0.0823546	0.188799	0.692174
ieu-b-4972	genus.Intestinibacter.id.11345	-0.085399	0.0568949	0.161504
ieu-b-4972	genus.Intestinimonas.id.2062	0.0485027	0.0403727	0.248233
ieu-b-4972	genus.Lachnoclostridium.id.11308	-0.116605	0.0591027	0.0741613
ieu-b-4972	genus.Lachnospira.id.2004	0.11282	0.151463	0.497735
ieu-b-4972	genus.LachnospiraceaeFCS020group.id.11314	-0.0235577	0.0380894	0.550084
ieu-b-4972	genus.LachnospiraceaeNC2004group.id.11316	0.0167546	0.0882503	0.854812
ieu-b-4972	genus.LachnospiraceaeND3007group.id.11317	0.397028	0.482378	0.561594
ieu-b-4972	genus.LachnospiraceaeNK4A136group.id.11319	-0.0484491	0.0289718	0.118349
ieu-b-4972	genus.LachnospiraceaeUCG001.id.11321	0.109244	0.0808716	0.203882
ieu-b-4972	genus.LachnospiraceaeUCG004.id.11324	-0.100919	0.0618092	0.13357
ieu-b-4972	genus.LachnospiraceaeUCG008.id.11328	0.0511281	0.08465	0.560762
ieu-b-4972	genus.LachnospiraceaeUCG010.id.11330	0.0499055	0.0625714	0.451318
ieu-b-4972	genus.Lactobacillus.id.1837	-0.11354	0.0519216	0.0602246
ieu-b-4972	genus.Lactococcus.id.1851	-0.0586897	0.0951981	0.560212
ieu-b-4972	genus.Marvinbryantia.id.2005	0.0468089	0.076821	0.559212
ieu-b-4972	genus.Methanobrevibacter.id.123	0.0547615	0.105124	0.629927
ieu-b-4972	genus.Odoribacter.id.952	-0.0258967	0.0713826	0.731595
ieu-b-4972	genus.Olsenella.id.822	0.0716798	0.061913	0.28036
ieu-b-4972	genus.Oscillibacter.id.2063	0.0554811	0.0588027	0.36568
ieu-b-4972	genus.Oscillospira.id.2064	-0.0185529	0.113621	0.875653
ieu-b-4972	genus.Oxalobacter.id.2978	0.00253318	0.0912273	0.978453
ieu-b-4972	genus.Parabacteroides.id.954	-0.0730794	0.103813	0.520282
ieu-b-4972	genus.Paraprevotella.id.962	-0.109101	0.0616401	0.104406
ieu-b-4972	genus.Parasutterella.id.2892	-0.0211936	0.0414864	0.618718
ieu-b-4972	genus.Peptococcus.id.2037	-0.0433732	0.072417	0.562537
ieu-b-4972	genus.Phascolarctobacterium.id.2168	-0.0288315	0.0949701	0.770269
ieu-b-4972	genus.Prevotella7.id.11182	0.236467	0.116309	0.0764895
ieu-b-4972	genus.Prevotella9.id.11183	-0.028062	0.0466485	0.55781
ieu-b-4972	genus.RikenellaceaeRC9gutgroup.id.11191	0.0077472	0.102366	0.941531
ieu-b-4972	genus.Romboutsia.id.11347	0.0260345	0.0437437	0.563779
ieu-b-4972	genus.Roseburia.id.2012	-0.00359676	0.0477966	0.941255
ieu-b-4972	genus.Ruminiclostridium5.id.11355	0.098971	0.0896128	0.298058
ieu-b-4972	genus.Ruminiclostridium6.id.11356	0.0431725	0.0411283	0.314535
ieu-b-4972	genus.Ruminiclostridium9.id.11357	0.0295477	0.0822416	0.72998
ieu-b-4972	genus.RuminococcaceaeNK4A214group.id.11358	-0.0340701	0.0569362	0.562887
ieu-b-4972	genus.RuminococcaceaeUCG002.id.11360	0.0235472	0.0358854	0.519188
ieu-b-4972	genus.RuminococcaceaeUCG003.id.11361	0.0874444	0.054555	0.140046
ieu-b-4972	genus.RuminococcaceaeUCG004.id.11362	0.155372	0.105131	0.182961
ieu-b-4972	genus.RuminococcaceaeUCG005.id.11363	0.0144745	0.0478941	0.76766
ieu-b-4972	genus.RuminococcaceaeUCG009.id.11366	-0.0170599	0.108564	0.87826
ieu-b-4972	genus.RuminococcaceaeUCG010.id.11367	-0.0117863	0.0678244	0.873105
ieu-b-4972	genus.RuminococcaceaeUCG011.id.11368	-0.0426692	0.100664	0.686432
ieu-b-4972	genus.RuminococcaceaeUCG013.id.11370	0.0596699	0.0543418	0.297918
ieu-b-4972	genus.RuminococcaceaeUCG014.id.11371	0.0519338	0.0659322	0.451126
ieu-b-4972	genus.Ruminococcus1.id.11373	0.0946665	0.0511374	0.101287
ieu-b-4972	genus.Ruminococcus2.id.11374	0.0210432	0.0426145	0.630359
ieu-b-4972	genus.Sellimonas.id.14369	-0.132992	0.100495	0.227297
ieu-b-4972	genus.Senegalimassilia.id.11160	0.0766418	0.0802776	0.44048
ieu-b-4972	genus.Slackia.id.825	0.135525	0.181892	0.497618
ieu-b-4972	genus.Streptococcus.id.1853	-0.0344783	0.0603217	0.57816
ieu-b-4972	genus.Subdoligranulum.id.2070	0.0378217	0.0465483	0.437453
ieu-b-4972	genus.Sutterella.id.2896	0.0576623	0.0688366	0.421786
ieu-b-4972	genus.Terrisporobacter.id.11348	-0.0386363	0.105706	0.738983
ieu-b-4972	genus.Turicibacter.id.2162	-0.0192793	0.150788	0.901858
ieu-b-4972	genus.Tyzzerella3.id.11335	-0.120161	0.107327	0.286741
ieu-b-4972	genus.Veillonella.id.2198	-0.0476394	0.0870554	0.607749
ieu-b-4972	genus.Victivallis.id.2256	0.057012	0.117357	0.640137
ieu-b-4972	order.Actinomycetales.id.420	0.0323913	0.06386	0.646933
ieu-b-4972	order.Bacillales.id.1674	0.112758	0.119003	0.374925
ieu-b-4972	order.Bacteroidales.id.913	0.0120987	0.0356641	0.740292
ieu-b-4972	order.Bifidobacteriales.id.432	0.0740633	0.0530329	0.19277
ieu-b-4972	order.Burkholderiales.id.2874	0.0116358	0.0666592	0.865291
ieu-b-4972	order.Clostridiales.id.1863	0.0474866	0.0804865	0.567116
ieu-b-4972	order.Coriobacteriales.id.810	-0.0474499	0.0696614	0.509861
ieu-b-4972	order.Desulfovibrionales.id.3156	-0.0993321	0.0423681	0.0410234
ieu-b-4972	order.Enterobacteriales.id.3468	0.104546	0.139846	0.496269
ieu-b-4972	order.Erysipelotrichales.id.2148	-0.0876076	0.0651054	0.205503
ieu-b-4972	order.Gastranaerophilales.id.1591	0.0516485	0.0875454	0.573758
ieu-b-4972	order.Lactobacillales.id.1800	0.0773926	0.0400627	0.0754776
ieu-b-4972	order.Methanobacteriales.id.120	0.000957028	0.0858569	0.991379
ieu-b-4972	order.MollicutesRF9.id.11579	-0.023294	0.0480841	0.638507
ieu-b-4972	order.NB1n.id.3953	0.0322555	0.0742131	0.672232
ieu-b-4972	order.Pasteurellales.id.3688	-0.000281254	0.0416235	0.99472
ieu-b-4972	order.Rhodospirillales.id.2667	-0.0282859	0.0984287	0.779167
ieu-b-4972	order.Selenomonadales.id.2165	-0.0354343	0.0502024	0.496408
ieu-b-4972	order.Verrucomicrobiales.id.4030	0.0156605	0.0776812	0.844712
ieu-b-4972	order.Victivallales.id.2254	-0.039674	0.0791233	0.633938
ieu-b-4972	phylum.Actinobacteria.id.400	-0.000347059	0.059836	0.995467
ieu-b-4972	phylum.Bacteroidetes.id.905	0.0140616	0.0374746	0.715325
ieu-b-4972	phylum.Cyanobacteria.id.1500	-0.0626686	0.0775127	0.449666
ieu-b-4972	phylum.Euryarchaeota.id.55	-0.0522998	0.0738832	0.495193
ieu-b-4972	phylum.Firmicutes.id.1672	-0.0543735	0.041954	0.215925
ieu-b-4972	phylum.Lentisphaerae.id.2238	-0.0390673	0.0806261	0.64279
ieu-b-4972	phylum.Proteobacteria.id.2375	0.0629788	0.0493051	0.230345
ieu-b-4972	phylum.Tenericutes.id.3919	0.048032	0.0653579	0.479276
ieu-b-4972	phylum.Verrucomicrobia.id.3982	-0.0163326	0.0498002	0.749703

## Sheet: UTI
outcome	exposure	egger_intercept	se	pval
ieu-b-5065	class.Actinobacteria.id.419	0.00218326	0.00965033	0.824535
ieu-b-5065	class.Alphaproteobacteria.id.2379	0.0238022	0.0195955	0.278719
ieu-b-5065	class.Bacilli.id.1673	-0.0233481	0.0089369	0.0188538
ieu-b-5065	class.Bacteroidia.id.912	0.0007897	0.00813822	0.9243
ieu-b-5065	class.Betaproteobacteria.id.2867	0.0163055	0.013731	0.262471
ieu-b-5065	class.Clostridia.id.1859	-0.00772994	0.0259041	0.771502
ieu-b-5065	class.Coriobacteriia.id.809	0.0194987	0.0216079	0.386184
ieu-b-5065	class.Deltaproteobacteria.id.3087	0.0127337	0.00982793	0.22162
ieu-b-5065	class.Erysipelotrichia.id.2147	-0.0126609	0.0165493	0.460345
ieu-b-5065	class.Gammaproteobacteria.id.3303	-0.000165266	0.017257	0.992729
ieu-b-5065	class.Lentisphaeria.id.2250	-0.0205237	0.0243572	0.431745
ieu-b-5065	class.Melainabacteria.id.1589	0.00813853	0.0112772	0.491041
ieu-b-5065	class.Methanobacteria.id.119	0.0159815	0.0192458	0.4304
ieu-b-5065	class.Mollicutes.id.3920	0.0129006	0.0151	0.412914
ieu-b-5065	class.Negativicutes.id.2164	-0.00497952	0.0114678	0.673351
ieu-b-5065	class.Verrucomicrobiae.id.4029	0.00353741	0.01481	0.816569
ieu-b-5065	family.Acidaminococcaceae.id.2166	-0.00776996	0.0173539	0.673077
ieu-b-5065	family.Actinomycetaceae.id.421	-0.0169453	0.0145704	0.328933
ieu-b-5065	family.Alcaligenaceae.id.2875	-0.00763628	0.0195987	0.704978
ieu-b-5065	family.Bacteroidaceae.id.917	0.00543043	0.0225957	0.816961
ieu-b-5065	family.BacteroidalesS24.7group.id.11173	-0.0346197	0.0200454	0.134902
ieu-b-5065	family.Bifidobacteriaceae.id.433	-0.00933815	0.0128867	0.485285
ieu-b-5065	family.Christensenellaceae.id.1866	-0.00738333	0.00887028	0.426736
ieu-b-5065	family.Clostridiaceae1.id.1869	-0.00350569	0.0117946	0.773864
ieu-b-5065	family.ClostridialesvadinBB60group.id.11286	0.00192663	0.0112737	0.866937
ieu-b-5065	family.Coriobacteriaceae.id.811	0.0194987	0.0216079	0.386184
ieu-b-5065	family.Defluviitaleaceae.id.1924	0.0205925	0.0149311	0.205168
ieu-b-5065	family.Desulfovibrionaceae.id.3169	0.00871026	0.0104727	0.429697
ieu-b-5065	family.Enterobacteriaceae.id.3469	0.051892	0.0453779	0.316597
ieu-b-5065	family.Erysipelotrichaceae.id.2149	-0.0126609	0.0165493	0.460345
ieu-b-5065	family.FamilyXI.id.1936	-0.0423066	0.0253389	0.146031
ieu-b-5065	family.FamilyXIII.id.1957	-0.00539282	0.0138498	0.707156
ieu-b-5065	family.Lachnospiraceae.id.1987	0.011902	0.00760013	0.138193
ieu-b-5065	family.Lactobacillaceae.id.1836	-0.0248322	0.013747	0.113818
ieu-b-5065	family.Methanobacteriaceae.id.121	0.0159815	0.0192458	0.4304
ieu-b-5065	family.Oxalobacteraceae.id.2966	0.0112293	0.0183893	0.552826
ieu-b-5065	family.Pasteurellaceae.id.3689	-0.00105018	0.0090925	0.909959
ieu-b-5065	family.Peptococcaceae.id.2024	-0.0135513	0.0107009	0.245891
ieu-b-5065	family.Peptostreptococcaceae.id.2042	0.00466932	0.00882322	0.608207
ieu-b-5065	family.Porphyromonadaceae.id.943	-0.00832473	0.0246789	0.745764
ieu-b-5065	family.Prevotellaceae.id.960	0.00831673	0.0114271	0.478728
ieu-b-5065	family.Rhodospirillaceae.id.2717	-0.01022	0.0187166	0.594284
ieu-b-5065	family.Rikenellaceae.id.967	-0.0109131	0.0129409	0.410769
ieu-b-5065	family.Ruminococcaceae.id.2050	0.00205137	0.0105316	0.850419
ieu-b-5065	family.Streptococcaceae.id.1850	0.000183248	0.0187259	0.992367
ieu-b-5065	family.Veillonellaceae.id.2172	-0.00386113	0.00683984	0.579783
ieu-b-5065	family.Verrucomicrobiaceae.id.4036	0.00355257	0.0148066	0.815759
ieu-b-5065	family.Victivallaceae.id.2255	0.000742776	0.0174104	0.96681
ieu-b-5065	genus..Clostridiuminnocuumgroup.id.14397	0.000921333	0.0215666	0.967118
ieu-b-5065	genus..Eubacteriumbrachygroup.id.11296	0.00980827	0.0155276	0.547671
ieu-b-5065	genus..Eubacteriumcoprostanoligenesgroup.id.11375	-0.0101864	0.013881	0.478398
ieu-b-5065	genus..Eubacteriumeligensgroup.id.14372	0.0312507	0.0219054	0.21303
ieu-b-5065	genus..Eubacteriumfissicatenagroup.id.14373	0.00889055	0.0220213	0.698464
ieu-b-5065	genus..Eubacteriumhalliigroup.id.11338	0.0147728	0.00756966	0.0712887
ieu-b-5065	genus..Eubacteriumnodatumgroup.id.11297	0.0107298	0.0182784	0.571619
ieu-b-5065	genus..Eubacteriumoxidoreducensgroup.id.11339	-0.0131237	0.0188522	0.558363
ieu-b-5065	genus..Eubacteriumrectalegroup.id.14374	-0.0144003	0.0155513	0.390181
ieu-b-5065	genus..Eubacteriumruminantiumgroup.id.11340	-0.0215056	0.0110485	0.0705762
ieu-b-5065	genus..Eubacteriumventriosumgroup.id.11341	-0.0244125	0.0184004	0.214093
ieu-b-5065	genus..Eubacteriumxylanophilumgroup.id.14375	-0.00732234	0.014243	0.623009
ieu-b-5065	genus..Ruminococcusgauvreauiigroup.id.11342	0.0207828	0.0156788	0.214478
ieu-b-5065	genus..Ruminococcusgnavusgroup.id.14376	-0.00134805	0.0199395	0.947431
ieu-b-5065	genus..Ruminococcustorquesgroup.id.14377	0.00224501	0.0108258	0.84162
ieu-b-5065	genus.Actinomyces.id.423	-0.0136294	0.0138448	0.38063
ieu-b-5065	genus.Adlercreutzia.id.812	-0.0327046	0.0246394	0.232668
ieu-b-5065	genus.Akkermansia.id.4037	0.00384218	0.0147876	0.800846
ieu-b-5065	genus.Alistipes.id.968	-0.0108617	0.0178639	0.554504
ieu-b-5065	genus.Allisonella.id.2174	0.0514073	0.0434929	0.302683
ieu-b-5065	genus.Alloprevotella.id.961	0.0193835	0.0455171	0.692131
ieu-b-5065	genus.Anaerofilum.id.2053	0.0151523	0.01876	0.44262
ieu-b-5065	genus.Anaerostipes.id.1991	0.00615634	0.0134323	0.657587
ieu-b-5065	genus.Anaerotruncus.id.2054	-0.00400093	0.0112435	0.728687
ieu-b-5065	genus.Bacteroides.id.918	0.00543043	0.0225957	0.816961
ieu-b-5065	genus.Barnesiella.id.944	0.00265694	0.0125221	0.835527
ieu-b-5065	genus.Bifidobacterium.id.436	-0.00793472	0.00963642	0.429475
ieu-b-5065	genus.Bilophila.id.3170	0.015836	0.0192802	0.430586
ieu-b-5065	genus.Blautia.id.1992	-0.00807772	0.0112559	0.487939
ieu-b-5065	genus.Butyricicoccus.id.2055	0.00221783	0.0106695	0.843534
ieu-b-5065	genus.Butyricimonas.id.945	-0.00270052	0.0128359	0.837212
ieu-b-5065	genus.Butyrivibrio.id.1993	-0.0112934	0.018014	0.541563
ieu-b-5065	genus.CandidatusSoleaferrea.id.11350	-0.00221582	0.0496768	0.965516
ieu-b-5065	genus.Catenibacterium.id.2153	0.049447	0.0467157	0.367526
ieu-b-5065	genus.ChristensenellaceaeR.7group.id.11283	-0.00411609	0.0169321	0.814903
ieu-b-5065	genus.Clostridiumsensustricto1.id.1873	0.0175458	0.0135065	0.250597
ieu-b-5065	genus.Collinsella.id.815	-0.0294362	0.0166162	0.126853
ieu-b-5065	genus.Coprobacter.id.949	-0.00626522	0.0133647	0.650367
ieu-b-5065	genus.Coprococcus1.id.11301	0.00685886	0.0115501	0.565813
ieu-b-5065	genus.Coprococcus2.id.11302	0.040479	0.0371374	0.31755
ieu-b-5065	genus.Coprococcus3.id.11303	-0.01594	0.0145621	0.30991
ieu-b-5065	genus.DefluviitaleaceaeUCG011.id.11287	0.014589	0.0171089	0.426542
ieu-b-5065	genus.Desulfovibrio.id.3173	0.000783563	0.0148262	0.959147
ieu-b-5065	genus.Dialister.id.2183	-0.0313274	0.0200258	0.152173
ieu-b-5065	genus.Dorea.id.1997	-0.0241959	0.0121068	0.0858031
ieu-b-5065	genus.Eggerthella.id.819	-0.0147298	0.0177166	0.429855
ieu-b-5065	genus.Eisenbergiella.id.11304	0.0106652	0.0285521	0.717398
ieu-b-5065	genus.Enterorhabdus.id.820	0.00325018	0.0150522	0.837577
ieu-b-5065	genus.Erysipelatoclostridium.id.11381	-0.0203462	0.0158274	0.221043
ieu-b-5065	genus.ErysipelotrichaceaeUCG003.id.11384	0.00236989	0.0104413	0.823726
ieu-b-5065	genus.Escherichia.Shigella.id.3504	0.00245264	0.0133562	0.858871
ieu-b-5065	genus.Faecalibacterium.id.2057	-0.0117345	0.0111638	0.323917
ieu-b-5065	genus.FamilyXIIIAD3011group.id.11293	0.0343877	0.019205	0.100892
ieu-b-5065	genus.FamilyXIIIUCG001.id.11294	0.0111353	0.0136408	0.445511
ieu-b-5065	genus.Flavonifractor.id.2059	0.0293845	0.0286765	0.380918
ieu-b-5065	genus.Fusicatenibacter.id.11305	-0.00698196	0.0163428	0.674913
ieu-b-5065	genus.Gordonibacter.id.821	0.0193023	0.0218866	0.39852
ieu-b-5065	genus.Haemophilus.id.3698	-0.00608827	0.0110743	0.599575
ieu-b-5065	genus.Holdemanella.id.11393	-0.0121673	0.0115373	0.319092
ieu-b-5065	genus.Holdemania.id.2157	0.00315225	0.011614	0.790332
ieu-b-5065	genus.Howardella.id.2000	0.00322823	0.0202271	0.877705
ieu-b-5065	genus.Hungatella.id.11306	-0.0146244	0.0396987	0.737046
ieu-b-5065	genus.Intestinibacter.id.11345	-0.00646858	0.0113749	0.581003
ieu-b-5065	genus.Intestinimonas.id.2062	0.00525785	0.00855361	0.547969
ieu-b-5065	genus.Lachnoclostridium.id.11308	-0.0203957	0.0172192	0.261187
ieu-b-5065	genus.Lachnospira.id.2004	-0.0318385	0.0287532	0.330265
ieu-b-5065	genus.LachnospiraceaeFCS020group.id.11314	0.0137813	0.00871736	0.144981
ieu-b-5065	genus.LachnospiraceaeNC2004group.id.11316	-0.0129201	0.0213033	0.563338
ieu-b-5065	genus.LachnospiraceaeND3007group.id.11317	0.223269	0.302874	0.595594
ieu-b-5065	genus.LachnospiraceaeNK4A136group.id.11319	-0.00525824	0.00890019	0.564784
ieu-b-5065	genus.LachnospiraceaeUCG001.id.11321	-0.00763562	0.0165935	0.654365
ieu-b-5065	genus.LachnospiraceaeUCG004.id.11324	-0.000883118	0.012945	0.946955
ieu-b-5065	genus.LachnospiraceaeUCG008.id.11328	-0.019829	0.0277544	0.493065
ieu-b-5065	genus.LachnospiraceaeUCG010.id.11330	-0.0275213	0.0119785	0.0551888
ieu-b-5065	genus.Lactobacillus.id.1837	-0.0164228	0.0149909	0.305173
ieu-b-5065	genus.Lactococcus.id.1851	0.00198184	0.0278694	0.94562
ieu-b-5065	genus.Marvinbryantia.id.2005	0.0174925	0.0175345	0.347684
ieu-b-5065	genus.Methanobrevibacter.id.123	0.0214267	0.0201998	0.34861
ieu-b-5065	genus.Odoribacter.id.952	0.0409671	0.0162803	0.0534119
ieu-b-5065	genus.Olsenella.id.822	0.0119751	0.0139942	0.417045
ieu-b-5065	genus.Oscillibacter.id.2063	-0.01212	0.0136647	0.394081
ieu-b-5065	genus.Oscillospira.id.2064	-0.0261359	0.0211965	0.263679
ieu-b-5065	genus.Oxalobacter.id.2978	-0.000730064	0.0247904	0.977149
ieu-b-5065	genus.Parabacteroides.id.954	0.00845318	0.0309183	0.798079
ieu-b-5065	genus.Paraprevotella.id.962	0.0139569	0.0143081	0.3503
ieu-b-5065	genus.Parasutterella.id.2892	-0.00396972	0.0107363	0.718014
ieu-b-5065	genus.Peptococcus.id.2037	-0.00435053	0.0165045	0.797443
ieu-b-5065	genus.Phascolarctobacterium.id.2168	0.0221607	0.0206293	0.318344
ieu-b-5065	genus.Prevotella7.id.11182	-0.0098135	0.0233561	0.685421
ieu-b-5065	genus.Prevotella9.id.11183	-0.00856063	0.0106275	0.43501
ieu-b-5065	genus.RikenellaceaeRC9gutgroup.id.11191	0.000888701	0.0271065	0.974649
ieu-b-5065	genus.Romboutsia.id.11347	0.00220962	0.00999945	0.829161
ieu-b-5065	genus.Roseburia.id.2012	0.00820824	0.0132295	0.546564
ieu-b-5065	genus.Ruminiclostridium5.id.11355	-0.0148329	0.0213262	0.504288
ieu-b-5065	genus.Ruminiclostridium6.id.11356	-0.00831691	0.0154845	0.601008
ieu-b-5065	genus.Ruminiclostridium9.id.11357	-0.0163223	0.0188135	0.41437
ieu-b-5065	genus.RuminococcaceaeNK4A214group.id.11358	0.000683776	0.0128971	0.958762
ieu-b-5065	genus.RuminococcaceaeUCG002.id.11360	0.00402834	0.00881472	0.652595
ieu-b-5065	genus.RuminococcaceaeUCG003.id.11361	-0.0179057	0.0124175	0.179887
ieu-b-5065	genus.RuminococcaceaeUCG004.id.11362	0.0139901	0.0210722	0.527998
ieu-b-5065	genus.RuminococcaceaeUCG005.id.11363	0.0121132	0.0118441	0.326617
ieu-b-5065	genus.RuminococcaceaeUCG009.id.11366	-0.0101925	0.0161511	0.542148
ieu-b-5065	genus.RuminococcaceaeUCG010.id.11367	-0.00358177	0.0154917	0.832026
ieu-b-5065	genus.RuminococcaceaeUCG011.id.11368	0.00619952	0.0250913	0.813085
ieu-b-5065	genus.RuminococcaceaeUCG013.id.11370	-0.0131576	0.0104606	0.237035
ieu-b-5065	genus.RuminococcaceaeUCG014.id.11371	0.00578076	0.0111977	0.618125
ieu-b-5065	genus.Ruminococcus1.id.11373	-0.00450671	0.01425	0.759898
ieu-b-5065	genus.Ruminococcus2.id.11374	0.00917497	0.0109636	0.419028
ieu-b-5065	genus.Sellimonas.id.14369	-0.0403927	0.0332155	0.263367
ieu-b-5065	genus.Senegalimassilia.id.11160	0.000114428	0.0182624	0.995569
ieu-b-5065	genus.Slackia.id.825	0.0529983	0.0458285	0.311861
ieu-b-5065	genus.Streptococcus.id.1853	0.0202299	0.0140548	0.17562
ieu-b-5065	genus.Subdoligranulum.id.2070	0.00203808	0.0105551	0.851176
ieu-b-5065	genus.Sutterella.id.2896	-0.0255133	0.0156795	0.134758
ieu-b-5065	genus.Terrisporobacter.id.11348	0.00442059	0.0195572	0.835699
ieu-b-5065	genus.Turicibacter.id.2162	-0.00958671	0.0248554	0.711173
ieu-b-5065	genus.Tyzzerella3.id.11335	-0.0552477	0.0235958	0.039074
ieu-b-5065	genus.Veillonella.id.2198	0.00610333	0.0198872	0.771291
ieu-b-5065	genus.Victivallis.id.2256	-0.0297642	0.0267778	0.298627
ieu-b-5065	order.Actinomycetales.id.420	-0.016999	0.0145681	0.327585
ieu-b-5065	order.Bacillales.id.1674	-0.0017671	0.0251075	0.945858
ieu-b-5065	order.Bacteroidales.id.913	0.0007897	0.00813822	0.9243
ieu-b-5065	order.Bifidobacteriales.id.432	-0.00933815	0.0128867	0.485285
ieu-b-5065	order.Burkholderiales.id.2874	0.0117202	0.0150629	0.456485
ieu-b-5065	order.Clostridiales.id.1863	-0.00537269	0.0286904	0.854863
ieu-b-5065	order.Coriobacteriales.id.810	0.0194987	0.0216079	0.386184
ieu-b-5065	order.Desulfovibrionales.id.3156	0.00877218	0.00963182	0.383855
ieu-b-5065	order.Enterobacteriales.id.3468	0.051892	0.0453779	0.316597
ieu-b-5065	order.Erysipelotrichales.id.2148	-0.0126609	0.0165493	0.460345
ieu-b-5065	order.Gastranaerophilales.id.1591	0.00421148	0.0121533	0.739127
ieu-b-5065	order.Lactobacillales.id.1800	-0.02017	0.00966052	0.0570535
ieu-b-5065	order.Methanobacteriales.id.120	0.0159815	0.0192458	0.4304
ieu-b-5065	order.MollicutesRF9.id.11579	0.0145619	0.011617	0.238539
ieu-b-5065	order.NB1n.id.3953	-0.0142808	0.0215146	0.520506
ieu-b-5065	order.Pasteurellales.id.3688	-0.00105018	0.0090925	0.909959
ieu-b-5065	order.Rhodospirillales.id.2667	-0.0219063	0.016426	0.207086
ieu-b-5065	order.Selenomonadales.id.2165	-0.00497952	0.0114678	0.673351
ieu-b-5065	order.Verrucomicrobiales.id.4030	0.00353741	0.01481	0.816569
ieu-b-5065	order.Victivallales.id.2254	-0.0205237	0.0243572	0.431745
ieu-b-5065	phylum.Actinobacteria.id.400	0.00241023	0.019893	0.90557
ieu-b-5065	phylum.Bacteroidetes.id.905	-0.00304047	0.00854904	0.72949
ieu-b-5065	phylum.Cyanobacteria.id.1500	0.00902959	0.0176683	0.627563
ieu-b-5065	phylum.Euryarchaeota.id.55	0.023594	0.016773	0.189836
ieu-b-5065	phylum.Firmicutes.id.1672	-0.0117881	0.0107526	0.291446
ieu-b-5065	phylum.Lentisphaerae.id.2238	-0.0208068	0.0259692	0.449346
ieu-b-5065	phylum.Proteobacteria.id.2375	0.016843	0.0112613	0.16562
ieu-b-5065	phylum.Tenericutes.id.3919	0.0129006	0.0151	0.412914
ieu-b-5065	phylum.Verrucomicrobia.id.3982	0.010357	0.0129934	0.443906

## Sheet: Appendicitis
outcome	exposure	egger_intercept	se	pval
ieu-b-4967	class.Actinobacteria.id.419	-0.0275596	0.0198432	0.188208
ieu-b-4967	class.Alphaproteobacteria.id.2379	0.0130104	0.061924	0.841881
ieu-b-4967	class.Bacilli.id.1673	0.000587077	0.0190041	0.975738
ieu-b-4967	class.Bacteroidia.id.912	-0.0300228	0.0173377	0.108938
ieu-b-4967	class.Betaproteobacteria.id.2867	-0.002214	0.0279472	0.93842
ieu-b-4967	class.Clostridia.id.1859	-0.0414178	0.0425246	0.35304
ieu-b-4967	class.Coriobacteriia.id.809	-0.0638644	0.0338394	0.0857757
ieu-b-4967	class.Deltaproteobacteria.id.3087	-0.0186931	0.0221477	0.416636
ieu-b-4967	class.Erysipelotrichia.id.2147	0.0106024	0.033292	0.756096
ieu-b-4967	class.Gammaproteobacteria.id.3303	0.0121161	0.0454345	0.80037
ieu-b-4967	class.Lentisphaeria.id.2250	-0.0439651	0.0408486	0.323157
ieu-b-4967	class.Melainabacteria.id.1589	-0.0105547	0.0304502	0.737817
ieu-b-4967	class.Methanobacteria.id.119	-0.0178957	0.0410202	0.674177
ieu-b-4967	class.Mollicutes.id.3920	0.00487585	0.0277208	0.86389
ieu-b-4967	class.Negativicutes.id.2164	0.0346654	0.0244483	0.186618
ieu-b-4967	class.Verrucomicrobiae.id.4029	0.000773754	0.040245	0.98508
ieu-b-4967	family.Acidaminococcaceae.id.2166	-0.0283341	0.0369261	0.477542
ieu-b-4967	family.Actinomycetaceae.id.421	0.00759336	0.0555661	0.899959
ieu-b-4967	family.Alcaligenaceae.id.2875	0.000151271	0.0378609	0.996891
ieu-b-4967	family.Bacteroidaceae.id.917	-0.0256151	0.0481681	0.611327
ieu-b-4967	family.BacteroidalesS24.7group.id.11173	-0.0950437	0.0427316	0.0678049
ieu-b-4967	family.Bifidobacteriaceae.id.433	0.0026634	0.0257861	0.919776
ieu-b-4967	family.Christensenellaceae.id.1866	0.0254047	0.018126	0.194576
ieu-b-4967	family.Clostridiaceae1.id.1869	-0.0146869	0.0312345	0.650754
ieu-b-4967	family.ClostridialesvadinBB60group.id.11286	0.00917132	0.0208754	0.667632
ieu-b-4967	family.Coriobacteriaceae.id.811	-0.0638644	0.0338394	0.0857757
ieu-b-4967	family.Defluviitaleaceae.id.1924	-0.00786928	0.0318417	0.811026
ieu-b-4967	family.Desulfovibrionaceae.id.3169	-0.0251729	0.0267773	0.37469
ieu-b-4967	family.Enterobacteriaceae.id.3469	0.0761807	0.0680065	0.325343
ieu-b-4967	family.Erysipelotrichaceae.id.2149	0.0106024	0.033292	0.756096
ieu-b-4967	family.FamilyXI.id.1936	0.00285395	0.0539965	0.959564
ieu-b-4967	family.FamilyXIII.id.1957	-0.0324357	0.0294826	0.303262
ieu-b-4967	family.Lachnospiraceae.id.1987	0.0157856	0.0162225	0.345953
ieu-b-4967	family.Lactobacillaceae.id.1836	-0.017491	0.0256416	0.517083
ieu-b-4967	family.Methanobacteriaceae.id.121	-0.0178957	0.0410202	0.674177
ieu-b-4967	family.Oxalobacteraceae.id.2966	-0.0130313	0.0321976	0.692799
ieu-b-4967	family.Pasteurellaceae.id.3689	0.0200201	0.0193751	0.321843
ieu-b-4967	family.Peptococcaceae.id.2024	0.0140307	0.0227709	0.557281
ieu-b-4967	family.Peptostreptococcaceae.id.2042	0.000243362	0.0177175	0.989311
ieu-b-4967	family.Porphyromonadaceae.id.943	-0.00190013	0.0373575	0.960855
ieu-b-4967	family.Prevotellaceae.id.960	-0.0326453	0.0239224	0.193902
ieu-b-4967	family.Rhodospirillaceae.id.2717	0.0691287	0.035957	0.0767247
ieu-b-4967	family.Rikenellaceae.id.967	-0.00923837	0.0205711	0.659035
ieu-b-4967	family.Ruminococcaceae.id.2050	-0.0185149	0.0235148	0.453755
ieu-b-4967	family.Streptococcaceae.id.1850	0.0349288	0.0342074	0.329145
ieu-b-4967	family.Veillonellaceae.id.2172	0.0110038	0.0134192	0.42356
ieu-b-4967	family.Verrucomicrobiaceae.id.4036	0.000883966	0.040236	0.982952
ieu-b-4967	family.Victivallaceae.id.2255	-0.0451468	0.0380074	0.262342
ieu-b-4967	genus..Clostridiuminnocuumgroup.id.14397	0.0582213	0.0520212	0.29999
ieu-b-4967	genus..Eubacteriumbrachygroup.id.11296	0.0386211	0.0406182	0.373355
ieu-b-4967	genus..Eubacteriumcoprostanoligenesgroup.id.11375	-0.0107348	0.0310185	0.735814
ieu-b-4967	genus..Eubacteriumeligensgroup.id.14372	0.0228087	0.0467229	0.646084
ieu-b-4967	genus..Eubacteriumfissicatenagroup.id.14373	-0.0479413	0.0469841	0.341515
ieu-b-4967	genus..Eubacteriumhalliigroup.id.11338	-0.00456585	0.017457	0.797478
ieu-b-4967	genus..Eubacteriumnodatumgroup.id.11297	0.00639617	0.0363204	0.864111
ieu-b-4967	genus..Eubacteriumoxidoreducensgroup.id.11339	0.0922644	0.0402183	0.14875
ieu-b-4967	genus..Eubacteriumrectalegroup.id.14374	0.00156359	0.0472917	0.974697
ieu-b-4967	genus..Eubacteriumruminantiumgroup.id.11340	0.00985261	0.0255887	0.705614
ieu-b-4967	genus..Eubacteriumventriosumgroup.id.11341	-0.0362229	0.0440595	0.430166
ieu-b-4967	genus..Eubacteriumxylanophilumgroup.id.14375	0.062672	0.0303613	0.0778801
ieu-b-4967	genus..Ruminococcusgauvreauiigroup.id.11342	0.0357192	0.032663	0.299787
ieu-b-4967	genus..Ruminococcusgnavusgroup.id.14376	-0.0256642	0.0355173	0.48649
ieu-b-4967	genus..Ruminococcustorquesgroup.id.14377	-0.00405727	0.0231118	0.865618
ieu-b-4967	genus.Actinomyces.id.423	0.0286565	0.0350057	0.458967
ieu-b-4967	genus.Adlercreutzia.id.812	-0.0251115	0.0423763	0.575098
ieu-b-4967	genus.Akkermansia.id.4037	0.00140834	0.0401916	0.972812
ieu-b-4967	genus.Alistipes.id.968	0.0151286	0.040394	0.714547
ieu-b-4967	genus.Allisonella.id.2174	-0.0203031	0.0953082	0.841724
ieu-b-4967	genus.Alloprevotella.id.961	0.0319061	0.0969844	0.758673
ieu-b-4967	genus.Anaerofilum.id.2053	0.0592394	0.0466	0.23936
ieu-b-4967	genus.Anaerostipes.id.1991	0.0304213	0.0285936	0.315075
ieu-b-4967	genus.Anaerotruncus.id.2054	0.0148233	0.0304898	0.636385
ieu-b-4967	genus.Bacteroides.id.918	-0.0256151	0.0481681	0.611327
ieu-b-4967	genus.Barnesiella.id.944	-0.0212703	0.0285848	0.471129
ieu-b-4967	genus.Bifidobacterium.id.436	0.0362185	0.0207108	0.110901
ieu-b-4967	genus.Bilophila.id.3170	0.0222478	0.0377469	0.568672
ieu-b-4967	genus.Blautia.id.1992	-0.0477573	0.0182796	0.0241454
ieu-b-4967	genus.Butyricicoccus.id.2055	-0.0277016	0.027684	0.362937
ieu-b-4967	genus.Butyricimonas.id.945	-0.00885564	0.0347059	0.803306
ieu-b-4967	genus.Butyrivibrio.id.1993	0.0424252	0.0368207	0.269984
ieu-b-4967	genus.CandidatusSoleaferrea.id.11350	0.0284415	0.13458	0.837909
ieu-b-4967	genus.Catenibacterium.id.2153	0.063861	0.17527	0.739758
ieu-b-4967	genus.ChristensenellaceaeR.7group.id.11283	0.0150406	0.0408717	0.723753
ieu-b-4967	genus.Clostridiumsensustricto1.id.1873	-0.0105121	0.037862	0.792402
ieu-b-4967	genus.Collinsella.id.815	-0.0412541	0.0354298	0.288466
ieu-b-4967	genus.Coprobacter.id.949	0.0392744	0.0375949	0.323421
ieu-b-4967	genus.Coprococcus1.id.11301	0.00352769	0.0212247	0.871307
ieu-b-4967	genus.Coprococcus2.id.11302	-0.0680585	0.070285	0.370279
ieu-b-4967	genus.Coprococcus3.id.11303	0.00304343	0.0310543	0.924677
ieu-b-4967	genus.DefluviitaleaceaeUCG011.id.11287	0.000992385	0.0364829	0.979181
ieu-b-4967	genus.Desulfovibrio.id.3173	0.0176976	0.0282512	0.548482
ieu-b-4967	genus.Dialister.id.2183	-0.0376874	0.0435875	0.40969
ieu-b-4967	genus.Dorea.id.1997	-0.0111429	0.0267792	0.689797
ieu-b-4967	genus.Eggerthella.id.819	-0.0153504	0.0378461	0.695668
ieu-b-4967	genus.Eisenbergiella.id.11304	-0.0148767	0.060799	0.812186
ieu-b-4967	genus.Enterorhabdus.id.820	0.0547323	0.0320724	0.148621
ieu-b-4967	genus.Erysipelatoclostridium.id.11381	-0.00366188	0.0254037	0.887595
ieu-b-4967	genus.ErysipelotrichaceaeUCG003.id.11384	0.0237759	0.0217559	0.29291
ieu-b-4967	genus.Escherichia.Shigella.id.3504	-0.0143616	0.0237644	0.562364
ieu-b-4967	genus.Faecalibacterium.id.2057	-0.0182524	0.021254	0.415452
ieu-b-4967	genus.FamilyXIIIAD3011group.id.11293	-0.0651809	0.0409448	0.139709
ieu-b-4967	genus.FamilyXIIIUCG001.id.11294	-0.00919755	0.0290574	0.762323
ieu-b-4967	genus.Flavonifractor.id.2059	-0.0269239	0.0657667	0.709732
ieu-b-4967	genus.Fusicatenibacter.id.11305	0.0042772	0.0268254	0.875313
ieu-b-4967	genus.Gordonibacter.id.821	-0.0308758	0.0484428	0.538204
ieu-b-4967	genus.Haemophilus.id.3698	0.0438266	0.0266042	0.143478
ieu-b-4967	genus.Holdemanella.id.11393	-0.00437845	0.0369677	0.908321
ieu-b-4967	genus.Holdemania.id.2157	0.0265343	0.0214944	0.238876
ieu-b-4967	genus.Howardella.id.2000	-0.0397895	0.0561788	0.501678
ieu-b-4967	genus.Hungatella.id.11306	-0.0710964	0.0778514	0.428458
ieu-b-4967	genus.Intestinibacter.id.11345	0.0429075	0.0252821	0.117745
ieu-b-4967	genus.Intestinimonas.id.2062	-0.00426304	0.0182174	0.818141
ieu-b-4967	genus.Lachnoclostridium.id.11308	0.029848	0.0287304	0.321149
ieu-b-4967	genus.Lachnospira.id.2004	-0.146949	0.114655	0.269211
ieu-b-4967	genus.LachnospiraceaeFCS020group.id.11314	-0.00924807	0.0185735	0.629309
ieu-b-4967	genus.LachnospiraceaeNC2004group.id.11316	0.00140594	0.0499712	0.97834
ieu-b-4967	genus.LachnospiraceaeND3007group.id.11317	-0.461271	0.234684	0.299621
ieu-b-4967	genus.LachnospiraceaeNK4A136group.id.11319	0.00960138	0.0156778	0.550823
ieu-b-4967	genus.LachnospiraceaeUCG001.id.11321	-0.0274458	0.0394754	0.501314
ieu-b-4967	genus.LachnospiraceaeUCG004.id.11324	-0.0146647	0.0334854	0.670737
ieu-b-4967	genus.LachnospiraceaeUCG008.id.11328	-0.0134176	0.0413181	0.7528
ieu-b-4967	genus.LachnospiraceaeUCG010.id.11330	-0.00638669	0.029076	0.832408
ieu-b-4967	genus.Lactobacillus.id.1837	-0.00826133	0.0251868	0.75133
ieu-b-4967	genus.Lactococcus.id.1851	0.0139274	0.0463149	0.773782
ieu-b-4967	genus.Marvinbryantia.id.2005	0.0465908	0.0373729	0.24779
ieu-b-4967	genus.Methanobrevibacter.id.123	0.00730496	0.0430735	0.873562
ieu-b-4967	genus.Odoribacter.id.952	0.0288914	0.0346774	0.442726
ieu-b-4967	genus.Olsenella.id.822	-0.0272618	0.043361	0.547061
ieu-b-4967	genus.Oscillibacter.id.2063	-0.0120066	0.0313885	0.709367
ieu-b-4967	genus.Oscillospira.id.2064	0.0248505	0.0452189	0.602459
ieu-b-4967	genus.Oxalobacter.id.2978	-0.0241547	0.0443679	0.59938
ieu-b-4967	genus.Parabacteroides.id.954	0.153076	0.0464386	0.0300373
ieu-b-4967	genus.Paraprevotella.id.962	-0.0205072	0.0255664	0.439471
ieu-b-4967	genus.Parasutterella.id.2892	-0.0273661	0.0240245	0.276895
ieu-b-4967	genus.Peptococcus.id.2037	0.00405461	0.0351842	0.910536
ieu-b-4967	genus.Phascolarctobacterium.id.2168	0.0550286	0.0439534	0.250789
ieu-b-4967	genus.Prevotella7.id.11182	-0.0248201	0.059729	0.688665
ieu-b-4967	genus.Prevotella9.id.11183	-0.0490615	0.022664	0.0496028
ieu-b-4967	genus.RikenellaceaeRC9gutgroup.id.11191	-0.0389786	0.0498108	0.456438
ieu-b-4967	genus.Romboutsia.id.11347	0.0154661	0.0252859	0.553202
ieu-b-4967	genus.Roseburia.id.2012	0.024329	0.0232377	0.315749
ieu-b-4967	genus.Ruminiclostridium5.id.11355	-0.0171228	0.0463872	0.720568
ieu-b-4967	genus.Ruminiclostridium6.id.11356	0.0261651	0.0200035	0.215367
ieu-b-4967	genus.Ruminiclostridium9.id.11357	0.0222596	0.0402612	0.597551
ieu-b-4967	genus.RuminococcaceaeNK4A214group.id.11358	-0.0206507	0.0322745	0.536655
ieu-b-4967	genus.RuminococcaceaeUCG002.id.11360	-0.00485219	0.0167955	0.775633
ieu-b-4967	genus.RuminococcaceaeUCG003.id.11361	-0.0585442	0.026486	0.0515275
ieu-b-4967	genus.RuminococcaceaeUCG004.id.11362	-0.0660189	0.0448979	0.184912
ieu-b-4967	genus.RuminococcaceaeUCG005.id.11363	0.0119999	0.0282555	0.678575
ieu-b-4967	genus.RuminococcaceaeUCG009.id.11366	0.0537654	0.0371453	0.178387
ieu-b-4967	genus.RuminococcaceaeUCG010.id.11367	0.0175355	0.0422442	0.705971
ieu-b-4967	genus.RuminococcaceaeUCG011.id.11368	-0.109577	0.0481433	0.063141
ieu-b-4967	genus.RuminococcaceaeUCG013.id.11370	-0.0285233	0.0222947	0.229651
ieu-b-4967	genus.RuminococcaceaeUCG014.id.11371	-0.0108191	0.0250783	0.676318
ieu-b-4967	genus.Ruminococcus1.id.11373	-0.0116897	0.0248983	0.651246
ieu-b-4967	genus.Ruminococcus2.id.11374	-0.0179243	0.0207088	0.403715
ieu-b-4967	genus.Sellimonas.id.14369	-0.0276245	0.0497256	0.595826
ieu-b-4967	genus.Senegalimassilia.id.11160	0.00869929	0.103451	0.940644
ieu-b-4967	genus.Slackia.id.825	0.00835892	0.0775043	0.919307
ieu-b-4967	genus.Streptococcus.id.1853	0.0292138	0.0338948	0.405639
ieu-b-4967	genus.Subdoligranulum.id.2070	-0.0259988	0.0225137	0.277911
ieu-b-4967	genus.Sutterella.id.2896	-0.0448924	0.0333605	0.208123
ieu-b-4967	genus.Terrisporobacter.id.11348	0.0405211	0.0326799	0.303144
ieu-b-4967	genus.Turicibacter.id.2162	-0.0135897	0.0529096	0.804682
ieu-b-4967	genus.Tyzzerella3.id.11335	0.0382727	0.0614731	0.546242
ieu-b-4967	genus.Veillonella.id.2198	0.0921991	0.0502031	0.125709
ieu-b-4967	genus.Victivallis.id.2256	-0.0461983	0.0610863	0.471163
ieu-b-4967	order.Actinomycetales.id.420	0.0072949	0.0555616	0.903853
ieu-b-4967	order.Bacillales.id.1674	-0.0142611	0.0432093	0.751022
ieu-b-4967	order.Bacteroidales.id.913	-0.0300228	0.0173377	0.108938
ieu-b-4967	order.Bifidobacteriales.id.432	0.0026634	0.0257861	0.919776
ieu-b-4967	order.Burkholderiales.id.2874	-0.00638228	0.0279303	0.824359
ieu-b-4967	order.Clostridiales.id.1863	-0.0481562	0.0391944	0.24484
ieu-b-4967	order.Coriobacteriales.id.810	-0.0638644	0.0338394	0.0857757
ieu-b-4967	order.Desulfovibrionales.id.3156	-0.0250901	0.0221382	0.283512
ieu-b-4967	order.Enterobacteriales.id.3468	0.0761807	0.0680065	0.325343
ieu-b-4967	order.Erysipelotrichales.id.2148	0.0106024	0.033292	0.756096
ieu-b-4967	order.Gastranaerophilales.id.1591	0.0126971	0.0281096	0.665148
ieu-b-4967	order.Lactobacillales.id.1800	-0.0035443	0.0194676	0.858343
ieu-b-4967	order.Methanobacteriales.id.120	-0.0178957	0.0410202	0.674177
ieu-b-4967	order.MollicutesRF9.id.11579	0.0111639	0.0259602	0.676288
ieu-b-4967	order.NB1n.id.3953	0.00721919	0.0298341	0.81325
ieu-b-4967	order.Pasteurellales.id.3688	0.0200201	0.0193751	0.321843
ieu-b-4967	order.Rhodospirillales.id.2667	0.0398619	0.034978	0.276679
ieu-b-4967	order.Selenomonadales.id.2165	0.0346654	0.0244483	0.186618
ieu-b-4967	order.Verrucomicrobiales.id.4030	0.000773754	0.040245	0.98508
ieu-b-4967	order.Victivallales.id.2254	-0.0439651	0.0408486	0.323157
ieu-b-4967	phylum.Actinobacteria.id.400	0.022779	0.0337855	0.512949
ieu-b-4967	phylum.Bacteroidetes.id.905	-0.0165678	0.018213	0.384398
ieu-b-4967	phylum.Cyanobacteria.id.1500	-0.0359289	0.0421826	0.427037
ieu-b-4967	phylum.Euryarchaeota.id.55	0.0626571	0.0357511	0.110217
ieu-b-4967	phylum.Firmicutes.id.1672	0.0164422	0.0192212	0.406721
ieu-b-4967	phylum.Lentisphaerae.id.2238	-0.0420929	0.0393246	0.319955
ieu-b-4967	phylum.Proteobacteria.id.2375	0.0168047	0.0263406	0.537822
ieu-b-4967	phylum.Tenericutes.id.3919	0.00487585	0.0277208	0.86389
ieu-b-4967	phylum.Verrucomicrobia.id.3982	-0.0178341	0.0271283	0.525767

## Sheet: Cellulitis
outcome	exposure	egger_intercept	se	pval
ieu-b-4970	class.Actinobacteria.id.419	0.0118607	0.0122772	0.351636
ieu-b-4970	class.Alphaproteobacteria.id.2379	-0.00899004	0.0366887	0.816168
ieu-b-4970	class.Bacilli.id.1673	0.0141578	0.0126148	0.278287
ieu-b-4970	class.Bacteroidia.id.912	0.00281936	0.0125894	0.826566
ieu-b-4970	class.Betaproteobacteria.id.2867	-0.00748272	0.0173155	0.674809
ieu-b-4970	class.Clostridia.id.1859	-0.0189289	0.0263083	0.488304
ieu-b-4970	class.Coriobacteriia.id.809	-0.0159211	0.0209431	0.463112
ieu-b-4970	class.Deltaproteobacteria.id.3087	-0.00633818	0.0196331	0.752877
ieu-b-4970	class.Erysipelotrichia.id.2147	-0.000770274	0.0263327	0.977188
ieu-b-4970	class.Gammaproteobacteria.id.3303	0.00322058	0.0265852	0.908297
ieu-b-4970	class.Lentisphaeria.id.2250	-0.0106761	0.0324603	0.75341
ieu-b-4970	class.Melainabacteria.id.1589	-0.0024081	0.0151987	0.878035
ieu-b-4970	class.Methanobacteria.id.119	-0.0114887	0.0314474	0.724335
ieu-b-4970	class.Mollicutes.id.3920	0.0142809	0.0241749	0.567811
ieu-b-4970	class.Negativicutes.id.2164	-0.0146183	0.0151313	0.35678
ieu-b-4970	class.Verrucomicrobiae.id.4029	-0.0175448	0.0171375	0.332673
ieu-b-4970	family.Acidaminococcaceae.id.2166	0.0360277	0.0228873	0.17627
ieu-b-4970	family.Actinomycetaceae.id.421	-0.0164961	0.0192054	0.453534
ieu-b-4970	family.Alcaligenaceae.id.2875		0.0217792	0.51304
ieu-b-4970	family.Bacteroidaceae.id.917	-0.0150887	0.0298164	0.628362
ieu-b-4970	family.BacteroidalesS24.7group.id.11173	-0.0318756	0.0264166	0.272978
ieu-b-4970	family.Bifidobacteriaceae.id.433	0.024424	0.01596	0.156933
ieu-b-4970	family.Christensenellaceae.id.1866	-0.00914799	0.0112204	0.435944
ieu-b-4970	family.Clostridiaceae1.id.1869	-0.0457019	0.0182974	0.0370733
ieu-b-4970	family.ClostridialesvadinBB60group.id.11286	0.00756431	0.0161189	0.646642
ieu-b-4970	family.Coriobacteriaceae.id.811	-0.0159211	0.0209431	0.463112
ieu-b-4970	family.Defluviitaleaceae.id.1924	0.0184749	0.0199972	0.382572
ieu-b-4970	family.Desulfovibrionaceae.id.3169	0.000963767	0.0181928	0.959051
ieu-b-4970	family.Enterobacteriaceae.id.3469	0.00639917	0.0420899	0.886519
ieu-b-4970	family.Erysipelotrichaceae.id.2149	-0.000770274	0.0263327	0.977188
ieu-b-4970	family.FamilyXI.id.1936	0.02968	0.03344	0.408944
ieu-b-4970	family.FamilyXIII.id.1957	0.00748674	0.0183064	0.693292
ieu-b-4970	family.Lachnospiraceae.id.1987	0.0157498	0.0109874	0.172246
ieu-b-4970	family.Lactobacillaceae.id.1836	-0.0160993	0.0224136	0.495851
ieu-b-4970	family.Methanobacteriaceae.id.121	-0.0114887	0.0314474	0.724335
ieu-b-4970	family.Oxalobacteraceae.id.2966	-0.04391	0.0199437	0.04799
ieu-b-4970	family.Pasteurellaceae.id.3689	-0.00561078	0.0120022	0.648532
ieu-b-4970	family.Peptococcaceae.id.2024	-0.006537	0.0141315	0.657699
ieu-b-4970	family.Peptostreptococcaceae.id.2042	0.0156735	0.0105052	0.163818
ieu-b-4970	family.Porphyromonadaceae.id.943	-0.0310675	0.0238392	0.233729
ieu-b-4970	family.Prevotellaceae.id.960	-0.0218192	0.0236131	0.371124
ieu-b-4970	family.Rhodospirillaceae.id.2717	-0.015355	0.0336658	0.656461
ieu-b-4970	family.Rikenellaceae.id.967	-0.00678356	0.0139969	0.634113
ieu-b-4970	family.Ruminococcaceae.id.2050	0.00349017	0.0139072	0.808169
ieu-b-4970	family.Streptococcaceae.id.1850	-0.00341273	0.0333345	0.920299
ieu-b-4970	family.Veillonellaceae.id.2172	-0.00400484	0.00830851	0.635941
ieu-b-4970	family.Verrucomicrobiaceae.id.4036	-0.0175329	0.0171337	0.332885
ieu-b-4970	family.Victivallaceae.id.2255	-0.00134388	0.0225703	0.953694
ieu-b-4970	genus..Clostridiuminnocuumgroup.id.14397	-0.00174834	0.0284619	0.952736
ieu-b-4970	genus..Eubacteriumbrachygroup.id.11296	-0.0117305	0.0230781	0.626868
ieu-b-4970	genus..Eubacteriumcoprostanoligenesgroup.id.11375	-0.00303541	0.018304	0.871297
ieu-b-4970	genus..Eubacteriumeligensgroup.id.14372	0.0285641	0.0289118	0.368533
ieu-b-4970	genus..Eubacteriumfissicatenagroup.id.14373	-0.0468578	0.0290382	0.150636
ieu-b-4970	genus..Eubacteriumhalliigroup.id.11338	0.00482472	0.00966495	0.625393
ieu-b-4970	genus..Eubacteriumnodatumgroup.id.11297	-0.0107467	0.0268769	0.698593
ieu-b-4970	genus..Eubacteriumoxidoreducensgroup.id.11339	0.0227585	0.028433	0.507437
ieu-b-4970	genus..Eubacteriumrectalegroup.id.14374	0.0157244	0.0205231	0.472624
ieu-b-4970	genus..Eubacteriumruminantiumgroup.id.11340	-0.0141063	0.0145824	0.348705
ieu-b-4970	genus..Eubacteriumventriosumgroup.id.11341	0.00519099	0.0215836	0.814797
ieu-b-4970	genus..Eubacteriumxylanophilumgroup.id.14375	0.015716	0.0285944	0.599668
ieu-b-4970	genus..Ruminococcusgauvreauiigroup.id.11342	0.0151099	0.0253185	0.563913
ieu-b-4970	genus..Ruminococcusgnavusgroup.id.14376	-0.000673835	0.0268661	0.980484
ieu-b-4970	genus..Ruminococcustorquesgroup.id.14377	0.00991746	0.0142978	0.510265
ieu-b-4970	genus.Actinomyces.id.423	-0.0250437	0.0182558	0.24203
ieu-b-4970	genus.Adlercreutzia.id.812	0.00336917	0.0262254	0.901975
ieu-b-4970	genus.Akkermansia.id.4037	-0.0175345	0.0171155	0.332354
ieu-b-4970	genus.Alistipes.id.968	0.0266018	0.0267673	0.33993
ieu-b-4970	genus.Allisonella.id.2174	0.0700321	0.046103	0.203374
ieu-b-4970	genus.Alloprevotella.id.961	-0.033036	0.060058	0.611544
ieu-b-4970	genus.Anaerofilum.id.2053	0.0160672	0.0247414	0.534273
ieu-b-4970	genus.Anaerostipes.id.1991	-0.00944812	0.0160818	0.571309
ieu-b-4970	genus.Anaerotruncus.id.2054	-0.00284893	0.0225687	0.901825
ieu-b-4970	genus.Bacteroides.id.918	-0.0150887	0.0298164	0.628362
ieu-b-4970	genus.Barnesiella.id.944	0.0368185	0.0182704	0.0668464
ieu-b-4970	genus.Bifidobacterium.id.436	0.00973704	0.0129426	0.469194
ieu-b-4970	genus.Bilophila.id.3170	0.0142311	0.0224085	0.539637
ieu-b-4970	genus.Blautia.id.1992	0.00897729	0.0133007	0.513645
ieu-b-4970	genus.Butyricicoccus.id.2055	-0.00397752	0.0165966	0.820109
ieu-b-4970	genus.Butyricimonas.id.945	0.00609466	0.0257364	0.817156
ieu-b-4970	genus.Butyrivibrio.id.1993	-0.010312	0.0265704	0.704222
ieu-b-4970	genus.CandidatusSoleaferrea.id.11350	0.0585532	0.0499322	0.274667
ieu-b-4970	genus.Catenibacterium.id.2153	0.0735556	0.0616135	0.318342
ieu-b-4970	genus.ChristensenellaceaeR.7group.id.11283	0.0215561	0.0381586	0.589773
ieu-b-4970	genus.Clostridiumsensustricto1.id.1873	-0.00357573	0.0187168	0.856006
ieu-b-4970	genus.Collinsella.id.815	-0.00460418	0.021932	0.840669
ieu-b-4970	genus.Coprobacter.id.949	0.000539364	0.017663	0.976306
ieu-b-4970	genus.Coprococcus1.id.11301	0.00961896	0.0117686	0.432776
ieu-b-4970	genus.Coprococcus2.id.11302	0.000853887	0.043544	0.984991
ieu-b-4970	genus.Coprococcus3.id.11303	-0.00118392	0.0192243	0.952615
ieu-b-4970	genus.DefluviitaleaceaeUCG011.id.11287	0.0343845	0.0225767	0.178587
ieu-b-4970	genus.Desulfovibrio.id.3173	-0.0139242	0.0174843	0.448793
ieu-b-4970	genus.Dialister.id.2183	0.0193662	0.0195714	0.348265
ieu-b-4970	genus.Dorea.id.1997	-0.00524437	0.015961	0.752088
ieu-b-4970	genus.Eggerthella.id.819	-0.0280562	0.0233876	0.264607
ieu-b-4970	genus.Eisenbergiella.id.11304	0.00150848	0.0484327	0.975833
ieu-b-4970	genus.Enterorhabdus.id.820	-0.00253378	0.0198513	0.90341
ieu-b-4970	genus.Erysipelatoclostridium.id.11381	-0.00763154	0.0186229	0.68863
ieu-b-4970	genus.ErysipelotrichaceaeUCG003.id.11384	0.00791088	0.0142348	0.58716
ieu-b-4970	genus.Escherichia.Shigella.id.3504	-0.0265189	0.0166135	0.149106
ieu-b-4970	genus.Faecalibacterium.id.2057	-4.42306e-05	0.0131587	0.9974
ieu-b-4970	genus.FamilyXIIIAD3011group.id.11293	-0.0266673	0.0294806	0.385077
ieu-b-4970	genus.FamilyXIIIUCG001.id.11294	0.00195576	0.0180076	0.917055
ieu-b-4970	genus.Flavonifractor.id.2059	-0.0324279	0.0297736	0.355756
ieu-b-4970	genus.Fusicatenibacter.id.11305	0.0133593	0.0165917	0.432519
ieu-b-4970	genus.Gordonibacter.id.821	0.0118523	0.0234215	0.623795
ieu-b-4970	genus.Haemophilus.id.3698	-0.00321468	0.0146146	0.832177
ieu-b-4970	genus.Holdemanella.id.11393	-0.00409927	0.0179903	0.824848
ieu-b-4970	genus.Holdemania.id.2157	-0.019819	0.0133068	0.160239
ieu-b-4970	genus.Howardella.id.2000	-0.0555165	0.0449405	0.256556
ieu-b-4970	genus.Hungatella.id.11306	0.0189543	0.060686	0.775238
ieu-b-4970	genus.Intestinibacter.id.11345	-0.0261634	0.0150923	0.108588
ieu-b-4970	genus.Intestinimonas.id.2062	0.00469735	0.0112883	0.683211
ieu-b-4970	genus.Lachnoclostridium.id.11308	-0.0366214	0.0177828	0.0639342
ieu-b-4970	genus.Lachnospira.id.2004	-0.0491378	0.0478071	0.362117
ieu-b-4970	genus.LachnospiraceaeFCS020group.id.11314	0.000999218	0.0116974	0.933612
ieu-b-4970	genus.LachnospiraceaeNC2004group.id.11316	0.0129771	0.0247677	0.616487
ieu-b-4970	genus.LachnospiraceaeND3007group.id.11317	0.113438	0.145289	0.577979
ieu-b-4970	genus.LachnospiraceaeNK4A136group.id.11319	-0.0119205	0.0113899	0.314363
ieu-b-4970	genus.LachnospiraceaeUCG001.id.11321	0.00449215	0.0225861	0.845977
ieu-b-4970	genus.LachnospiraceaeUCG004.id.11324	0.0151119	0.0170881	0.397271
ieu-b-4970	genus.LachnospiraceaeUCG008.id.11328	-0.0526191	0.0321224	0.135829
ieu-b-4970	genus.LachnospiraceaeUCG010.id.11330	2.45208e-05	0.0157958	0.998805
ieu-b-4970	genus.Lactobacillus.id.1837	-0.00624047	0.0237064	0.799018
ieu-b-4970	genus.Lactococcus.id.1851	0.0349107	0.0286745	0.269126
ieu-b-4970	genus.Marvinbryantia.id.2005	-0.0299203	0.0261514	0.28565
ieu-b-4970	genus.Methanobrevibacter.id.123	-0.00223003	0.0266592	0.937354
ieu-b-4970	genus.Odoribacter.id.952	0.0289431	0.0274299	0.339643
ieu-b-4970	genus.Olsenella.id.822	-0.0156887	0.0184681	0.420294
ieu-b-4970	genus.Oscillibacter.id.2063	-0.0185256	0.0234561	0.446337
ieu-b-4970	genus.Oscillospira.id.2064	0.0201746	0.0385517	0.619512
ieu-b-4970	genus.Oxalobacter.id.2978	-0.0218446	0.0286915	0.465921
ieu-b-4970	genus.Parabacteroides.id.954	-0.00378333	0.0288202	0.901897
ieu-b-4970	genus.Paraprevotella.id.962	-0.0057445	0.0177839	0.75274
ieu-b-4970	genus.Parasutterella.id.2892	0.00641078	0.0133125	0.638781
ieu-b-4970	genus.Peptococcus.id.2037	-0.00954435	0.0221959	0.67631
ieu-b-4970	genus.Phascolarctobacterium.id.2168	-0.0505309	0.0272181	0.105751
ieu-b-4970	genus.Prevotella7.id.11182	-0.0436539	0.0334389	0.22802
ieu-b-4970	genus.Prevotella9.id.11183	0.0121442	0.0142563	0.410977
ieu-b-4970	genus.RikenellaceaeRC9gutgroup.id.11191	-0.00354872	0.0308189	0.911166
ieu-b-4970	genus.Romboutsia.id.11347	-0.00594494	0.0200505	0.772373
ieu-b-4970	genus.Roseburia.id.2012	0.0186901	0.0161289	0.26908
ieu-b-4970	genus.Ruminiclostridium5.id.11355	-0.00372739	0.0255542	0.887245
ieu-b-4970	genus.Ruminiclostridium6.id.11356	-0.00754981	0.0136874	0.591353
ieu-b-4970	genus.Ruminiclostridium9.id.11357	-0.0490391	0.0247815	0.0883301
ieu-b-4970	genus.RuminococcaceaeNK4A214group.id.11358	0.000357203	0.0170178	0.983667
ieu-b-4970	genus.RuminococcaceaeUCG002.id.11360	-0.0083416	0.0112625	0.467513
ieu-b-4970	genus.RuminococcaceaeUCG003.id.11361	-0.0100018	0.0164117	0.555831
ieu-b-4970	genus.RuminococcaceaeUCG004.id.11362	-0.0257356	0.0376969	0.516746
ieu-b-4970	genus.RuminococcaceaeUCG005.id.11363	0.0183672	0.0144759	0.228567
ieu-b-4970	genus.RuminococcaceaeUCG009.id.11366	-0.0204917	0.0213004	0.358716
ieu-b-4970	genus.RuminococcaceaeUCG010.id.11367	-0.00811422	0.020469	0.718312
ieu-b-4970	genus.RuminococcaceaeUCG011.id.11368	-0.0506085	0.0304521	0.147594
ieu-b-4970	genus.RuminococcaceaeUCG013.id.11370	-0.0206326	0.0138173	0.166236
ieu-b-4970	genus.RuminococcaceaeUCG014.id.11371	-0.000396364	0.016866	0.981764
ieu-b-4970	genus.Ruminococcus1.id.11373	0.00190891	0.0154109	0.904476
ieu-b-4970	genus.Ruminococcus2.id.11374	0.00307729	0.0128093	0.8142
ieu-b-4970	genus.Sellimonas.id.14369	-0.0122262	0.041615	0.777437
ieu-b-4970	genus.Senegalimassilia.id.11160	-0.00984923	0.0241277	0.722673
ieu-b-4970	genus.Slackia.id.825	0.00349537	0.0598573	0.956235
ieu-b-4970	genus.Streptococcus.id.1853	0.00386344	0.0203179	0.852371
ieu-b-4970	genus.Subdoligranulum.id.2070	-0.00294633	0.0154928	0.853393
ieu-b-4970	genus.Sutterella.id.2896	0.00414525	0.0252056	0.872648
ieu-b-4970	genus.Terrisporobacter.id.11348	-0.000739348	0.0202661	0.97319
ieu-b-4970	genus.Turicibacter.id.2162	-0.0174393	0.0357049	0.640174
ieu-b-4970	genus.Tyzzerella3.id.11335	0.0166995	0.0311336	0.602372
ieu-b-4970	genus.Veillonella.id.2198	0.0138822	0.0262314	0.619296
ieu-b-4970	genus.Victivallis.id.2256	0.0137943	0.0401616	0.740097
ieu-b-4970	order.Actinomycetales.id.420	-0.0165374	0.0192024	0.452455
ieu-b-4970	order.Bacillales.id.1674	-0.0237631	0.0267322	0.403551
ieu-b-4970	order.Bacteroidales.id.913	0.00281936	0.0125894	0.826566
ieu-b-4970	order.Bifidobacteriales.id.432	0.024424	0.01596	0.156933
ieu-b-4970	order.Burkholderiales.id.2874	0.00142918	0.0173032	0.935981
ieu-b-4970	order.Clostridiales.id.1863	-0.0139727	0.0242458	0.576018
ieu-b-4970	order.Coriobacteriales.id.810	-0.0159211	0.0209431	0.463112
ieu-b-4970	order.Desulfovibrionales.id.3156	-0.000966674	0.0172382	0.956385
ieu-b-4970	order.Enterobacteriales.id.3468	0.00639917	0.0420899	0.886519
ieu-b-4970	order.Erysipelotrichales.id.2148	-0.000770274	0.0263327	0.977188
ieu-b-4970	order.Gastranaerophilales.id.1591	0.00793473	0.0172769	0.659963
ieu-b-4970	order.Lactobacillales.id.1800	0.023242	0.0120518	0.075919
ieu-b-4970	order.Methanobacteriales.id.120	-0.0114887	0.0314474	0.724335
ieu-b-4970	order.MollicutesRF9.id.11579	0.0126233	0.0216954	0.573556
ieu-b-4970	order.NB1n.id.3953	-0.00249372	0.0187229	0.896448
ieu-b-4970	order.Pasteurellales.id.3688	-0.00561078	0.0120022	0.648532
ieu-b-4970	order.Rhodospirillales.id.2667	-0.0358793	0.0258419	0.192484
ieu-b-4970	order.Selenomonadales.id.2165	-0.0146183	0.0151313	0.35678
ieu-b-4970	order.Verrucomicrobiales.id.4030	-0.0175448	0.0171375	0.332673
ieu-b-4970	order.Victivallales.id.2254	-0.0106761	0.0324603	0.75341
ieu-b-4970	phylum.Actinobacteria.id.400	0.0272808	0.019268	0.182244
ieu-b-4970	phylum.Bacteroidetes.id.905	0.0094754	0.0116643	0.435508
ieu-b-4970	phylum.Cyanobacteria.id.1500	0.0124858	0.0258738	0.646505
ieu-b-4970	phylum.Euryarchaeota.id.55	0.00563135	0.024973	0.826134
ieu-b-4970	phylum.Firmicutes.id.1672	0.00674415	0.0123946	0.594918
ieu-b-4970	phylum.Lentisphaerae.id.2238	-0.0140217	0.0310491	0.665218
ieu-b-4970	phylum.Proteobacteria.id.2375	-0.0094886	0.0148684	0.5377
ieu-b-4970	phylum.Tenericutes.id.3919	0.0142809	0.0241749	0.567811
ieu-b-4970	phylum.Verrucomicrobia.id.3982	-0.0122831	0.0145892	0.419503

## Sheet: Osteomyelitis
outcome	exposure	egger_intercept	se	pval
ieu-b-4975	class.Actinobacteria.id.419	0.0309911	0.0195648	0.137203
ieu-b-4975	class.Alphaproteobacteria.id.2379	0.067808	0.0411317	0.160153
ieu-b-4975	class.Bacilli.id.1673	0.0303517	0.0187385	0.124825
ieu-b-4975	class.Bacteroidia.id.912	0.0377235	0.0170838	0.0474385
ieu-b-4975	class.Betaproteobacteria.id.2867	-0.010998	0.0275462	0.698097
ieu-b-4975	class.Clostridia.id.1859	0.117194	0.0418456	0.0187743
ieu-b-4975	class.Coriobacteriia.id.809	0.0492018	0.0354916	0.193113
ieu-b-4975	class.Deltaproteobacteria.id.3087	-0.0119386	0.020977	0.580703
ieu-b-4975	class.Erysipelotrichia.id.2147	0.0344187	0.031183	0.293256
ieu-b-4975	class.Gammaproteobacteria.id.3303	-0.00867825	0.0440653	0.851629
ieu-b-4975	class.Lentisphaeria.id.2250	0.0569002	0.0424968	0.229088
ieu-b-4975	class.Melainabacteria.id.1589	-0.00674047	0.023669	0.783045
ieu-b-4975	class.Methanobacteria.id.119	-0.0368447	0.0560681	0.529537
ieu-b-4975	class.Mollicutes.id.3920	0.0336612	0.0272865	0.245553
ieu-b-4975	class.Negativicutes.id.2164	-0.0176211	0.0423326	0.686017
ieu-b-4975	class.Verrucomicrobiae.id.4029	-0.0345719	0.0273167	0.237438
ieu-b-4975	family.Acidaminococcaceae.id.2166	0.0458968	0.0499218	0.40008
ieu-b-4975	family.Actinomycetaceae.id.421	0.01307	0.0412475	0.772115
ieu-b-4975	family.Alcaligenaceae.id.2875	-0.0273798	0.0358584	0.462768
ieu-b-4975	family.Bacteroidaceae.id.917	0.0131554	0.0577065	0.826184
ieu-b-4975	family.BacteroidalesS24.7group.id.11173	0.0264022	0.0420414	0.553137
ieu-b-4975	family.Bifidobacteriaceae.id.433	0.00486001	0.0254392	0.852314
ieu-b-4975	family.Christensenellaceae.id.1866	-0.0126248	0.0234808	0.603847
ieu-b-4975	family.Clostridiaceae1.id.1869	-0.0276391	0.0247238	0.296047
ieu-b-4975	family.ClostridialesvadinBB60group.id.11286	-0.0303959	0.0230446	0.209929
ieu-b-4975	family.Coriobacteriaceae.id.811	0.0492018	0.0354916	0.193113
ieu-b-4975	family.Defluviitaleaceae.id.1924	-0.0165728	0.0313322	0.611205
ieu-b-4975	family.Desulfovibrionaceae.id.3169	-0.0120724	0.0218524	0.595734
ieu-b-4975	family.Enterobacteriaceae.id.3469	0.0222296	0.100529	0.835823
ieu-b-4975	family.Erysipelotrichaceae.id.2149	0.0344187	0.031183	0.293256
ieu-b-4975	family.FamilyXI.id.1936	-0.0323072	0.0558942	0.584284
ieu-b-4975	family.FamilyXIII.id.1957	0.0223025	0.0290205	0.464267
ieu-b-4975	family.Lachnospiraceae.id.1987	-0.0105849	0.0159678	0.517457
ieu-b-4975	family.Lactobacillaceae.id.1836	-0.0316397	0.0252604	0.250594
ieu-b-4975	family.Methanobacteriaceae.id.121	-0.0368447	0.0560681	0.529537
ieu-b-4975	family.Oxalobacteraceae.id.2966	0.000525742	0.0368131	0.98884
ieu-b-4975	family.Pasteurellaceae.id.3689	-0.00693357	0.0190866	0.722723
ieu-b-4975	family.Peptococcaceae.id.2024	-0.0234246	0.0235891	0.353776
ieu-b-4975	family.Peptostreptococcaceae.id.2042	0.00647709	0.0193647	0.744309
ieu-b-4975	family.Porphyromonadaceae.id.943	0.00545102	0.0358191	0.883337
ieu-b-4975	family.Prevotellaceae.id.960	0.0308021	0.0230422	0.202616
ieu-b-4975	family.Rhodospirillaceae.id.2717	0.0371529	0.040268	0.374374
ieu-b-4975	family.Rikenellaceae.id.967	-0.0023862	0.0203033	0.90782
ieu-b-4975	family.Ruminococcaceae.id.2050	-0.00819453	0.0223285	0.723138
ieu-b-4975	family.Streptococcaceae.id.1850	0.0184805	0.0409991	0.660922
ieu-b-4975	family.Veillonellaceae.id.2172	0.00383907	0.0187388	0.840104
ieu-b-4975	family.Verrucomicrobiaceae.id.4036	-0.0346439	0.0273107	0.236443
ieu-b-4975	family.Victivallaceae.id.2255	0.016668	0.035874	0.652151
ieu-b-4975	genus..Clostridiuminnocuumgroup.id.14397	0.0770765	0.0597269	0.237871
ieu-b-4975	genus..Eubacteriumbrachygroup.id.11296	-0.0119687	0.0349535	0.742088
ieu-b-4975	genus..Eubacteriumcoprostanoligenesgroup.id.11375	-0.0268854	0.0291419	0.376025
ieu-b-4975	genus..Eubacteriumeligensgroup.id.14372	0.0307653	0.0459685	0.53298
ieu-b-4975	genus..Eubacteriumfissicatenagroup.id.14373	-0.00436551	0.0610758	0.945017
ieu-b-4975	genus..Eubacteriumhalliigroup.id.11338	-0.0280058	0.0153749	0.0899585
ieu-b-4975	genus..Eubacteriumnodatumgroup.id.11297	0.0390728	0.0431806	0.389115
ieu-b-4975	genus..Eubacteriumoxidoreducensgroup.id.11339	-0.0514086	0.0396173	0.323917
ieu-b-4975	genus..Eubacteriumrectalegroup.id.14374	-0.0289782	0.032644	0.408872
ieu-b-4975	genus..Eubacteriumruminantiumgroup.id.11340	0.0191173	0.0231991	0.422819
ieu-b-4975	genus..Eubacteriumventriosumgroup.id.11341	-0.0222925	0.0408393	0.597128
ieu-b-4975	genus..Eubacteriumxylanophilumgroup.id.14375	0.0330198	0.0410482	0.447611
ieu-b-4975	genus..Ruminococcusgauvreauiigroup.id.11342	-0.0277256	0.0320519	0.407299
ieu-b-4975	genus..Ruminococcusgnavusgroup.id.14376	0.0199591	0.0349236	0.580274
ieu-b-4975	genus..Ruminococcustorquesgroup.id.14377	-0.0326429	0.0227496	0.194452
ieu-b-4975	genus.Actinomyces.id.423	0.0301075	0.0290493	0.358545
ieu-b-4975	genus.Adlercreutzia.id.812	0.0529104	0.058638	0.401655
ieu-b-4975	genus.Akkermansia.id.4037	-0.0347114	0.0272814	0.235137
ieu-b-4975	genus.Alistipes.id.968	-0.0111179	0.0462391	0.814045
ieu-b-4975	genus.Allisonella.id.2174	-0.110754	0.0707802	0.192688
ieu-b-4975	genus.Alloprevotella.id.961	0.0730255	0.114447	0.558126
ieu-b-4975	genus.Anaerofilum.id.2053	0.00959449	0.039367	0.813582
ieu-b-4975	genus.Anaerostipes.id.1991	-0.00910901	0.0255996	0.730168
ieu-b-4975	genus.Anaerotruncus.id.2054	0.0219315	0.0235728	0.372145
ieu-b-4975	genus.Bacteroides.id.918	0.0131554	0.0577065	0.826184
ieu-b-4975	genus.Barnesiella.id.944	-0.00831956	0.0297429	0.784459
ieu-b-4975	genus.Bifidobacterium.id.436	0.0132493	0.0202382	0.527453
ieu-b-4975	genus.Bilophila.id.3170	0.0592969	0.0354235	0.125085
ieu-b-4975	genus.Blautia.id.1992	-0.0116542	0.0176435	0.5225
ieu-b-4975	genus.Butyricicoccus.id.2055	-0.00672286	0.0212457	0.764457
ieu-b-4975	genus.Butyricimonas.id.945	-0.00569217	0.027389	0.839162
ieu-b-4975	genus.Butyrivibrio.id.1993	0.0152078	0.0303711	0.624929
ieu-b-4975	genus.CandidatusSoleaferrea.id.11350	-0.0192669	0.0794142	0.81441
ieu-b-4975	genus.Catenibacterium.id.2153	-0.156105	0.0980348	0.209552
ieu-b-4975	genus.ChristensenellaceaeR.7group.id.11283	0.0405361	0.0445807	0.393435
ieu-b-4975	genus.Clostridiumsensustricto1.id.1873	-0.0212798	0.0337626	0.556193
ieu-b-4975	genus.Collinsella.id.815	0.0200225	0.0522247	0.714646
ieu-b-4975	genus.Coprobacter.id.949	-0.0201417	0.0403873	0.629942
ieu-b-4975	genus.Coprococcus1.id.11301	0.0250788	0.0187388	0.210419
ieu-b-4975	genus.Coprococcus2.id.11302	-0.040275	0.0692434	0.581984
ieu-b-4975	genus.Coprococcus3.id.11303	-0.0124453	0.0305636	0.69603
ieu-b-4975	genus.DefluviitaleaceaeUCG011.id.11287	0.0136933	0.0358864	0.715925
ieu-b-4975	genus.Desulfovibrio.id.3173	-0.0216737	0.0278094	0.458198
ieu-b-4975	genus.Dialister.id.2183	0.0120506	0.0310668	0.70711
ieu-b-4975	genus.Dorea.id.1997	0.0372678	0.0253992	0.185738
ieu-b-4975	genus.Eggerthella.id.819	0.0457202	0.0429964	0.318665
ieu-b-4975	genus.Eisenbergiella.id.11304	0.0448817	0.0599095	0.472887
ieu-b-4975	genus.Enterorhabdus.id.820	0.00636507	0.0315946	0.848278
ieu-b-4975	genus.Erysipelatoclostridium.id.11381	0.0359425	0.0282035	0.224832
ieu-b-4975	genus.ErysipelotrichaceaeUCG003.id.11384	0.0258003	0.0213132	0.246116
ieu-b-4975	genus.Escherichia.Shigella.id.3504	0.0546631	0.028832	0.0945611
ieu-b-4975	genus.Faecalibacterium.id.2057	-0.0407016	0.022784	0.11185
ieu-b-4975	genus.FamilyXIIIAD3011group.id.11293	-0.0675802	0.0527186	0.226236
ieu-b-4975	genus.FamilyXIIIUCG001.id.11294	0.0210249	0.0378117	0.598289
ieu-b-4975	genus.Flavonifractor.id.2059	-0.00696085	0.0759894	0.932787
ieu-b-4975	genus.Fusicatenibacter.id.11305	-0.0292494	0.0303879	0.350103
ieu-b-4975	genus.Gordonibacter.id.821	0.0510703	0.0372709	0.200585
ieu-b-4975	genus.Haemophilus.id.3698	0.00564784	0.023244	0.814987
ieu-b-4975	genus.Holdemanella.id.11393	-0.0228941	0.0242153	0.369123
ieu-b-4975	genus.Holdemania.id.2157	-0.000671568	0.0235161	0.977651
ieu-b-4975	genus.Howardella.id.2000	-0.0327128	0.0424575	0.466217
ieu-b-4975	genus.Hungatella.id.11306	0.0535312	0.0878453	0.585323
ieu-b-4975	genus.Intestinibacter.id.11345	0.0286601	0.0309653	0.372916
ieu-b-4975	genus.Intestinimonas.id.2062	0.0300741	0.0189158	0.132709
ieu-b-4975	genus.Lachnoclostridium.id.11308	-0.00948453	0.0308759	0.764441
ieu-b-4975	genus.Lachnospira.id.2004	-0.0789592	0.0603639	0.26096
ieu-b-4975	genus.LachnospiraceaeFCS020group.id.11314	-8.26664e-05	0.0182992	0.996484
ieu-b-4975	genus.LachnospiraceaeNC2004group.id.11316	0.0181827	0.0445571	0.69541
ieu-b-4975	genus.LachnospiraceaeND3007group.id.11317	0.109669	0.23143	0.718276
ieu-b-4975	genus.LachnospiraceaeNK4A136group.id.11319	-0.00857367	0.014775	0.571646
ieu-b-4975	genus.LachnospiraceaeUCG001.id.11321	-0.0728123	0.0348238	0.0605484
ieu-b-4975	genus.LachnospiraceaeUCG004.id.11324	-0.0118201	0.027159	0.672647
ieu-b-4975	genus.LachnospiraceaeUCG008.id.11328	0.00788901	0.0405757	0.850159
ieu-b-4975	genus.LachnospiraceaeUCG010.id.11330	0.00227748	0.0251523	0.930389
ieu-b-4975	genus.Lactobacillus.id.1837	-0.0302707	0.0248132	0.257227
ieu-b-4975	genus.Lactococcus.id.1851	0.167838	0.0532563	0.0197766
ieu-b-4975	genus.Marvinbryantia.id.2005	-0.0319383	0.0368139	0.410901
ieu-b-4975	genus.Methanobrevibacter.id.123	-0.0237004	0.0509174	0.665809
ieu-b-4975	genus.Odoribacter.id.952	0.000884949	0.0450185	0.985077
ieu-b-4975	genus.Olsenella.id.822	0.0257897	0.0428609	0.564029
ieu-b-4975	genus.Oscillibacter.id.2063	-0.0666153	0.0274185	0.033435
ieu-b-4975	genus.Oscillospira.id.2064	0.0400468	0.0501696	0.455163
ieu-b-4975	genus.Oxalobacter.id.2978	0.0168931	0.0437306	0.708249
ieu-b-4975	genus.Parabacteroides.id.954	-0.0418314	0.0531219	0.475051
ieu-b-4975	genus.Paraprevotella.id.962	0.0184234	0.0251965	0.479951
ieu-b-4975	genus.Parasutterella.id.2892	-0.00718157	0.0202624	0.729169
ieu-b-4975	genus.Peptococcus.id.2037	0.00444327	0.0345902	0.900336
ieu-b-4975	genus.Phascolarctobacterium.id.2168	-0.0962062	0.0432918	0.06167
ieu-b-4975	genus.Prevotella7.id.11182	0.000157972	0.0489896	0.997506
ieu-b-4975	genus.Prevotella9.id.11183	0.00772283	0.0290615	0.794949
ieu-b-4975	genus.RikenellaceaeRC9gutgroup.id.11191	-0.0252475	0.0543594	0.6547
ieu-b-4975	genus.Romboutsia.id.11347	0.00229658	0.0264953	0.932485
ieu-b-4975	genus.Roseburia.id.2012	0.0218435	0.0228983	0.358936
ieu-b-4975	genus.Ruminiclostridium5.id.11355	0.0295472	0.0335455	0.40133
ieu-b-4975	genus.Ruminiclostridium6.id.11356	0.00862928	0.0253638	0.739572
ieu-b-4975	genus.Ruminiclostridium9.id.11357	-0.0327129	0.0394063	0.433853
ieu-b-4975	genus.RuminococcaceaeNK4A214group.id.11358	-0.00571259	0.0270682	0.837091
ieu-b-4975	genus.RuminococcaceaeUCG002.id.11360	-0.0190248	0.016521	0.263084
ieu-b-4975	genus.RuminococcaceaeUCG003.id.11361	0.0349539	0.0260676	0.209617
ieu-b-4975	genus.RuminococcaceaeUCG004.id.11362	0.0615697	0.044196	0.206227
ieu-b-4975	genus.RuminococcaceaeUCG005.id.11363	0.00471486	0.0258333	0.858229
ieu-b-4975	genus.RuminococcaceaeUCG009.id.11366	-0.0199473	0.0339218	0.569547
ieu-b-4975	genus.RuminococcaceaeUCG010.id.11367	-0.00996977	0.0324527	0.778775
ieu-b-4975	genus.RuminococcaceaeUCG011.id.11368	-0.0284479	0.0458131	0.557466
ieu-b-4975	genus.RuminococcaceaeUCG013.id.11370	-0.00330154	0.0219347	0.88335
ieu-b-4975	genus.RuminococcaceaeUCG014.id.11371	0.031616	0.0235461	0.212242
ieu-b-4975	genus.Ruminococcus1.id.11373	0.000804511	0.0244886	0.974597
ieu-b-4975	genus.Ruminococcus2.id.11374	0.016271	0.0265772	0.551819
ieu-b-4975	genus.Sellimonas.id.14369	0.0582517	0.048132	0.265459
ieu-b-4975	genus.Senegalimassilia.id.11160	-0.0378758	0.0610399	0.598208
ieu-b-4975	genus.Slackia.id.825	0.0865952	0.0766461	0.321719
ieu-b-4975	genus.Streptococcus.id.1853	-0.0186738	0.0304643	0.551336
ieu-b-4975	genus.Subdoligranulum.id.2070	0.0213652	0.022287	0.362784
ieu-b-4975	genus.Sutterella.id.2896	0.0336314	0.0369839	0.384558
ieu-b-4975	genus.Terrisporobacter.id.11348	-0.0398889	0.0392331	0.384148
ieu-b-4975	genus.Turicibacter.id.2162	-0.00675565	0.0521368	0.900547
ieu-b-4975	genus.Tyzzerella3.id.11335	-0.0256387	0.0495344	0.614991
ieu-b-4975	genus.Veillonella.id.2198	-0.0346157	0.0468314	0.493029
ieu-b-4975	genus.Victivallis.id.2256	-0.0167806	0.0561946	0.772843
ieu-b-4975	order.Actinomycetales.id.420	0.0128076	0.0412688	0.77661
ieu-b-4975	order.Bacillales.id.1674	0.0557725	0.0425361	0.231167
ieu-b-4975	order.Bacteroidales.id.913	0.0377235	0.0170838	0.0474385
ieu-b-4975	order.Bifidobacteriales.id.432	0.00486001	0.0254392	0.852314
ieu-b-4975	order.Burkholderiales.id.2874	-0.0162315	0.0293347	0.593519
ieu-b-4975	order.Clostridiales.id.1863	0.124554	0.0385596	0.00801303
ieu-b-4975	order.Coriobacteriales.id.810	0.0492018	0.0354916	0.193113
ieu-b-4975	order.Desulfovibrionales.id.3156	-0.0227946	0.0201959	0.285384
ieu-b-4975	order.Enterobacteriales.id.3468	0.0222296	0.100529	0.835823
ieu-b-4975	order.Erysipelotrichales.id.2148	0.0344187	0.031183	0.293256
ieu-b-4975	order.Gastranaerophilales.id.1591	-0.00904974	0.0255051	0.733173
ieu-b-4975	order.Lactobacillales.id.1800	0.034162	0.0203147	0.116491
ieu-b-4975	order.Methanobacteriales.id.120	-0.0368447	0.0560681	0.529537
ieu-b-4975	order.MollicutesRF9.id.11579	0.0308488	0.0254542	0.253396
ieu-b-4975	order.NB1n.id.3953	0.00511067	0.0342119	0.883955
ieu-b-4975	order.Pasteurellales.id.3688	-0.00693357	0.0190866	0.722723
ieu-b-4975	order.Rhodospirillales.id.2667	0.017205	0.0395693	0.67211
ieu-b-4975	order.Selenomonadales.id.2165	-0.0176211	0.0423326	0.686017
ieu-b-4975	order.Verrucomicrobiales.id.4030	-0.0345719	0.0273167	0.237438
ieu-b-4975	order.Victivallales.id.2254	0.0569002	0.0424968	0.229088
ieu-b-4975	phylum.Actinobacteria.id.400	0.0221464	0.026365	0.417335
ieu-b-4975	phylum.Bacteroidetes.id.905	0.0180086	0.017948	0.33934
ieu-b-4975	phylum.Cyanobacteria.id.1500	0.0866081	0.0607886	0.204106
ieu-b-4975	phylum.Euryarchaeota.id.55	-0.0318652	0.0517615	0.551901
ieu-b-4975	phylum.Firmicutes.id.1672	-0.00928716	0.021358	0.670311
ieu-b-4975	phylum.Lentisphaerae.id.2238	0.0563301	0.0408766	0.210624
ieu-b-4975	phylum.Proteobacteria.id.2375	-0.0199733	0.025507	0.451744
ieu-b-4975	phylum.Tenericutes.id.3919	0.0336612	0.0272865	0.245553
ieu-b-4975	phylum.Verrucomicrobia.id.3982	0.000149089	0.023232	0.995006

## Sheet: Sepsis
outcome	exposure	egger_intercept	se	pval
ieu-b-4980	class.Actinobacteria.id.419	-0.00827042	0.0139719	0.56405
ieu-b-4980	class.Alphaproteobacteria.id.2379	0.0105636	0.0266094	0.707755
ieu-b-4980	class.Bacilli.id.1673	-0.0102416	0.0121256	0.410773
ieu-b-4980	class.Bacteroidia.id.912	-0.00554113	0.0122585	0.659315
ieu-b-4980	class.Betaproteobacteria.id.2867	-0.0144656	0.0210234	0.507055
ieu-b-4980	class.Clostridia.id.1859	-0.0387141	0.0270824	0.18335
ieu-b-4980	class.Coriobacteriia.id.809	-0.012084	0.0215507	0.586225
ieu-b-4980	class.Deltaproteobacteria.id.3087	0.00170574	0.0133567	0.900686
ieu-b-4980	class.Erysipelotrichia.id.2147	0.0269789	0.0201768	0.208175
ieu-b-4980	class.Gammaproteobacteria.id.3303	-0.00177875	0.0362877	0.962803
ieu-b-4980	class.Lentisphaeria.id.2250	0.0124879	0.0244793	0.628169
ieu-b-4980	class.Melainabacteria.id.1589	-0.0183646	0.0214139	0.416065
ieu-b-4980	class.Methanobacteria.id.119	-0.0163888	0.0314454	0.616355
ieu-b-4980	class.Mollicutes.id.3920	0.0299946	0.0176455	0.12
ieu-b-4980	class.Negativicutes.id.2164	-0.0108825	0.015569	0.500497
ieu-b-4980	class.Verrucomicrobiae.id.4029	0.0091041	0.0227331	0.698145
ieu-b-4980	family.Acidaminococcaceae.id.2166	-0.00205475	0.0235461	0.933848
ieu-b-4980	family.Actinomycetaceae.id.421	0.0164098	0.0321957	0.645397
ieu-b-4980	family.Alcaligenaceae.id.2875	-0.0193421	0.0223832	0.407764
ieu-b-4980	family.Bacteroidaceae.id.917	0.0273077	0.0306852	0.40305
ieu-b-4980	family.BacteroidalesS24.7group.id.11173	-0.0219059	0.027218	0.451622
ieu-b-4980	family.Bifidobacteriaceae.id.433	0.0158078	0.0164472	0.359152
ieu-b-4980	family.Christensenellaceae.id.1866	-0.00847023	0.0132941	0.5399
ieu-b-4980	family.Clostridiaceae1.id.1869	-0.0242051	0.0159838	0.168398
ieu-b-4980	family.ClostridialesvadinBB60group.id.11286	-0.0205228	0.0132898	0.146514
ieu-b-4980	family.Coriobacteriaceae.id.811	-0.012084	0.0215507	0.586225
ieu-b-4980	family.Defluviitaleaceae.id.1924	0.00539088	0.0204411	0.798656
ieu-b-4980	family.Desulfovibrionaceae.id.3169	-0.00153352	0.0141628	0.916441
ieu-b-4980	family.Enterobacteriaceae.id.3469	0.0761485	0.0433365	0.153728
ieu-b-4980	family.Erysipelotrichaceae.id.2149	0.0269789	0.0201768	0.208175
ieu-b-4980	family.FamilyXI.id.1936	-0.0275804	0.0344039	0.453317
ieu-b-4980	family.FamilyXIII.id.1957	-0.0261339	0.0188252	0.202498
ieu-b-4980	family.Lachnospiraceae.id.1987	0.0120313	0.0103336	0.262493
ieu-b-4980	family.Lactobacillaceae.id.1836	0.0189793	0.016342	0.283553
ieu-b-4980	family.Methanobacteriaceae.id.121	-0.0163888	0.0314454	0.616355
ieu-b-4980	family.Oxalobacteraceae.id.2966	0.021696	0.0205179	0.311142
ieu-b-4980	family.Pasteurellaceae.id.3689	-0.00149736	0.012354	0.905535
ieu-b-4980	family.Peptococcaceae.id.2024	-0.0111403	0.0243485	0.661149
ieu-b-4980	family.Peptostreptococcaceae.id.2042	0.00575572	0.0132464	0.673143
ieu-b-4980	family.Porphyromonadaceae.id.943	-0.00875598	0.0310666	0.786213
ieu-b-4980	family.Prevotellaceae.id.960	-0.00226113	0.0181163	0.902447
ieu-b-4980	family.Rhodospirillaceae.id.2717	-0.00866355	0.0260859	0.74553
ieu-b-4980	family.Rikenellaceae.id.967	0.0050411	0.0131032	0.705213
ieu-b-4980	family.Ruminococcaceae.id.2050	-0.00713583	0.0212402	0.745544
ieu-b-4980	family.Streptococcaceae.id.1850	-0.0230812	0.0217778	0.311929
ieu-b-4980	family.Veillonellaceae.id.2172	-0.013015	0.0085468	0.146196
ieu-b-4980	family.Verrucomicrobiaceae.id.4036	0.00915163	0.0227256	0.696566
ieu-b-4980	family.Victivallaceae.id.2255	0.0105475	0.0232019	0.659108
ieu-b-4980	genus..Clostridiuminnocuumgroup.id.14397	-0.0345374	0.0319726	0.315852
ieu-b-4980	genus..Eubacteriumbrachygroup.id.11296	-0.00326557	0.0210718	0.881216
ieu-b-4980	genus..Eubacteriumcoprostanoligenesgroup.id.11375	-0.0197463	0.0227297	0.403543
ieu-b-4980	genus..Eubacteriumeligensgroup.id.14372	0.0314397	0.0317339	0.36731
ieu-b-4980	genus..Eubacteriumfissicatenagroup.id.14373	0.00878113	0.0388496	0.827637
ieu-b-4980	genus..Eubacteriumhalliigroup.id.11338	0.0234617	0.0146964	0.132713
ieu-b-4980	genus..Eubacteriumnodatumgroup.id.11297	0.0375707	0.0271294	0.199455
ieu-b-4980	genus..Eubacteriumoxidoreducensgroup.id.11339	-0.0159992	0.0335086	0.68012
ieu-b-4980	genus..Eubacteriumrectalegroup.id.14374	0.0454809	0.021129	0.0748444
ieu-b-4980	genus..Eubacteriumruminantiumgroup.id.11340	-0.00185547	0.015451	0.906008
ieu-b-4980	genus..Eubacteriumventriosumgroup.id.11341	-0.0125401	0.0249938	0.62672
ieu-b-4980	genus..Eubacteriumxylanophilumgroup.id.14375	-0.00247765	0.0193252	0.90159
ieu-b-4980	genus..Ruminococcusgauvreauiigroup.id.11342	0.0185155	0.0211708	0.40232
ieu-b-4980	genus..Ruminococcusgnavusgroup.id.14376	-0.0198432	0.0284172	0.500917
ieu-b-4980	genus..Ruminococcustorquesgroup.id.14377	0.00118689	0.0147065	0.937935
ieu-b-4980	genus.Actinomyces.id.423	0.00343682	0.0342789	0.924962
ieu-b-4980	genus.Adlercreutzia.id.812	-0.00960925	0.0392542	0.814772
ieu-b-4980	genus.Akkermansia.id.4037	0.00943848	0.0226855	0.687114
ieu-b-4980	genus.Alistipes.id.968	0.00483671	0.0215839	0.826458
ieu-b-4980	genus.Allisonella.id.2174	0.0814366	0.0393905	0.107544
ieu-b-4980	genus.Alloprevotella.id.961	0.0552631	0.0618174	0.421864
ieu-b-4980	genus.Anaerofilum.id.2053	0.0400444	0.0254765	0.154636
ieu-b-4980	genus.Anaerostipes.id.1991	0.0131359	0.0165601	0.448054
ieu-b-4980	genus.Anaerotruncus.id.2054	0.00481286	0.0152641	0.758431
ieu-b-4980	genus.Bacteroides.id.918	0.0273077	0.0306852	0.40305
ieu-b-4980	genus.Barnesiella.id.944	-0.00940749	0.020013	0.646733
ieu-b-4980	genus.Bifidobacterium.id.436	0.0158427	0.0130868	0.253887
ieu-b-4980	genus.Bilophila.id.3170	-0.0182769	0.0222136	0.428109
ieu-b-4980	genus.Blautia.id.1992	0.00916601	0.0114264	0.439439
ieu-b-4980	genus.Butyricicoccus.id.2055	-0.00936944	0.0137635	0.526274
ieu-b-4980	genus.Butyricimonas.id.945	-0.0161391	0.0174221	0.374138
ieu-b-4980	genus.Butyrivibrio.id.1993	-0.00572599	0.0245396	0.819134
ieu-b-4980	genus.CandidatusSoleaferrea.id.11350	0.0936513	0.0513799	0.10581
ieu-b-4980	genus.Catenibacterium.id.2153	0.032635	0.0634856	0.642684
ieu-b-4980	genus.ChristensenellaceaeR.7group.id.11283	0.0151318	0.0229802	0.531288
ieu-b-4980	genus.Clostridiumsensustricto1.id.1873	-0.00490651	0.0222447	0.834151
ieu-b-4980	genus.Collinsella.id.815	-0.0284112	0.0243857	0.288209
ieu-b-4980	genus.Coprobacter.id.949	0.0199267	0.0181463	0.300663
ieu-b-4980	genus.Coprococcus1.id.11301	0.0147264	0.0130826	0.286604
ieu-b-4980	genus.Coprococcus2.id.11302	0.0216916	0.044794	0.645375
ieu-b-4980	genus.Coprococcus3.id.11303	-0.00409805	0.0197427	0.841472
ieu-b-4980	genus.DefluviitaleaceaeUCG011.id.11287	0.0371121	0.0232276	0.161211
ieu-b-4980	genus.Desulfovibrio.id.3173	0.0119921	0.017997	0.523941
ieu-b-4980	genus.Dialister.id.2183	-0.00921351	0.020143	0.658221
ieu-b-4980	genus.Dorea.id.1997	-0.0171062	0.0178762	0.370477
ieu-b-4980	genus.Eggerthella.id.819	0.0185183	0.0337325	0.598007
ieu-b-4980	genus.Eisenbergiella.id.11304	-0.0551874	0.0387867	0.188505
ieu-b-4980	genus.Enterorhabdus.id.820	0.0489297	0.0204538	0.0622174
ieu-b-4980	genus.Erysipelatoclostridium.id.11381	-0.00952966	0.018177	0.608914
ieu-b-4980	genus.ErysipelotrichaceaeUCG003.id.11384	0.00497585	0.0137912	0.723635
ieu-b-4980	genus.Escherichia.Shigella.id.3504	-0.0413168	0.016404	0.0358816
ieu-b-4980	genus.Faecalibacterium.id.2057	0.00507877	0.0137622	0.721675
ieu-b-4980	genus.FamilyXIIIAD3011group.id.11293	-0.0181056	0.0260755	0.501863
ieu-b-4980	genus.FamilyXIIIUCG001.id.11294	-0.0139179	0.0190317	0.492158
ieu-b-4980	genus.Flavonifractor.id.2059	0.0551934	0.0306044	0.169096
ieu-b-4980	genus.Fusicatenibacter.id.11305	-0.019559	0.0218868	0.384758
ieu-b-4980	genus.Gordonibacter.id.821	0.0254973	0.024539	0.323252
ieu-b-4980	genus.Haemophilus.id.3698	0.00265808	0.0150481	0.864794
ieu-b-4980	genus.Holdemanella.id.11393	0.00171121	0.0156606	0.915387
ieu-b-4980	genus.Holdemania.id.2157	0.0121749	0.0136882	0.389928
ieu-b-4980	genus.Howardella.id.2000	-0.00406856	0.0274695	0.886431
ieu-b-4980	genus.Hungatella.id.11306	0.0241119	0.0503953	0.665032
ieu-b-4980	genus.Intestinibacter.id.11345	0.00759569	0.0182281	0.684911
ieu-b-4980	genus.Intestinimonas.id.2062	0.00242871	0.0136212	0.86087
ieu-b-4980	genus.Lachnoclostridium.id.11308	0.00291016	0.0202523	0.88834
ieu-b-4980	genus.Lachnospira.id.2004	0.0265043	0.0603646	0.683287
ieu-b-4980	genus.LachnospiraceaeFCS020group.id.11314	0.0112078	0.0127063	0.398447
ieu-b-4980	genus.LachnospiraceaeNC2004group.id.11316	-0.0446885	0.025491	0.123034
ieu-b-4980	genus.LachnospiraceaeND3007group.id.11317	0.0231461	0.149558	0.90225
ieu-b-4980	genus.LachnospiraceaeNK4A136group.id.11319	-0.0181285	0.00894016	0.0635926
ieu-b-4980	genus.LachnospiraceaeUCG001.id.11321	0.0117733	0.0312848	0.713831
ieu-b-4980	genus.LachnospiraceaeUCG004.id.11324	0.026692	0.0175738	0.159764
ieu-b-4980	genus.LachnospiraceaeUCG008.id.11328	-0.0246586	0.0353155	0.502668
ieu-b-4980	genus.LachnospiraceaeUCG010.id.11330	-0.00557337	0.0188119	0.775622
ieu-b-4980	genus.Lactobacillus.id.1837	0.022224	0.0160565	0.203709
ieu-b-4980	genus.Lactococcus.id.1851	0.0349238	0.0330137	0.330839
ieu-b-4980	genus.Marvinbryantia.id.2005	-0.00335331	0.0238158	0.891507
ieu-b-4980	genus.Methanobrevibacter.id.123	-0.00220687	0.0359493	0.953995
ieu-b-4980	genus.Odoribacter.id.952	0.019243	0.024374	0.4656
ieu-b-4980	genus.Olsenella.id.822	0.029509	0.0190094	0.159184
ieu-b-4980	genus.Oscillibacter.id.2063	-0.013787	0.0186085	0.474275
ieu-b-4980	genus.Oscillospira.id.2064	-0.0362767	0.0372315	0.36751
ieu-b-4980	genus.Oxalobacter.id.2978	0.0407815	0.0282827	0.183202
ieu-b-4980	genus.Parabacteroides.id.954	-0.00391234	0.0296113	0.901266
ieu-b-4980	genus.Paraprevotella.id.962	-0.0010499	0.020038	0.959153
ieu-b-4980	genus.Parasutterella.id.2892	-0.0134103	0.0128527	0.317337
ieu-b-4980	genus.Peptococcus.id.2037	0.0206394	0.0224115	0.37877
ieu-b-4980	genus.Phascolarctobacterium.id.2168	-0.0314218	0.0280177	0.299068
ieu-b-4980	genus.Prevotella7.id.11182	0.0231946	0.0317042	0.485291
ieu-b-4980	genus.Prevotella9.id.11183	0.000311375	0.0144345	0.983117
ieu-b-4980	genus.RikenellaceaeRC9gutgroup.id.11191	-0.0133582	0.0317324	0.684864
ieu-b-4980	genus.Romboutsia.id.11347	0.00155091	0.0135764	0.911109
ieu-b-4980	genus.Roseburia.id.2012	-0.0031855	0.0148182	0.833399
ieu-b-4980	genus.Ruminiclostridium5.id.11355	-0.0169338	0.0229086	0.480916
ieu-b-4980	genus.Ruminiclostridium6.id.11356	-0.0120389	0.0127428	0.363417
ieu-b-4980	genus.Ruminiclostridium9.id.11357	-0.0108279	0.0294875	0.724317
ieu-b-4980	genus.RuminococcaceaeNK4A214group.id.11358	-0.00706683	0.0201286	0.73281
ieu-b-4980	genus.RuminococcaceaeUCG002.id.11360	0.00718633	0.0106896	0.509102
ieu-b-4980	genus.RuminococcaceaeUCG003.id.11361	0.000817968	0.018339	0.965302
ieu-b-4980	genus.RuminococcaceaeUCG004.id.11362	0.0782231	0.0286055	0.0291467
ieu-b-4980	genus.RuminococcaceaeUCG005.id.11363	0.00984913	0.0148884	0.520773
ieu-b-4980	genus.RuminococcaceaeUCG009.id.11366	-0.0145112	0.0219356	0.523217
ieu-b-4980	genus.RuminococcaceaeUCG010.id.11367	0.00302331	0.0210425	0.894864
ieu-b-4980	genus.RuminococcaceaeUCG011.id.11368	-0.00358445	0.0300376	0.908907
ieu-b-4980	genus.RuminococcaceaeUCG013.id.11370	-0.00902073	0.0217903	0.687629
ieu-b-4980	genus.RuminococcaceaeUCG014.id.11371	-0.0166783	0.0167014	0.344071
ieu-b-4980	genus.Ruminococcus1.id.11373	0.0256618	0.0205027	0.246063
ieu-b-4980	genus.Ruminococcus2.id.11374	0.0141046	0.0140668	0.335804
ieu-b-4980	genus.Sellimonas.id.14369	0.0245003	0.031115	0.45687
ieu-b-4980	genus.Senegalimassilia.id.11160	-0.0314965	0.0248124	0.332027
ieu-b-4980	genus.Slackia.id.825	0.0203479	0.0404189	0.641125
ieu-b-4980	genus.Streptococcus.id.1853	-0.0123366	0.0187137	0.5222
ieu-b-4980	genus.Subdoligranulum.id.2070	-0.00599675	0.0143421	0.685658
ieu-b-4980	genus.Sutterella.id.2896	-0.00169383	0.0213077	0.938208
ieu-b-4980	genus.Terrisporobacter.id.11348	0.0087132	0.0295333	0.787211
ieu-b-4980	genus.Turicibacter.id.2162	-0.0366059	0.0337867	0.314514
ieu-b-4980	genus.Tyzzerella3.id.11335	0.00869545	0.0345635	0.806005
ieu-b-4980	genus.Veillonella.id.2198	-0.0135448	0.0270048	0.63727
ieu-b-4980	genus.Victivallis.id.2256	0.0283034	0.050527	0.590705
ieu-b-4980	order.Actinomycetales.id.420	0.0162503	0.0321873	0.648405
ieu-b-4980	order.Bacillales.id.1674	-0.0387405	0.0275178	0.202005
ieu-b-4980	order.Bacteroidales.id.913	-0.00554113	0.0122585	0.659315
ieu-b-4980	order.Bifidobacteriales.id.432	0.0158078	0.0164472	0.359152
ieu-b-4980	order.Burkholderiales.id.2874	-0.00883613	0.020488	0.676409
ieu-b-4980	order.Clostridiales.id.1863	-0.0247696	0.0249577	0.342302
ieu-b-4980	order.Coriobacteriales.id.810	-0.012084	0.0215507	0.586225
ieu-b-4980	order.Desulfovibrionales.id.3156	-0.000783425	0.0130887	0.95345
ieu-b-4980	order.Enterobacteriales.id.3468	0.0761485	0.0433365	0.153728
ieu-b-4980	order.Erysipelotrichales.id.2148	0.0269789	0.0201768	0.208175
ieu-b-4980	order.Gastranaerophilales.id.1591	-0.0257567	0.0217304	0.274577
ieu-b-4980	order.Lactobacillales.id.1800	-0.00920044	0.0124238	0.47213
ieu-b-4980	order.Methanobacteriales.id.120	-0.0163888	0.0314454	0.616355
ieu-b-4980	order.MollicutesRF9.id.11579	-0.00130136	0.0148296	0.931805
ieu-b-4980	order.NB1n.id.3953	0.0151642	0.0250942	0.557907
ieu-b-4980	order.Pasteurellales.id.3688	-0.00149736	0.012354	0.905535
ieu-b-4980	order.Rhodospirillales.id.2667	-0.021544	0.0277478	0.453872
ieu-b-4980	order.Selenomonadales.id.2165	-0.0108825	0.015569	0.500497
ieu-b-4980	order.Verrucomicrobiales.id.4030	0.0091041	0.0227331	0.698145
ieu-b-4980	order.Victivallales.id.2254	0.0124879	0.0244793	0.628169
ieu-b-4980	phylum.Actinobacteria.id.400	0.0416459	0.0176588	0.036159
ieu-b-4980	phylum.Bacteroidetes.id.905	0.00267168	0.0135378	0.847507
ieu-b-4980	phylum.Cyanobacteria.id.1500	0.0082763	0.0281053	0.778318
ieu-b-4980	phylum.Euryarchaeota.id.55	-0.0317989	0.0256017	0.242554
ieu-b-4980	phylum.Firmicutes.id.1672	-0.00484639	0.0121383	0.695721
ieu-b-4980	phylum.Lentisphaerae.id.2238	0.00912837	0.0315908	0.780985
ieu-b-4980	phylum.Proteobacteria.id.2375	-0.00482771	0.0201863	0.815813
ieu-b-4980	phylum.Tenericutes.id.3919	0.0299946	0.0176455	0.12
ieu-b-4980	phylum.Verrucomicrobia.id.3982	-0.0120893	0.0150285	0.43986
