# Supplementary material for: The causal relationship between gut microbiota and nine infectious diseases: a two-sample Mendelian randomization analysis
Source: Front Immunol. 2024 Jul 10;15:1304973. doi: 10.3389/fimmu.2024.1304973 (PMC11266007; doi:10.3389/fimmu.2024.1304973)
Supplement: Supplementary Table 5 — Testing for heterogeneity between 196 bacterial traits and risk of infectious diseases in MR analyses. [file Table_5.xlsx]

## Sheet: Pneumonia
outcome	exposure	Q_MR Egger	Q_Inverse variance weighted	Q_df_MR Egger	Q_df_Inverse variance weighted	Q_pval_MR Egger	Q_pval_Inverse variance weighted
ieu-b-4976	class.Actinobacteria.id.419	20.073	20.7638	13	14	0.0934049	0.107839
ieu-b-4976	class.Alphaproteobacteria.id.2379	4.25305	4.38939	5	6	0.513587	0.624136
ieu-b-4976	class.Bacilli.id.1673	12.8751	13.1929	16	17	0.681869	0.723183
ieu-b-4976	class.Bacteroidia.id.912	18.9074	19.0862	12	13	0.0907874	0.120455
ieu-b-4976	class.Betaproteobacteria.id.2867	9.41389	18.5711	10	11	0.493325	0.0692412
ieu-b-4976	class.Clostridia.id.1859	5.86395	6.04341	10	11	0.826561	0.870452
ieu-b-4976	class.Coriobacteriia.id.809	5.89914	5.89936	11	12	0.880008	0.92107
ieu-b-4976	class.Deltaproteobacteria.id.3087	12.6106	13.0731	11	12	0.319539	0.363751
ieu-b-4976	class.Erysipelotrichia.id.2147	14.9715	14.9747	11	12	0.183806	0.242821
ieu-b-4976	class.Gammaproteobacteria.id.3303	8.43046	8.47548	5	6	0.134054	0.205295
ieu-b-4976	class.Lentisphaeria.id.2250	3.07935	4.22589	6	7	0.798824	0.753422
ieu-b-4976	class.Melainabacteria.id.1589	3.08745	3.85299	8	9	0.92875	0.920819
ieu-b-4976	class.Methanobacteria.id.119	17.6597	17.8575	8	9	0.0239277	0.036863
ieu-b-4976	class.Mollicutes.id.3920	8.23336	8.24101	10	11	0.606054	0.691566
ieu-b-4976	class.Negativicutes.id.2164	6.03658	9.10653	10	11	0.812181	0.612059
ieu-b-4976	class.Verrucomicrobiae.id.4029	10.9794	10.9809	9	10	0.277125	0.359012
ieu-b-4976	family.Acidaminococcaceae.id.2166	9.21693	9.78807	5	6	0.100718	0.133865
ieu-b-4976	family.Actinomycetaceae.id.421	0.744467	0.744492	3	4	0.862698	0.945731
ieu-b-4976	family.Alcaligenaceae.id.2875	15.0225	15.12	10	11	0.131244	0.17707
ieu-b-4976	family.Bacteroidaceae.id.917	6.57476	6.58362	7	8	0.474455	0.582148
ieu-b-4976	family.BacteroidalesS24.7group.id.11173	7.07404	7.17488	6	7	0.314054	0.410901
ieu-b-4976	family.Bifidobacteriaceae.id.433	18.9944	19.6793	10	11	0.0403333	0.0499371
ieu-b-4976	family.Christensenellaceae.id.1866	13.3135	13.7203	9	10	0.148926	0.186136
ieu-b-4976	family.Clostridiaceae1.id.1869	8.40726	8.70162	8	9	0.394732	0.465261
ieu-b-4976	family.ClostridialesvadinBB60group.id.11286	12.1723	14.1954	13	14	0.513571	0.435259
ieu-b-4976	family.Coriobacteriaceae.id.811	5.89914	5.89936	11	12	0.880008	0.92107
ieu-b-4976	family.Defluviitaleaceae.id.1924	11.1639	11.2238	8	9	0.192584	0.260683
ieu-b-4976	family.Desulfovibrionaceae.id.3169	6.86729	8.7268	8	9	0.551017	0.462865
ieu-b-4976	family.Enterobacteriaceae.id.3469	3.12032	3.34377	4	5	0.537896	0.647147
ieu-b-4976	family.Erysipelotrichaceae.id.2149	14.9715	14.9747	11	12	0.183806	0.242821
ieu-b-4976	family.FamilyXI.id.1936	5.01599	5.07764	6	7	0.541764	0.650489
ieu-b-4976	family.FamilyXIII.id.1957	15.2949	15.3312	8	9	0.0536585	0.0822321
ieu-b-4976	family.Lachnospiraceae.id.1987	17.1301	18.7557	15	16	0.311146	0.281535
ieu-b-4976	family.Lactobacillaceae.id.1836	14.6045	14.6359	7	8	0.0414168	0.0666248
ieu-b-4976	family.Methanobacteriaceae.id.121	17.6597	17.8575	8	9	0.0239277	0.036863
ieu-b-4976	family.Oxalobacteraceae.id.2966	11.8502	12.1941	12	13	0.457787	0.511796
ieu-b-4976	family.Pasteurellaceae.id.3689	14.5788	15.7886	12	13	0.265283	0.260736
ieu-b-4976	family.Peptococcaceae.id.2024	9.59694	9.76834	7	8	0.212588	0.281663
ieu-b-4976	family.Peptostreptococcaceae.id.2042	13.7678	17.0205	11	12	0.246107	0.148826
ieu-b-4976	family.Porphyromonadaceae.id.943	6.53796	7.28716	7	8	0.478516	0.505991
ieu-b-4976	family.Prevotellaceae.id.960	16.8808	16.8831	14	15	0.262584	0.325898
ieu-b-4976	family.Rhodospirillaceae.id.2717	10.7097	11.7112	12	13	0.553946	0.551457
ieu-b-4976	family.Rikenellaceae.id.967	19.5179	19.7021	17	18	0.299626	0.349836
ieu-b-4976	family.Ruminococcaceae.id.2050	2.56085	4.92317	8	9	0.958833	0.840953
ieu-b-4976	family.Streptococcaceae.id.1850	6.36265	8.40285	11	12	0.848105	0.75291
ieu-b-4976	family.Veillonellaceae.id.2172	18.4978	19.0788	17	18	0.358107	0.386988
ieu-b-4976	family.Verrucomicrobiaceae.id.4036	10.9812	10.9828	9	10	0.277001	0.358862
ieu-b-4976	family.Victivallaceae.id.2255	14.7048	14.751	10	11	0.1432	0.194181
ieu-b-4976	genus..Clostridiuminnocuumgroup.id.14397	3.77302	4.22153	7	8	0.805518	0.836604
ieu-b-4976	genus..Eubacteriumbrachygroup.id.11296	10.6587	10.7526	7	8	0.154213	0.216118
ieu-b-4976	genus..Eubacteriumcoprostanoligenesgroup.id.11375	14.3259	14.9233	11	12	0.215483	0.245655
ieu-b-4976	genus..Eubacteriumeligensgroup.id.14372	6.20051	6.24746	5	6	0.287195	0.396048
ieu-b-4976	genus..Eubacteriumfissicatenagroup.id.14373	11.7082	12.5476	7	8	0.110572	0.128393
ieu-b-4976	genus..Eubacteriumhalliigroup.id.11338	16.2562	16.3574	14	15	0.297979	0.358702
ieu-b-4976	genus..Eubacteriumnodatumgroup.id.11297	5.42734	7.30438	9	10	0.795579	0.696431
ieu-b-4976	genus..Eubacteriumoxidoreducensgroup.id.11339	4.51789	5.07674	2	3	0.104461	0.166263
ieu-b-4976	genus..Eubacteriumrectalegroup.id.14374	5.01029	7.91692	6	7	0.542494	0.339977
ieu-b-4976	genus..Eubacteriumruminantiumgroup.id.11340	10.8052	10.8564	15	16	0.766276	0.818262
ieu-b-4976	genus..Eubacteriumventriosumgroup.id.11341	9.97337	10.9741	10	11	0.442833	0.445435
ieu-b-4976	genus..Eubacteriumxylanophilumgroup.id.14375	6.78678	7.11329	7	8	0.451413	0.52446
ieu-b-4976	genus..Ruminococcusgauvreauiigroup.id.11342	9.06114	9.74217	10	11	0.526311	0.553718
ieu-b-4976	genus..Ruminococcusgnavusgroup.id.14376	11.401	11.4639	10	11	0.32714	0.405254
ieu-b-4976	genus..Ruminococcustorquesgroup.id.14377	14.4802	24.0366	7	8	0.0432702	0.00225959
ieu-b-4976	genus.Actinomyces.id.423	3.03912	3.19262	4	5	0.5513	0.670318
ieu-b-4976	genus.Adlercreutzia.id.812	4.67242	6.53182	6	7	0.586459	0.479195
ieu-b-4976	genus.Akkermansia.id.4037	10.9869	10.9889	9	10	0.276605	0.358383
ieu-b-4976	genus.Alistipes.id.968	15.2991	15.34	12	13	0.225487	0.286612
ieu-b-4976	genus.Allisonella.id.2174	2.75383	2.77289	4	5	0.599829	0.73495
ieu-b-4976	genus.Alloprevotella.id.961	12.0238	15.0302	4	5	0.0171752	0.0102342
ieu-b-4976	genus.Anaerofilum.id.2053	6.99584	7.3386	8	9	0.537081	0.601912
ieu-b-4976	genus.Anaerostipes.id.1991	7.75258	7.90653	9	10	0.55926	0.637967
ieu-b-4976	genus.Anaerotruncus.id.2054	12.9481	13.0609	11	12	0.296733	0.364633
ieu-b-4976	genus.Bacteroides.id.918	6.57476	6.58362	7	8	0.474455	0.582148
ieu-b-4976	genus.Barnesiella.id.944	16.4144	18.5066	12	13	0.172982	0.139214
ieu-b-4976	genus.Bifidobacterium.id.436	18.6076	18.6219	10	11	0.045539	0.0682274
ieu-b-4976	genus.Bilophila.id.3170	11.1212	13.7854	10	11	0.348153	0.245098
ieu-b-4976	genus.Blautia.id.1992	12.5573	13.0881	11	12	0.323243	0.362671
ieu-b-4976	genus.Butyricicoccus.id.2055	4.09641	4.41382	5	6	0.53562	0.620861
ieu-b-4976	genus.Butyricimonas.id.945	20.6498	23.5422	11	12	0.0371866	0.0234603
ieu-b-4976	genus.Butyrivibrio.id.1993	22.5933	23.0469	13	14	0.0468238	0.0595111
ieu-b-4976	genus.CandidatusSoleaferrea.id.11350	7.51	7.53203	8	9	0.482734	0.581904
ieu-b-4976	genus.Catenibacterium.id.2153	3.44423	3.48518	3	4	0.328068	0.480135
ieu-b-4976	genus.ChristensenellaceaeR.7group.id.11283	2.23149	2.43986	7	8	0.945925	0.964476
ieu-b-4976	genus.Clostridiumsensustricto1.id.1873	2.87804	3.1089	5	6	0.718782	0.79506
ieu-b-4976	genus.Collinsella.id.815	3.02537	9.23309	6	7	0.805656	0.236351
ieu-b-4976	genus.Coprobacter.id.949	9.40863	9.41618	9	10	0.40044	0.493113
ieu-b-4976	genus.Coprococcus1.id.11301	8.27806	9.30125	10	11	0.601696	0.594107
ieu-b-4976	genus.Coprococcus2.id.11302	4.5438	4.86674	6	7	0.603503	0.676222
ieu-b-4976	genus.Coprococcus3.id.11303	7.10079	7.7736	7	8	0.418461	0.455892
ieu-b-4976	genus.DefluviitaleaceaeUCG011.id.11287	3.01501	3.04908	6	7	0.806961	0.880425
ieu-b-4976	genus.Desulfovibrio.id.3173	5.38596	5.56911	8	9	0.715639	0.782148
ieu-b-4976	genus.Dialister.id.2183	9.2725	9.30524	9	10	0.41251	0.503401
ieu-b-4976	genus.Dorea.id.1997	4.07182	7.88994	7	8	0.771468	0.444295
ieu-b-4976	genus.Eggerthella.id.819	5.37651	5.50941	8	9	0.71668	0.787836
ieu-b-4976	genus.Eisenbergiella.id.11304	8.62738	8.66291	9	10	0.472356	0.564365
ieu-b-4976	genus.Enterorhabdus.id.820	5.02014	5.59841	5	6	0.413427	0.469643
ieu-b-4976	genus.Erysipelatoclostridium.id.11381	9.54782	13.1546	13	14	0.730427	0.514385
ieu-b-4976	genus.ErysipelotrichaceaeUCG003.id.11384	11.1974	11.2095	14	15	0.670466	0.737604
ieu-b-4976	genus.Escherichia.Shigella.id.3504	7.65323	7.81417	8	9	0.468055	0.552976
ieu-b-4976	genus.Faecalibacterium.id.2057	9.13182	9.14773	8	9	0.331298	0.423751
ieu-b-4976	genus.FamilyXIIIAD3011group.id.11293	12.6749	13.7134	11	12	0.315104	0.319386
ieu-b-4976	genus.FamilyXIIIUCG001.id.11294	4.47688	4.48226	6	7	0.612426	0.722852
ieu-b-4976	genus.Flavonifractor.id.2059	2.37357	2.71909	3	4	0.498573	0.605879
ieu-b-4976	genus.Fusicatenibacter.id.11305	20.794	21.5206	16	17	0.186566	0.203865
ieu-b-4976	genus.Gordonibacter.id.821	13.8128	13.8799	10	11	0.181703	0.239713
ieu-b-4976	genus.Haemophilus.id.3698	4.65118	5.25114	7	8	0.702445	0.730428
ieu-b-4976	genus.Holdemanella.id.11393	6.1688	6.84793	9	10	0.722912	0.739719
ieu-b-4976	genus.Holdemania.id.2157	9.99486	12.7097	13	14	0.694355	0.549502
ieu-b-4976	genus.Howardella.id.2000	2.06585	3.06039	7	8	0.956106	0.930511
ieu-b-4976	genus.Hungatella.id.11306	5.60847	6.78171	3	4	0.132293	0.147884
ieu-b-4976	genus.Intestinibacter.id.11345	6.84127	7.59556	12	13	0.867923	0.868915
ieu-b-4976	genus.Intestinimonas.id.2062	38.5361	40.0939	15	16	0.000751441	0.000754387
ieu-b-4976	genus.Lachnoclostridium.id.11308	16.2775	16.3788	11	12	0.131139	0.174495
ieu-b-4976	genus.Lachnospira.id.2004	5.1152	5.15076	4	5	0.27568	0.39776
ieu-b-4976	genus.LachnospiraceaeFCS020group.id.11314	5.74779	5.81622	10	11	0.835989	0.885341
ieu-b-4976	genus.LachnospiraceaeNC2004group.id.11316	8.7302	13.0963	7	8	0.272611	0.108579
ieu-b-4976	genus.LachnospiraceaeND3007group.id.11317	0.392314	0.52584	1	2	0.531085	0.768803
ieu-b-4976	genus.LachnospiraceaeNK4A136group.id.11319	12.8866	14.1136	13	14	0.456607	0.441285
ieu-b-4976	genus.LachnospiraceaeUCG001.id.11321	14.3873	18.7842	11	12	0.212298	0.0938719
ieu-b-4976	genus.LachnospiraceaeUCG004.id.11324	2.96423	3.27863	10	11	0.982253	0.986507
ieu-b-4976	genus.LachnospiraceaeUCG008.id.11328	9.35625	10.048	9	10	0.40506	0.436293
ieu-b-4976	genus.LachnospiraceaeUCG010.id.11330	8.92208	10.3954	7	8	0.258299	0.238361
ieu-b-4976	genus.Lactobacillus.id.1837	15.856	16.5934	8	9	0.0444889	0.0554766
ieu-b-4976	genus.Lactococcus.id.1851	8.80625	8.81881	6	7	0.184771	0.265928
ieu-b-4976	genus.Marvinbryantia.id.2005	8.61762	8.73557	8	9	0.375572	0.462033
ieu-b-4976	genus.Methanobrevibacter.id.123	11.3432	13.5596	4	5	0.0229658	0.0186626
ieu-b-4976	genus.Odoribacter.id.952	5.49944	7.38649	5	6	0.358007	0.286578
ieu-b-4976	genus.Olsenella.id.822	9.30469	9.32957	8	9	0.317249	0.407425
ieu-b-4976	genus.Oscillibacter.id.2063	11.5659	22.1706	11	12	0.397141	0.0356513
ieu-b-4976	genus.Oscillospira.id.2064	11.1511	11.3436	6	7	0.0838173	0.124318
ieu-b-4976	genus.Oxalobacter.id.2978	4.67578	6.45903	9	10	0.861606	0.775337
ieu-b-4976	genus.Parabacteroides.id.954	3.01432	3.34398	4	5	0.555431	0.647116
ieu-b-4976	genus.Paraprevotella.id.962	5.9414	6.03241	11	12	0.877246	0.91444
ieu-b-4976	genus.Parasutterella.id.2892	20.8192	21.7821	12	13	0.0530918	0.0588309
ieu-b-4976	genus.Peptococcus.id.2037	14.8504	15.8191	10	11	0.137611	0.147981
ieu-b-4976	genus.Phascolarctobacterium.id.2168	2.24522	5.59965	7	8	0.945031	0.691977
ieu-b-4976	genus.Prevotella7.id.11182	7.36208	7.66913	8	9	0.498117	0.567802
ieu-b-4976	genus.Prevotella9.id.11183	10.7276	13.0899	12	13	0.552396	0.440893
ieu-b-4976	genus.RikenellaceaeRC9gutgroup.id.11191	17.8112	18.1397	8	9	0.0226872	0.0335872
ieu-b-4976	genus.Romboutsia.id.11347	18.4405	19.8338	11	12	0.0719058	0.0702964
ieu-b-4976	genus.Roseburia.id.2012	6.72513	6.78197	12	13	0.875231	0.913035
ieu-b-4976	genus.Ruminiclostridium5.id.11355	2.57672	3.04066	8	9	0.958057	0.962661
ieu-b-4976	genus.Ruminiclostridium6.id.11356	8.6778	11.1718	12	13	0.730176	0.59643
ieu-b-4976	genus.Ruminiclostridium9.id.11357	11.2365	12.4915	7	8	0.128629	0.130583
ieu-b-4976	genus.RuminococcaceaeNK4A214group.id.11358	6.36254	7.61927	10	11	0.783941	0.746948
ieu-b-4976	genus.RuminococcaceaeUCG002.id.11360	26.7633	26.9266	20	21	0.142055	0.173297
ieu-b-4976	genus.RuminococcaceaeUCG003.id.11361	18.3384	18.9353	10	11	0.0495163	0.0622652
ieu-b-4976	genus.RuminococcaceaeUCG004.id.11362	3.12789	3.22543	7	8	0.872924	0.919424
ieu-b-4976	genus.RuminococcaceaeUCG005.id.11363	12.8583	15.5914	12	13	0.379426	0.271898
ieu-b-4976	genus.RuminococcaceaeUCG009.id.11366	11.4403	11.6218	10	11	0.324259	0.39273
ieu-b-4976	genus.RuminococcaceaeUCG010.id.11367	8.76512	9.32249	3	4	0.0325823	0.0535253
ieu-b-4976	genus.RuminococcaceaeUCG011.id.11368	7.68122	8.5024	6	7	0.262401	0.290381
ieu-b-4976	genus.RuminococcaceaeUCG013.id.11370	14.9206	14.9719	10	11	0.134985	0.183785
ieu-b-4976	genus.RuminococcaceaeUCG014.id.11371	18.921	18.9359	9	10	0.0258733	0.0410839
ieu-b-4976	genus.Ruminococcus1.id.11373	8.68681	10.233	8	9	0.369401	0.331953
ieu-b-4976	genus.Ruminococcus2.id.11374	12.3281	13.8107	12	13	0.419702	0.387309
ieu-b-4976	genus.Sellimonas.id.14369	16.6968	18.455	7	8	0.0194597	0.0180623
ieu-b-4976	genus.Senegalimassilia.id.11160	0.296296	0.624797	2	3	0.862304	0.890733
ieu-b-4976	genus.Slackia.id.825	5.80055	6.22048	4	5	0.214547	0.285353
ieu-b-4976	genus.Streptococcus.id.1853	12.7222	15.2826	12	13	0.38955	0.290043
ieu-b-4976	genus.Subdoligranulum.id.2070	2.99359	5.65235	9	10	0.964549	0.843577
ieu-b-4976	genus.Sutterella.id.2896	16.5275	19.128	10	11	0.0854947	0.0588339
ieu-b-4976	genus.Terrisporobacter.id.11348	2.59203	2.65356	3	4	0.458888	0.617364
ieu-b-4976	genus.Turicibacter.id.2162	9.41432	9.7862	7	8	0.224262	0.280354
ieu-b-4976	genus.Tyzzerella3.id.11335	14.3092	15.0785	11	12	0.216355	0.237174
ieu-b-4976	genus.Veillonella.id.2198	7.16226	8.00084	5	6	0.20885	0.238042
ieu-b-4976	genus.Victivallis.id.2256	8.41438	9.34544	8	9	0.394074	0.406018
ieu-b-4976	order.Actinomycetales.id.420	0.745256	0.745275	3	4	0.862511	0.94563
ieu-b-4976	order.Bacillales.id.1674	6.71119	6.71318	7	8	0.459557	0.56787
ieu-b-4976	order.Bacteroidales.id.913	18.9074	19.0862	12	13	0.0907874	0.120455
ieu-b-4976	order.Bifidobacteriales.id.432	18.9944	19.6793	10	11	0.0403333	0.0499371
ieu-b-4976	order.Burkholderiales.id.2874	6.58074	13.1767	9	10	0.680679	0.21396
ieu-b-4976	order.Clostridiales.id.1863	8.66038	8.66046	11	12	0.653208	0.731625
ieu-b-4976	order.Coriobacteriales.id.810	5.89914	5.89936	11	12	0.880008	0.92107
ieu-b-4976	order.Desulfovibrionales.id.3156	10.3871	10.8482	10	11	0.407217	0.456068
ieu-b-4976	order.Enterobacteriales.id.3468	3.12032	3.34377	4	5	0.537896	0.647147
ieu-b-4976	order.Erysipelotrichales.id.2148	14.9715	14.9747	11	12	0.183806	0.242821
ieu-b-4976	order.Gastranaerophilales.id.1591	3.46538	3.92041	7	8	0.838878	0.864232
ieu-b-4976	order.Lactobacillales.id.1800	11.4495	11.4947	13	14	0.573216	0.646811
ieu-b-4976	order.Methanobacteriales.id.120	17.6597	17.8575	8	9	0.0239277	0.036863
ieu-b-4976	order.MollicutesRF9.id.11579	9.72106	11.5529	10	11	0.465297	0.39817
ieu-b-4976	order.NB1n.id.3953	12.0638	12.0917	11	12	0.358865	0.438343
ieu-b-4976	order.Pasteurellales.id.3688	14.5788	15.7886	12	13	0.265283	0.260736
ieu-b-4976	order.Rhodospirillales.id.2667	8.12147	8.12269	11	12	0.702383	0.775471
ieu-b-4976	order.Selenomonadales.id.2165	6.03658	9.10653	10	11	0.812181	0.612059
ieu-b-4976	order.Verrucomicrobiales.id.4030	10.9794	10.9809	9	10	0.277125	0.359012
ieu-b-4976	order.Victivallales.id.2254	3.07935	4.22589	6	7	0.798824	0.753422
ieu-b-4976	phylum.Actinobacteria.id.400	11.9383	17.285	12	13	0.450645	0.186602
ieu-b-4976	phylum.Bacteroidetes.id.905	9.57115	9.61383	10	11	0.478888	0.565421
ieu-b-4976	phylum.Cyanobacteria.id.1500	8.3103	9.82872	6	7	0.21624	0.198489
ieu-b-4976	phylum.Euryarchaeota.id.55	18.1766	23.1329	10	11	0.0520566	0.0169274
ieu-b-4976	phylum.Firmicutes.id.1672	11.6003	13.5617	14	15	0.638368	0.558997
ieu-b-4976	phylum.Lentisphaerae.id.2238	3.5239	4.65794	7	8	0.832687	0.793432
ieu-b-4976	phylum.Proteobacteria.id.2375	9.777	14.6368	10	11	0.460271	0.199733
ieu-b-4976	phylum.Tenericutes.id.3919	8.23336	8.24101	10	11	0.606054	0.691566
ieu-b-4976	phylum.Verrucomicrobia.id.3982	10.1456	10.8422	10	11	0.42781	0.456573

## Sheet: URTI
outcome	exposure	Q_MR Egger	Q_Inverse variance weighted	Q_df_MR Egger	Q_df_Inverse variance weighted	Q_pval_MR Egger	Q_pval_Inverse variance weighted
ieu-b-5063	class.Actinobacteria.id.419	17.1034	19.0044	13	14	0.194619	0.164781
ieu-b-5063	class.Alphaproteobacteria.id.2379	2.54587	2.92228	5	6	0.769571	0.818536
ieu-b-5063	class.Bacilli.id.1673	7.69638	11.6815	16	17	0.957395	0.81903
ieu-b-5063	class.Bacteroidia.id.912	14.559	14.5645	12	13	0.266443	0.33532
ieu-b-5063	class.Betaproteobacteria.id.2867	7.2561	7.31015	10	11	0.701067	0.77344
ieu-b-5063	class.Clostridia.id.1859	6.72784	6.89414	10	11	0.750865	0.807591
ieu-b-5063	class.Coriobacteriia.id.809	6.83763	7.20499	11	12	0.812076	0.843775
ieu-b-5063	class.Deltaproteobacteria.id.3087	9.24044	11.9587	11	12	0.59971	0.449006
ieu-b-5063	class.Erysipelotrichia.id.2147	11.455	11.4951	11	12	0.405966	0.487028
ieu-b-5063	class.Gammaproteobacteria.id.3303	6.02821	6.74764	5	6	0.303484	0.344817
ieu-b-5063	class.Lentisphaeria.id.2250	2.60789	3.81202	6	7	0.856204	0.801157
ieu-b-5063	class.Melainabacteria.id.1589	5.30575	10.1858	8	9	0.724452	0.335656
ieu-b-5063	class.Methanobacteria.id.119	3.81011	7.67485	8	9	0.873836	0.567216
ieu-b-5063	class.Mollicutes.id.3920	12.4405	12.7704	10	11	0.256653	0.308596
ieu-b-5063	class.Negativicutes.id.2164	13.8012	13.9934	10	11	0.182252	0.233357
ieu-b-5063	class.Verrucomicrobiae.id.4029	15.3204	15.486	9	10	0.0825037	0.115322
ieu-b-5063	family.Acidaminococcaceae.id.2166	16.7536	16.9871	5	6	0.00499158	0.0093309
ieu-b-5063	family.Actinomycetaceae.id.421	3.72744	4.73083	3	4	0.29244	0.316047
ieu-b-5063	family.Alcaligenaceae.id.2875	11.5234	13.0873	10	11	0.318216	0.287656
ieu-b-5063	family.Bacteroidaceae.id.917	6.52077	6.56553	7	8	0.480418	0.584148
ieu-b-5063	family.BacteroidalesS24.7group.id.11173	6.81555	8.68654	6	7	0.338242	0.275951
ieu-b-5063	family.Bifidobacteriaceae.id.433	18.419	18.6662	10	11	0.0482945	0.0673542
ieu-b-5063	family.Christensenellaceae.id.1866	6.59748	8.37689	9	10	0.678947	0.592074
ieu-b-5063	family.Clostridiaceae1.id.1869	8.81603	12.061	8	9	0.358052	0.209894
ieu-b-5063	family.ClostridialesvadinBB60group.id.11286	5.54806	5.58466	13	14	0.961068	0.9759
ieu-b-5063	family.Coriobacteriaceae.id.811	6.83763	7.20499	11	12	0.812076	0.843775
ieu-b-5063	family.Defluviitaleaceae.id.1924	8.79265	12.5232	8	9	0.360089	0.185393
ieu-b-5063	family.Desulfovibrionaceae.id.3169	5.9028	8.18579	8	9	0.658119	0.515537
ieu-b-5063	family.Enterobacteriaceae.id.3469	2.66293	4.3844	4	5	0.615716	0.495498
ieu-b-5063	family.Erysipelotrichaceae.id.2149	11.455	11.4951	11	12	0.405966	0.487028
ieu-b-5063	family.FamilyXI.id.1936	9.57872	9.89603	6	7	0.143551	0.194542
ieu-b-5063	family.FamilyXIII.id.1957	6.60301	8.69549	8	9	0.580005	0.465845
ieu-b-5063	family.Lachnospiraceae.id.1987	13.7169	14.5343	15	16	0.547101	0.558971
ieu-b-5063	family.Lactobacillaceae.id.1836	11.8353	14.4594	7	8	0.106107	0.0705488
ieu-b-5063	family.Methanobacteriaceae.id.121	3.81011	7.67485	8	9	0.873836	0.567216
ieu-b-5063	family.Oxalobacteraceae.id.2966	7.57038	9.07651	12	13	0.817739	0.76714
ieu-b-5063	family.Pasteurellaceae.id.3689	11.1774	14.8795	12	13	0.513781	0.314936
ieu-b-5063	family.Peptococcaceae.id.2024	3.69676	3.83581	7	8	0.813967	0.871625
ieu-b-5063	family.Peptostreptococcaceae.id.2042	10.2053	11.3103	11	12	0.512022	0.502528
ieu-b-5063	family.Porphyromonadaceae.id.943	4.74764	4.74828	7	8	0.690728	0.78411
ieu-b-5063	family.Prevotellaceae.id.960	17.8745	17.8749	14	15	0.212555	0.2693
ieu-b-5063	family.Rhodospirillaceae.id.2717	16.1839	23.4228	13	14	0.239343	0.0537285
ieu-b-5063	family.Rikenellaceae.id.967	33.4585	34.2956	17	18	0.00985441	0.0115775
ieu-b-5063	family.Ruminococcaceae.id.2050	5.65377	6.53028	8	9	0.685951	0.685894
ieu-b-5063	family.Streptococcaceae.id.1850	9.76958	9.85747	11	12	0.551225	0.628463
ieu-b-5063	family.Veillonellaceae.id.2172	27.9565	29.0349	17	18	0.0454487	0.0479538
ieu-b-5063	family.Verrucomicrobiaceae.id.4036	15.3121	15.4838	9	10	0.0827122	0.115393
ieu-b-5063	family.Victivallaceae.id.2255	4.78114	4.89793	10	11	0.90531	0.936009
ieu-b-5063	genus..Clostridiuminnocuumgroup.id.14397	3.33176	4.60276	7	8	0.85271	0.799066
ieu-b-5063	genus..Eubacteriumbrachygroup.id.11296	5.2562	10.1345	7	8	0.62873	0.255715
ieu-b-5063	genus..Eubacteriumcoprostanoligenesgroup.id.11375	6.73587	7.1724	11	12	0.820052	0.846014
ieu-b-5063	genus..Eubacteriumeligensgroup.id.14372	5.99957	6.12383	5	6	0.306261	0.409462
ieu-b-5063	genus..Eubacteriumfissicatenagroup.id.14373	10.4563	11.3535	7	8	0.164156	0.182462
ieu-b-5063	genus..Eubacteriumhalliigroup.id.11338	19.1832	19.6576	14	15	0.158068	0.185466
ieu-b-5063	genus..Eubacteriumnodatumgroup.id.11297	2.83221	3.02823	9	10	0.970577	0.980752
ieu-b-5063	genus..Eubacteriumoxidoreducensgroup.id.11339	2.52965	3.16735	2	3	0.282289	0.366536
ieu-b-5063	genus..Eubacteriumrectalegroup.id.14374	0.844409	1.1844	6	7	0.99083	0.991282
ieu-b-5063	genus..Eubacteriumruminantiumgroup.id.11340	15.8029	17.5144	15	16	0.395271	0.353087
ieu-b-5063	genus..Eubacteriumventriosumgroup.id.11341	11.1478	11.1482	10	11	0.34612	0.430934
ieu-b-5063	genus..Eubacteriumxylanophilumgroup.id.14375	9.52554	9.61275	7	8	0.217092	0.293264
ieu-b-5063	genus..Ruminococcusgauvreauiigroup.id.11342	4.88705	6.24033	10	11	0.898594	0.856857
ieu-b-5063	genus..Ruminococcusgnavusgroup.id.14376	10.1417	10.1678	10	11	0.428151	0.515356
ieu-b-5063	genus..Ruminococcustorquesgroup.id.14377	16.2994	16.319	7	8	0.0225172	0.0380359
ieu-b-5063	genus.Actinomyces.id.423	3.13899	3.6063	4	5	0.534842	0.607367
ieu-b-5063	genus.Adlercreutzia.id.812	7.27131	8.21395	6	7	0.296484	0.314106
ieu-b-5063	genus.Akkermansia.id.4037	15.3103	15.4832	9	10	0.0827564	0.115412
ieu-b-5063	genus.Alistipes.id.968	10.8123	10.8539	12	13	0.545066	0.623055
ieu-b-5063	genus.Allisonella.id.2174	3.52783	4.25479	4	5	0.47366	0.513346
ieu-b-5063	genus.Alloprevotella.id.961	5.66137	9.33259	4	5	0.225905	0.0965112
ieu-b-5063	genus.Anaerofilum.id.2053	7.75442	8.90277	8	9	0.45782	0.446298
ieu-b-5063	genus.Anaerostipes.id.1991	4.9373	5.55788	9	10	0.839739	0.850941
ieu-b-5063	genus.Anaerotruncus.id.2054	14.1419	14.1497	11	12	0.225242	0.291254
ieu-b-5063	genus.Bacteroides.id.918	6.52077	6.56553	7	8	0.480418	0.584148
ieu-b-5063	genus.Barnesiella.id.944	13.8582	16.4606	12	13	0.309855	0.225149
ieu-b-5063	genus.Bifidobacterium.id.436	10.75	12.8325	10	11	0.377325	0.304416
ieu-b-5063	genus.Bilophila.id.3170	3.81638	5.55621	10	11	0.95525	0.901276
ieu-b-5063	genus.Blautia.id.1992	12.2029	14.311	11	12	0.348589	0.281289
ieu-b-5063	genus.Butyricicoccus.id.2055	2.21957	5.98604	5	6	0.818004	0.424756
ieu-b-5063	genus.Butyricimonas.id.945	17.5629	17.6318	11	12	0.092293	0.127336
ieu-b-5063	genus.Butyrivibrio.id.1993	18.8124	18.9007	13	14	0.129037	0.168778
ieu-b-5063	genus.CandidatusSoleaferrea.id.11350	6.41221	7.0945	8	9	0.601161	0.627282
ieu-b-5063	genus.Catenibacterium.id.2153	1.44199	1.9094	3	4	0.695722	0.752417
ieu-b-5063	genus.ChristensenellaceaeR.7group.id.11283	5.04821	5.2044	7	8	0.65408	0.735523
ieu-b-5063	genus.Clostridiumsensustricto1.id.1873	9.37386	13.918	5	6	0.0950497	0.0305659
ieu-b-5063	genus.Collinsella.id.815	8.65499	9.21441	6	7	0.193931	0.237627
ieu-b-5063	genus.Coprobacter.id.949	4.53142	4.86892	9	10	0.873096	0.89976
ieu-b-5063	genus.Coprococcus1.id.11301	16.6419	21.341	10	11	0.0826735	0.0300051
ieu-b-5063	genus.Coprococcus2.id.11302	10.3328	11.3402	6	7	0.111317	0.124453
ieu-b-5063	genus.Coprococcus3.id.11303	7.58906	10.2436	7	8	0.370219	0.248342
ieu-b-5063	genus.DefluviitaleaceaeUCG011.id.11287	8.44134	11.9026	6	7	0.207519	0.103807
ieu-b-5063	genus.Desulfovibrio.id.3173	4.97706	7.58365	8	9	0.760025	0.576586
ieu-b-5063	genus.Dialister.id.2183	8.98636	9.01918	9	10	0.438534	0.530285
ieu-b-5063	genus.Dorea.id.1997	11.0541	13.1149	7	8	0.136278	0.107958
ieu-b-5063	genus.Eggerthella.id.819	9.2073	9.3134	8	9	0.325112	0.408862
ieu-b-5063	genus.Eisenbergiella.id.11304	8.90016	9.62541	9	10	0.446541	0.473949
ieu-b-5063	genus.Enterorhabdus.id.820	6.61397	7.14393	5	6	0.250969	0.307742
ieu-b-5063	genus.Erysipelatoclostridium.id.11381	16.0398	16.0432	13	14	0.246987	0.310743
ieu-b-5063	genus.ErysipelotrichaceaeUCG003.id.11384	17.8533	18.6783	14	15	0.213543	0.228682
ieu-b-5063	genus.Escherichia.Shigella.id.3504	14.149	14.5575	8	9	0.0779633	0.103831
ieu-b-5063	genus.Faecalibacterium.id.2057	10.7822	10.7839	8	9	0.214346	0.290815
ieu-b-5063	genus.FamilyXIIIAD3011group.id.11293	12.39	12.5027	11	12	0.335052	0.406195
ieu-b-5063	genus.FamilyXIIIUCG001.id.11294	14.2127	14.2707	6	7	0.0273489	0.0465708
ieu-b-5063	genus.Flavonifractor.id.2059	1.07603	1.10319	3	4	0.782863	0.893766
ieu-b-5063	genus.Fusicatenibacter.id.11305	18.5741	19.6912	16	17	0.291368	0.290326
ieu-b-5063	genus.Gordonibacter.id.821	11.652	11.7798	10	11	0.309019	0.380418
ieu-b-5063	genus.Haemophilus.id.3698	6.52684	7.60612	7	8	0.479746	0.472859
ieu-b-5063	genus.Holdemanella.id.11393	10.7644	11.7103	9	10	0.292204	0.304916
ieu-b-5063	genus.Holdemania.id.2157	19.1425	20.8606	13	14	0.118751	0.105258
ieu-b-5063	genus.Howardella.id.2000	7.83061	7.98546	7	8	0.347768	0.434892
ieu-b-5063	genus.Hungatella.id.11306	0.892717	1.35642	3	4	0.827185	0.851733
ieu-b-5063	genus.Intestinibacter.id.11345	11.3971	12.7445	12	13	0.495224	0.467739
ieu-b-5063	genus.Intestinimonas.id.2062	11.2637	12.2087	15	16	0.733688	0.729495
ieu-b-5063	genus.Lachnoclostridium.id.11308	7.71819	7.719	11	12	0.738303	0.806686
ieu-b-5063	genus.Lachnospira.id.2004	9.87175	11.6558	4	5	0.0426444	0.0398216
ieu-b-5063	genus.LachnospiraceaeFCS020group.id.11314	10.3845	10.9714	10	11	0.407433	0.44566
ieu-b-5063	genus.LachnospiraceaeNC2004group.id.11316	3.7888	4.1007	7	8	0.803757	0.847926
ieu-b-5063	genus.LachnospiraceaeND3007group.id.11317	2.14155	2.3701	1	2	0.143357	0.305731
ieu-b-5063	genus.LachnospiraceaeNK4A136group.id.11319	12.3789	12.385	13	14	0.496844	0.575412
ieu-b-5063	genus.LachnospiraceaeUCG001.id.11321	6.97064	6.9715	11	12	0.801456	0.859491
ieu-b-5063	genus.LachnospiraceaeUCG004.id.11324	29.9324	29.9598	10	11	0.00087874	0.00160781
ieu-b-5063	genus.LachnospiraceaeUCG008.id.11328	12.8495	13.7557	9	10	0.169533	0.184432
ieu-b-5063	genus.LachnospiraceaeUCG010.id.11330	17.665	17.7052	7	8	0.0135763	0.0235487
ieu-b-5063	genus.Lactobacillus.id.1837	9.66857	13.5908	8	9	0.289063	0.137644
ieu-b-5063	genus.Lactococcus.id.1851	3.89308	3.91928	6	7	0.691143	0.789027
ieu-b-5063	genus.Marvinbryantia.id.2005	12.1431	14.3375	8	9	0.144934	0.110815
ieu-b-5063	genus.Methanobrevibacter.id.123	4.13462	4.66781	4	5	0.388094	0.45775
ieu-b-5063	genus.Odoribacter.id.952	2.89038	3.56741	5	6	0.716881	0.73498
ieu-b-5063	genus.Olsenella.id.822	7.67931	7.76622	8	9	0.465406	0.557866
ieu-b-5063	genus.Oscillibacter.id.2063	16.0119	17.5778	11	12	0.140688	0.129125
ieu-b-5063	genus.Oscillospira.id.2064	5.32149	6.17403	6	7	0.503289	0.519582
ieu-b-5063	genus.Oxalobacter.id.2978	6.22268	6.32045	9	10	0.717441	0.787661
ieu-b-5063	genus.Parabacteroides.id.954	4.32307	4.6165	4	5	0.364045	0.464448
ieu-b-5063	genus.Paraprevotella.id.962	22.6719	23.397	11	12	0.0196553	0.0245388
ieu-b-5063	genus.Parasutterella.id.2892	16.0788	16.4263	12	13	0.187655	0.226874
ieu-b-5063	genus.Peptococcus.id.2037	7.28566	7.60286	10	11	0.69823	0.748375
ieu-b-5063	genus.Phascolarctobacterium.id.2168	2.7204	3.18977	7	8	0.909608	0.92189
ieu-b-5063	genus.Prevotella7.id.11182	7.09281	7.10651	8	9	0.526654	0.626031
ieu-b-5063	genus.Prevotella9.id.11183	11.1933	11.5717	12	13	0.512426	0.563036
ieu-b-5063	genus.RikenellaceaeRC9gutgroup.id.11191	1.97899	2.37541	8	9	0.981649	0.984048
ieu-b-5063	genus.Romboutsia.id.11347	14.4698	14.7619	11	12	0.20808	0.254715
ieu-b-5063	genus.Roseburia.id.2012	17.089	19.0637	12	13	0.146282	0.121142
ieu-b-5063	genus.Ruminiclostridium5.id.11355	15.6261	16.043	9	10	0.0751133	0.098408
ieu-b-5063	genus.Ruminiclostridium6.id.11356	12.4947	13.9452	12	13	0.406811	0.377715
ieu-b-5063	genus.Ruminiclostridium9.id.11357	7.96345	8.19723	7	8	0.335828	0.414445
ieu-b-5063	genus.RuminococcaceaeNK4A214group.id.11358	17.3263	17.3424	10	11	0.0674492	0.0981474
ieu-b-5063	genus.RuminococcaceaeUCG002.id.11360	19.4964	23.4544	20	21	0.489804	0.320239
ieu-b-5063	genus.RuminococcaceaeUCG003.id.11361	11.4451	11.7374	10	11	0.323905	0.383704
ieu-b-5063	genus.RuminococcaceaeUCG004.id.11362	12.0784	12.9517	7	8	0.0980103	0.113523
ieu-b-5063	genus.RuminococcaceaeUCG005.id.11363	16.0488	16.0489	12	13	0.189012	0.246499
ieu-b-5063	genus.RuminococcaceaeUCG009.id.11366	7.9059	9.64862	10	11	0.638028	0.562243
ieu-b-5063	genus.RuminococcaceaeUCG010.id.11367	4.39842	4.59487	3	4	0.221532	0.331446
ieu-b-5063	genus.RuminococcaceaeUCG011.id.11368	10.1186	12.1491	6	7	0.119745	0.095762
ieu-b-5063	genus.RuminococcaceaeUCG013.id.11370	15.8296	19.7355	10	11	0.104614	0.0491031
ieu-b-5063	genus.RuminococcaceaeUCG014.id.11371	7.47309	8.46001	9	10	0.587988	0.583998
ieu-b-5063	genus.Ruminococcus1.id.11373	3.87629	3.91684	8	9	0.868109	0.9168
ieu-b-5063	genus.Ruminococcus2.id.11374	17.3311	17.5692	12	13	0.137562	0.174573
ieu-b-5063	genus.Sellimonas.id.14369	17.4737	19.2201	7	8	0.0145844	0.013726
ieu-b-5063	genus.Senegalimassilia.id.11160	0.395059	1.26767	2	3	0.820756	0.736825
ieu-b-5063	genus.Slackia.id.825	1.69699	3.44561	4	5	0.791263	0.631633
ieu-b-5063	genus.Streptococcus.id.1853	8.63864	8.6954	12	13	0.733446	0.79554
ieu-b-5063	genus.Subdoligranulum.id.2070	9.23807	12.0431	9	10	0.415595	0.282181
ieu-b-5063	genus.Sutterella.id.2896	8.01648	8.22967	10	11	0.627228	0.692595
ieu-b-5063	genus.Terrisporobacter.id.11348	2.33964	2.89469	3	4	0.504969	0.575601
ieu-b-5063	genus.Turicibacter.id.2162	6.62865	6.78075	7	8	0.468541	0.560463
ieu-b-5063	genus.Tyzzerella3.id.11335	8.9149	12.2219	11	12	0.629748	0.42803
ieu-b-5063	genus.Veillonella.id.2198	6.35035	10.541	5	6	0.273605	0.10364
ieu-b-5063	genus.Victivallis.id.2256	11.3012	11.3012	8	9	0.185212	0.255628
ieu-b-5063	order.Actinomycetales.id.420	3.7359	4.72454	3	4	0.291431	0.316746
ieu-b-5063	order.Bacillales.id.1674	3.45282	3.87307	7	8	0.840197	0.86839
ieu-b-5063	order.Bacteroidales.id.913	14.559	14.5645	12	13	0.266443	0.33532
ieu-b-5063	order.Bifidobacteriales.id.432	18.419	18.6662	10	11	0.0482945	0.0673542
ieu-b-5063	order.Burkholderiales.id.2874	8.36413	8.49278	9	10	0.497908	0.580819
ieu-b-5063	order.Clostridiales.id.1863	14.6359	15.9081	11	12	0.199781	0.195482
ieu-b-5063	order.Coriobacteriales.id.810	6.83763	7.20499	11	12	0.812076	0.843775
ieu-b-5063	order.Desulfovibrionales.id.3156	6.64373	9.39226	10	11	0.758596	0.585734
ieu-b-5063	order.Enterobacteriales.id.3468	2.66293	4.3844	4	5	0.615716	0.495498
ieu-b-5063	order.Erysipelotrichales.id.2148	11.455	11.4951	11	12	0.405966	0.487028
ieu-b-5063	order.Gastranaerophilales.id.1591	6.51172	9.072	7	8	0.481422	0.336259
ieu-b-5063	order.Lactobacillales.id.1800	6.5712	7.76782	13	14	0.922878	0.901068
ieu-b-5063	order.Methanobacteriales.id.120	3.81011	7.67485	8	9	0.873836	0.567216
ieu-b-5063	order.MollicutesRF9.id.11579	6.51154	7.19984	10	11	0.770613	0.782677
ieu-b-5063	order.NB1n.id.3953	10.512	10.6412	11	12	0.485005	0.559895
ieu-b-5063	order.Pasteurellales.id.3688	11.1774	14.8795	12	13	0.513781	0.314936
ieu-b-5063	order.Rhodospirillales.id.2667	16.6278	23.6083	12	13	0.164143	0.03493
ieu-b-5063	order.Selenomonadales.id.2165	13.8012	13.9934	10	11	0.182252	0.233357
ieu-b-5063	order.Verrucomicrobiales.id.4030	15.3204	15.486	9	10	0.0825037	0.115322
ieu-b-5063	order.Victivallales.id.2254	2.60789	3.81202	6	7	0.856204	0.801157
ieu-b-5063	phylum.Actinobacteria.id.400	12.3837	12.6167	12	13	0.41538	0.477837
ieu-b-5063	phylum.Bacteroidetes.id.905	17.8721	17.9231	10	11	0.0571592	0.0833817
ieu-b-5063	phylum.Cyanobacteria.id.1500	3.3942	3.47004	6	7	0.757988	0.838388
ieu-b-5063	phylum.Euryarchaeota.id.55	17.4589	18.5058	10	11	0.0648075	0.0705623
ieu-b-5063	phylum.Firmicutes.id.1672	12.2335	12.2343	14	15	0.58756	0.661214
ieu-b-5063	phylum.Lentisphaerae.id.2238	3.50419	4.54743	7	8	0.834781	0.80467
ieu-b-5063	phylum.Proteobacteria.id.2375	4.66199	5.28375	10	11	0.912584	0.91665
ieu-b-5063	phylum.Tenericutes.id.3919	12.4405	12.7704	10	11	0.256653	0.308596
ieu-b-5063	phylum.Verrucomicrobia.id.3982	13.6823	13.7157	10	11	0.187982	0.249128

## Sheet: LRTI
outcome	exposure	Q_MR Egger	Q_Inverse variance weighted	Q_df_MR Egger	Q_df_Inverse variance weighted	Q_pval_MR Egger	Q_pval_Inverse variance weighted
ieu-b-4973	class.Actinobacteria.id.419	13.2617	16.0041	13	14	0.427807	0.313126
ieu-b-4973	class.Alphaproteobacteria.id.2379	8.20472	11.5974	5	6	0.145308	0.0715765
ieu-b-4973	class.Bacilli.id.1673	17.2359	19.8669	16	17	0.370493	0.281095
ieu-b-4973	class.Bacteroidia.id.912	14.5539	14.6991	12	13	0.266742	0.326511
ieu-b-4973	class.Betaproteobacteria.id.2867	2.3411	3.22144	10	11	0.992995	0.987464
ieu-b-4973	class.Clostridia.id.1859	12.3872	14.0099	10	11	0.259981	0.232445
ieu-b-4973	class.Coriobacteriia.id.809	7.99744	7.99834	11	12	0.713533	0.78526
ieu-b-4973	class.Deltaproteobacteria.id.3087	9.19045	9.3301	11	12	0.604318	0.674507
ieu-b-4973	class.Erysipelotrichia.id.2147	5.87687	6.43621	11	12	0.881452	0.892518
ieu-b-4973	class.Gammaproteobacteria.id.3303	8.67565	8.9835	5	6	0.122722	0.174508
ieu-b-4973	class.Lentisphaeria.id.2250	4.04458	4.53992	6	7	0.670644	0.715905
ieu-b-4973	class.Melainabacteria.id.1589	6.91829	10.3829	8	9	0.545474	0.320386
ieu-b-4973	class.Methanobacteria.id.119	12.5718	13.2747	8	9	0.127456	0.150564
ieu-b-4973	class.Mollicutes.id.3920	9.67878	9.81571	10	11	0.469113	0.547036
ieu-b-4973	class.Negativicutes.id.2164	11.2988	11.7523	10	11	0.334718	0.382545
ieu-b-4973	class.Verrucomicrobiae.id.4029	2.20469	2.23453	9	10	0.987802	0.994206
ieu-b-4973	family.Acidaminococcaceae.id.2166	4.41411	4.52484	5	6	0.491456	0.606028
ieu-b-4973	family.Actinomycetaceae.id.421	4.29228	4.40053	3	4	0.231584	0.354506
ieu-b-4973	family.Alcaligenaceae.id.2875	9.00023	11.4529	10	11	0.532082	0.40614
ieu-b-4973	family.Bacteroidaceae.id.917	6.97088	7.04795	7	8	0.431918	0.531468
ieu-b-4973	family.BacteroidalesS24.7group.id.11173	9.49516	9.57714	6	7	0.147586	0.21383
ieu-b-4973	family.Bifidobacteriaceae.id.433	10.4708	15.0794	10	11	0.400205	0.178891
ieu-b-4973	family.Christensenellaceae.id.1866	9.13038	9.73679	9	10	0.425327	0.463881
ieu-b-4973	family.Clostridiaceae1.id.1869	9.01248	9.05028	8	9	0.341245	0.432646
ieu-b-4973	family.ClostridialesvadinBB60group.id.11286	19.671	22.749	13	14	0.103722	0.0644793
ieu-b-4973	family.Coriobacteriaceae.id.811	7.99744	7.99834	11	12	0.713533	0.78526
ieu-b-4973	family.Defluviitaleaceae.id.1924	4.73755	5.82131	8	9	0.785223	0.757661
ieu-b-4973	family.Desulfovibrionaceae.id.3169	7.92637	8.18494	8	9	0.440696	0.515622
ieu-b-4973	family.Enterobacteriaceae.id.3469	3.64696	5.74309	4	5	0.455888	0.332025
ieu-b-4973	family.Erysipelotrichaceae.id.2149	5.87687	6.43621	11	12	0.881452	0.892518
ieu-b-4973	family.FamilyXI.id.1936	2.17615	2.27365	6	7	0.902806	0.943157
ieu-b-4973	family.FamilyXIII.id.1957	3.52027	3.57452	8	9	0.897611	0.937124
ieu-b-4973	family.Lachnospiraceae.id.1987	7.19504	7.40993	15	16	0.95201	0.964528
ieu-b-4973	family.Lactobacillaceae.id.1836	14.0315	15.0435	7	8	0.0506239	0.0583053
ieu-b-4973	family.Methanobacteriaceae.id.121	12.5718	13.2747	8	9	0.127456	0.150564
ieu-b-4973	family.Oxalobacteraceae.id.2966	8.29249	10.1143	12	13	0.761876	0.684559
ieu-b-4973	family.Pasteurellaceae.id.3689	11.2198	11.2375	12	13	0.510179	0.590929
ieu-b-4973	family.Peptococcaceae.id.2024	6.0731	6.70642	7	8	0.53124	0.568613
ieu-b-4973	family.Peptostreptococcaceae.id.2042	9.76487	11.12	10	11	0.461359	0.433268
ieu-b-4973	family.Porphyromonadaceae.id.943	6.04821	8.17532	7	8	0.534131	0.416535
ieu-b-4973	family.Prevotellaceae.id.960	37.9256	38.2485	14	15	0.00053344	0.000829031
ieu-b-4973	family.Rhodospirillaceae.id.2717	22.4288	23.6224	12	13	0.0329861	0.0347868
ieu-b-4973	family.Rikenellaceae.id.967	16.997	17.3228	17	18	0.45457	0.501027
ieu-b-4973	family.Ruminococcaceae.id.2050	3.14489	3.14523	8	9	0.924938	0.958258
ieu-b-4973	family.Streptococcaceae.id.1850	15.8089	17.7333	11	12	0.148374	0.124033
ieu-b-4973	family.Veillonellaceae.id.2172	20.8458	23.1252	17	18	0.233263	0.185824
ieu-b-4973	family.Verrucomicrobiaceae.id.4036	2.20303	2.23347	9	10	0.987835	0.994217
ieu-b-4973	family.Victivallaceae.id.2255	8.27426	10.7981	10	11	0.602067	0.460332
ieu-b-4973	genus..Clostridiuminnocuumgroup.id.14397	6.77384	7.48408	7	8	0.452801	0.485414
ieu-b-4973	genus..Eubacteriumbrachygroup.id.11296	3.02025	3.05804	7	8	0.883123	0.930663
ieu-b-4973	genus..Eubacteriumcoprostanoligenesgroup.id.11375	19.9963	20.1177	11	12	0.0453919	0.0648921
ieu-b-4973	genus..Eubacteriumeligensgroup.id.14372	7.56699	7.74809	5	6	0.181769	0.257146
ieu-b-4973	genus..Eubacteriumfissicatenagroup.id.14373	1.29072	1.53444	7	8	0.988686	0.992121
ieu-b-4973	genus..Eubacteriumhalliigroup.id.11338	14.5145	15.2227	14	15	0.412122	0.435501
ieu-b-4973	genus..Eubacteriumnodatumgroup.id.11297	3.13586	3.61646	9	10	0.958664	0.962995
ieu-b-4973	genus..Eubacteriumoxidoreducensgroup.id.11339	2.84412	2.86336	2	3	0.241217	0.413175
ieu-b-4973	genus..Eubacteriumrectalegroup.id.14374	1.69197	1.84381	6	7	0.945739	0.967977
ieu-b-4973	genus..Eubacteriumruminantiumgroup.id.11340	13.294	13.3071	15	16	0.579598	0.650187
ieu-b-4973	genus..Eubacteriumventriosumgroup.id.11341	18.7695	18.7696	10	11	0.0432893	0.0653561
ieu-b-4973	genus..Eubacteriumxylanophilumgroup.id.14375	6.78543	6.86005	7	8	0.451557	0.551805
ieu-b-4973	genus..Ruminococcusgauvreauiigroup.id.11342	10.2211	10.2336	10	11	0.421317	0.509502
ieu-b-4973	genus..Ruminococcusgnavusgroup.id.14376	17.1614	17.4815	10	11	0.0708679	0.0944187
ieu-b-4973	genus..Ruminococcustorquesgroup.id.14377	8.55039	10.2172	7	8	0.286567	0.25011
ieu-b-4973	genus.Actinomyces.id.423	7.91958	7.97319	4	5	0.094569	0.157719
ieu-b-4973	genus.Adlercreutzia.id.812	4.50981	5.5988	6	7	0.60803	0.587295
ieu-b-4973	genus.Akkermansia.id.4037	2.19987	2.23139	9	10	0.987898	0.994239
ieu-b-4973	genus.Alistipes.id.968	14.8807	15.5322	12	13	0.248024	0.275319
ieu-b-4973	genus.Allisonella.id.2174	8.14784	8.16428	4	5	0.0863102	0.147411
ieu-b-4973	genus.Alloprevotella.id.961	7.67841	8.10325	4	5	0.104095	0.150636
ieu-b-4973	genus.Anaerofilum.id.2053	3.11096	6.87877	8	9	0.927202	0.649739
ieu-b-4973	genus.Anaerostipes.id.1991	12.7841	13.0059	9	10	0.17262	0.223342
ieu-b-4973	genus.Anaerotruncus.id.2054	13.9654	14.8435	11	12	0.234912	0.250104
ieu-b-4973	genus.Bacteroides.id.918	6.97088	7.04795	7	8	0.431918	0.531468
ieu-b-4973	genus.Barnesiella.id.944	15.9739	15.984	12	13	0.192434	0.249993
ieu-b-4973	genus.Bifidobacterium.id.436	15.8632	16.4789	10	11	0.103616	0.124262
ieu-b-4973	genus.Bilophila.id.3170	11.2669	11.7702	10	11	0.337108	0.381159
ieu-b-4973	genus.Blautia.id.1992	12.2876	12.4448	11	12	0.342419	0.410652
ieu-b-4973	genus.Butyricicoccus.id.2055	4.05663	4.1765	5	6	0.541292	0.652804
ieu-b-4973	genus.Butyricimonas.id.945	6.21786	6.25308	11	12	0.858439	0.902791
ieu-b-4973	genus.Butyrivibrio.id.1993	16.4197	16.5535	13	14	0.227205	0.280752
ieu-b-4973	genus.CandidatusSoleaferrea.id.11350	2.10095	5.23703	8	9	0.977759	0.813175
ieu-b-4973	genus.Catenibacterium.id.2153	2.63773	4.76501	3	4	0.450914	0.31227
ieu-b-4973	genus.ChristensenellaceaeR.7group.id.11283	21.7855	21.8637	7	8	0.00276594	0.00517472
ieu-b-4973	genus.Clostridiumsensustricto1.id.1873	1.1176	1.37668	5	6	0.952534	0.967262
ieu-b-4973	genus.Collinsella.id.815	1.84391	3.7551	6	7	0.93348	0.807513
ieu-b-4973	genus.Coprobacter.id.949	12.5623	13.6268	9	10	0.183434	0.190707
ieu-b-4973	genus.Coprococcus1.id.11301	7.91114	10.448	10	11	0.637516	0.490596
ieu-b-4973	genus.Coprococcus2.id.11302	8.32598	8.99865	6	7	0.21518	0.252753
ieu-b-4973	genus.Coprococcus3.id.11303	4.68687	4.97427	7	8	0.698113	0.760323
ieu-b-4973	genus.DefluviitaleaceaeUCG011.id.11287	3.41035	3.68931	6	7	0.755856	0.814786
ieu-b-4973	genus.Desulfovibrio.id.3173	6.13153	6.22878	8	9	0.632501	0.716821
ieu-b-4973	genus.Dialister.id.2183	8.20999	8.55005	9	10	0.51313	0.57527
ieu-b-4973	genus.Dorea.id.1997	6.43991	7.37767	7	8	0.489421	0.496486
ieu-b-4973	genus.Eggerthella.id.819	7.0385	7.55877	8	9	0.532485	0.579147
ieu-b-4973	genus.Eisenbergiella.id.11304	15.1878	15.9358	9	10	0.0859039	0.101486
ieu-b-4973	genus.Enterorhabdus.id.820	2.54303	3.32056	5	6	0.770001	0.76767
ieu-b-4973	genus.Erysipelatoclostridium.id.11381	16.2216	19.3215	13	14	0.237372	0.153023
ieu-b-4973	genus.ErysipelotrichaceaeUCG003.id.11384	16.6773	17.1066	14	15	0.273782	0.312534
ieu-b-4973	genus.Escherichia.Shigella.id.3504	3.01188	3.01554	8	9	0.93361	0.963676
ieu-b-4973	genus.Faecalibacterium.id.2057	6.14628	6.37083	8	9	0.63085	0.702306
ieu-b-4973	genus.FamilyXIIIAD3011group.id.11293	17.6315	18.2576	11	12	0.0905351	0.10809
ieu-b-4973	genus.FamilyXIIIUCG001.id.11294	3.71346	3.71351	6	7	0.715387	0.812121
ieu-b-4973	genus.Flavonifractor.id.2059	0.953007	1.88382	3	4	0.812621	0.757117
ieu-b-4973	genus.Fusicatenibacter.id.11305	28.9691	29.7157	16	17	0.0241455	0.0284694
ieu-b-4973	genus.Gordonibacter.id.821	6.97375	8.12427	10	11	0.727921	0.702131
ieu-b-4973	genus.Haemophilus.id.3698	3.61655	5.6891	7	8	0.822731	0.682012
ieu-b-4973	genus.Holdemanella.id.11393	12.0788	14.6119	9	10	0.208904	0.146865
ieu-b-4973	genus.Holdemania.id.2157	14.4506	14.6182	13	14	0.342895	0.404738
ieu-b-4973	genus.Howardella.id.2000	5.25183	5.34123	7	8	0.629261	0.72056
ieu-b-4973	genus.Hungatella.id.11306	8.21171	8.49993	3	4	0.041833	0.0748895
ieu-b-4973	genus.Intestinibacter.id.11345	14.0475	14.1512	11	12	0.230378	0.291158
ieu-b-4973	genus.Intestinimonas.id.2062	15.3744	15.7415	15	16	0.424801	0.471143
ieu-b-4973	genus.Lachnoclostridium.id.11308	13.3731	13.5622	11	12	0.269643	0.329532
ieu-b-4973	genus.Lachnospira.id.2004	4.54247	5.8668	4	5	0.337541	0.319396
ieu-b-4973	genus.LachnospiraceaeFCS020group.id.11314	6.83516	6.85663	10	11	0.740909	0.810572
ieu-b-4973	genus.LachnospiraceaeNC2004group.id.11316	8.62795	9.1553	7	8	0.280482	0.329365
ieu-b-4973	genus.LachnospiraceaeND3007group.id.11317	0.164414	0.608806	1	2	0.685124	0.737564
ieu-b-4973	genus.LachnospiraceaeNK4A136group.id.11319	22.8928	25.1476	13	14	0.0429814	0.0331378
ieu-b-4973	genus.LachnospiraceaeUCG001.id.11321	11.9354	12.8018	11	12	0.36852	0.38361
ieu-b-4973	genus.LachnospiraceaeUCG004.id.11324	9.10294	9.49949	10	11	0.522363	0.575888
ieu-b-4973	genus.LachnospiraceaeUCG008.id.11328	4.92495	5.08971	9	10	0.840801	0.885105
ieu-b-4973	genus.LachnospiraceaeUCG010.id.11330	5.06139	5.0634	7	8	0.652471	0.750779
ieu-b-4973	genus.Lactobacillus.id.1837	14.6349	16.1586	8	9	0.0666455	0.0636435
ieu-b-4973	genus.Lactococcus.id.1851	4.61435	4.61587	6	7	0.594137	0.706723
ieu-b-4973	genus.Marvinbryantia.id.2005	10.4678	11.9547	8	9	0.233713	0.215876
ieu-b-4973	genus.Methanobrevibacter.id.123	2.97234	4.0565	4	5	0.562465	0.541311
ieu-b-4973	genus.Odoribacter.id.952	4.07358	4.07359	5	6	0.538872	0.666718
ieu-b-4973	genus.Olsenella.id.822	8.68221	9.09986	8	9	0.36981	0.428107
ieu-b-4973	genus.Oscillibacter.id.2063	13.1614	13.4013	11	12	0.282907	0.340558
ieu-b-4973	genus.Oscillospira.id.2064	6.07872	6.48976	6	7	0.41443	0.483861
ieu-b-4973	genus.Oxalobacter.id.2978	7.11641	8.03544	9	10	0.625	0.625375
ieu-b-4973	genus.Parabacteroides.id.954	2.3802	2.77797	4	5	0.666208	0.734169
ieu-b-4973	genus.Paraprevotella.id.962	9.45365	9.51613	11	12	0.580094	0.658327
ieu-b-4973	genus.Parasutterella.id.2892	12.718	13.2876	12	13	0.389864	0.425854
ieu-b-4973	genus.Peptococcus.id.2037	3.1656	5.95944	10	11	0.977254	0.876057
ieu-b-4973	genus.Phascolarctobacterium.id.2168	4.42466	4.69634	7	8	0.72977	0.789484
ieu-b-4973	genus.Prevotella7.id.11182	8.30545	9.00767	8	9	0.404216	0.436566
ieu-b-4973	genus.Prevotella9.id.11183	13.9858	14.0764	13	14	0.374844	0.444035
ieu-b-4973	genus.RikenellaceaeRC9gutgroup.id.11191	4.18443	4.27084	8	9	0.840112	0.892699
ieu-b-4973	genus.Romboutsia.id.11347	9.27585	9.91524	11	12	0.596446	0.623397
ieu-b-4973	genus.Roseburia.id.2012	22.1164	23.036	12	13	0.0362353	0.0412467
ieu-b-4973	genus.Ruminiclostridium5.id.11355	7.67723	8.57824	8	9	0.465617	0.477081
ieu-b-4973	genus.Ruminiclostridium6.id.11356	8.09979	9.77104	12	13	0.777285	0.712542
ieu-b-4973	genus.Ruminiclostridium9.id.11357	2.52396	3.24403	7	8	0.925282	0.918123
ieu-b-4973	genus.RuminococcaceaeNK4A214group.id.11358	3.62886	3.85862	10	11	0.962541	0.973872
ieu-b-4973	genus.RuminococcaceaeUCG002.id.11360	22.9984	23.0629	20	21	0.288875	0.340633
ieu-b-4973	genus.RuminococcaceaeUCG003.id.11361	20.0263	20.6169	10	11	0.0290053	0.0375644
ieu-b-4973	genus.RuminococcaceaeUCG004.id.11362	2.97192	7.22743	7	8	0.887588	0.512305
ieu-b-4973	genus.RuminococcaceaeUCG005.id.11363	6.84525	6.84912	12	13	0.867668	0.909759
ieu-b-4973	genus.RuminococcaceaeUCG009.id.11366	8.82969	9.58373	10	11	0.548339	0.568173
ieu-b-4973	genus.RuminococcaceaeUCG010.id.11367	8.07218	8.08167	3	4	0.0445433	0.0886319
ieu-b-4973	genus.RuminococcaceaeUCG011.id.11368	14.2877	16.5273	6	7	0.0265824	0.0207123
ieu-b-4973	genus.RuminococcaceaeUCG013.id.11370	5.69562	7.41173	10	11	0.840155	0.764828
ieu-b-4973	genus.RuminococcaceaeUCG014.id.11371	13.408	16.6185	9	10	0.144997	0.0832435
ieu-b-4973	genus.Ruminococcus1.id.11373	4.15753	6.0308	8	9	0.842638	0.736832
ieu-b-4973	genus.Ruminococcus2.id.11374	7.99383	8.14673	12	13	0.785612	0.833911
ieu-b-4973	genus.Sellimonas.id.14369	7.61247	8.22418	7	8	0.368002	0.411883
ieu-b-4973	genus.Senegalimassilia.id.11160	1.13466	1.93926	2	3	0.567038	0.585109
ieu-b-4973	genus.Slackia.id.825	3.18566	3.69824	4	5	0.527251	0.593627
ieu-b-4973	genus.Streptococcus.id.1853	14.9684	15.5046	12	13	0.24317	0.276919
ieu-b-4973	genus.Subdoligranulum.id.2070	1.70327	2.11455	9	10	0.995339	0.995384
ieu-b-4973	genus.Sutterella.id.2896	8.76209	8.77318	10	11	0.554821	0.64282
ieu-b-4973	genus.Terrisporobacter.id.11348	3.24139	3.36079	3	4	0.355883	0.499359
ieu-b-4973	genus.Turicibacter.id.2162	3.78991	3.81435	7	8	0.803632	0.873473
ieu-b-4973	genus.Tyzzerella3.id.11335	19.7263	21.2856	11	12	0.049238	0.0463513
ieu-b-4973	genus.Veillonella.id.2198	8.43923	11.2576	5	6	0.133633	0.0807353
ieu-b-4973	genus.Victivallis.id.2256	3.67961	3.80435	8	9	0.884812	0.923811
ieu-b-4973	order.Actinomycetales.id.420	4.29543	4.39671	3	4	0.231279	0.354971
ieu-b-4973	order.Bacillales.id.1674	8.92676	9.17696	7	8	0.257957	0.327589
ieu-b-4973	order.Bacteroidales.id.913	14.5539	14.6991	12	13	0.266742	0.326511
ieu-b-4973	order.Bifidobacteriales.id.432	10.4708	15.0794	10	11	0.400205	0.178891
ieu-b-4973	order.Burkholderiales.id.2874	1.8731	2.28799	9	10	0.993319	0.993619
ieu-b-4973	order.Clostridiales.id.1863	12.61	14.0935	11	12	0.319578	0.294777
ieu-b-4973	order.Coriobacteriales.id.810	7.99744	7.99834	11	12	0.713533	0.78526
ieu-b-4973	order.Desulfovibrionales.id.3156	9.33703	9.43527	10	11	0.500445	0.581781
ieu-b-4973	order.Enterobacteriales.id.3468	3.64696	5.74309	4	5	0.455888	0.332025
ieu-b-4973	order.Erysipelotrichales.id.2148	5.87687	6.43621	11	12	0.881452	0.892518
ieu-b-4973	order.Gastranaerophilales.id.1591	6.49831	9.15732	7	8	0.482911	0.329199
ieu-b-4973	order.Lactobacillales.id.1800	15.6125	17.0659	13	14	0.270688	0.252682
ieu-b-4973	order.Methanobacteriales.id.120	12.5718	13.2747	8	9	0.127456	0.150564
ieu-b-4973	order.MollicutesRF9.id.11579	5.63719	5.9903	10	11	0.844768	0.874011
ieu-b-4973	order.NB1n.id.3953	8.1785	9.0304	11	12	0.69723	0.700331
ieu-b-4973	order.Pasteurellales.id.3688	11.2198	11.2375	12	13	0.510179	0.590929
ieu-b-4973	order.Rhodospirillales.id.2667	12.7224	12.8451	11	12	0.311852	0.380396
ieu-b-4973	order.Selenomonadales.id.2165	11.2988	11.7523	10	11	0.334718	0.382545
ieu-b-4973	order.Verrucomicrobiales.id.4030	2.20469	2.23453	9	10	0.987802	0.994206
ieu-b-4973	order.Victivallales.id.2254	4.04458	4.53992	6	7	0.670644	0.715905
ieu-b-4973	phylum.Actinobacteria.id.400	15.5777	24.585	12	13	0.211353	0.0261559
ieu-b-4973	phylum.Bacteroidetes.id.905	9.40927	9.72332	10	11	0.493752	0.555433
ieu-b-4973	phylum.Cyanobacteria.id.1500	4.3432	4.54673	6	7	0.630339	0.715083
ieu-b-4973	phylum.Euryarchaeota.id.55	9.11344	12.8187	10	11	0.521373	0.305337
ieu-b-4973	phylum.Firmicutes.id.1672	11.8742	12.106	14	15	0.616404	0.670992
ieu-b-4973	phylum.Lentisphaerae.id.2238	4.19852	4.76123	7	8	0.75665	0.782764
ieu-b-4973	phylum.Proteobacteria.id.2375	6.21597	6.26854	10	11	0.796804	0.854859
ieu-b-4973	phylum.Tenericutes.id.3919	9.67878	9.81571	10	11	0.469113	0.547036
ieu-b-4973	phylum.Verrucomicrobia.id.3982	5.62735	5.91132	10	11	0.84554	0.879215

## Sheet: Endocarditis
outcome	exposure	Q_MR Egger	Q_Inverse variance weighted	Q_df_MR Egger	Q_df_Inverse variance weighted	Q_pval_MR Egger	Q_pval_Inverse variance weighted
ieu-b-4972	class.Actinobacteria.id.419	9.76387	10.4396	13	14	0.71312	0.729388
ieu-b-4972	class.Alphaproteobacteria.id.2379	2.77859	2.8855	5	6	0.734075	0.823074
ieu-b-4972	class.Bacilli.id.1673	11.486	13.5075	16	17	0.778542	0.701603
ieu-b-4972	class.Bacteroidia.id.912	6.96981	7.08489	12	13	0.859602	0.897724
ieu-b-4972	class.Betaproteobacteria.id.2867	13.7132	13.718	10	11	0.186478	0.248992
ieu-b-4972	class.Clostridia.id.1859	6.00719	6.10911	10	11	0.814658	0.865986
ieu-b-4972	class.Coriobacteriia.id.809	8.85048	9.31444	11	12	0.635692	0.675864
ieu-b-4972	class.Deltaproteobacteria.id.3087	9.75347	11.7418	11	12	0.552689	0.466636
ieu-b-4972	class.Erysipelotrichia.id.2147	8.43945	10.2502	11	12	0.673482	0.594024
ieu-b-4972	class.Gammaproteobacteria.id.3303	1.32283	4.00999	5	6	0.932565	0.675324
ieu-b-4972	class.Lentisphaeria.id.2250	3.74447	3.99589	6	7	0.71121	0.780251
ieu-b-4972	class.Melainabacteria.id.1589	9.4879	9.52266	8	9	0.302822	0.390491
ieu-b-4972	class.Methanobacteria.id.119	8.28102	8.28115	8	9	0.406512	0.50608
ieu-b-4972	class.Mollicutes.id.3920	13.0676	13.7734	10	11	0.219917	0.245789
ieu-b-4972	class.Negativicutes.id.2164	4.55442	5.05261	10	11	0.918891	0.928592
ieu-b-4972	class.Verrucomicrobiae.id.4029	16.7413	16.8169	9	10	0.0529253	0.0785158
ieu-b-4972	family.Acidaminococcaceae.id.2166	5.28992	8.18502	5	6	0.381531	0.224859
ieu-b-4972	family.Actinomycetaceae.id.421	0.403056	0.663435	3	4	0.939611	0.95576
ieu-b-4972	family.Alcaligenaceae.id.2875	9.7361	9.7459	10	11	0.463943	0.553378
ieu-b-4972	family.Bacteroidaceae.id.917	9.50707	9.50709	7	8	0.21827	0.301338
ieu-b-4972	family.BacteroidalesS24.7group.id.11173	3.08158	3.50213	6	7	0.79854	0.835
ieu-b-4972	family.Bifidobacteriaceae.id.433	9.03995	10.9903	10	11	0.528316	0.444075
ieu-b-4972	family.Christensenellaceae.id.1866	9.20923	11.9787	9	10	0.418189	0.286483
ieu-b-4972	family.Clostridiaceae1.id.1869	6.84809	8.57689	8	9	0.553108	0.477211
ieu-b-4972	family.ClostridialesvadinBB60group.id.11286	18.6684	18.861	13	14	0.13375	0.170329
ieu-b-4972	family.Coriobacteriaceae.id.811	8.85048	9.31444	11	12	0.635692	0.675864
ieu-b-4972	family.Defluviitaleaceae.id.1924	14.1583	14.3594	8	9	0.0777324	0.110104
ieu-b-4972	family.Desulfovibrionaceae.id.3169	6.44037	10.1281	8	9	0.598029	0.340215
ieu-b-4972	family.Enterobacteriaceae.id.3469	2.94628	3.50515	4	5	0.566855	0.622609
ieu-b-4972	family.Erysipelotrichaceae.id.2149	8.43945	10.2502	11	12	0.673482	0.594024
ieu-b-4972	family.FamilyXI.id.1936	4.11299	6.42563	6	7	0.661389	0.49102
ieu-b-4972	family.FamilyXIII.id.1957	4.44797	4.61576	8	9	0.814615	0.866436
ieu-b-4972	family.Lachnospiraceae.id.1987	18.1037	20.4596	15	16	0.257251	0.20023
ieu-b-4972	family.Lactobacillaceae.id.1836	6.24759	8.66723	7	8	0.511156	0.37114
ieu-b-4972	family.Methanobacteriaceae.id.121	8.28102	8.28115	8	9	0.406512	0.50608
ieu-b-4972	family.Oxalobacteraceae.id.2966	14.7116	15.4814	12	13	0.257586	0.278271
ieu-b-4972	family.Pasteurellaceae.id.3689	13.0406	13.0407	12	13	0.366093	0.444673
ieu-b-4972	family.Peptococcaceae.id.2024	14.847	15.4893	7	8	0.0380109	0.0503017
ieu-b-4972	family.Peptostreptococcaceae.id.2042	4.36496	5.64856	10	11	0.929385	0.895755
ieu-b-4972	family.Porphyromonadaceae.id.943	6.78811	6.80118	7	8	0.45127	0.558228
ieu-b-4972	family.Prevotellaceae.id.960	11.3238	12.28	14	15	0.660432	0.657723
ieu-b-4972	family.Rhodospirillaceae.id.2717	19.0465	20.0362	12	13	0.0874127	0.0943122
ieu-b-4972	family.Rikenellaceae.id.967	6.27046	6.58604	17	18	0.991176	0.993178
ieu-b-4972	family.Ruminococcaceae.id.2050	6.20831	9.89153	8	9	0.62391	0.359338
ieu-b-4972	family.Streptococcaceae.id.1850	12.7815	13.226	11	12	0.307846	0.352829
ieu-b-4972	family.Veillonellaceae.id.2172	12.6857	13.3093	17	18	0.756962	0.772883
ieu-b-4972	family.Verrucomicrobiaceae.id.4036	16.7411	16.8168	9	10	0.0529278	0.078517
ieu-b-4972	family.Victivallaceae.id.2255	9.42344	9.54637	10	11	0.492444	0.571593
ieu-b-4972	genus..Clostridiuminnocuumgroup.id.14397	14.7394	14.7466	7	8	0.0394888	0.0642636
ieu-b-4972	genus..Eubacteriumbrachygroup.id.11296	10.7558	10.9386	7	8	0.149632	0.2052
ieu-b-4972	genus..Eubacteriumcoprostanoligenesgroup.id.11375	9.1232	10.4234	11	12	0.610521	0.578871
ieu-b-4972	genus..Eubacteriumeligensgroup.id.14372	12.19	16.7942	5	6	0.0322752	0.0100699
ieu-b-4972	genus..Eubacteriumfissicatenagroup.id.14373	6.00849	6.91553	7	8	0.538758	0.545773
ieu-b-4972	genus..Eubacteriumhalliigroup.id.11338	11.0888	11.0951	14	15	0.679046	0.745824
ieu-b-4972	genus..Eubacteriumnodatumgroup.id.11297	17.2401	17.6348	9	10	0.0450868	0.0614453
ieu-b-4972	genus..Eubacteriumoxidoreducensgroup.id.11339	3.59092	4.38049	2	3	0.166051	0.223201
ieu-b-4972	genus..Eubacteriumrectalegroup.id.14374	5.03406	5.25947	6	7	0.539452	0.628332
ieu-b-4972	genus..Eubacteriumruminantiumgroup.id.11340	16.8847	17.4981	15	16	0.325806	0.354092
ieu-b-4972	genus..Eubacteriumventriosumgroup.id.11341	8.95276	10.6109	10	11	0.536593	0.476412
ieu-b-4972	genus..Eubacteriumxylanophilumgroup.id.14375	4.10461	5.06925	7	8	0.767653	0.75015
ieu-b-4972	genus..Ruminococcusgauvreauiigroup.id.11342	9.06477	9.13907	10	11	0.525968	0.609057
ieu-b-4972	genus..Ruminococcusgnavusgroup.id.14376	7.32756	8.23965	10	11	0.694202	0.691689
ieu-b-4972	genus..Ruminococcustorquesgroup.id.14377	9.95214	11.6747	7	8	0.191302	0.166321
ieu-b-4972	genus.Actinomyces.id.423	3.34455	3.42586	4	5	0.501906	0.634634
ieu-b-4972	genus.Adlercreutzia.id.812	6.06151	6.12934	6	7	0.416335	0.524731
ieu-b-4972	genus.Akkermansia.id.4037	16.7572	16.8211	9	10	0.0526573	0.0784179
ieu-b-4972	genus.Alistipes.id.968	18.7302	19.4569	12	13	0.0952511	0.109603
ieu-b-4972	genus.Allisonella.id.2174	2.67536	3.59369	4	5	0.613533	0.609261
ieu-b-4972	genus.Alloprevotella.id.961	4.75958	5.13439	4	5	0.312867	0.3997
ieu-b-4972	genus.Anaerofilum.id.2053	18.3463	18.3641	8	9	0.0187746	0.0311771
ieu-b-4972	genus.Anaerostipes.id.1991	9.10185	9.82317	9	10	0.427927	0.456142
ieu-b-4972	genus.Anaerotruncus.id.2054	15.5685	16.7328	11	12	0.157923	0.159928
ieu-b-4972	genus.Bacteroides.id.918	9.50707	9.50709	7	8	0.21827	0.301338
ieu-b-4972	genus.Barnesiella.id.944	13.6629	15.2444	12	13	0.322754	0.292345
ieu-b-4972	genus.Bifidobacterium.id.436	11.3628	15.9005	10	11	0.329959	0.144866
ieu-b-4972	genus.Bilophila.id.3170	5.22489	5.23198	11	12	0.919788	0.949778
ieu-b-4972	genus.Blautia.id.1992	14.093	17.6358	11	12	0.22789	0.127204
ieu-b-4972	genus.Butyricicoccus.id.2055	1.69411	2.18104	5	6	0.889642	0.902318
ieu-b-4972	genus.Butyricimonas.id.945	16.1347	16.5252	11	12	0.136203	0.168348
ieu-b-4972	genus.Butyrivibrio.id.1993	10.5255	10.5981	13	14	0.650499	0.717277
ieu-b-4972	genus.CandidatusSoleaferrea.id.11350	8.80048	9.07719	8	9	0.359406	0.43018
ieu-b-4972	genus.Catenibacterium.id.2153	3.25441	4.05084	3	4	0.354038	0.399169
ieu-b-4972	genus.ChristensenellaceaeR.7group.id.11283	3.30757	3.88774	7	8	0.855167	0.867107
ieu-b-4972	genus.Clostridiumsensustricto1.id.1873	3.49395	3.54931	5	6	0.624303	0.737399
ieu-b-4972	genus.Collinsella.id.815	5.21641	6.22808	6	7	0.516372	0.513384
ieu-b-4972	genus.Coprobacter.id.949	6.36733	8.19343	9	10	0.702665	0.609949
ieu-b-4972	genus.Coprococcus1.id.11301	3.93429	4.94456	10	11	0.950262	0.933822
ieu-b-4972	genus.Coprococcus2.id.11302	6.81627	7.4359	6	7	0.338173	0.384946
ieu-b-4972	genus.Coprococcus3.id.11303	5.4986	8.49173	7	8	0.599353	0.386967
ieu-b-4972	genus.DefluviitaleaceaeUCG011.id.11287	7.6259	7.73493	6	7	0.266812	0.356547
ieu-b-4972	genus.Desulfovibrio.id.3173	6.9964	7.0452	8	9	0.537022	0.632413
ieu-b-4972	genus.Dialister.id.2183	6.22546	9.76429	9	10	0.717159	0.461411
ieu-b-4972	genus.Dorea.id.1997	4.38925	4.89345	7	8	0.734009	0.768901
ieu-b-4972	genus.Eggerthella.id.819	7.36192	7.42206	8	9	0.498134	0.593264
ieu-b-4972	genus.Eisenbergiella.id.11304	15.6062	15.9449	9	10	0.0755745	0.101221
ieu-b-4972	genus.Enterorhabdus.id.820	5.00876	5.17494	5	6	0.414812	0.52158
ieu-b-4972	genus.Erysipelatoclostridium.id.11381	13.5458	14.75	13	14	0.406588	0.395458
ieu-b-4972	genus.ErysipelotrichaceaeUCG003.id.11384	10.4199	11.056	14	15	0.730883	0.748611
ieu-b-4972	genus.Escherichia.Shigella.id.3504	8.5582	9.02117	8	9	0.380924	0.435323
ieu-b-4972	genus.Faecalibacterium.id.2057	2.45783	3.36389	8	9	0.963668	0.948107
ieu-b-4972	genus.FamilyXIIIAD3011group.id.11293	8.16714	16.1778	11	12	0.698258	0.183226
ieu-b-4972	genus.FamilyXIIIUCG001.id.11294	7.90355	8.12792	6	7	0.245255	0.321449
ieu-b-4972	genus.Flavonifractor.id.2059	1.33848	1.36051	3	4	0.720016	0.851028
ieu-b-4972	genus.Fusicatenibacter.id.11305	13.1298	18.8913	16	17	0.663247	0.334806
ieu-b-4972	genus.Gordonibacter.id.821	8.61933	13.543	10	11	0.568571	0.259318
ieu-b-4972	genus.Haemophilus.id.3698	8.65082	10.4344	7	8	0.278707	0.235852
ieu-b-4972	genus.Holdemanella.id.11393	13.2536	13.2536	9	10	0.151465	0.209839
ieu-b-4972	genus.Holdemania.id.2157	13.6222	13.6304	13	14	0.40098	0.477594
ieu-b-4972	genus.Howardella.id.2000	7.03861	7.54607	7	8	0.424871	0.479017
ieu-b-4972	genus.Hungatella.id.11306	4.15551	4.41906	3	4	0.245154	0.352253
ieu-b-4972	genus.Intestinibacter.id.11345	14.3201	17.2531	11	12	0.215786	0.140324
ieu-b-4972	genus.Intestinimonas.id.2062	17.4128	19.0883	15	16	0.294791	0.264112
ieu-b-4972	genus.Lachnoclostridium.id.11308	8.22909	12.1215	11	12	0.692647	0.435972
ieu-b-4972	genus.Lachnospira.id.2004	5.78579	6.58832	4	5	0.215727	0.253101
ieu-b-4972	genus.LachnospiraceaeFCS020group.id.11314	6.24239	6.62491	10	11	0.794504	0.828595
ieu-b-4972	genus.LachnospiraceaeNC2004group.id.11316	8.02748	8.06881	7	8	0.330177	0.426777
ieu-b-4972	genus.LachnospiraceaeND3007group.id.11317	0.0869321	0.764366	1	2	0.768114	0.68237
ieu-b-4972	genus.LachnospiraceaeNK4A136group.id.11319	6.54561	9.34215	13	14	0.924027	0.808528
ieu-b-4972	genus.LachnospiraceaeUCG001.id.11321	13.5885	15.8426	11	12	0.256605	0.19855
ieu-b-4972	genus.LachnospiraceaeUCG004.id.11324	11.8373	14.993	10	11	0.296093	0.182818
ieu-b-4972	genus.LachnospiraceaeUCG008.id.11328	4.35829	4.72309	9	10	0.88629	0.908892
ieu-b-4972	genus.LachnospiraceaeUCG010.id.11330	9.95941	10.8645	7	8	0.190885	0.209497
ieu-b-4972	genus.Lactobacillus.id.1837	6.14137	10.9233	8	9	0.6314	0.281005
ieu-b-4972	genus.Lactococcus.id.1851	2.53499	2.91506	6	7	0.864532	0.892747
ieu-b-4972	genus.Marvinbryantia.id.2005	5.49278	5.86406	8	9	0.70384	0.753443
ieu-b-4972	genus.Methanobrevibacter.id.123	5.63328	6.01544	4	5	0.22826	0.304719
ieu-b-4972	genus.Odoribacter.id.952	3.93436	4.06598	5	6	0.558904	0.667748
ieu-b-4972	genus.Olsenella.id.822	8.15256	9.51851	8	9	0.418711	0.390849
ieu-b-4972	genus.Oscillibacter.id.2063	11.5828	12.5202	11	12	0.395803	0.404855
ieu-b-4972	genus.Oscillospira.id.2064	8.95813	8.99793	6	7	0.175947	0.252804
ieu-b-4972	genus.Oxalobacter.id.2978	8.64251	8.64328	9	10	0.470906	0.566259
ieu-b-4972	genus.Parabacteroides.id.954	4.72237	5.30742	4	5	0.316988	0.379526
ieu-b-4972	genus.Paraprevotella.id.962	15.0854	19.3817	11	12	0.178621	0.0797233
ieu-b-4972	genus.Parasutterella.id.2892	11.8892	12.1502	12	13	0.454618	0.515369
ieu-b-4972	genus.Peptococcus.id.2037	5.43764	5.79636	10	11	0.860095	0.8866
ieu-b-4972	genus.Phascolarctobacterium.id.2168	7.71181	7.81335	7	8	0.358691	0.451912
ieu-b-4972	genus.Prevotella7.id.11182	10.3107	15.638	8	9	0.243895	0.0748368
ieu-b-4972	genus.Prevotella9.id.11183	10.1252	10.4871	13	14	0.683662	0.725773
ieu-b-4972	genus.RikenellaceaeRC9gutgroup.id.11191	5.63763	5.64336	8	9	0.687749	0.775013
ieu-b-4972	genus.Romboutsia.id.11347	7.09994	7.45416	11	12	0.790933	0.826201
ieu-b-4972	genus.Roseburia.id.2012	7.08582	7.09148	12	13	0.851891	0.897376
ieu-b-4972	genus.Ruminiclostridium5.id.11355	14.7122	16.7062	9	10	0.0991502	0.0811241
ieu-b-4972	genus.Ruminiclostridium6.id.11356	10.1361	11.2379	12	13	0.604025	0.590891
ieu-b-4972	genus.Ruminiclostridium9.id.11357	2.95743	3.08651	7	8	0.888912	0.928812
ieu-b-4972	genus.RuminococcaceaeNK4A214group.id.11358	10.1305	10.4932	10	11	0.429121	0.486641
ieu-b-4972	genus.RuminococcaceaeUCG002.id.11360	21.5811	22.0457	20	21	0.363669	0.396883
ieu-b-4972	genus.RuminococcaceaeUCG003.id.11361	9.10393	11.6731	10	11	0.522269	0.388709
ieu-b-4972	genus.RuminococcaceaeUCG004.id.11362	9.05613	11.8819	7	8	0.248651	0.156553
ieu-b-4972	genus.RuminococcaceaeUCG005.id.11363	11.8548	11.9462	12	13	0.457407	0.532063
ieu-b-4972	genus.RuminococcaceaeUCG009.id.11366	23.5823	23.6405	10	11	0.00878988	0.014337
ieu-b-4972	genus.RuminococcaceaeUCG010.id.11367	2.25487	2.28507	3	4	0.521222	0.683489
ieu-b-4972	genus.RuminococcaceaeUCG011.id.11368	6.66009	6.85953	6	7	0.353428	0.443651
ieu-b-4972	genus.RuminococcaceaeUCG013.id.11370	13.9723	15.6569	10	11	0.174259	0.154352
ieu-b-4972	genus.RuminococcaceaeUCG014.id.11371	16.2169	17.3348	9	10	0.0624884	0.0672753
ieu-b-4972	genus.Ruminococcus1.id.11373	5.08779	8.51481	8	9	0.748153	0.48321
ieu-b-4972	genus.Ruminococcus2.id.11374	3.14199	3.38583	12	13	0.994456	0.996145
ieu-b-4972	genus.Sellimonas.id.14369	4.81295	6.56426	7	8	0.682777	0.584289
ieu-b-4972	genus.Senegalimassilia.id.11160	1.12997	2.04144	2	3	0.568369	0.56385
ieu-b-4972	genus.Slackia.id.825	7.75195	8.82783	4	5	0.101099	0.116132
ieu-b-4972	genus.Streptococcus.id.1853	11.6519	11.9786	12	13	0.474023	0.529397
ieu-b-4972	genus.Subdoligranulum.id.2070	9.06255	9.72733	9	10	0.431521	0.464732
ieu-b-4972	genus.Sutterella.id.2896	9.42553	10.1272	10	11	0.49225	0.518981
ieu-b-4972	genus.Terrisporobacter.id.11348	7.41545	7.74567	3	4	0.0597712	0.101351
ieu-b-4972	genus.Turicibacter.id.2162	13.4384	13.4698	7	8	0.0621209	0.0966764
ieu-b-4972	genus.Tyzzerella3.id.11335	11.8197	13.1666	11	12	0.377344	0.357047
ieu-b-4972	genus.Veillonella.id.2198	1.21222	1.51168	5	6	0.9437	0.958715
ieu-b-4972	genus.Victivallis.id.2256	6.68136	6.91736	8	9	0.571369	0.645723
ieu-b-4972	order.Actinomycetales.id.420	0.403225	0.660502	3	4	0.939576	0.956109
ieu-b-4972	order.Bacillales.id.1674	12.5674	14.1793	7	8	0.0833771	0.0772113
ieu-b-4972	order.Bacteroidales.id.913	6.96981	7.08489	12	13	0.859602	0.897724
ieu-b-4972	order.Bifidobacteriales.id.432	9.03995	10.9903	10	11	0.528316	0.444075
ieu-b-4972	order.Burkholderiales.id.2874	12.104	12.145	9	10	0.207507	0.275468
ieu-b-4972	order.Clostridiales.id.1863	8.4342	8.7823	11	12	0.673961	0.721404
ieu-b-4972	order.Coriobacteriales.id.810	8.85048	9.31444	11	12	0.635692	0.675864
ieu-b-4972	order.Desulfovibrionales.id.3156	10.0344	15.5499	10	11	0.437484	0.158678
ieu-b-4972	order.Enterobacteriales.id.3468	2.94628	3.50515	4	5	0.566855	0.622609
ieu-b-4972	order.Erysipelotrichales.id.2148	8.43945	10.2502	11	12	0.673482	0.594024
ieu-b-4972	order.Gastranaerophilales.id.1591	18.9074	19.8475	7	8	0.00848257	0.0109288
ieu-b-4972	order.Lactobacillales.id.1800	10.6424	14.3742	13	14	0.640749	0.422222
ieu-b-4972	order.Methanobacteriales.id.120	8.28102	8.28115	8	9	0.406512	0.50608
ieu-b-4972	order.MollicutesRF9.id.11579	5.96681	6.20149	10	11	0.818044	0.859587
ieu-b-4972	order.NB1n.id.3953	16.08	16.3561	11	12	0.138189	0.175465
ieu-b-4972	order.Pasteurellales.id.3688	13.0406	13.0407	12	13	0.366093	0.444673
ieu-b-4972	order.Rhodospirillales.id.2667	16.188	16.3095	11	12	0.134295	0.177468
ieu-b-4972	order.Selenomonadales.id.2165	4.55442	5.05261	10	11	0.918891	0.928592
ieu-b-4972	order.Verrucomicrobiales.id.4030	16.7413	16.8169	9	10	0.0529253	0.0785158
ieu-b-4972	order.Victivallales.id.2254	3.74447	3.99589	6	7	0.71121	0.780251
ieu-b-4972	phylum.Actinobacteria.id.400	14.1833	14.1834	12	13	0.289154	0.361057
ieu-b-4972	phylum.Bacteroidetes.id.905	6.5143	6.6551	10	11	0.770363	0.826287
ieu-b-4972	phylum.Cyanobacteria.id.1500	2.09119	2.74485	6	7	0.911124	0.90756
ieu-b-4972	phylum.Euryarchaeota.id.55	10.1014	10.6076	10	11	0.431639	0.476698
ieu-b-4972	phylum.Firmicutes.id.1672	16.064	17.9913	14	15	0.309484	0.263124
ieu-b-4972	phylum.Lentisphaerae.id.2238	4.07796	4.31275	7	8	0.770756	0.827862
ieu-b-4972	phylum.Proteobacteria.id.2375	8.0479	9.67946	10	11	0.624158	0.559429
ieu-b-4972	phylum.Tenericutes.id.3919	13.0676	13.7734	10	11	0.219917	0.245789
ieu-b-4972	phylum.Verrucomicrobia.id.3982	10.5673	10.681	10	11	0.392203	0.470361

## Sheet: UTI
outcome	exposure	Q_MR Egger	Q_Inverse variance weighted	Q_df_MR Egger	Q_df_Inverse variance weighted	Q_pval_MR Egger	Q_pval_Inverse variance weighted
ieu-b-5065	class.Actinobacteria.id.419	13.9521	14.007	13	14	0.377226	0.449187
ieu-b-5065	class.Alphaproteobacteria.id.2379	1.29049	2.76593	5	6	0.935907	0.8376
ieu-b-5065	class.Bacilli.id.1673	14.5827	21.4081	16	17	0.555391	0.208567
ieu-b-5065	class.Bacteroidia.id.912	4.68166	4.69108	12	13	0.967776	0.981379
ieu-b-5065	class.Betaproteobacteria.id.2867	10.9556	12.5005	10	11	0.360988	0.327221
ieu-b-5065	class.Clostridia.id.1859	16.8613	17.0114	10	11	0.0774901	0.107538
ieu-b-5065	class.Coriobacteriia.id.809	20.3852	21.8943	11	12	0.0403295	0.038722
ieu-b-5065	class.Deltaproteobacteria.id.3087	10.1028	11.7815	11	12	0.521165	0.463381
ieu-b-5065	class.Erysipelotrichia.id.2147	13.6221	14.3469	11	12	0.254613	0.279105
ieu-b-5065	class.Gammaproteobacteria.id.3303	3.29343	3.29352	5	6	0.654847	0.771206
ieu-b-5065	class.Lentisphaeria.id.2250	10.9487	12.2443	6	7	0.0899744	0.0928056
ieu-b-5065	class.Melainabacteria.id.1589	3.75134	4.27216	8	9	0.878833	0.892604
ieu-b-5065	class.Methanobacteria.id.119	3.77215	4.4617	8	9	0.877073	0.878488
ieu-b-5065	class.Mollicutes.id.3920	13.4809	14.4649	10	11	0.198012	0.208328
ieu-b-5065	class.Negativicutes.id.2164	7.58791	7.77645	10	11	0.669018	0.733178
ieu-b-5065	class.Verrucomicrobiae.id.4029	11.6544	11.7283	9	10	0.233498	0.30365
ieu-b-5065	family.Acidaminococcaceae.id.2166	1.32902	1.52948	5	6	0.931918	0.957512
ieu-b-5065	family.Actinomycetaceae.id.421	0.98927	2.34182	3	4	0.803848	0.673166
ieu-b-5065	family.Alcaligenaceae.id.2875	14.1214	14.3357	10	11	0.167527	0.214969
ieu-b-5065	family.Bacteroidaceae.id.917	4.49016	4.54792	7	8	0.721902	0.80462
ieu-b-5065	family.BacteroidalesS24.7group.id.11173	1.8082	4.79094	6	7	0.936466	0.685458
ieu-b-5065	family.Bifidobacteriaceae.id.433	11.3119	11.9059	10	11	0.333738	0.370757
ieu-b-5065	family.Christensenellaceae.id.1866	9.77568	10.5282	9	10	0.368948	0.395433
ieu-b-5065	family.Clostridiaceae1.id.1869	5.67757	5.76592	8	9	0.683297	0.763099
ieu-b-5065	family.ClostridialesvadinBB60group.id.11286	17.2313	17.27	13	14	0.188945	0.242074
ieu-b-5065	family.Coriobacteriaceae.id.811	20.3852	21.8943	11	12	0.0403295	0.038722
ieu-b-5065	family.Defluviitaleaceae.id.1924	4.70237	6.60449	8	9	0.788861	0.678221
ieu-b-5065	family.Desulfovibrionaceae.id.3169	8.07808	8.77658	8	9	0.42588	0.458149
ieu-b-5065	family.Enterobacteriaceae.id.3469	8.08736	10.7314	4	5	0.0884299	0.0569745
ieu-b-5065	family.Erysipelotrichaceae.id.2149	13.6221	14.3469	11	12	0.254613	0.279105
ieu-b-5065	family.FamilyXI.id.1936	3.78424	6.57192	6	7	0.705847	0.474768
ieu-b-5065	family.FamilyXIII.id.1957	1.5773	1.72891	8	9	0.991349	0.995066
ieu-b-5065	family.Lachnospiraceae.id.1987	8.84829	11.3007	15	16	0.885315	0.790555
ieu-b-5065	family.Lactobacillaceae.id.1836	9.13714	13.3963	7	8	0.242959	0.0989216
ieu-b-5065	family.Methanobacteriaceae.id.121	3.77215	4.4617	8	9	0.877073	0.878488
ieu-b-5065	family.Oxalobacteraceae.id.2966	17.7633	18.3153	12	13	0.123069	0.145912
ieu-b-5065	family.Pasteurellaceae.id.3689	7.56562	7.57896	12	13	0.818088	0.869908
ieu-b-5065	family.Peptococcaceae.id.2024	4.63205	6.23574	7	8	0.704764	0.620844
ieu-b-5065	family.Peptostreptococcaceae.id.2042	11.2726	11.5883	10	11	0.336679	0.395371
ieu-b-5065	family.Porphyromonadaceae.id.943	14.6221	14.8598	7	8	0.0411609	0.0619305
ieu-b-5065	family.Prevotellaceae.id.960	15.1758	15.75	14	15	0.366246	0.398861
ieu-b-5065	family.Rhodospirillaceae.id.2717	15.9734	16.3398	13	14	0.250568	0.293067
ieu-b-5065	family.Rikenellaceae.id.967	30.5767	31.8558	17	18	0.0224738	0.0228674
ieu-b-5065	family.Ruminococcaceae.id.2050	7.32387	7.36181	8	9	0.502127	0.599505
ieu-b-5065	family.Streptococcaceae.id.1850	14.9735	14.9736	11	12	0.183714	0.242883
ieu-b-5065	family.Veillonellaceae.id.2172	20.0631	20.4391	17	18	0.271016	0.308646
ieu-b-5065	family.Verrucomicrobiaceae.id.4036	11.6542	11.7288	9	10	0.233511	0.303619
ieu-b-5065	family.Victivallaceae.id.2255	10.3854	10.3873	10	11	0.407358	0.495926
ieu-b-5065	genus..Clostridiuminnocuumgroup.id.14397	2.43389	2.43571	7	8	0.931992	0.964661
ieu-b-5065	genus..Eubacteriumbrachygroup.id.11296	3.5269	3.9259	7	8	0.832368	0.863746
ieu-b-5065	genus..Eubacteriumcoprostanoligenesgroup.id.11375	9.61653	10.155	11	12	0.565174	0.602361
ieu-b-5065	genus..Eubacteriumeligensgroup.id.14372	4.72091	6.75616	5	6	0.450881	0.343988
ieu-b-5065	genus..Eubacteriumfissicatenagroup.id.14373	4.24821	4.4112	7	8	0.750786	0.81825
ieu-b-5065	genus..Eubacteriumhalliigroup.id.11338	14.9467	19.0129	14	15	0.381807	0.213149
ieu-b-5065	genus..Eubacteriumnodatumgroup.id.11297	10.3703	10.7673	9	10	0.32135	0.375931
ieu-b-5065	genus..Eubacteriumoxidoreducensgroup.id.11339	1.61752	2.10212	2	3	0.44541	0.551483
ieu-b-5065	genus..Eubacteriumrectalegroup.id.14374	3.31513	4.17257	6	7	0.768381	0.7597
ieu-b-5065	genus..Eubacteriumruminantiumgroup.id.11340	8.10806	11.8968	15	16	0.919377	0.751051
ieu-b-5065	genus..Eubacteriumventriosumgroup.id.11341	12.6266	14.8492	10	11	0.245303	0.189505
ieu-b-5065	genus..Eubacteriumxylanophilumgroup.id.14375	5.78325	6.04755	7	8	0.565274	0.641906
ieu-b-5065	genus..Ruminococcusgauvreauiigroup.id.11342	10.562	12.4178	10	11	0.392644	0.333073
ieu-b-5065	genus..Ruminococcusgnavusgroup.id.14376	14.3518	14.3583	10	11	0.157543	0.213796
ieu-b-5065	genus..Ruminococcustorquesgroup.id.14377	4.91366	4.95667	7	8	0.670499	0.762197
ieu-b-5065	genus.Actinomyces.id.423	2.2651	3.23424	4	5	0.68713	0.663924
ieu-b-5065	genus.Adlercreutzia.id.812	9.22182	11.9297	6	7	0.161482	0.102896
ieu-b-5065	genus.Akkermansia.id.4037	11.6496	11.7369	9	10	0.233794	0.303047
ieu-b-5065	genus.Alistipes.id.968	15.2901	15.7611	12	13	0.225956	0.26227
ieu-b-5065	genus.Allisonella.id.2174	8.99258	12.1334	4	5	0.0612851	0.0330054
ieu-b-5065	genus.Alloprevotella.id.961	3.21783	3.39917	4	5	0.522057	0.638696
ieu-b-5065	genus.Anaerofilum.id.2053	6.47694	7.12931	8	9	0.593967	0.623659
ieu-b-5065	genus.Anaerostipes.id.1991	10.9271	11.1821	9	10	0.280739	0.343505
ieu-b-5065	genus.Anaerotruncus.id.2054	10.6804	10.8071	11	12	0.47041	0.545521
ieu-b-5065	genus.Bacteroides.id.918	4.49016	4.54792	7	8	0.721902	0.80462
ieu-b-5065	genus.Barnesiella.id.944	9.78786	9.83288	12	13	0.634565	0.70754
ieu-b-5065	genus.Bifidobacterium.id.436	8.22721	8.90522	10	11	0.606654	0.630641
ieu-b-5065	genus.Bilophila.id.3170	13.0575	13.9384	10	11	0.220473	0.236419
ieu-b-5065	genus.Blautia.id.1992	19.6868	20.6086	11	12	0.0498248	0.0564147
ieu-b-5065	genus.Butyricicoccus.id.2055	5.5416	5.58949	5	6	0.353406	0.470707
ieu-b-5065	genus.Butyricimonas.id.945	8.88375	8.92802	11	12	0.632621	0.709066
ieu-b-5065	genus.Butyrivibrio.id.1993	20.1245	20.7329	13	14	0.0921487	0.108674
ieu-b-5065	genus.CandidatusSoleaferrea.id.11350	13.7801	13.7836	8	9	0.0876793	0.130235
ieu-b-5065	genus.Catenibacterium.id.2153	1.00463	2.12498	3	4	0.800131	0.712784
ieu-b-5065	genus.ChristensenellaceaeR.7group.id.11283	3.39573	3.45483	7	8	0.846143	0.902667
ieu-b-5065	genus.Clostridiumsensustricto1.id.1873	2.8825	4.57007	5	6	0.718095	0.600011
ieu-b-5065	genus.Collinsella.id.815	5.59343	8.7318	6	7	0.470238	0.27249
ieu-b-5065	genus.Coprobacter.id.949	8.08884	8.30861	9	10	0.525218	0.59872
ieu-b-5065	genus.Coprococcus1.id.11301	16.7594	17.3504	10	11	0.0798614	0.0979309
ieu-b-5065	genus.Coprococcus2.id.11302	7.59936	9.10411	6	7	0.268948	0.245268
ieu-b-5065	genus.Coprococcus3.id.11303	4.28816	5.48636	7	8	0.746052	0.70455
ieu-b-5065	genus.DefluviitaleaceaeUCG011.id.11287	5.12748	5.8546	6	7	0.52757	0.556826
ieu-b-5065	genus.Desulfovibrio.id.3173	10.0207	10.0242	8	9	0.263574	0.348527
ieu-b-5065	genus.Dialister.id.2183	16.4428	20.9137	9	10	0.0581919	0.0217031
ieu-b-5065	genus.Dorea.id.1997	3.93398	7.92816	7	8	0.78735	0.440519
ieu-b-5065	genus.Eggerthella.id.819	4.77489	5.46614	8	9	0.781343	0.79193
ieu-b-5065	genus.Eisenbergiella.id.11304	4.81334	4.95287	9	10	0.850267	0.894304
ieu-b-5065	genus.Enterorhabdus.id.820	1.04061	1.08723	5	6	0.959224	0.982088
ieu-b-5065	genus.Erysipelatoclostridium.id.11381	22.9414	25.8577	13	14	0.0423844	0.0269858
ieu-b-5065	genus.ErysipelotrichaceaeUCG003.id.11384	14.8024	14.8569	14	15	0.391794	0.461775
ieu-b-5065	genus.Escherichia.Shigella.id.3504	11.4864	11.5348	8	9	0.175634	0.240824
ieu-b-5065	genus.Faecalibacterium.id.2057	10.01	11.3924	8	9	0.264328	0.249768
ieu-b-5065	genus.FamilyXIIIAD3011group.id.11293	7.96258	11.1687	11	12	0.716652	0.514521
ieu-b-5065	genus.FamilyXIIIUCG001.id.11294	2.15435	2.82073	6	7	0.904969	0.901076
ieu-b-5065	genus.Flavonifractor.id.2059	4.8501	6.54762	3	4	0.183108	0.161814
ieu-b-5065	genus.Fusicatenibacter.id.11305	26.9828	27.2907	16	17	0.0416742	0.0539405
ieu-b-5065	genus.Gordonibacter.id.821	15.1957	16.3776	10	11	0.125087	0.12768
ieu-b-5065	genus.Haemophilus.id.3698	3.87462	4.17686	7	8	0.7941	0.840824
ieu-b-5065	genus.Holdemanella.id.11393	2.96328	4.07547	9	10	0.965733	0.943878
ieu-b-5065	genus.Holdemania.id.2157	17.2723	17.3701	13	14	0.187155	0.23699
ieu-b-5065	genus.Howardella.id.2000	1.22824	1.25371	7	8	0.990262	0.996082
ieu-b-5065	genus.Hungatella.id.11306	3.54032	3.70047	3	4	0.31557	0.448057
ieu-b-5065	genus.Intestinibacter.id.11345	9.82007	10.1435	11	12	0.546642	0.603377
ieu-b-5065	genus.Intestinimonas.id.2062	13.2211	13.5989	15	16	0.585226	0.628565
ieu-b-5065	genus.Lachnoclostridium.id.11308	17.9154	20.2004	11	12	0.0835636	0.0633881
ieu-b-5065	genus.Lachnospira.id.2004	1.57921	2.80534	4	5	0.812523	0.729967
ieu-b-5065	genus.LachnospiraceaeFCS020group.id.11314	9.9275	12.4268	10	11	0.446877	0.332435
ieu-b-5065	genus.LachnospiraceaeNC2004group.id.11316	9.01262	9.4862	7	8	0.251751	0.302954
ieu-b-5065	genus.LachnospiraceaeND3007group.id.11317	7.55381	11.6587	1	2	0.00598833	0.00293999
ieu-b-5065	genus.LachnospiraceaeNK4A136group.id.11319	23.7093	24.3459	13	14	0.0339118	0.0416016
ieu-b-5065	genus.LachnospiraceaeUCG001.id.11321	5.8882	6.09994	11	12	0.880719	0.91096
ieu-b-5065	genus.LachnospiraceaeUCG004.id.11324	8.44622	8.45088	10	11	0.585336	0.672436
ieu-b-5065	genus.LachnospiraceaeUCG008.id.11328	18.5188	19.5691	9	10	0.0296101	0.0336024
ieu-b-5065	genus.LachnospiraceaeUCG010.id.11330	2.79163	8.07043	7	8	0.903586	0.42662
ieu-b-5065	genus.Lactobacillus.id.1837	12.8768	14.8085	8	9	0.11616	0.0963311
ieu-b-5065	genus.Lactococcus.id.1851	9.86216	9.87047	6	7	0.130578	0.196033
ieu-b-5065	genus.Marvinbryantia.id.2005	5.89402	6.88924	8	9	0.659102	0.64865
ieu-b-5065	genus.Methanobrevibacter.id.123	2.14869	3.27385	4	5	0.708433	0.657848
ieu-b-5065	genus.Odoribacter.id.952	3.65932	9.99135	5	6	0.59943	0.125017
ieu-b-5065	genus.Olsenella.id.822	8.00032	8.7326	8	9	0.433439	0.462315
ieu-b-5065	genus.Oscillibacter.id.2063	12.0374	12.8983	11	12	0.360835	0.376473
ieu-b-5065	genus.Oscillospira.id.2064	2.34918	3.86954	6	7	0.88495	0.794675
ieu-b-5065	genus.Oxalobacter.id.2978	12.7419	12.7431	9	10	0.174638	0.238392
ieu-b-5065	genus.Parabacteroides.id.954	8.04108	8.19135	4	5	0.090085	0.146001
ieu-b-5065	genus.Paraprevotella.id.962	15.6363	16.9888	11	12	0.155181	0.150019
ieu-b-5065	genus.Parasutterella.id.2892	15.4491	15.6252	12	13	0.217788	0.269965
ieu-b-5065	genus.Peptococcus.id.2037	4.88043	4.94991	10	11	0.899021	0.933568
ieu-b-5065	genus.Phascolarctobacterium.id.2168	4.20657	5.36055	7	8	0.755701	0.718436
ieu-b-5065	genus.Prevotella7.id.11182	6.75788	6.93442	8	9	0.562967	0.643947
ieu-b-5065	genus.Prevotella9.id.11183	11.5608	12.2097	13	14	0.563942	0.589468
ieu-b-5065	genus.RikenellaceaeRC9gutgroup.id.11191	10.7703	10.7718	8	9	0.215055	0.291677
ieu-b-5065	genus.Romboutsia.id.11347	8.36474	8.41357	11	12	0.680306	0.752034
ieu-b-5065	genus.Roseburia.id.2012	17.6464	18.2125	12	13	0.126856	0.149616
ieu-b-5065	genus.Ruminiclostridium5.id.11355	16.0213	16.8825	9	10	0.0664375	0.0770051
ieu-b-5065	genus.Ruminiclostridium6.id.11356	32.6719	33.4573	12	13	0.00108892	0.00145423
ieu-b-5065	genus.Ruminiclostridium9.id.11357	7.01883	7.77356	7	8	0.426922	0.455896
ieu-b-5065	genus.RuminococcaceaeNK4A214group.id.11358	3.74816	3.75097	10	11	0.957994	0.976644
ieu-b-5065	genus.RuminococcaceaeUCG002.id.11360	25.1004	25.3625	20	21	0.197619	0.231807
ieu-b-5065	genus.RuminococcaceaeUCG003.id.11361	7.72591	9.80519	10	11	0.655589	0.547991
ieu-b-5065	genus.RuminococcaceaeUCG004.id.11362	3.67538	4.11616	7	8	0.816315	0.846493
ieu-b-5065	genus.RuminococcaceaeUCG005.id.11363	14.0089	15.23	12	13	0.300138	0.293216
ieu-b-5065	genus.RuminococcaceaeUCG009.id.11366	8.0722	8.47045	10	11	0.621784	0.670644
ieu-b-5065	genus.RuminococcaceaeUCG010.id.11367	2.79862	2.85208	3	4	0.423727	0.582877
ieu-b-5065	genus.RuminococcaceaeUCG011.id.11368	7.92238	8.00298	6	7	0.243846	0.332331
ieu-b-5065	genus.RuminococcaceaeUCG013.id.11370	9.78613	11.3682	10	11	0.459453	0.412949
ieu-b-5065	genus.RuminococcaceaeUCG014.id.11371	4.22831	4.49482	9	10	0.895753	0.922277
ieu-b-5065	genus.Ruminococcus1.id.11373	11.9102	12.0591	8	9	0.155257	0.209999
ieu-b-5065	genus.Ruminococcus2.id.11374	15.2752	16.1667	12	13	0.22673	0.240247
ieu-b-5065	genus.Sellimonas.id.14369	14.7037	17.81	7	8	0.0399912	0.0226968
ieu-b-5065	genus.Senegalimassilia.id.11160	0.147594	0.147633	2	3	0.92886	0.985564
ieu-b-5065	genus.Slackia.id.825	9.49877	12.6746	4	5	0.0497725	0.0266263
ieu-b-5065	genus.Streptococcus.id.1853	12.4527	14.6026	12	13	0.410041	0.332813
ieu-b-5065	genus.Subdoligranulum.id.2070	2.8515	2.88878	9	10	0.969892	0.983921
ieu-b-5065	genus.Sutterella.id.2896	7.50286	10.1506	10	11	0.67727	0.516897
ieu-b-5065	genus.Terrisporobacter.id.11348	4.87623	4.95928	3	4	0.181088	0.291502
ieu-b-5065	genus.Turicibacter.id.2162	5.9926	6.14136	7	8	0.540614	0.631401
ieu-b-5065	genus.Tyzzerella3.id.11335	5.04938	10.5316	11	12	0.928752	0.569424
ieu-b-5065	genus.Veillonella.id.2198	4.31809	4.41227	5	6	0.504585	0.621068
ieu-b-5065	genus.Victivallis.id.2256	6.37037	7.60586	8	9	0.605819	0.5743
ieu-b-5065	order.Actinomycetales.id.420	0.976182	2.33774	3	4	0.807015	0.673906
ieu-b-5065	order.Bacillales.id.1674	10.7412	10.7488	7	8	0.150312	0.216341
ieu-b-5065	order.Bacteroidales.id.913	4.68166	4.69108	12	13	0.967776	0.981379
ieu-b-5065	order.Bifidobacteriales.id.432	11.3119	11.9059	10	11	0.333738	0.370757
ieu-b-5065	order.Burkholderiales.id.2874	11.8816	12.6809	9	10	0.220066	0.242066
ieu-b-5065	order.Clostridiales.id.1863	26.7977	26.8831	11	12	0.00492973	0.00803218
ieu-b-5065	order.Coriobacteriales.id.810	20.3852	21.8943	11	12	0.0403295	0.038722
ieu-b-5065	order.Desulfovibrionales.id.3156	7.99829	8.82776	10	11	0.629004	0.637788
ieu-b-5065	order.Enterobacteriales.id.3468	8.08736	10.7314	4	5	0.0884299	0.0569745
ieu-b-5065	order.Erysipelotrichales.id.2148	13.6221	14.3469	11	12	0.254613	0.279105
ieu-b-5065	order.Gastranaerophilales.id.1591	3.82128	3.94136	7	8	0.800117	0.862375
ieu-b-5065	order.Lactobacillales.id.1800	14.4708	19.3233	13	14	0.34154	0.152961
ieu-b-5065	order.Methanobacteriales.id.120	3.77215	4.4617	8	9	0.877073	0.878488
ieu-b-5065	order.MollicutesRF9.id.11579	11.2951	13.0699	10	11	0.334991	0.288782
ieu-b-5065	order.NB1n.id.3953	25.9819	27.0225	11	12	0.00653035	0.00766966
ieu-b-5065	order.Pasteurellales.id.3688	7.56562	7.57896	12	13	0.818088	0.869908
ieu-b-5065	order.Rhodospirillales.id.2667	4.91302	6.6916	12	13	0.960821	0.917338
ieu-b-5065	order.Selenomonadales.id.2165	7.58791	7.77645	10	11	0.669018	0.733178
ieu-b-5065	order.Verrucomicrobiales.id.4030	11.6544	11.7283	9	10	0.233498	0.30365
ieu-b-5065	order.Victivallales.id.2254	10.9487	12.2443	6	7	0.0899744	0.0928056
ieu-b-5065	phylum.Actinobacteria.id.400	30.0991	30.136	12	13	0.00269804	0.00450177
ieu-b-5065	phylum.Bacteroidetes.id.905	7.03621	7.1627	10	11	0.722022	0.785759
ieu-b-5065	phylum.Cyanobacteria.id.1500	5.04789	5.30908	6	7	0.537686	0.622301
ieu-b-5065	phylum.Euryarchaeota.id.55	7.89694	9.87564	10	11	0.638903	0.541607
ieu-b-5065	phylum.Firmicutes.id.1672	20.2355	21.9727	14	15	0.12289	0.108522
ieu-b-5065	phylum.Lentisphaerae.id.2238	13.984	15.2665	7	8	0.0514659	0.0541669
ieu-b-5065	phylum.Proteobacteria.id.2375	6.29115	8.52811	10	11	0.790238	0.66536
ieu-b-5065	phylum.Tenericutes.id.3919	13.4809	14.4649	10	11	0.198012	0.208328
ieu-b-5065	phylum.Verrucomicrobia.id.3982	13.7762	14.6515	10	11	0.183449	0.199016

## Sheet: Appendicitis
outcome	exposure	Q_MR Egger	Q_Inverse variance weighted	Q_df_MR Egger	Q_df_Inverse variance weighted	Q_pval_MR Egger	Q_pval_Inverse variance weighted
ieu-b-4967	class.Actinobacteria.id.419	10.2183	12.1472	13	14	0.675996	0.594481
ieu-b-4967	class.Alphaproteobacteria.id.2379	10.9858	11.0828	5	6	0.0516626	0.0858517
ieu-b-4967	class.Bacilli.id.1673	11.9584	11.9593	16	17	0.746839	0.802593
ieu-b-4967	class.Bacteroidia.id.912	8.7328	11.7314	12	13	0.725567	0.549782
ieu-b-4967	class.Betaproteobacteria.id.2867	6.41922	6.4255	10	11	0.778899	0.84352
ieu-b-4967	class.Clostridia.id.1859	6.54065	7.48927	10	11	0.767982	0.758191
ieu-b-4967	class.Coriobacteriia.id.809	5.75768	9.31951	11	12	0.889033	0.675425
ieu-b-4967	class.Deltaproteobacteria.id.3087	12.3226	13.1206	11	12	0.33989	0.360335
ieu-b-4967	class.Erysipelotrichia.id.2147	12.1151	12.2268	11	12	0.355056	0.427643
ieu-b-4967	class.Gammaproteobacteria.id.3303	7.67013	7.77922	5	6	0.175377	0.254728
ieu-b-4967	class.Lentisphaeria.id.2250	6.78634	8.09657	6	7	0.341059	0.324155
ieu-b-4967	class.Melainabacteria.id.1589	12.8664	13.0596	8	9	0.116531	0.159928
ieu-b-4967	class.Methanobacteria.id.119	6.29041	6.48074	8	9	0.614737	0.691005
ieu-b-4967	class.Mollicutes.id.3920	5.99678	6.02772	10	11	0.815534	0.871509
ieu-b-4967	class.Negativicutes.id.2164	9.10466	11.1151	10	11	0.522201	0.43367
ieu-b-4967	class.Verrucomicrobiae.id.4029	19.0046	19.0053	9	10	0.0251541	0.0401948
ieu-b-4967	family.Acidaminococcaceae.id.2166	2.09037	2.67914	5	6	0.836505	0.847904
ieu-b-4967	family.Actinomycetaceae.id.421	9.58978	9.64948	3	4	0.0223952	0.0467648
ieu-b-4967	family.Alcaligenaceae.id.2875	11.6222	11.6223	10	11	0.311134	0.392696
ieu-b-4967	family.Bacteroidaceae.id.917	6.16084	6.44364	7	8	0.521099	0.597666
ieu-b-4967	family.BacteroidalesS24.7group.id.11173	4.79036	9.73742	6	7	0.570969	0.203948
ieu-b-4967	family.Bifidobacteriaceae.id.433	9.84832	9.85899	10	11	0.4539	0.543114
ieu-b-4967	family.Christensenellaceae.id.1866	5.75648	7.72086	9	10	0.764021	0.656081
ieu-b-4967	family.Clostridiaceae1.id.1869	12.398	12.7407	8	9	0.134309	0.174696
ieu-b-4967	family.ClostridialesvadinBB60group.id.11286	11.163	11.356	13	14	0.597164	0.657868
ieu-b-4967	family.Coriobacteriaceae.id.811	5.75768	9.31951	11	12	0.889033	0.675425
ieu-b-4967	family.Defluviitaleaceae.id.1924	5.19728	5.25835	8	9	0.736298	0.811231
ieu-b-4967	family.Desulfovibrionaceae.id.3169	11.6491	12.9359	8	9	0.167562	0.165527
ieu-b-4967	family.Enterobacteriaceae.id.3469	0.11746	1.3723	4	5	0.998341	0.927319
ieu-b-4967	family.Erysipelotrichaceae.id.2149	12.1151	12.2268	11	12	0.355056	0.427643
ieu-b-4967	family.FamilyXI.id.1936	3.99282	3.99561	6	7	0.677648	0.780283
ieu-b-4967	family.FamilyXIII.id.1957	4.17414	5.3845	8	9	0.84108	0.799586
ieu-b-4967	family.Lachnospiraceae.id.1987	13.8348	14.7817	15	16	0.538091	0.540683
ieu-b-4967	family.Lactobacillaceae.id.1836	6.66399	7.12929	7	8	0.464683	0.522749
ieu-b-4967	family.Methanobacteriaceae.id.121	6.29041	6.48074	8	9	0.614737	0.691005
ieu-b-4967	family.Oxalobacteraceae.id.2966	10.418	10.5818	12	13	0.579338	0.645803
ieu-b-4967	family.Pasteurellaceae.id.3689	10.2875	11.3552	12	13	0.590753	0.581087
ieu-b-4967	family.Peptococcaceae.id.2024	5.26943	5.64909	7	8	0.62712	0.686472
ieu-b-4967	family.Peptostreptococcaceae.id.2042	8.53546	8.53565	10	11	0.576683	0.664669
ieu-b-4967	family.Porphyromonadaceae.id.943	7.36173	7.36445	7	8	0.392212	0.497869
ieu-b-4967	family.Prevotellaceae.id.960	14.6924	16.6467	14	15	0.399501	0.34042
ieu-b-4967	family.Rhodospirillaceae.id.2717	9.34077	13.0369	13	14	0.746748	0.523619
ieu-b-4967	family.Rikenellaceae.id.967	12.5159	12.7176	17	18	0.767939	0.808067
ieu-b-4967	family.Ruminococcaceae.id.2050	8.76761	9.44706	8	9	0.362278	0.397071
ieu-b-4967	family.Streptococcaceae.id.1850	10.9743	12.0169	11	12	0.445421	0.444324
ieu-b-4967	family.Veillonellaceae.id.2172	7.58025	8.25266	17	18	0.974718	0.974633
ieu-b-4967	family.Verrucomicrobiaceae.id.4036	19.0043	19.0053	9	10	0.0251561	0.0401949
ieu-b-4967	family.Victivallaceae.id.2255	10.8878	12.424	10	11	0.366327	0.332628
ieu-b-4967	genus..Clostridiuminnocuumgroup.id.14397	8.96504	10.5692	7	8	0.255176	0.227321
ieu-b-4967	genus..Eubacteriumbrachygroup.id.11296	10.5575	11.921	7	8	0.15912	0.154762
ieu-b-4967	genus..Eubacteriumcoprostanoligenesgroup.id.11375	12.1294	12.2615	11	12	0.353993	0.424913
ieu-b-4967	genus..Eubacteriumeligensgroup.id.14372	3.51858	3.75689	5	6	0.620578	0.709536
ieu-b-4967	genus..Eubacteriumfissicatenagroup.id.14373	4.19101	5.23217	7	8	0.757533	0.732498
ieu-b-4967	genus..Eubacteriumhalliigroup.id.11338	17.5051	17.5906	14	15	0.230261	0.2848
ieu-b-4967	genus..Eubacteriumnodatumgroup.id.11297	6.10264	6.13365	9	10	0.729603	0.803912
ieu-b-4967	genus..Eubacteriumoxidoreducensgroup.id.11339	1.05079	6.31363	2	3	0.591323	0.0973094
ieu-b-4967	genus..Eubacteriumrectalegroup.id.14374	12.2332	12.2355	6	7	0.0569635	0.0930768
ieu-b-4967	genus..Eubacteriumruminantiumgroup.id.11340	17.7172	17.8923	15	16	0.277825	0.330241
ieu-b-4967	genus..Eubacteriumventriosumgroup.id.11341	15.9668	17.046	10	11	0.100586	0.106521
ieu-b-4967	genus..Eubacteriumxylanophilumgroup.id.14375	5.51213	9.77308	7	8	0.597721	0.281316
ieu-b-4967	genus..Ruminococcusgauvreauiigroup.id.11342	10.0989	11.3066	10	11	0.43186	0.417945
ieu-b-4967	genus..Ruminococcusgnavusgroup.id.14376	5.82495	6.34708	10	11	0.829749	0.849232
ieu-b-4967	genus..Ruminococcustorquesgroup.id.14377	4.20186	4.23268	7	8	0.756255	0.835543
ieu-b-4967	genus.Actinomyces.id.423	5.61664	6.55764	4	5	0.229665	0.255672
ieu-b-4967	genus.Adlercreutzia.id.812	4.75458	5.10574	6	7	0.575653	0.647061
ieu-b-4967	genus.Akkermansia.id.4037	19.0027	19.0053	9	10	0.0251699	0.0401954
ieu-b-4967	genus.Alistipes.id.968	17.166	17.3666	12	13	0.143459	0.18308
ieu-b-4967	genus.Allisonella.id.2174	9.49629	9.60402	4	5	0.0498236	0.0872648
ieu-b-4967	genus.Alloprevotella.id.961	2.66216	2.77038	4	5	0.615853	0.735334
ieu-b-4967	genus.Anaerofilum.id.2053	10.8995	13.1013	8	9	0.207457	0.158077
ieu-b-4967	genus.Anaerostipes.id.1991	10.9116	12.2839	9	10	0.28182	0.266505
ieu-b-4967	genus.Anaerotruncus.id.2054	17.7997	18.1822	11	12	0.0863466	0.110271
ieu-b-4967	genus.Bacteroides.id.918	6.16084	6.44364	7	8	0.521099	0.597666
ieu-b-4967	genus.Barnesiella.id.944	13.7391	14.373	12	13	0.317681	0.348109
ieu-b-4967	genus.Bifidobacterium.id.436	10.1698	13.28	10	11	0.425721	0.275421
ieu-b-4967	genus.Bilophila.id.3170	11.0081	11.3905	10	11	0.356884	0.411148
ieu-b-4967	genus.Blautia.id.1992	11.4197	18.5058	11	12	0.408801	0.101174
ieu-b-4967	genus.Butyricicoccus.id.2055	8.2411	9.89142	5	6	0.143439	0.1293
ieu-b-4967	genus.Butyricimonas.id.945	17.6867	17.7914	11	12	0.0891401	0.122172
ieu-b-4967	genus.Butyrivibrio.id.1993	18.5152	20.406	13	14	0.13892	0.117852
ieu-b-4967	genus.CandidatusSoleaferrea.id.11350	22.2559	22.3801	8	9	0.0044633	0.00774929
ieu-b-4967	genus.Catenibacterium.id.2153	9.28675	9.69771	3	4	0.0257116	0.0458395
ieu-b-4967	genus.ChristensenellaceaeR.7group.id.11283	8.99315	9.16713	7	8	0.253148	0.328394
ieu-b-4967	genus.Clostridiumsensustricto1.id.1873	8.66398	8.79755	5	6	0.123241	0.185288
ieu-b-4967	genus.Collinsella.id.815	3.07897	4.43478	6	7	0.798872	0.728556
ieu-b-4967	genus.Coprobacter.id.949	15.6343	17.5302	9	10	0.0749213	0.0634256
ieu-b-4967	genus.Coprococcus1.id.11301	12.4502	12.4846	10	11	0.256056	0.328342
ieu-b-4967	genus.Coprococcus2.id.11302	1.3814	2.31905	6	7	0.96698	0.940096
ieu-b-4967	genus.Coprococcus3.id.11303	4.37479	4.3844	7	8	0.735737	0.820884
ieu-b-4967	genus.DefluviitaleaceaeUCG011.id.11287	5.22182	5.22256	6	7	0.515694	0.632823
ieu-b-4967	genus.Desulfovibrio.id.3173	7.47657	7.86899	8	9	0.486192	0.547401
ieu-b-4967	genus.Dialister.id.2183	17.0828	18.5018	9	10	0.0474346	0.0470658
ieu-b-4967	genus.Dorea.id.1997	7.51222	7.69803	7	8	0.37756	0.463509
ieu-b-4967	genus.Eggerthella.id.819	5.80022	5.96473	8	9	0.669599	0.743443
ieu-b-4967	genus.Eisenbergiella.id.11304	7.35076	7.41063	9	10	0.600651	0.686193
ieu-b-4967	genus.Enterorhabdus.id.820	2.41501	5.32724	5	6	0.789236	0.502578
ieu-b-4967	genus.Erysipelatoclostridium.id.11381	7.63544	7.65622	13	14	0.866513	0.906456
ieu-b-4967	genus.ErysipelotrichaceaeUCG003.id.11384	14.1368	15.3427	14	15	0.439573	0.427023
ieu-b-4967	genus.Escherichia.Shigella.id.3504	5.62324	5.98846	8	9	0.689351	0.741073
ieu-b-4967	genus.Faecalibacterium.id.2057	6.73071	7.46821	8	9	0.565946	0.588493
ieu-b-4967	genus.FamilyXIIIAD3011group.id.11293	8.75622	11.2904	11	12	0.644383	0.504206
ieu-b-4967	genus.FamilyXIIIUCG001.id.11294	4.59941	4.6996	6	7	0.596118	0.696568
ieu-b-4967	genus.Flavonifractor.id.2059	5.62103	5.93505	3	4	0.131576	0.204052
ieu-b-4967	genus.Fusicatenibacter.id.11305	5.26644	5.29186	16	17	0.994262	0.996819
ieu-b-4967	genus.Gordonibacter.id.821	16.4147	17.0815	10	11	0.088361	0.105488
ieu-b-4967	genus.Haemophilus.id.3698	8.8949	12.3433	7	8	0.26029	0.136532
ieu-b-4967	genus.Holdemanella.id.11393	20.3055	20.3372	9	10	0.0161178	0.0262202
ieu-b-4967	genus.Holdemania.id.2157	5.0907	6.61462	13	14	0.973142	0.948549
ieu-b-4967	genus.Howardella.id.2000	11.9059	12.7591	7	8	0.103696	0.120411
ieu-b-4967	genus.Hungatella.id.11306	1.3099	2.1439	3	4	0.726783	0.709313
ieu-b-4967	genus.Intestinibacter.id.11345	11.961	15.0929	11	12	0.366585	0.236394
ieu-b-4967	genus.Intestinimonas.id.2062	10.3354	10.3902	15	16	0.798126	0.845472
ieu-b-4967	genus.Lachnoclostridium.id.11308	10.6103	11.6896	11	12	0.476467	0.470921
ieu-b-4967	genus.Lachnospira.id.2004	13.9996	19.7487	4	5	0.0072964	0.00139294
ieu-b-4967	genus.LachnospiraceaeFCS020group.id.11314	6.68674	6.93466	10	11	0.75465	0.80435
ieu-b-4967	genus.LachnospiraceaeNC2004group.id.11316	10.9492	10.9504	7	8	0.14085	0.204523
ieu-b-4967	genus.LachnospiraceaeND3007group.id.11317	0.0540364	3.91722	1	2	0.816183	0.141054
ieu-b-4967	genus.LachnospiraceaeNK4A136group.id.11319	16.2113	16.679	13	14	0.237907	0.273687
ieu-b-4967	genus.LachnospiraceaeUCG001.id.11321	13.7296	14.3329	11	12	0.24832	0.279956
ieu-b-4967	genus.LachnospiraceaeUCG004.id.11324	14.7197	15.002	10	11	0.142622	0.182406
ieu-b-4967	genus.LachnospiraceaeUCG008.id.11328	2.58968	2.69513	9	10	0.978374	0.987717
ieu-b-4967	genus.LachnospiraceaeUCG010.id.11330	9.10514	9.1679	7	8	0.245195	0.328331
ieu-b-4967	genus.Lactobacillus.id.1837	6.8475	6.95509	8	9	0.553172	0.641795
ieu-b-4967	genus.Lactococcus.id.1851	5.03431	5.12474	6	7	0.53942	0.644744
ieu-b-4967	genus.Marvinbryantia.id.2005	7.28816	8.84229	8	9	0.505886	0.451958
ieu-b-4967	genus.Methanobrevibacter.id.123	0.874823	0.903585	4	5	0.928145	0.969962
ieu-b-4967	genus.Odoribacter.id.952	2.07537	2.76951	5	6	0.838621	0.83717
ieu-b-4967	genus.Olsenella.id.822	16.9225	17.7587	8	9	0.0309259	0.0380787
ieu-b-4967	genus.Oscillibacter.id.2063	13.9388	14.1242	11	12	0.236398	0.292847
ieu-b-4967	genus.Oscillospira.id.2064	4.83769	5.13971	6	7	0.564793	0.642919
ieu-b-4967	genus.Oxalobacter.id.2978	7.86281	8.1592	9	10	0.548029	0.61329
ieu-b-4967	genus.Parabacteroides.id.954	2.80515	13.6708	4	5	0.590944	0.0178416
ieu-b-4967	genus.Paraprevotella.id.962	10.9718	11.6152	11	12	0.445628	0.477057
ieu-b-4967	genus.Parasutterella.id.2892	17.0435	18.8863	12	13	0.14797	0.126671
ieu-b-4967	genus.Peptococcus.id.2037	7.85677	7.87005	10	11	0.642825	0.724895
ieu-b-4967	genus.Phascolarctobacterium.id.2168	6.91559	8.48304	7	8	0.437721	0.387761
ieu-b-4967	genus.Prevotella7.id.11182	11.4946	11.7427	8	9	0.17522	0.228208
ieu-b-4967	genus.Prevotella9.id.11183	9.15836	13.8444	13	14	0.760881	0.461366
ieu-b-4967	genus.RikenellaceaeRC9gutgroup.id.11191	6.99706	7.60942	8	9	0.53695	0.573935
ieu-b-4967	genus.Romboutsia.id.11347	15.4453	15.9706	11	12	0.163006	0.192588
ieu-b-4967	genus.Roseburia.id.2012	11.9421	13.0383	12	13	0.450337	0.44486
ieu-b-4967	genus.Ruminiclostridium5.id.11355	16.6792	16.9317	9	10	0.0539831	0.0758886
ieu-b-4967	genus.Ruminiclostridium6.id.11356	8.746	10.4569	12	13	0.724458	0.65621
ieu-b-4967	genus.Ruminiclostridium9.id.11357	7.07225	7.38108	7	8	0.421397	0.49613
ieu-b-4967	genus.RuminococcaceaeNK4A214group.id.11358	13.7744	14.3383	10	11	0.183535	0.214837
ieu-b-4967	genus.RuminococcaceaeUCG002.id.11360	16.88	16.9635	20	21	0.660749	0.713316
ieu-b-4967	genus.RuminococcaceaeUCG003.id.11361	8.89274	13.7785	10	11	0.542312	0.245492
ieu-b-4967	genus.RuminococcaceaeUCG004.id.11362	1.47767	3.63981	7	8	0.983073	0.888073
ieu-b-4967	genus.RuminococcaceaeUCG005.id.11363	17.5193	17.7826	12	13	0.131086	0.16595
ieu-b-4967	genus.RuminococcaceaeUCG009.id.11366	11.6473	14.0874	10	11	0.309357	0.228192
ieu-b-4967	genus.RuminococcaceaeUCG010.id.11367	4.89442	5.17553	3	4	0.179693	0.269756
ieu-b-4967	genus.RuminococcaceaeUCG011.id.11368	6.42773	11.9774	6	7	0.377018	0.101303
ieu-b-4967	genus.RuminococcaceaeUCG013.id.11370	4.6609	6.29771	10	11	0.91265	0.85278
ieu-b-4967	genus.RuminococcaceaeUCG014.id.11371	9.9049	10.1097	9	10	0.358239	0.43092
ieu-b-4967	genus.Ruminococcus1.id.11373	1.01976	1.24019	8	9	0.99812	0.998655
ieu-b-4967	genus.Ruminococcus2.id.11374	9.39386	10.143	12	13	0.668972	0.682199
ieu-b-4967	genus.Sellimonas.id.14369	7.23803	7.55715	7	8	0.404524	0.477878
ieu-b-4967	genus.Senegalimassilia.id.11160	14.0673	14.117	2	3	0.000881727	0.00275016
ieu-b-4967	genus.Slackia.id.825	5.97362	5.99099	4	5	0.201127	0.307096
ieu-b-4967	genus.Streptococcus.id.1853	15.9489	16.9363	12	13	0.193586	0.202235
ieu-b-4967	genus.Subdoligranulum.id.2070	8.45924	9.7928	9	10	0.488608	0.458856
ieu-b-4967	genus.Sutterella.id.2896	9.477	11.2878	10	11	0.48751	0.419473
ieu-b-4967	genus.Terrisporobacter.id.11348	2.49663	4.03409	3	4	0.4759	0.401412
ieu-b-4967	genus.Turicibacter.id.2162	6.18478	6.25075	7	8	0.518347	0.619166
ieu-b-4967	genus.Tyzzerella3.id.11335	16.4209	16.9995	11	12	0.12621	0.149614
ieu-b-4967	genus.Veillonella.id.2198	7.00226	11.7257	5	6	0.220472	0.0683749
ieu-b-4967	genus.Victivallis.id.2256	9.16387	9.81903	8	9	0.328662	0.365333
ieu-b-4967	order.Actinomycetales.id.420	9.59134	9.64646	3	4	0.0223792	0.0468234
ieu-b-4967	order.Bacillales.id.1674	1.51541	1.62434	7	8	0.981771	0.990446
ieu-b-4967	order.Bacteroidales.id.913	8.7328	11.7314	12	13	0.725567	0.549782
ieu-b-4967	order.Bifidobacteriales.id.432	9.84832	9.85899	10	11	0.4539	0.543114
ieu-b-4967	order.Burkholderiales.id.2874	6.30533	6.35754	9	10	0.709013	0.784383
ieu-b-4967	order.Clostridiales.id.1863	5.99553	7.50511	11	12	0.873663	0.822511
ieu-b-4967	order.Coriobacteriales.id.810	5.75768	9.31951	11	12	0.889033	0.675425
ieu-b-4967	order.Desulfovibrionales.id.3156	11.654	13.1509	10	11	0.308882	0.283579
ieu-b-4967	order.Enterobacteriales.id.3468	0.11746	1.3723	4	5	0.998341	0.927319
ieu-b-4967	order.Erysipelotrichales.id.2148	12.1151	12.2268	11	12	0.355056	0.427643
ieu-b-4967	order.Gastranaerophilales.id.1591	8.26498	8.50588	7	8	0.30981	0.385675
ieu-b-4967	order.Lactobacillales.id.1800	9.60283	9.63597	13	14	0.726045	0.788284
ieu-b-4967	order.Methanobacteriales.id.120	6.29041	6.48074	8	9	0.614737	0.691005
ieu-b-4967	order.MollicutesRF9.id.11579	12.4075	12.6369	10	11	0.258712	0.317718
ieu-b-4967	order.NB1n.id.3953	8.73666	8.79521	11	12	0.646185	0.720315
ieu-b-4967	order.Pasteurellales.id.3688	10.2875	11.3552	12	13	0.590753	0.581087
ieu-b-4967	order.Rhodospirillales.id.2667	9.24359	10.5423	12	13	0.681995	0.649097
ieu-b-4967	order.Selenomonadales.id.2165	9.10466	11.1151	10	11	0.522201	0.43367
ieu-b-4967	order.Verrucomicrobiales.id.4030	19.0046	19.0053	9	10	0.0251541	0.0401948
ieu-b-4967	order.Victivallales.id.2254	6.78634	8.09657	6	7	0.341059	0.324155
ieu-b-4967	phylum.Actinobacteria.id.400	19.1203	19.8446	12	13	0.0856668	0.099154
ieu-b-4967	phylum.Bacteroidetes.id.905	8.80651	9.634	10	11	0.55056	0.563578
ieu-b-4967	phylum.Cyanobacteria.id.1500	7.5192	8.42836	6	7	0.275485	0.29634
ieu-b-4967	phylum.Euryarchaeota.id.55	6.80937	9.88095	10	11	0.743311	0.541126
ieu-b-4967	phylum.Firmicutes.id.1672	14.2122	14.9551	14	15	0.434021	0.454657
ieu-b-4967	phylum.Lentisphaerae.id.2238	7.06677	8.22344	7	8	0.421961	0.411954
ieu-b-4967	phylum.Proteobacteria.id.2375	12.0249	12.5143	10	11	0.283393	0.326248
ieu-b-4967	phylum.Tenericutes.id.3919	5.99678	6.02772	10	11	0.815534	0.871509
ieu-b-4967	phylum.Verrucomicrobia.id.3982	13.2385	13.8106	10	11	0.210642	0.243651

## Sheet: Cellulitis
outcome	exposure	Q_MR Egger	Q_Inverse variance weighted	Q_df_MR Egger	Q_df_Inverse variance weighted	Q_pval_MR Egger	Q_pval_Inverse variance weighted
ieu-b-4970	class.Actinobacteria.id.419	11.6851	12.6184	13	14	0.55362	0.556767
ieu-b-4970	class.Alphaproteobacteria.id.2379	10.0906	10.2117	5	6	0.0727098	0.116014
ieu-b-4970	class.Bacilli.id.1673	18.3976	19.846	16	17	0.301133	0.282184
ieu-b-4970	class.Bacteroidia.id.912	16.4898	16.5587	12	13	0.169817	0.220269
ieu-b-4970	class.Betaproteobacteria.id.2867	8.60841	8.79516	10	11	0.569625	0.640794
ieu-b-4970	class.Clostridia.id.1859	7.9926	8.51029	10	11	0.62956	0.666994
ieu-b-4970	class.Coriobacteriia.id.809	8.27056	8.84848	11	12	0.688882	0.715815
ieu-b-4970	class.Deltaproteobacteria.id.3087	25.2351	25.4742	11	12	0.0084207	0.0127288
ieu-b-4970	class.Erysipelotrichia.id.2147	19.8361	19.8376	11	12	0.0476403	0.0702209
ieu-b-4970	class.Gammaproteobacteria.id.3303	6.85028	6.87039	5	6	0.232015	0.333
ieu-b-4970	class.Lentisphaeria.id.2250	11.1666	11.368	6	7	0.0833607	0.123354
ieu-b-4970	class.Melainabacteria.id.1589	8.35202	8.37823	8	9	0.39986	0.496524
ieu-b-4970	class.Methanobacteria.id.119	12.2758	12.4806	8	9	0.139314	0.187548
ieu-b-4970	class.Mollicutes.id.3920	19.8557	20.5486	10	11	0.0306473	0.0383608
ieu-b-4970	class.Negativicutes.id.2164	8.54793	9.48126	10	11	0.575475	0.57756
ieu-b-4970	class.Verrucomicrobiae.id.4029	8.81938	9.86748	9	10	0.454112	0.452196
ieu-b-4970	family.Acidaminococcaceae.id.2166	1.56448	4.04238	5	6	0.905512	0.670942
ieu-b-4970	family.Actinomycetaceae.id.421	0.757176	1.49494	3	4	0.85968	0.827538
ieu-b-4970	family.Alcaligenaceae.id.2875	6.67973	7.13967	10	11	0.755295	0.787663
ieu-b-4970	family.Bacteroidaceae.id.917	5.82076	6.07685	7	8	0.560828	0.638624
ieu-b-4970	family.BacteroidalesS24.7group.id.11173	4.73926	6.19527	6	7	0.577663	0.517143
ieu-b-4970	family.Bifidobacteriaceae.id.433	9.44717	11.7891	10	11	0.490255	0.379705
ieu-b-4970	family.Christensenellaceae.id.1866	4.54438	5.2091	9	10	0.872082	0.876779
ieu-b-4970	family.Clostridiaceae1.id.1869	11.1041	19.7633	8	9	0.195873	0.0194307
ieu-b-4970	family.ClostridialesvadinBB60group.id.11286	20.2541	20.5972	13	14	0.0890528	0.112409
ieu-b-4970	family.Coriobacteriaceae.id.811	8.27056	8.84848	11	12	0.688882	0.715815
ieu-b-4970	family.Defluviitaleaceae.id.1924	8.23929	9.11836	8	9	0.410452	0.426421
ieu-b-4970	family.Desulfovibrionaceae.id.3169	14.0134	14.0183	8	9	0.0814163	0.121674
ieu-b-4970	family.Enterobacteriaceae.id.3469	2.19221	2.21533	4	5	0.700455	0.818619
ieu-b-4970	family.Erysipelotrichaceae.id.2149	19.8361	19.8376	11	12	0.0476403	0.0702209
ieu-b-4970	family.FamilyXI.id.1936	2.72445	3.51221	6	7	0.842551	0.83393
ieu-b-4970	family.FamilyXIII.id.1957	7.63021	7.79747	8	9	0.470399	0.554679
ieu-b-4970	family.Lachnospiraceae.id.1987	17.9705	20.4322	15	16	0.264218	0.201382
ieu-b-4970	family.Lactobacillaceae.id.1836	13.9465	14.9744	7	8	0.0521408	0.0596444
ieu-b-4970	family.Methanobacteriaceae.id.121	12.2758	12.4806	8	9	0.139314	0.187548
ieu-b-4970	family.Oxalobacteraceae.id.2966	4.59555	9.44304	12	13	0.970144	0.738721
ieu-b-4970	family.Pasteurellaceae.id.3689	5.87924	6.09778	12	13	0.922047	0.942522
ieu-b-4970	family.Peptococcaceae.id.2024	4.79217	5.00615	7	8	0.685308	0.756918
ieu-b-4970	family.Peptostreptococcaceae.id.2042	9.46069	11.6867	11	12	0.579448	0.471159
ieu-b-4970	family.Porphyromonadaceae.id.943	7.84701	9.75087	7	8	0.346278	0.282949
ieu-b-4970	family.Prevotellaceae.id.960	37.1692	39.4361	14	15	0.000695452	0.00055139
ieu-b-4970	family.Rhodospirillaceae.id.2717	21.2314	21.5995	12	13	0.0470926	0.0618867
ieu-b-4970	family.Rikenellaceae.id.967	20.5464	20.8303	17	18	0.247241	0.288063
ieu-b-4970	family.Ruminococcaceae.id.2050	2.4576	2.52058	8	9	0.963679	0.980325
ieu-b-4970	family.Streptococcaceae.id.1850	27.3074	27.3334	11	12	0.00412837	0.00691666
ieu-b-4970	family.Veillonellaceae.id.2172	12.4037	12.6361	17	18	0.775096	0.812722
ieu-b-4970	family.Verrucomicrobiaceae.id.4036	8.82039	9.86752	9	10	0.454016	0.452192
ieu-b-4970	family.Victivallaceae.id.2255	9.18517	9.18871	10	11	0.514625	0.604478
ieu-b-4970	genus..Clostridiuminnocuumgroup.id.14397	5.73997	5.74375	7	8	0.570418	0.675911
ieu-b-4970	genus..Eubacteriumbrachygroup.id.11296	8.9037	9.23233	7	8	0.259644	0.323077
ieu-b-4970	genus..Eubacteriumcoprostanoligenesgroup.id.11375	9.90624	9.93374	11	12	0.538841	0.621774
ieu-b-4970	genus..Eubacteriumeligensgroup.id.14372	4.40103	5.37712	5	6	0.493234	0.496431
ieu-b-4970	genus..Eubacteriumfissicatenagroup.id.14373	2.59191	5.1958	7	8	0.920019	0.736458
ieu-b-4970	genus..Eubacteriumhalliigroup.id.11338	10.355	10.6042	14	15	0.735796	0.780114
ieu-b-4970	genus..Eubacteriumnodatumgroup.id.11297	12.875	13.1037	9	10	0.168344	0.21793
ieu-b-4970	genus..Eubacteriumoxidoreducensgroup.id.11339	2.6098	3.44582	2	3	0.2712	0.327858
ieu-b-4970	genus..Eubacteriumrectalegroup.id.14374	3.92122	4.50826	6	7	0.687336	0.719722
ieu-b-4970	genus..Eubacteriumruminantiumgroup.id.11340	10.6753	11.611	15	16	0.775257	0.770294
ieu-b-4970	genus..Eubacteriumventriosumgroup.id.11341	7.83087	7.88872	10	11	0.645353	0.723236
ieu-b-4970	genus..Eubacteriumxylanophilumgroup.id.14375	16.2038	16.9031	7	8	0.0233181	0.0311342
ieu-b-4970	genus..Ruminococcusgauvreauiigroup.id.11342	15.8175	16.3808	10	11	0.104978	0.127572
ieu-b-4970	genus..Ruminococcusgnavusgroup.id.14376	14.9792	14.9802	10	11	0.13282	0.183406
ieu-b-4970	genus..Ruminococcustorquesgroup.id.14377	6.84656	7.32769	7	8	0.445029	0.501725
ieu-b-4970	genus.Actinomyces.id.423	3.32844	5.21033	4	5	0.504439	0.390754
ieu-b-4970	genus.Adlercreutzia.id.812	3.68774	3.70424	6	7	0.718847	0.813142
ieu-b-4970	genus.Akkermansia.id.4037	8.81753	9.86709	9	10	0.454285	0.45223
ieu-b-4970	genus.Alistipes.id.968	19.7176	21.3405	12	13	0.0726193	0.0664608
ieu-b-4970	genus.Allisonella.id.2174	5.80129	9.14787	4	5	0.214488	0.103309
ieu-b-4970	genus.Alloprevotella.id.961	2.42581	2.72838	4	5	0.657968	0.741774
ieu-b-4970	genus.Anaerofilum.id.2053	7.19069	7.61242	8	9	0.516206	0.573627
ieu-b-4970	genus.Anaerostipes.id.1991	8.83182	9.17699	9	10	0.452941	0.515394
ieu-b-4970	genus.Anaerotruncus.id.2054	25.4548	25.4916	11	12	0.00781655	0.0126575
ieu-b-4970	genus.Bacteroides.id.918	5.82076	6.07685	7	8	0.560828	0.638624
ieu-b-4970	genus.Barnesiella.id.944	14.6366	19.5899	12	13	0.261915	0.105919
ieu-b-4970	genus.Bifidobacterium.id.436	10.3376	10.9227	10	11	0.411387	0.449759
ieu-b-4970	genus.Bilophila.id.3170	10.1241	10.5324	10	11	0.429677	0.483227
ieu-b-4970	genus.Blautia.id.1992	15.7867	16.4405	11	12	0.149235	0.171882
ieu-b-4970	genus.Butyricicoccus.id.2055	7.71595	7.80459	5	6	0.1726	0.252772
ieu-b-4970	genus.Butyricimonas.id.945	25.4425	25.5722	11	12	0.00784927	0.0123325
ieu-b-4970	genus.Butyrivibrio.id.1993	25.1512	25.4426	13	14	0.0220497	0.0304409
ieu-b-4970	genus.CandidatusSoleaferrea.id.11350	5.37115	6.74627	8	9	0.71727	0.663517
ieu-b-4970	genus.Catenibacterium.id.2153	1.43072	2.85594	3	4	0.698349	0.582216
ieu-b-4970	genus.ChristensenellaceaeR.7group.id.11283	20.4343	21.3658	7	8	0.00470424	0.00623657
ieu-b-4970	genus.Clostridiumsensustricto1.id.1873	5.5337	5.57409	5	6	0.354265	0.472547
ieu-b-4970	genus.Collinsella.id.815	5.86423	5.9083	6	7	0.43857	0.550497
ieu-b-4970	genus.Coprobacter.id.949	8.05504	8.05598	9	10	0.528609	0.623369
ieu-b-4970	genus.Coprococcus1.id.11301	6.04567	6.71372	10	11	0.811411	0.821771
ieu-b-4970	genus.Coprococcus2.id.11302	2.18928	2.18966	6	7	0.901493	0.948601
ieu-b-4970	genus.Coprococcus3.id.11303	4.12596	4.12975	7	8	0.76516	0.845231
ieu-b-4970	genus.DefluviitaleaceaeUCG011.id.11287	2.43943	4.75899	6	7	0.875184	0.689348
ieu-b-4970	genus.Desulfovibrio.id.3173	3.82324	4.45747	8	9	0.872709	0.878812
ieu-b-4970	genus.Dialister.id.2183	4.11912	5.09827	9	10	0.903399	0.884518
ieu-b-4970	genus.Dorea.id.1997	4.13554	4.2435	7	8	0.76404	0.834513
ieu-b-4970	genus.Eggerthella.id.819	4.07597	5.51506	8	9	0.850204	0.787299
ieu-b-4970	genus.Eisenbergiella.id.11304	14.8712	14.8728	9	10	0.0945357	0.136769
ieu-b-4970	genus.Enterorhabdus.id.820	3.94251	3.95881	5	6	0.557722	0.682251
ieu-b-4970	genus.Erysipelatoclostridium.id.11381	18.2234	18.4588	13	14	0.149221	0.186678
ieu-b-4970	genus.ErysipelotrichaceaeUCG003.id.11384	15.8139	16.1628	14	15	0.324869	0.371316
ieu-b-4970	genus.Escherichia.Shigella.id.3504	10.2118	13.4642	8	9	0.250474	0.142703
ieu-b-4970	genus.Faecalibacterium.id.2057	6.41527	6.41528	8	9	0.600821	0.697743
ieu-b-4970	genus.FamilyXIIIAD3011group.id.11293	14.8886	15.9961	11	12	0.187652	0.191413
ieu-b-4970	genus.FamilyXIIIUCG001.id.11294	0.524587	0.536382	6	7	0.997526	0.999302
ieu-b-4970	genus.Flavonifractor.id.2059	1.46543	2.65168	3	4	0.690272	0.617696
ieu-b-4970	genus.Fusicatenibacter.id.11305	14.2477	14.896	16	17	0.58027	0.602975
ieu-b-4970	genus.Gordonibacter.id.821	7.93657	8.19265	10	11	0.635033	0.69595
ieu-b-4970	genus.Haemophilus.id.3698	6.18512	6.2335	7	8	0.518309	0.621095
ieu-b-4970	genus.Holdemanella.id.11393	12.5802	12.6528	9	10	0.182539	0.243737
ieu-b-4970	genus.Holdemania.id.2157	9.44579	11.6641	13	14	0.738504	0.633259
ieu-b-4970	genus.Howardella.id.2000	19.8612	24.191	7	8	0.0058775	0.0021287
ieu-b-4970	genus.Hungatella.id.11306	4.75291	4.90746	3	4	0.190811	0.296925
ieu-b-4970	genus.Intestinibacter.id.11345	12.1848	15.2363	12	13	0.430952	0.292832
ieu-b-4970	genus.Intestinimonas.id.2062	9.47041	9.64357	15	16	0.851666	0.884567
ieu-b-4970	genus.Lachnoclostridium.id.11308	10.8738	15.1148	11	12	0.453897	0.235218
ieu-b-4970	genus.Lachnospira.id.2004	6.35373	8.03182	4	5	0.174243	0.154491
ieu-b-4970	genus.LachnospiraceaeFCS020group.id.11314	10.3519	10.3594	10	11	0.410184	0.498376
ieu-b-4970	genus.LachnospiraceaeNC2004group.id.11316	3.74404	4.01856	7	8	0.808742	0.855445
ieu-b-4970	genus.LachnospiraceaeND3007group.id.11317	0.207239	0.81685	1	2	0.64894	0.664696
ieu-b-4970	genus.LachnospiraceaeNK4A136group.id.11319	22.3027	24.1819	13	14	0.0508452	0.0435573
ieu-b-4970	genus.LachnospiraceaeUCG001.id.11321	11.6965	11.7385	11	12	0.386887	0.466902
ieu-b-4970	genus.LachnospiraceaeUCG004.id.11324	7.13839	7.92047	10	11	0.712319	0.72041
ieu-b-4970	genus.LachnospiraceaeUCG008.id.11328	14.2728	18.5282	9	10	0.112946	0.0466809
ieu-b-4970	genus.LachnospiraceaeUCG010.id.11330	0.851328	0.851331	7	8	0.996884	0.999024
ieu-b-4970	genus.Lactobacillus.id.1837	18.4808	18.6409	8	9	0.017897	0.0284257
ieu-b-4970	genus.Lactococcus.id.1851	1.39467	2.87693	6	7	0.966182	0.896149
ieu-b-4970	genus.Marvinbryantia.id.2005	10.2166	11.8883	8	9	0.25015	0.219678
ieu-b-4970	genus.Methanobrevibacter.id.123	1.62113	1.62812	4	5	0.80499	0.897828
ieu-b-4970	genus.Odoribacter.id.952	8.14307	9.95633	5	6	0.148525	0.126503
ieu-b-4970	genus.Olsenella.id.822	7.64216	8.36382	8	9	0.469182	0.497938
ieu-b-4970	genus.Oscillibacter.id.2063	20.3583	21.5128	11	12	0.0406619	0.043357
ieu-b-4970	genus.Oscillospira.id.2064	11.3953	11.9154	6	7	0.0769018	0.103376
ieu-b-4970	genus.Oxalobacter.id.2978	9.80354	10.435	9	10	0.366623	0.403195
ieu-b-4970	genus.Parabacteroides.id.954	3.25386	3.27109	4	5	0.516276	0.65827
ieu-b-4970	genus.Paraprevotella.id.962	13.851	13.9824	11	12	0.241348	0.301835
ieu-b-4970	genus.Parasutterella.id.2892	13.6177	13.8808	12	13	0.325786	0.382289
ieu-b-4970	genus.Peptococcus.id.2037	10.3875	10.5796	10	11	0.407179	0.479127
ieu-b-4970	genus.Phascolarctobacterium.id.2168	4.01324	7.45989	7	8	0.778251	0.487921
ieu-b-4970	genus.Prevotella7.id.11182	9.41238	11.4175	8	9	0.308711	0.24817
ieu-b-4970	genus.Prevotella9.id.11183	7.32538	8.05102	12	13	0.835384	0.840261
ieu-b-4970	genus.RikenellaceaeRC9gutgroup.id.11191	4.56119	4.57445	8	9	0.803281	0.869717
ieu-b-4970	genus.Romboutsia.id.11347	25.4073	25.6103	11	12	0.0079436	0.0121813
ieu-b-4970	genus.Roseburia.id.2012	15.0593	16.7444	12	13	0.238212	0.211254
ieu-b-4970	genus.Ruminiclostridium5.id.11355	13.234	13.2653	9	10	0.152301	0.209216
ieu-b-4970	genus.Ruminiclostridium6.id.11356	14.652	15.0235	12	13	0.261023	0.30589
ieu-b-4970	genus.Ruminiclostridium9.id.11357	0.721069	4.63696	7	8	0.998169	0.79558
ieu-b-4970	genus.RuminococcaceaeNK4A214group.id.11358	5.89301	5.89345	10	11	0.82417	0.880378
ieu-b-4970	genus.RuminococcaceaeUCG002.id.11360	23.4652	24.1088	20	21	0.266536	0.287819
ieu-b-4970	genus.RuminococcaceaeUCG003.id.11361	2.27588	2.64729	10	11	0.993755	0.994615
ieu-b-4970	genus.RuminococcaceaeUCG004.id.11362	12.8791	13.7366	7	8	0.0751093	0.0888936
ieu-b-4970	genus.RuminococcaceaeUCG005.id.11363	11.3117	12.9215	12	13	0.502416	0.45389
ieu-b-4970	genus.RuminococcaceaeUCG009.id.11366	9.67776	10.6033	10	11	0.469205	0.477073
ieu-b-4970	genus.RuminococcaceaeUCG010.id.11367	1.15005	1.30719	3	4	0.765008	0.860154
ieu-b-4970	genus.RuminococcaceaeUCG011.id.11368	6.70655	9.79372	6	7	0.34884	0.200567
ieu-b-4970	genus.RuminococcaceaeUCG013.id.11370	7.94678	10.1766	10	11	0.634035	0.514578
ieu-b-4970	genus.RuminococcaceaeUCG014.id.11371	11.7226	11.7233	9	10	0.229405	0.304003
ieu-b-4970	genus.Ruminococcus1.id.11373	7.3553	7.37065	8	9	0.498827	0.598589
ieu-b-4970	genus.Ruminococcus2.id.11374	11.4405	11.4983	12	13	0.491588	0.569151
ieu-b-4970	genus.Sellimonas.id.14369	13.2747	13.4384	7	8	0.0656917	0.0976302
ieu-b-4970	genus.Senegalimassilia.id.11160	1.20805	1.37468	2	3	0.546608	0.71148
ieu-b-4970	genus.Slackia.id.825	9.31616	9.3241	4	5	0.0536649	0.0968143
ieu-b-4970	genus.Streptococcus.id.1853	14.9836	15.0288	12	13	0.242333	0.30556
ieu-b-4970	genus.Subdoligranulum.id.2070	11.1283	11.173	9	10	0.267019	0.3442
ieu-b-4970	genus.Sutterella.id.2896	14.8542	14.8944	10	11	0.137469	0.187384
ieu-b-4970	genus.Terrisporobacter.id.11348	0.359905	0.361236	3	4	0.948395	0.985526
ieu-b-4970	genus.Turicibacter.id.2162	8.27214	8.55406	7	8	0.309209	0.381298
ieu-b-4970	genus.Tyzzerella3.id.11335	9.65734	9.94505	11	12	0.561447	0.620782
ieu-b-4970	genus.Veillonella.id.2198	4.91395	5.19402	5	6	0.426472	0.51918
ieu-b-4970	genus.Victivallis.id.2256	10.3394	10.4919	8	9	0.242008	0.312152
ieu-b-4970	order.Actinomycetales.id.420	0.753392	1.49508	3	4	0.860579	0.827513
ieu-b-4970	order.Bacillales.id.1674	3.01464	3.80484	7	8	0.883645	0.874288
ieu-b-4970	order.Bacteroidales.id.913	16.4898	16.5587	12	13	0.169817	0.220269
ieu-b-4970	order.Bifidobacteriales.id.432	9.44717	11.7891	10	11	0.490255	0.379705
ieu-b-4970	order.Burkholderiales.id.2874	4.66512	4.67195	9	10	0.862469	0.911988
ieu-b-4970	order.Clostridiales.id.1863	4.05979	4.3919	11	12	0.968135	0.975282
ieu-b-4970	order.Coriobacteriales.id.810	8.27056	8.84848	11	12	0.688882	0.715815
ieu-b-4970	order.Desulfovibrionales.id.3156	18.4131	18.4189	10	11	0.0483824	0.0723561
ieu-b-4970	order.Enterobacteriales.id.3468	2.19221	2.21533	4	5	0.700455	0.818619
ieu-b-4970	order.Erysipelotrichales.id.2148	19.8361	19.8376	11	12	0.0476403	0.0702209
ieu-b-4970	order.Gastranaerophilales.id.1591	8.13174	8.37677	7	8	0.321121	0.397557
ieu-b-4970	order.Lactobacillales.id.1800	8.11458	11.8337	13	14	0.836056	0.619657
ieu-b-4970	order.Methanobacteriales.id.120	12.2758	12.4806	8	9	0.139314	0.187548
ieu-b-4970	order.MollicutesRF9.id.11579	22.6323	23.3985	10	11	0.0121882	0.0155216
ieu-b-4970	order.NB1n.id.3953	11.3038	11.322	11	12	0.418174	0.501541
ieu-b-4970	order.Pasteurellales.id.3688	5.87924	6.09778	12	13	0.922047	0.942522
ieu-b-4970	order.Rhodospirillales.id.2667	12.3559	14.5212	11	12	0.337497	0.268672
ieu-b-4970	order.Selenomonadales.id.2165	8.54793	9.48126	10	11	0.575475	0.57756
ieu-b-4970	order.Verrucomicrobiales.id.4030	8.81938	9.86748	9	10	0.454112	0.452196
ieu-b-4970	order.Victivallales.id.2254	11.1666	11.368	6	7	0.0833607	0.123354
ieu-b-4970	phylum.Actinobacteria.id.400	16.2346	18.9467	12	13	0.180724	0.124765
ieu-b-4970	phylum.Bacteroidetes.id.905	10.688	11.3933	10	11	0.382336	0.410925
ieu-b-4970	phylum.Cyanobacteria.id.1500	7.39262	7.67954	6	7	0.286058	0.361698
ieu-b-4970	phylum.Euryarchaeota.id.55	12.7414	12.8062	10	11	0.238491	0.30618
ieu-b-4970	phylum.Firmicutes.id.1672	15.4099	15.7358	14	15	0.35072	0.399825
ieu-b-4970	phylum.Lentisphaerae.id.2238	11.4788	11.8133	7	8	0.119053	0.159732
ieu-b-4970	phylum.Proteobacteria.id.2375	8.32947	8.73673	10	11	0.596689	0.646179
ieu-b-4970	phylum.Tenericutes.id.3919	19.8557	20.5486	10	11	0.0306473	0.0383608
ieu-b-4970	phylum.Verrucomicrobia.id.3982	8.92348	9.63233	10	11	0.539381	0.563731

## Sheet: Osteomyelitis
outcome	exposure	Q_MR Egger	Q_Inverse variance weighted	Q_df_MR Egger	Q_df_Inverse variance weighted	Q_pval_MR Egger	Q_pval_Inverse variance weighted
ieu-b-4975	class.Actinobacteria.id.419	12.2147	14.7238	13	14	0.510123	0.39729
ieu-b-4975	class.Alphaproteobacteria.id.2379	2.68439	5.40213	5	6	0.748505	0.493364
ieu-b-4975	class.Bacilli.id.1673	15.7462	18.3698	16	17	0.47081	0.365879
ieu-b-4975	class.Bacteroidia.id.912	3.38353	8.25942	12	13	0.992177	0.826298
ieu-b-4975	class.Betaproteobacteria.id.2867	6.0887	6.2481	10	11	0.807757	0.856308
ieu-b-4975	class.Clostridia.id.1859	5.95842	13.8019	10	11	0.818744	0.244147
ieu-b-4975	class.Coriobacteriia.id.809	12.4751	14.6546	11	12	0.329012	0.260871
ieu-b-4975	class.Deltaproteobacteria.id.3087	11.3987	11.7343	11	12	0.410495	0.467247
ieu-b-4975	class.Erysipelotrichia.id.2147	3.91412	5.13241	11	12	0.972362	0.953409
ieu-b-4975	class.Gammaproteobacteria.id.3303	7.41675	7.47428	5	6	0.191445	0.279202
ieu-b-4975	class.Lentisphaeria.id.2250	7.5604	9.81936	6	7	0.27211	0.199044
ieu-b-4975	class.Melainabacteria.id.1589	5.21413	5.29523	8	9	0.734464	0.80785
ieu-b-4975	class.Methanobacteria.id.119	15.4117	16.2436	8	9	0.051617	0.0619646
ieu-b-4975	class.Mollicutes.id.3920	8.68516	10.207	10	11	0.562221	0.511871
ieu-b-4975	class.Negativicutes.id.2164	30.9508	31.4871	10	11	0.000597808	0.000921426
ieu-b-4975	class.Verrucomicrobiae.id.4029	2.2765	3.87823	9	10	0.986303	0.952673
ieu-b-4975	family.Acidaminococcaceae.id.2166	9.40335	10.993	5	6	0.0940176	0.0885933
ieu-b-4975	family.Actinomycetaceae.id.421	5.46951	5.65256	3	4	0.140474	0.226641
ieu-b-4975	family.Alcaligenaceae.id.2875	10.7314	11.3571	10	11	0.378824	0.413853
ieu-b-4975	family.Bacteroidaceae.id.917	10.3658	10.4428	7	8	0.168773	0.235313
ieu-b-4975	family.BacteroidalesS24.7group.id.11173	4.14839	4.54277	6	7	0.656604	0.715561
ieu-b-4975	family.Bifidobacteriaceae.id.433	5.75362	5.79012	10	11	0.835521	0.886995
ieu-b-4975	family.Christensenellaceae.id.1866	15.5596	16.0594	9	10	0.076667	0.0979444
ieu-b-4975	family.Clostridiaceae1.id.1869	5.18461	6.43434	8	9	0.737675	0.695783
ieu-b-4975	family.ClostridialesvadinBB60group.id.11286	16.3391	18.5257	13	14	0.231305	0.183875
ieu-b-4975	family.Coriobacteriaceae.id.811	12.4751	14.6546	11	12	0.329012	0.260871
ieu-b-4975	family.Defluviitaleaceae.id.1924	5.76979	6.04957	8	9	0.673001	0.734947
ieu-b-4975	family.Desulfovibrionaceae.id.3169	5.51571	5.82091	8	9	0.701299	0.7577
ieu-b-4975	family.Enterobacteriaceae.id.3469	9.01207	9.12224	4	5	0.0607984	0.104287
ieu-b-4975	family.Erysipelotrichaceae.id.2149	3.91412	5.13241	11	12	0.972362	0.953409
ieu-b-4975	family.FamilyXI.id.1936	6.63021	6.99939	6	7	0.356402	0.428943
ieu-b-4975	family.FamilyXIII.id.1957	4.4286	5.0192	8	9	0.816533	0.832631
ieu-b-4975	family.Lachnospiraceae.id.1987	11.0591	11.4985	15	16	0.748396	0.777721
ieu-b-4975	family.Lactobacillaceae.id.1836	5.76951	7.33838	7	8	0.566906	0.500603
ieu-b-4975	family.Methanobacteriaceae.id.121	15.4117	16.2436	8	9	0.051617	0.0619646
ieu-b-4975	family.Oxalobacteraceae.id.2966	16.1591	16.1593	12	13	0.184059	0.240633
ieu-b-4975	family.Pasteurellaceae.id.3689	6.2855	6.41746	12	13	0.901012	0.929632
ieu-b-4975	family.Peptococcaceae.id.2024	7.72641	8.81484	7	8	0.357336	0.358156
ieu-b-4975	family.Peptostreptococcaceae.id.2042	14.7933	14.9438	11	12	0.192155	0.244525
ieu-b-4975	family.Porphyromonadaceae.id.943	3.20751	3.23067	7	8	0.865165	0.919059
ieu-b-4975	family.Prevotellaceae.id.960	9.20183	10.9888	14	15	0.817908	0.753389
ieu-b-4975	family.Rhodospirillaceae.id.2717	10.6217	11.473	12	13	0.561583	0.571256
ieu-b-4975	family.Rikenellaceae.id.967	17.0996	17.1135	17	18	0.44764	0.515317
ieu-b-4975	family.Ruminococcaceae.id.2050	8.15811	8.29546	8	9	0.41818	0.504667
ieu-b-4975	family.Streptococcaceae.id.1850	16.3238	16.6253	11	12	0.12953	0.164244
ieu-b-4975	family.Veillonellaceae.id.2172	34.1541	34.2385	17	18	0.00801967	0.011768
ieu-b-4975	family.Verrucomicrobiaceae.id.4036	2.27175	3.88086	9	10	0.986406	0.952561
ieu-b-4975	family.Victivallaceae.id.2255	5.57715	5.79303	10	11	0.849451	0.886811
ieu-b-4975	genus..Clostridiuminnocuumgroup.id.14397	12.2007	15.1033	7	8	0.0941496	0.0571679
ieu-b-4975	genus..Eubacteriumbrachygroup.id.11296	8.0565	8.19145	7	8	0.327638	0.414996
ieu-b-4975	genus..Eubacteriumcoprostanoligenesgroup.id.11375	9.50462	10.3557	11	12	0.575418	0.584782
ieu-b-4975	genus..Eubacteriumeligensgroup.id.14372	2.479	2.92692	5	6	0.779654	0.817961
ieu-b-4975	genus..Eubacteriumfissicatenagroup.id.14373	12.2232	12.2321	7	8	0.0934535	0.141144
ieu-b-4975	genus..Eubacteriumhalliigroup.id.11338	13.9835	17.3014	14	15	0.450942	0.301166
ieu-b-4975	genus..Eubacteriumnodatumgroup.id.11297	13.149	14.3453	9	10	0.155978	0.157817
ieu-b-4975	genus..Eubacteriumoxidoreducensgroup.id.11339	1.11257	2.79641	2	3	0.573336	0.424092
ieu-b-4975	genus..Eubacteriumrectalegroup.id.14374	0.882405	1.67042	6	7	0.98968	0.975817
ieu-b-4975	genus..Eubacteriumruminantiumgroup.id.11340	12.0994	12.7784	15	16	0.671493	0.688884
ieu-b-4975	genus..Eubacteriumventriosumgroup.id.11341	14.1358	14.557	10	11	0.166888	0.20369
ieu-b-4975	genus..Eubacteriumxylanophilumgroup.id.14375	13.181	14.3994	7	8	0.0678201	0.0719306
ieu-b-4975	genus..Ruminococcusgauvreauiigroup.id.11342	6.6866	7.43487	10	11	0.754663	0.762854
ieu-b-4975	genus..Ruminococcusgnavusgroup.id.14376	8.79474	9.12136	10	11	0.551688	0.610691
ieu-b-4975	genus..Ruminococcustorquesgroup.id.14377	3.98511	6.044	7	8	0.78149	0.642303
ieu-b-4975	genus.Actinomyces.id.423	2.36596	3.44014	4	5	0.668787	0.632463
ieu-b-4975	genus.Adlercreutzia.id.812	11.8525	13.4609	6	7	0.0653411	0.0616443
ieu-b-4975	genus.Akkermansia.id.4037	2.26603	3.8849	9	10	0.986529	0.95239
ieu-b-4975	genus.Alistipes.id.968	23.2605	23.3726	12	13	0.0255939	0.0374165
ieu-b-4975	genus.Allisonella.id.2174	5.40586	8.71491	4	5	0.248129	0.12099
ieu-b-4975	genus.Alloprevotella.id.961	5.73853	6.32262	4	5	0.219544	0.27608
ieu-b-4975	genus.Anaerofilum.id.2053	5.3636	5.423	8	9	0.718101	0.795987
ieu-b-4975	genus.Anaerostipes.id.1991	5.54531	5.67193	9	10	0.78442	0.842032
ieu-b-4975	genus.Anaerotruncus.id.2054	8.62303	9.48863	11	12	0.656643	0.660725
ieu-b-4975	genus.Bacteroides.id.918	10.3658	10.4428	7	8	0.168773	0.235313
ieu-b-4975	genus.Barnesiella.id.944	15.3346	15.4346	12	13	0.223644	0.281012
ieu-b-4975	genus.Bifidobacterium.id.436	4.21803	4.64662	10	11	0.936976	0.947066
ieu-b-4975	genus.Bilophila.id.3170	9.82108	12.6232	10	11	0.456328	0.318667
ieu-b-4975	genus.Blautia.id.1992	8.16303	8.59934	11	12	0.69863	0.736717
ieu-b-4975	genus.Butyricicoccus.id.2055	1.90334	2.00347	5	6	0.862352	0.91938
ieu-b-4975	genus.Butyricimonas.id.945	11.3614	11.4061	11	12	0.413498	0.494477
ieu-b-4975	genus.Butyrivibrio.id.1993	8.98081	9.23155	13	14	0.774391	0.815938
ieu-b-4975	genus.CandidatusSoleaferrea.id.11350	6.65323	6.71209	8	9	0.574466	0.667066
ieu-b-4975	genus.Catenibacterium.id.2153	0.39636	2.9319	3	4	0.940993	0.569285
ieu-b-4975	genus.ChristensenellaceaeR.7group.id.11283	11.007	12.3071	7	8	0.138313	0.13802
ieu-b-4975	genus.Clostridiumsensustricto1.id.1873	7.09077	7.65413	5	6	0.213977	0.264553
ieu-b-4975	genus.Collinsella.id.815	13.4413	13.7705	6	7	0.03654	0.0554162
ieu-b-4975	genus.Coprobacter.id.949	18.6414	19.1566	9	10	0.0284202	0.0383181
ieu-b-4975	genus.Coprococcus1.id.11301	6.23122	8.02237	10	11	0.795477	0.711298
ieu-b-4975	genus.Coprococcus2.id.11302	5.31246	5.65077	6	7	0.504407	0.581066
ieu-b-4975	genus.Coprococcus3.id.11303	6.64531	6.81112	7	8	0.466719	0.557142
ieu-b-4975	genus.DefluviitaleaceaeUCG011.id.11287	5.48999	5.63559	6	7	0.482667	0.582884
ieu-b-4975	genus.Desulfovibrio.id.3173	7.83556	8.44297	8	9	0.449696	0.490194
ieu-b-4975	genus.Dialister.id.2183	2.57683	2.72729	9	10	0.978745	0.987134
ieu-b-4975	genus.Dorea.id.1997	5.9285	8.08142	7	8	0.548122	0.425557
ieu-b-4975	genus.Eggerthella.id.819	10.6909	12.2019	8	9	0.219838	0.202165
ieu-b-4975	genus.Eisenbergiella.id.11304	5.6446	6.20584	9	10	0.774894	0.797683
ieu-b-4975	genus.Enterorhabdus.id.820	0.881064	0.921651	5	6	0.971577	0.988409
ieu-b-4975	genus.Erysipelatoclostridium.id.11381	16.4982	18.5593	13	14	0.223272	0.182482
ieu-b-4975	genus.ErysipelotrichaceaeUCG003.id.11384	11.7771	13.2425	14	15	0.624198	0.583574
ieu-b-4975	genus.Escherichia.Shigella.id.3504	12.1276	17.5766	8	9	0.145603	0.0404159
ieu-b-4975	genus.Faecalibacterium.id.2057	9.46623	13.2424	8	9	0.304503	0.151941
ieu-b-4975	genus.FamilyXIIIAD3011group.id.11293	18.8322	21.6455	11	12	0.0641724	0.0416898
ieu-b-4975	genus.FamilyXIIIUCG001.id.11294	10.4694	11.0089	6	7	0.106227	0.138233
ieu-b-4975	genus.Flavonifractor.id.2059	7.74376	7.76542	3	4	0.0516152	0.100559
ieu-b-4975	genus.Fusicatenibacter.id.11305	21.1958	22.4232	16	17	0.171105	0.168987
ieu-b-4975	genus.Gordonibacter.id.821	8.18515	10.0627	10	11	0.610758	0.524755
ieu-b-4975	genus.Haemophilus.id.3698	2.73608	2.79512	7	8	0.908297	0.946549
ieu-b-4975	genus.Holdemanella.id.11393	8.46195	9.35581	9	10	0.488344	0.498702
ieu-b-4975	genus.Holdemania.id.2157	16.0752	16.0762	13	14	0.245095	0.308744
ieu-b-4975	genus.Howardella.id.2000	3.1931	3.78674	7	8	0.866583	0.875834
ieu-b-4975	genus.Hungatella.id.11306	3.93667	4.42396	3	4	0.268384	0.35166
ieu-b-4975	genus.Intestinibacter.id.11345	20.2679	21.7148	12	13	0.0621843	0.0599411
ieu-b-4975	genus.Intestinimonas.id.2062	16.6674	19.4762	15	16	0.339131	0.244745
ieu-b-4975	genus.Lachnoclostridium.id.11308	13.0842	13.1964	11	12	0.287858	0.354926
ieu-b-4975	genus.Lachnospira.id.2004	2.47894	4.18995	4	5	0.64841	0.522405
ieu-b-4975	genus.LachnospiraceaeFCS020group.id.11314	3.98725	3.98727	10	11	0.94792	0.970288
ieu-b-4975	genus.LachnospiraceaeNC2004group.id.11316	8.95365	9.16666	7	8	0.256001	0.328433
ieu-b-4975	genus.LachnospiraceaeND3007group.id.11317	0.537619	0.762177	1	2	0.463421	0.683117
ieu-b-4975	genus.LachnospiraceaeNK4A136group.id.11319	14.8078	15.1913	13	14	0.319506	0.365202
ieu-b-4975	genus.LachnospiraceaeUCG001.id.11321	8.26941	12.6412	11	12	0.688987	0.395651
ieu-b-4975	genus.LachnospiraceaeUCG004.id.11324	5.13976	5.32917	10	11	0.881649	0.914183
ieu-b-4975	genus.LachnospiraceaeUCG008.id.11328	4.37347	4.41128	9	10	0.885159	0.926893
ieu-b-4975	genus.LachnospiraceaeUCG010.id.11330	6.26653	6.27473	7	8	0.508995	0.616488
ieu-b-4975	genus.Lactobacillus.id.1837	6.65396	8.14222	8	9	0.574385	0.51988
ieu-b-4975	genus.Lactococcus.id.1851	8.16473	21.6802	6	7	0.226281	0.00288368
ieu-b-4975	genus.Marvinbryantia.id.2005	5.44409	6.19675	8	9	0.709226	0.720076
ieu-b-4975	genus.Methanobrevibacter.id.123	5.76871	6.08118	4	5	0.2171	0.2984
ieu-b-4975	genus.Odoribacter.id.952	8.68363	8.6843	5	6	0.122368	0.192127
ieu-b-4975	genus.Olsenella.id.822	17.01	17.7798	8	9	0.030005	0.0378157
ieu-b-4975	genus.Oscillibacter.id.2063	7.72757	13.6304	11	12	0.73748	0.324931
ieu-b-4975	genus.Oscillospira.id.2064	7.64326	8.45493	6	7	0.265421	0.294191
ieu-b-4975	genus.Oxalobacter.id.2978	5.50532	5.65455	9	10	0.788224	0.843404
ieu-b-4975	genus.Parabacteroides.id.954	5.38271	6.21716	4	5	0.250233	0.285658
ieu-b-4975	genus.Paraprevotella.id.962	7.5572	8.09184	11	12	0.752333	0.777913
ieu-b-4975	genus.Parasutterella.id.2892	12.4769	12.6075	12	13	0.408181	0.478568
ieu-b-4975	genus.Peptococcus.id.2037	9.36066	9.37716	10	11	0.498252	0.587122
ieu-b-4975	genus.Phascolarctobacterium.id.2168	4.09504	9.03354	7	8	0.768768	0.339475
ieu-b-4975	genus.Prevotella7.id.11182	3.76929	3.7693	8	9	0.877316	0.92593
ieu-b-4975	genus.Prevotella9.id.11183	19.732	19.8481	12	13	0.0723279	0.0990619
ieu-b-4975	genus.RikenellaceaeRC9gutgroup.id.11191	9.83747	10.1027	8	9	0.276619	0.342232
ieu-b-4975	genus.Romboutsia.id.11347	17.5785	17.5905	11	12	0.0918895	0.1287
ieu-b-4975	genus.Roseburia.id.2012	7.23202	8.14202	12	13	0.841908	0.834227
ieu-b-4975	genus.Ruminiclostridium5.id.11355	8.24863	9.02445	9	10	0.509298	0.529785
ieu-b-4975	genus.Ruminiclostridium6.id.11356	19.8974	20.0893	12	13	0.0690519	0.0930053
ieu-b-4975	genus.Ruminiclostridium9.id.11357	4.77119	5.46033	7	8	0.687863	0.707431
ieu-b-4975	genus.RuminococcaceaeNK4A214group.id.11358	5.21158	5.25612	10	11	0.876604	0.918131
ieu-b-4975	genus.RuminococcaceaeUCG002.id.11360	17.7095	19.0356	20	21	0.606536	0.582855
ieu-b-4975	genus.RuminococcaceaeUCG003.id.11361	6.93704	8.73504	10	11	0.731375	0.646335
ieu-b-4975	genus.RuminococcaceaeUCG004.id.11362	6.42416	8.3649	7	8	0.491185	0.398661
ieu-b-4975	genus.RuminococcaceaeUCG005.id.11363	15.1542	15.1963	12	13	0.233113	0.295262
ieu-b-4975	genus.RuminococcaceaeUCG009.id.11366	8.31746	8.66325	10	11	0.597858	0.652944
ieu-b-4975	genus.RuminococcaceaeUCG010.id.11367	2.901	2.99538	3	4	0.407142	0.558599
ieu-b-4975	genus.RuminococcaceaeUCG011.id.11368	3.26422	3.64981	6	7	0.775028	0.819113
ieu-b-4975	genus.RuminococcaceaeUCG013.id.11370	5.6283	5.65095	10	11	0.845466	0.89561
ieu-b-4975	genus.RuminococcaceaeUCG014.id.11371	3.23905	5.04196	9	10	0.954059	0.888358
ieu-b-4975	genus.Ruminococcus1.id.11373	2.99509	2.99617	8	9	0.934665	0.964447
ieu-b-4975	genus.Ruminococcus2.id.11374	20.3551	20.9909	12	13	0.06066	0.0731095
ieu-b-4975	genus.Sellimonas.id.14369	1.78289	3.2476	7	8	0.970874	0.917872
ieu-b-4975	genus.Senegalimassilia.id.11160	5.05752	6.03117	2	3	0.0797579	0.110103
ieu-b-4975	genus.Slackia.id.825	6.01982	7.94084	4	5	0.197673	0.159526
ieu-b-4975	genus.Streptococcus.id.1853	13.2996	13.716	12	13	0.347648	0.394145
ieu-b-4975	genus.Subdoligranulum.id.2070	9.10638	10.0362	9	10	0.427513	0.437321
ieu-b-4975	genus.Sutterella.id.2896	12.5924	13.6337	10	11	0.247362	0.25393
ieu-b-4975	genus.Terrisporobacter.id.11348	4.46301	6.00083	3	4	0.215613	0.199086
ieu-b-4975	genus.Turicibacter.id.2162	3.1423	3.15909	7	8	0.871534	0.923981
ieu-b-4975	genus.Tyzzerella3.id.11335	10.0593	10.3272	11	12	0.52506	0.587278
ieu-b-4975	genus.Veillonella.id.2198	6.3086	6.99794	5	6	0.277339	0.321038
ieu-b-4975	genus.Victivallis.id.2256	4.95963	5.0488	8	9	0.761882	0.830034
ieu-b-4975	order.Actinomycetales.id.420	5.47693	5.65277	3	4	0.140025	0.226624
ieu-b-4975	order.Bacillales.id.1674	5.92372	7.64292	7	8	0.548683	0.469104
ieu-b-4975	order.Bacteroidales.id.913	3.38353	8.25942	12	13	0.992177	0.826298
ieu-b-4975	order.Bifidobacteriales.id.432	5.75362	5.79012	10	11	0.835521	0.886995
ieu-b-4975	order.Burkholderiales.id.2874	10.2206	10.5683	9	10	0.332925	0.392127
ieu-b-4975	order.Clostridiales.id.1863	7.10111	17.535	11	12	0.790837	0.130556
ieu-b-4975	order.Coriobacteriales.id.810	12.4751	14.6546	11	12	0.329012	0.260871
ieu-b-4975	order.Desulfovibrionales.id.3156	8.19946	9.47337	10	11	0.609361	0.578284
ieu-b-4975	order.Enterobacteriales.id.3468	9.01207	9.12224	4	5	0.0607984	0.104287
ieu-b-4975	order.Erysipelotrichales.id.2148	3.91412	5.13241	11	12	0.972362	0.953409
ieu-b-4975	order.Gastranaerophilales.id.1591	2.86316	2.98906	7	8	0.897366	0.935042
ieu-b-4975	order.Lactobacillales.id.1800	14.55	17.715	13	14	0.336281	0.220069
ieu-b-4975	order.Methanobacteriales.id.120	15.4117	16.2436	8	9	0.051617	0.0619646
ieu-b-4975	order.MollicutesRF9.id.11579	12.3124	14.1208	10	11	0.264692	0.22638
ieu-b-4975	order.NB1n.id.3953	14.9029	14.9332	11	12	0.186984	0.245112
ieu-b-4975	order.Pasteurellales.id.3688	6.2855	6.41746	12	13	0.901012	0.929632
ieu-b-4975	order.Rhodospirillales.id.2667	11.4416	11.6383	11	12	0.407042	0.475152
ieu-b-4975	order.Selenomonadales.id.2165	30.9508	31.4871	10	11	0.000597808	0.000921426
ieu-b-4975	order.Verrucomicrobiales.id.4030	2.2765	3.87823	9	10	0.986303	0.952673
ieu-b-4975	order.Victivallales.id.2254	7.5604	9.81936	6	7	0.27211	0.199044
ieu-b-4975	phylum.Actinobacteria.id.400	10.0992	10.8048	12	13	0.607261	0.62717
ieu-b-4975	phylum.Bacteroidetes.id.905	7.07368	8.08044	10	11	0.718472	0.706081
ieu-b-4975	phylum.Cyanobacteria.id.1500	16.1415	21.6024	6	7	0.0130145	0.00297379
ieu-b-4975	phylum.Euryarchaeota.id.55	21.6329	22.4527	10	11	0.0170881	0.0210913
ieu-b-4975	phylum.Firmicutes.id.1672	18.1023	18.3468	14	15	0.202162	0.244874
ieu-b-4975	phylum.Lentisphaerae.id.2238	7.85941	9.99159	7	8	0.345154	0.265617
ieu-b-4975	phylum.Proteobacteria.id.2375	11.6245	12.3373	10	11	0.310974	0.338834
ieu-b-4975	phylum.Tenericutes.id.3919	8.68516	10.207	10	11	0.562221	0.511871
ieu-b-4975	phylum.Verrucomicrobia.id.3982	7.4111	7.41114	10	11	0.686147	0.764878

## Sheet: Sepsis
outcome	exposure	Q_MR Egger	Q_Inverse variance weighted	Q_df_MR Egger	Q_df_Inverse variance weighted	Q_pval_MR Egger	Q_pval_Inverse variance weighted
ieu-b-4980	class.Actinobacteria.id.419	15.858	16.2854	13	14	0.256885	0.296259
ieu-b-4980	class.Alphaproteobacteria.id.2379	3.62827	3.78587	5	6	0.604074	0.705628
ieu-b-4980	class.Bacilli.id.1673	10.2639	10.9773	16	17	0.85249	0.857744
ieu-b-4980	class.Bacteroidia.id.912	14.7559	15.0071	12	13	0.25506	0.306909
ieu-b-4980	class.Betaproteobacteria.id.2867	13.9185	14.5775	10	11	0.17674	0.202668
ieu-b-4980	class.Clostridia.id.1859	4.26837	6.31182	10	11	0.934429	0.851769
ieu-b-4980	class.Coriobacteriia.id.809	10.1417	10.4561	11	12	0.517686	0.57601
ieu-b-4980	class.Deltaproteobacteria.id.3087	9.10402	9.12033	11	12	0.612291	0.692619
ieu-b-4980	class.Erysipelotrichia.id.2147	7.46823	9.25613	11	12	0.759998	0.680912
ieu-b-4980	class.Gammaproteobacteria.id.3303	12.0175	12.0232	5	6	0.0345493	0.0614524
ieu-b-4980	class.Lentisphaeria.id.2250	4.8986	5.15885	6	7	0.556882	0.640585
ieu-b-4980	class.Melainabacteria.id.1589	15.6295	17.0664	8	9	0.0480013	0.0476869
ieu-b-4980	class.Methanobacteria.id.119	11.5918	11.9854	8	9	0.170366	0.214133
ieu-b-4980	class.Mollicutes.id.3920	9.67481	12.5643	10	11	0.469471	0.322755
ieu-b-4980	class.Negativicutes.id.2164	6.85073	7.33931	10	11	0.739457	0.770978
ieu-b-4980	class.Verrucomicrobiae.id.4029	14.8997	15.1653	9	10	0.0937269	0.126152
ieu-b-4980	family.Acidaminococcaceae.id.2166	1.31092	1.31853	5	6	0.933804	0.970626
ieu-b-4980	family.Actinomycetaceae.id.421	7.94141	8.62909	3	4	0.0472382	0.0710693
ieu-b-4980	family.Alcaligenaceae.id.2875	7.27158	8.01831	10	11	0.699581	0.711663
ieu-b-4980	family.Bacteroidaceae.id.917	2.82769	3.61966	7	8	0.900472	0.889707
ieu-b-4980	family.BacteroidalesS24.7group.id.11173	0.953076	1.60083	6	7	0.987329	0.978612
ieu-b-4980	family.Bifidobacteriaceae.id.433	7.43013	8.35389	10	11	0.684309	0.681296
ieu-b-4980	family.Christensenellaceae.id.1866	11.9047	12.4416	9	10	0.218737	0.256586
ieu-b-4980	family.Clostridiaceae1.id.1869	3.33782	5.63109	8	9	0.911405	0.776196
ieu-b-4980	family.ClostridialesvadinBB60group.id.11286	7.02271	9.40743	13	14	0.900977	0.804099
ieu-b-4980	family.Coriobacteriaceae.id.811	10.1417	10.4561	11	12	0.517686	0.57601
ieu-b-4980	family.Defluviitaleaceae.id.1924	8.13579	8.20653	8	9	0.420319	0.513475
ieu-b-4980	family.Desulfovibrionaceae.id.3169	6.98486	6.99658	8	9	0.538267	0.637475
ieu-b-4980	family.Enterobacteriaceae.id.3469	3.87667	6.96423	4	5	0.422954	0.223314
ieu-b-4980	family.Erysipelotrichaceae.id.2149	7.46823	9.25613	11	12	0.759998	0.680912
ieu-b-4980	family.FamilyXI.id.1936	5.60689	6.24956	6	7	0.468633	0.510931
ieu-b-4980	family.FamilyXIII.id.1957	5.74215	7.66936	8	9	0.676089	0.567779
ieu-b-4980	family.Lachnospiraceae.id.1987	8.90041	10.256	15	16	0.882667	0.852923
ieu-b-4980	family.Lactobacillaceae.id.1836	4.53417	5.88298	7	8	0.716599	0.660338
ieu-b-4980	family.Methanobacteriaceae.id.121	11.5918	11.9854	8	9	0.170366	0.214133
ieu-b-4980	family.Oxalobacteraceae.id.2966	6.86674	7.98488	12	13	0.866293	0.844584
ieu-b-4980	family.Pasteurellaceae.id.3689	7.15161	7.1663	12	13	0.847434	0.893379
ieu-b-4980	family.Peptococcaceae.id.2024	19.664	20.2521	7	8	0.00634301	0.0094233
ieu-b-4980	family.Peptostreptococcaceae.id.2042	13.8015	14.0621	10	11	0.182238	0.229576
ieu-b-4980	family.Porphyromonadaceae.id.943	12.5925	12.7354	7	8	0.0826812	0.121283
ieu-b-4980	family.Prevotellaceae.id.960	20.6858	20.7088	14	15	0.109959	0.146393
ieu-b-4980	family.Rhodospirillaceae.id.2717	12.0259	12.1364	12	13	0.443605	0.516492
ieu-b-4980	family.Rikenellaceae.id.967	11.4446	11.5927	17	18	0.832539	0.867539
ieu-b-4980	family.Ruminococcaceae.id.2050	17.6445	17.8934	8	9	0.0240556	0.0364303
ieu-b-4980	family.Streptococcaceae.id.1850	8.00161	9.1249	11	12	0.71316	0.692227
ieu-b-4980	family.Veillonellaceae.id.2172	8.15909	10.478	17	18	0.963026	0.915183
ieu-b-4980	family.Verrucomicrobiaceae.id.4036	14.8964	15.1648	9	10	0.093821	0.126167
ieu-b-4980	family.Victivallaceae.id.2255	9.57188	9.77854	10	11	0.478821	0.550411
ieu-b-4980	genus..Clostridiuminnocuumgroup.id.14397	8.33245	9.72143	7	8	0.304194	0.285125
ieu-b-4980	genus..Eubacteriumbrachygroup.id.11296	5.06146	5.08548	7	8	0.652463	0.748403
ieu-b-4980	genus..Eubacteriumcoprostanoligenesgroup.id.11375	15.9801	17.0765	11	12	0.141871	0.146741
ieu-b-4980	genus..Eubacteriumeligensgroup.id.14372	5.68616	6.80241	5	6	0.337964	0.339508
ieu-b-4980	genus..Eubacteriumfissicatenagroup.id.14373	11.8429	11.9293	7	8	0.105846	0.154386
ieu-b-4980	genus..Eubacteriumhalliigroup.id.11338	30.5452	36.1057	14	15	0.00641521	0.00170676
ieu-b-4980	genus..Eubacteriumnodatumgroup.id.11297	12.3902	15.0305	9	10	0.192195	0.130953
ieu-b-4980	genus..Eubacteriumoxidoreducensgroup.id.11339	3.4246	3.81496	2	3	0.18045	0.282151
ieu-b-4980	genus..Eubacteriumrectalegroup.id.14374	5.47329	10.1067	6	7	0.48469	0.182608
ieu-b-4980	genus..Eubacteriumruminantiumgroup.id.11340	15.9201	15.9354	15	16	0.387385	0.457481
ieu-b-4980	genus..Eubacteriumventriosumgroup.id.11341	12.6342	12.9523	10	11	0.244847	0.296456
ieu-b-4980	genus..Eubacteriumxylanophilumgroup.id.14375	6.11782	6.13426	7	8	0.526062	0.632196
ieu-b-4980	genus..Ruminococcusgauvreauiigroup.id.11342	10.4401	11.2387	10	11	0.402763	0.423489
ieu-b-4980	genus..Ruminococcusgnavusgroup.id.14376	15.8116	16.5826	10	11	0.105153	0.120843
ieu-b-4980	genus..Ruminococcustorquesgroup.id.14377	5.6781	5.68461	7	8	0.577798	0.682512
ieu-b-4980	genus.Actinomyces.id.423	13.2884	13.3218	4	5	0.00994948	0.0205431
ieu-b-4980	genus.Adlercreutzia.id.812	12.668	12.7945	6	7	0.0486213	0.0772752
ieu-b-4980	genus.Akkermansia.id.4037	14.8761	15.1622	9	10	0.0943972	0.12626
ieu-b-4980	genus.Alistipes.id.968	12.0902	12.1408	12	13	0.438464	0.516135
ieu-b-4980	genus.Allisonella.id.2174	3.88683	8.16105	4	5	0.421538	0.14758
ieu-b-4980	genus.Alloprevotella.id.961	2.10922	2.90841	4	5	0.715678	0.714103
ieu-b-4980	genus.Anaerofilum.id.2053	3.70166	6.17227	8	9	0.882988	0.72256
ieu-b-4980	genus.Anaerostipes.id.1991	7.27558	7.90479	9	10	0.608451	0.638137
ieu-b-4980	genus.Anaerotruncus.id.2054	9.5214	9.62082	11	12	0.57388	0.649187
ieu-b-4980	genus.Bacteroides.id.918	2.82769	3.61966	7	8	0.900472	0.889707
ieu-b-4980	genus.Barnesiella.id.944	16.6178	16.9238	12	13	0.164549	0.202812
ieu-b-4980	genus.Bifidobacterium.id.436	6.84397	8.3095	10	11	0.740089	0.68534
ieu-b-4980	genus.Bilophila.id.3170	10.2442	10.9211	11	12	0.508567	0.535689
ieu-b-4980	genus.Blautia.id.1992	5.0853	5.72879	11	12	0.926965	0.929132
ieu-b-4980	genus.Butyricicoccus.id.2055	4.06327	4.52668	5	6	0.540343	0.605782
ieu-b-4980	genus.Butyricimonas.id.945	3.9687	4.82684	11	12	0.970824	0.963514
ieu-b-4980	genus.Butyrivibrio.id.1993	20.2702	20.3551	13	14	0.0886751	0.119338
ieu-b-4980	genus.CandidatusSoleaferrea.id.11350	5.98486	9.30718	8	9	0.648928	0.409416
ieu-b-4980	genus.Catenibacterium.id.2153	2.38427	2.64852	3	4	0.49657	0.618253
ieu-b-4980	genus.ChristensenellaceaeR.7group.id.11283	6.35609	6.78968	7	8	0.498839	0.559486
ieu-b-4980	genus.Clostridiumsensustricto1.id.1873	7.36034	7.43196	5	6	0.195191	0.282739
ieu-b-4980	genus.Collinsella.id.815	7.00628	8.59134	6	7	0.320267	0.283342
ieu-b-4980	genus.Coprobacter.id.949	7.75628	8.96213	9	10	0.558881	0.535701
ieu-b-4980	genus.Coprococcus1.id.11301	11.6763	13.1558	10	11	0.307303	0.283264
ieu-b-4980	genus.Coprococcus2.id.11302	3.90976	4.14426	6	7	0.688887	0.763019
ieu-b-4980	genus.Coprococcus3.id.11303	6.28622	6.32931	7	8	0.506754	0.610396
ieu-b-4980	genus.DefluviitaleaceaeUCG011.id.11287	3.50459	6.05743	6	7	0.743359	0.53306
ieu-b-4980	genus.Desulfovibrio.id.3173	4.07642	4.52043	8	9	0.850163	0.873953
ieu-b-4980	genus.Dialister.id.2183	4.51165	4.72087	9	10	0.874635	0.909027
ieu-b-4980	genus.Dorea.id.1997	8.26613	9.34747	7	8	0.309713	0.313837
ieu-b-4980	genus.Eggerthella.id.819	15.7541	16.3476	8	9	0.0460384	0.059969
ieu-b-4980	genus.Eisenbergiella.id.11304	8.14291	10.1674	9	10	0.519811	0.425933
ieu-b-4980	genus.Enterorhabdus.id.820	1.48842	7.21108	5	6	0.914403	0.301767
ieu-b-4980	genus.Erysipelatoclostridium.id.11381	16.3909	16.7375	13	14	0.228664	0.270439
ieu-b-4980	genus.ErysipelotrichaceaeUCG003.id.11384	7.91485	8.04502	14	15	0.893715	0.921965
ieu-b-4980	genus.Escherichia.Shigella.id.3504	9.39734	16.8492	8	9	0.309893	0.0511299
ieu-b-4980	genus.Faecalibacterium.id.2057	8.24922	8.38965	8	9	0.409512	0.495405
ieu-b-4980	genus.FamilyXIIIAD3011group.id.11293	8.06449	8.54661	11	12	0.707516	0.74109
ieu-b-4980	genus.FamilyXIIIUCG001.id.11294	6.3294	6.89356	6	7	0.387319	0.440046
ieu-b-4980	genus.Flavonifractor.id.2059	1.95985	5.21227	3	4	0.580781	0.266203
ieu-b-4980	genus.Fusicatenibacter.id.11305	26.1939	27.5013	16	17	0.0513603	0.0511135
ieu-b-4980	genus.Gordonibacter.id.821	10.3614	11.4801	10	11	0.409377	0.403964
ieu-b-4980	genus.Haemophilus.id.3698	4.24902	4.28022	7	8	0.75069	0.830998
ieu-b-4980	genus.Holdemanella.id.11393	4.40799	4.41993	9	10	0.88257	0.926422
ieu-b-4980	genus.Holdemania.id.2157	6.82668	7.61779	13	14	0.910861	0.908273
ieu-b-4980	genus.Howardella.id.2000	6.68579	6.70773	7	8	0.462311	0.56847
ieu-b-4980	genus.Hungatella.id.11306	3.09597	3.33222	3	4	0.377063	0.503844
ieu-b-4980	genus.Intestinibacter.id.11345	15.323	15.5649	11	12	0.168181	0.211986
ieu-b-4980	genus.Intestinimonas.id.2062	20.6331	20.6768	15	16	0.148967	0.19127
ieu-b-4980	genus.Lachnoclostridium.id.11308	13.4537	13.4789	11	12	0.264709	0.335211
ieu-b-4980	genus.Lachnospira.id.2004	9.56309	10.024	4	5	0.048467	0.0745585
ieu-b-4980	genus.LachnospiraceaeFCS020group.id.11314	11.5225	12.4189	10	11	0.318287	0.33299
ieu-b-4980	genus.LachnospiraceaeNC2004group.id.11316	5.43894	8.51233	7	8	0.606558	0.385088
ieu-b-4980	genus.LachnospiraceaeND3007group.id.11317	0.122448	0.1464	1	2	0.726394	0.929415
ieu-b-4980	genus.LachnospiraceaeNK4A136group.id.11319	11.5879	15.6998	13	14	0.561686	0.332051
ieu-b-4980	genus.LachnospiraceaeUCG001.id.11321	21.1999	21.4728	11	12	0.0313586	0.0438711
ieu-b-4980	genus.LachnospiraceaeUCG004.id.11324	8.93031	11.2372	10	11	0.53873	0.423611
ieu-b-4980	genus.LachnospiraceaeUCG008.id.11328	16.2583	17.139	9	10	0.0616795	0.0713436
ieu-b-4980	genus.LachnospiraceaeUCG010.id.11330	9.32181	9.4387	7	8	0.230369	0.306649
ieu-b-4980	genus.Lactobacillus.id.1837	5.70185	7.61762	8	9	0.680589	0.573092
ieu-b-4980	genus.Lactococcus.id.1851	7.50259	8.90191	6	7	0.276854	0.259776
ieu-b-4980	genus.Marvinbryantia.id.2005	3.98483	4.00466	8	9	0.858489	0.911106
ieu-b-4980	genus.Methanobrevibacter.id.123	6.86642	6.87289	4	5	0.143118	0.230266
ieu-b-4980	genus.Odoribacter.id.952	6.08425	6.8427	5	6	0.298107	0.33564
ieu-b-4980	genus.Olsenella.id.822	5.96988	8.37962	8	9	0.650606	0.496388
ieu-b-4980	genus.Oscillibacter.id.2063	12.0993	12.7031	11	12	0.356226	0.390987
ieu-b-4980	genus.Oscillospira.id.2064	10.0519	11.6424	6	7	0.122485	0.112951
ieu-b-4980	genus.Oxalobacter.id.2978	5.75382	7.83296	9	10	0.764282	0.645149
ieu-b-4980	genus.Parabacteroides.id.954	1.88371	1.90117	4	5	0.757136	0.862644
ieu-b-4980	genus.Paraprevotella.id.962	16.6015	16.6056	11	12	0.120229	0.165045
ieu-b-4980	genus.Parasutterella.id.2892	6.88869	7.97733	12	13	0.864881	0.845074
ieu-b-4980	genus.Peptococcus.id.2037	3.81107	4.65917	10	11	0.955468	0.946543
ieu-b-4980	genus.Phascolarctobacterium.id.2168	5.82832	7.08608	7	8	0.559932	0.527374
ieu-b-4980	genus.Prevotella7.id.11182	7.15855	7.69378	8	9	0.519627	0.565275
ieu-b-4980	genus.Prevotella9.id.11183	12.6033	12.6038	13	14	0.478898	0.557931
ieu-b-4980	genus.RikenellaceaeRC9gutgroup.id.11191	6.1899	6.36711	8	9	0.625969	0.702688
ieu-b-4980	genus.Romboutsia.id.11347	4.3771	4.39015	11	12	0.957561	0.975324
ieu-b-4980	genus.Roseburia.id.2012	8.97511	9.02132	12	13	0.705055	0.771332
ieu-b-4980	genus.Ruminiclostridium5.id.11355	4.91943	5.46583	8	9	0.766152	0.791959
ieu-b-4980	genus.Ruminiclostridium6.id.11356	11.8296	12.7222	12	13	0.459458	0.469492
ieu-b-4980	genus.Ruminiclostridium9.id.11357	9.36889	9.54936	7	8	0.227245	0.298089
ieu-b-4980	genus.RuminococcaceaeNK4A214group.id.11358	13.1911	13.3537	10	11	0.213183	0.270839
ieu-b-4980	genus.RuminococcaceaeUCG002.id.11360	13.2259	13.6779	20	21	0.867481	0.883034
ieu-b-4980	genus.RuminococcaceaeUCG003.id.11361	11.7981	11.8004	10	11	0.298797	0.378829
ieu-b-4980	genus.RuminococcaceaeUCG004.id.11362	3.58668	11.0644	7	8	0.825961	0.198075
ieu-b-4980	genus.RuminococcaceaeUCG005.id.11363	6.66114	7.09876	12	13	0.879171	0.89699
ieu-b-4980	genus.RuminococcaceaeUCG009.id.11366	7.15119	7.58882	10	11	0.711099	0.749594
ieu-b-4980	genus.RuminococcaceaeUCG010.id.11367	2.84854	2.86918	3	4	0.415572	0.579951
ieu-b-4980	genus.RuminococcaceaeUCG011.id.11368	6.15972	6.17434	6	7	0.405538	0.519547
ieu-b-4980	genus.RuminococcaceaeUCG013.id.11370	23.5422	23.9456	10	11	0.00891286	0.0129643
ieu-b-4980	genus.RuminococcaceaeUCG014.id.11371	10.836	12.0367	9	10	0.287116	0.282607
ieu-b-4980	genus.Ruminococcus1.id.11373	13.3592	15.9752	8	9	0.100075	0.0674016
ieu-b-4980	genus.Ruminococcus2.id.11374	13.6258	14.7674	12	13	0.325238	0.322097
ieu-b-4980	genus.Sellimonas.id.14369	1.8328	2.45281	7	8	0.968512	0.963895
ieu-b-4980	genus.Senegalimassilia.id.11160	1.73476	3.34609	2	3	0.420051	0.341279
ieu-b-4980	genus.Slackia.id.825	3.26645	3.51989	4	5	0.514265	0.62038
ieu-b-4980	genus.Streptococcus.id.1853	9.39642	9.83099	12	13	0.66875	0.707693
ieu-b-4980	genus.Subdoligranulum.id.2070	6.42837	6.6032	9	10	0.696397	0.762299
ieu-b-4980	genus.Sutterella.id.2896	5.70369	5.71	10	11	0.839514	0.891996
ieu-b-4980	genus.Terrisporobacter.id.11348	6.02584	6.20067	3	4	0.11036	0.184655
ieu-b-4980	genus.Turicibacter.id.2162	4.17828	5.35213	7	8	0.759029	0.719362
ieu-b-4980	genus.Tyzzerella3.id.11335	12.79	12.8636	11	12	0.307273	0.379034
ieu-b-4980	genus.Veillonella.id.2198	1.90822	2.15979	5	6	0.861693	0.904431
ieu-b-4980	genus.Victivallis.id.2256	15.4637	16.0702	8	9	0.0507328	0.0654304
ieu-b-4980	order.Actinomycetales.id.420	7.9398	8.61439	3	4	0.0472724	0.0714948
ieu-b-4980	order.Bacillales.id.1674	6.81456	8.79655	7	8	0.44844	0.359748
ieu-b-4980	order.Bacteroidales.id.913	14.7559	15.0071	12	13	0.25506	0.306909
ieu-b-4980	order.Bifidobacteriales.id.432	7.43013	8.35389	10	11	0.684309	0.681296
ieu-b-4980	order.Burkholderiales.id.2874	11.9153	12.1615	9	10	0.218129	0.274393
ieu-b-4980	order.Clostridiales.id.1863	5.87765	6.86263	11	12	0.881401	0.866556
ieu-b-4980	order.Coriobacteriales.id.810	10.1417	10.4561	11	12	0.517686	0.57601
ieu-b-4980	order.Desulfovibrionales.id.3156	7.04012	7.0437	10	11	0.721652	0.795533
ieu-b-4980	order.Enterobacteriales.id.3468	3.87667	6.96423	4	5	0.422954	0.223314
ieu-b-4980	order.Erysipelotrichales.id.2148	7.46823	9.25613	11	12	0.759998	0.680912
ieu-b-4980	order.Gastranaerophilales.id.1591	12.1269	14.5608	7	8	0.0964624	0.0682701
ieu-b-4980	order.Lactobacillales.id.1800	9.66629	10.2147	13	14	0.720969	0.746324
ieu-b-4980	order.Methanobacteriales.id.120	11.5918	11.9854	8	9	0.170366	0.214133
ieu-b-4980	order.MollicutesRF9.id.11579	4.25562	4.26332	10	11	0.93508	0.961572
ieu-b-4980	order.NB1n.id.3953	19.1623	19.7984	11	12	0.0582416	0.0709963
ieu-b-4980	order.Pasteurellales.id.3688	7.15161	7.1663	12	13	0.847434	0.893379
ieu-b-4980	order.Rhodospirillales.id.2667	13.4431	14.1798	11	12	0.265353	0.289372
ieu-b-4980	order.Selenomonadales.id.2165	6.85073	7.33931	10	11	0.739457	0.770978
ieu-b-4980	order.Verrucomicrobiales.id.4030	14.8997	15.1653	9	10	0.0937269	0.126152
ieu-b-4980	order.Victivallales.id.2254	4.8986	5.15885	6	7	0.556882	0.640585
ieu-b-4980	phylum.Actinobacteria.id.400	12.8499	18.8058	12	13	0.380041	0.129251
ieu-b-4980	phylum.Bacteroidetes.id.905	13.5934	13.6464	10	11	0.192357	0.253183
ieu-b-4980	phylum.Cyanobacteria.id.1500	8.21906	8.33785	6	7	0.22249	0.303748
ieu-b-4980	phylum.Euryarchaeota.id.55	12.63	14.5784	10	11	0.245103	0.202622
ieu-b-4980	phylum.Firmicutes.id.1672	9.0432	9.20262	14	15	0.828273	0.866687
ieu-b-4980	phylum.Lentisphaerae.id.2238	11.2275	11.3614	7	8	0.129	0.18205
ieu-b-4980	phylum.Proteobacteria.id.2375	17.3987	17.4982	10	11	0.065994	0.0939777
ieu-b-4980	phylum.Tenericutes.id.3919	9.67481	12.5643	10	11	0.469471	0.322755
ieu-b-4980	phylum.Verrucomicrobia.id.3982	7.93572	8.58281	10	11	0.635116	0.66034
