# Supplementary material for: The causal relationship between gut microbiota and nine infectious diseases: a two-sample Mendelian randomization analysis
Source: Front Immunol. 2024 Jul 10;15:1304973. doi: 10.3389/fimmu.2024.1304973 (PMC11266007; doi:10.3389/fimmu.2024.1304973)
Supplement: Supplementary Table 6 — Leave one out between 196 bacterial traits and risk of infectious diseases in MR analyses. [file Table_6.xlsx]

## Sheet: Pneumonia
exposure	outcome	id.outcome	samplesize	SNP	b	se	under0.05	c_p
class.Actinobacteria.id.419	Pneumonia || id:ieu-b-4976	ieu-b-4976	486484	rs11655079	0.0123462	0.0590255	0	0.834317140209039 0.940762009204783 0.84185614173862 0.682813549741349 0.919885026990783 0.627014746652608 0.265933572022347 0.873350033653817 0.979431481652103 0.989376576103951 0.801604516605561 0.864143793810646 0.981376543830173 0.622684633260248 0.875399166224288
class.Alphaproteobacteria.id.2379	Pneumonia || id:ieu-b-4976	ieu-b-4976	486484	rs140912403	0.0616072	0.0615682	0	0.317004442161261 0.316518309024934 0.336180452270098 0.806903307982559 0.451192143916255 0.829553645275812 0.615020031433147
class.Bacilli.id.1673	Pneumonia || id:ieu-b-4976	ieu-b-4976	486484	rs11110282	-0.0099974	0.0445646	0	0.822496748443075 0.952032064634482 0.881340123479117 0.992880735762701 0.858447195535861 0.89862698792242 0.944923639936205 0.977233236973769 0.79208960055417 0.576154791465378 0.879357056794426 0.974371855072132 0.920372724784585 0.955868360322512 0.76248945391522 0.649043362768588 0.735514501628341 0.992341689139091
class.Bacteroidia.id.912	Pneumonia || id:ieu-b-4976	ieu-b-4976	486484	rs11146701	-0.00452574	0.0622431	0	0.942036363777282 0.976961261968151 0.717194082259005 0.978841148374394 0.954540154167395 0.526871005889029 0.925505445550559 0.890360237914234 0.90819338053895 0.520825971889852 0.833964945288952 0.846404961805169 0.624584958036598 0.9655825375085
class.Betaproteobacteria.id.2867	Pneumonia || id:ieu-b-4976	ieu-b-4976	486484	rs11128180	0.0692301	0.0791369	0	0.381675465805401 0.156262977117752 0.562820614597505 0.591947274507117 0.598158107378617 0.587473621204345 0.338742115560547 0.713457019884162 0.521545139670861 0.191715680844408 0.31474074532081 0.516202425944239
class.Clostridia.id.1859	Pneumonia || id:ieu-b-4976	ieu-b-4976	486484	rs10774377	-0.00545532	0.0621924	0	0.930101742228777 0.961429825266464 0.765799942366996 0.888178426354219 0.896279948976087 0.840022066383648 0.848837886163992 0.669686560052989 0.650787087846151 0.917701453150982 0.811886526756598 0.962862464049861
class.Coriobacteriia.id.809	Pneumonia || id:ieu-b-4976	ieu-b-4976	486484	rs11073596	0.116267	0.0583544	1	0.0463246555010756 0.0928471776441598 0.0506118021821659 0.0657822270579782 0.137769365383981 0.0899621263752038 0.063708474970609 0.123091272079501 0.0732159079393194 0.0830664136688917 0.199671329618115 0.0810829203166218 0.0565067911704682
class.Deltaproteobacteria.id.3087	Pneumonia || id:ieu-b-4976	ieu-b-4976	486484	rs1035691	0.0983136	0.0500428	1	0.0494615637790392 0.143300600749306 0.296749396309 0.215855836724972 0.205224611922947 0.149333818311387 0.23357160515483 0.124186586875397 0.1755573831067 0.0642143977113693 0.0922900541133848 0.094414414411801 0.217629997907776
class.Erysipelotrichia.id.2147	Pneumonia || id:ieu-b-4976	ieu-b-4976	486484	rs1074800	0.0770579	0.0663366	0	0.24538979517802 0.124430652516261 0.221460593763033 0.451435771686161 0.211863977020252 0.409013106427469 0.482856361490293 0.543656385602551 0.318597871600169 0.259840657232991 0.323671977663336 0.269329997870808 0.166745521937225
class.Gammaproteobacteria.id.3303	Pneumonia || id:ieu-b-4976	ieu-b-4976	486484	rs11181912	0.0617352	0.0819763	0	0.451398121789586 0.624480742608159 0.789934738087667 0.579264499878993 0.927602266074616 0.729273641300326 0.849528974501811
class.Lentisphaeria.id.2250	Pneumonia || id:ieu-b-4976	ieu-b-4976	486484	rs1002941	0.000765976	0.0371525	0	0.983551133665938 0.996729376512367 0.942384014269751 0.866278815185654 0.926902613624193 0.832556930762069 0.682002827458129 0.515204746568377
class.Melainabacteria.id.1589	Pneumonia || id:ieu-b-4976	ieu-b-4976	486484	rs10148250	-0.00258122	0.0365249	0	0.943660242171472 0.938854154607033 0.930415986166175 0.817236414041512 0.879858791167926 0.83612119185388 0.874931186417149 0.972664462219689 0.600108835138084 0.663332070860509
class.Methanobacteria.id.119	Pneumonia || id:ieu-b-4976	ieu-b-4976	486484	rs10202904	-0.00164514	0.0344013	0	0.961858034582841 0.362705726066809 0.655587255436796 0.315447043934275 0.552816575673449 0.792402145169053 0.430374221782922 0.565176368951793 0.717623490609833 0.278653565605644
class.Mollicutes.id.3920	Pneumonia || id:ieu-b-4976	ieu-b-4976	486484	rs10108398	0.0719256	0.0471735	0	0.127333190838491 0.261690085614112 0.246053570455477 0.0579080421848231 0.0651810557476161 0.0988372415645018 0.105936277782359 0.0868291898531006 0.0897292584427164 0.0840662504400216 0.10311806272679 0.128874377021182
class.Negativicutes.id.2164	Pneumonia || id:ieu-b-4976	ieu-b-4976	486484	rs1135612	-0.046357	0.0578817	0	0.42319327891912 0.919444125677589 0.319210897909879 0.600719261002571 0.586886126471721 0.52419627256463 0.610316056507138 0.621102471672327 0.8146129829829 0.758927644822694 0.895453332904965 0.417079771176165
class.Verrucomicrobiae.id.4029	Pneumonia || id:ieu-b-4976	ieu-b-4976	486484	rs111862613	-0.147686	0.0496275	10	0.00292134879312468 0.0258306697942035 0.0249383745771061 0.0167623662878601 0.00570179830326808 0.0227325969251538 0.0542278578573325 0.0030258836829368 0.0304124915587689 0.0118340678804628 0.0117871663918959
family.Acidaminococcaceae.id.2166	Pneumonia || id:ieu-b-4976	ieu-b-4976	486484	rs262812	0.0514941	0.0881084	0	0.558924084858707 0.720227110232933 0.121401816995907 0.78606155400144 0.851981468313526 0.724828670888934 0.545335845247659
family.Actinomycetaceae.id.421	Pneumonia || id:ieu-b-4976	ieu-b-4976	486484	rs2889192	0.0876008	0.0601114	0	0.145031630698096 0.0507715272558209 0.189957277647675 0.113450289272517 0.0859693194679274
family.Alcaligenaceae.id.2875	Pneumonia || id:ieu-b-4976	ieu-b-4976	486484	rs112135816	-0.0699891	0.0578943	0	0.2266969013138 0.972058384931104 0.694767817616308 0.865313798748072 0.825711204487083 0.765609278326127 0.966673133763264 0.953031017433973 0.722508131385705 0.776318145527926 0.515086542957568 0.589188071915598
family.Bacteroidaceae.id.917	Pneumonia || id:ieu-b-4976	ieu-b-4976	486484	rs11585893	0.0768578	0.0702755	0	0.274101999385188 0.153924913110465 0.176606787935743 0.377724148448721 0.153818470186865 0.461976652123216 0.556175545091803 0.161535927125135 0.254684862861045
family.BacteroidalesS24.7group.id.11173	Pneumonia || id:ieu-b-4976	ieu-b-4976	486484	rs10872669	0.000689656	0.0540477	0	0.989819158310634 0.725462334528577 0.56698324840725 0.884245419816246 0.774923467427912 0.905327778742112 0.929675389921529 0.488880573410247
family.Bifidobacteriaceae.id.433	Pneumonia || id:ieu-b-4976	ieu-b-4976	486484	rs10831953	-0.0259668	0.0723495	0	0.719664074368754 0.744270443015003 0.994453491376797 0.635510813930337 0.609695618575128 0.743761890952248 0.587100817823755 0.810759390928794 0.46588660112748 0.292380069828094 0.780146561883657 0.95204994981648
family.Christensenellaceae.id.1866	Pneumonia || id:ieu-b-4976	ieu-b-4976	486484	rs117186816	0.00366855	0.0667119	0	0.956145752230864 0.495621419887527 0.42024352358033 0.15243888997228 0.539505406761631 0.846745528208204 0.657493948952155 0.592749754924909 0.700359393151367 0.491088060637907 0.330064037177071
family.Clostridiaceae1.id.1869	Pneumonia || id:ieu-b-4976	ieu-b-4976	486484	rs10875374	0.0763973	0.0584938	0	0.191526649343258 0.597441942421397 0.264559444100655 0.179326042386595 0.324353787982263 0.271284181239494 0.102656631936534 0.218525806333752 0.405703034720346 0.246081558194211
family.ClostridialesvadinBB60group.id.11286	Pneumonia || id:ieu-b-4976	ieu-b-4976	486484	rs10517600	0.0179234	0.041314	0	0.664408924387064 0.955257804051669 0.732103801289205 0.623775904291457 0.614782973994138 0.782304190671167 0.526361991338323 0.839902493607271 0.809437167896899 0.423751191912426 0.674028583982063 0.586539477205629 0.379735822643165 0.758385196266912 0.769477807153089
family.Coriobacteriaceae.id.811	Pneumonia || id:ieu-b-4976	ieu-b-4976	486484	rs11073596	0.116267	0.0583544	1	0.0463246555010756 0.0928471776441598 0.0506118021821659 0.0657822270579782 0.137769365383981 0.0899621263752038 0.063708474970609 0.123091272079501 0.0732159079393194 0.0830664136688917 0.199671329618115 0.0810829203166218 0.0565067911704682
family.Defluviitaleaceae.id.1924	Pneumonia || id:ieu-b-4976	ieu-b-4976	486484	rs112893842	-0.00849494	0.0495184	0	0.86379050562197 0.342622854740098 0.863734618080179 0.991622538294335 0.879665928827149 0.934094840729387 0.823398546405702 0.790455519932942 0.969154438800287 0.83513570568778
family.Desulfovibrionaceae.id.3169	Pneumonia || id:ieu-b-4976	ieu-b-4976	486484	rs112381107	0.119436	0.0623873	2	0.0555659545512531 0.19955501159357 0.1089409323346 0.0697595383802648 0.13915905750112 0.0525553610752209 0.0889412060149552 0.0346715637545914 0.0272870664765263 0.116633523388461
family.Enterobacteriaceae.id.3469	Pneumonia || id:ieu-b-4976	ieu-b-4976	486484	rs11026530	-0.116875	0.0807458	1	0.147773891433196 0.0892587727285659 0.0398954976973678 0.11362721929186 0.219141019336159 0.304138735282518
family.Erysipelotrichaceae.id.2149	Pneumonia || id:ieu-b-4976	ieu-b-4976	486484	rs1074800	0.0770579	0.0663366	0	0.24538979517802 0.124430652516261 0.221460593763033 0.451435771686161 0.211863977020252 0.409013106427469 0.482856361490293 0.543656385602551 0.318597871600169 0.259840657232991 0.323671977663336 0.269329997870808 0.166745521937225
family.FamilyXI.id.1936	Pneumonia || id:ieu-b-4976	ieu-b-4976	486484	rs10759623	0.0281242	0.0319216	0	0.378296357193968 0.331908752434995 0.251791235600485 0.338992849826587 0.252664126652203 0.478732903830128 0.153370599847635 0.70324387066254
family.FamilyXIII.id.1957	Pneumonia || id:ieu-b-4976	ieu-b-4976	486484	rs10404377	0.0987627	0.0798378	0	0.216071538896396 0.31365945457564 0.670423270642668 0.430836657861007 0.56371427904846 0.161814215501858 0.299192777679934 0.422094457285319 0.265692066319819 0.510845914143298
family.Lachnospiraceae.id.1987	Pneumonia || id:ieu-b-4976	ieu-b-4976	486484	rs10402491	0.0188984	0.048126	0	0.694550513046708 0.644070650317569 0.743515015227508 0.49292052120836 0.370965797499148 0.376777504884965 0.625071151026893 0.506756340768507 0.480716269640159 0.681151100862955 0.333536155293029 0.452435538486889 0.688083378290218 0.564228919692232 0.349813255561668 0.348197522869808 0.305133039167513
family.Lactobacillaceae.id.1836	Pneumonia || id:ieu-b-4976	ieu-b-4976	486484	rs11674854	-0.0133225	0.0520735	0	0.798074698979857 0.26359261870671 0.944217694281511 0.911429572685031 0.91345146813293 0.971489730898633 0.4987136539559 0.969800087944757 0.99569372231368
family.Methanobacteriaceae.id.121	Pneumonia || id:ieu-b-4976	ieu-b-4976	486484	rs10202904	-0.00164514	0.0344013	0	0.961858034582841 0.362705726066809 0.655587255436796 0.315447043934275 0.552816575673449 0.792402145169053 0.430374221782922 0.565176368951793 0.717623490609833 0.278653565605644
family.Oxalobacteraceae.id.2966	Pneumonia || id:ieu-b-4976	ieu-b-4976	486484	rs111966731	0.0254052	0.0293614	0	0.386897101994473 0.135384717165423 0.244816876320956 0.32975897018889 0.19608395664527 0.190022224805274 0.571408111872059 0.116573360929946 0.384789985992115 0.265579998803725 0.32814645738715 0.147160935644106 0.213839326384562 0.198102411228507
family.Pasteurellaceae.id.3689	Pneumonia || id:ieu-b-4976	ieu-b-4976	486484	rs10965428	-0.0528949	0.0380614	0	0.164612435705543 0.282773518101938 0.354915902985054 0.475346647834682 0.142259754939122 0.280331400645284 0.171634987461558 0.447873833861525 0.432782914332126 0.235330587766417 0.359521802259943 0.271320090900847 0.180778227826425 0.135170898319031
family.Peptococcaceae.id.2024	Pneumonia || id:ieu-b-4976	ieu-b-4976	486484	rs117452796	-0.00378563	0.0605001	0	0.950107061020374 0.787205484110124 0.527546094567051 0.356265120849264 0.563202690923807 0.820638785761301 0.516271639744794 0.648775356414684 0.716096399241604
family.Peptostreptococcaceae.id.2042	Pneumonia || id:ieu-b-4976	ieu-b-4976	486484	rs10805326	0.0477935	0.0565088	0	0.397679800398532 0.168001669658685 0.132255654989654 0.272754246294982 0.429341831201363 0.318559657140043 0.526777630768174 0.516868857565698 0.831932848689592 0.418721076590798 0.45302711257832 0.349369241467033 0.384200346770776
family.Porphyromonadaceae.id.943	Pneumonia || id:ieu-b-4976	ieu-b-4976	486484	rs10762312	-0.0505281	0.0713257	0	0.478688799726524 0.570133875056696 0.615967955370186 0.587793604272144 0.680234243025854 0.382799023264752 0.784197388001209 0.944937424055199 0.500249336348201
family.Prevotellaceae.id.960	Pneumonia || id:ieu-b-4976	ieu-b-4976	486484	rs12057990	-0.0958567	0.0450721	1	0.0334414802307542 0.29408590724441 0.229112331023035 0.233206712469126 0.0724515034787786 0.129874428936346 0.132318067713913 0.26446546292546 0.201031497788096 0.241894132011722 0.171398006904409 0.170222222394283 0.190205412111038 0.142347585725773 0.230086280892718 0.185962263113883
family.Rhodospirillaceae.id.2717	Pneumonia || id:ieu-b-4976	ieu-b-4976	486484	rs1035406	-0.0570698	0.038532	0	0.138579076275972 0.166716335594404 0.143310676005437 0.172623492993584 0.445827330833389 0.276901428993669 0.212123560192253 0.212217061583618 0.434606566040739 0.244840156194766 0.11669494558921 0.131111450695546 0.160978550515376 0.109689827203046
family.Rikenellaceae.id.967	Pneumonia || id:ieu-b-4976	ieu-b-4976	486484	rs10217435	0.053278	0.0477544	0	0.264564223459779 0.252946238262206 0.40987563102087 0.349066375947352 0.407239609315636 0.30795412874225 0.444653316178047 0.242509022589735 0.385753093708972 0.129073772794304 0.247384419595822 0.566931124433438 0.526658628972427 0.264503868880697 0.36200268993845 0.260878351026699 0.194940463087028 0.465328622031685 0.332619292957354
family.Ruminococcaceae.id.2050	Pneumonia || id:ieu-b-4976	ieu-b-4976	486484	rs10093275	-0.00326606	0.0562133	0	0.953668116918646 0.927421503204914 0.7480623209783 0.562415985917936 0.623449954747275 0.430007758522755 0.820470951548982 0.800513323776091 0.568627273867708 0.743122760090033
family.Streptococcaceae.id.1850	Pneumonia || id:ieu-b-4976	ieu-b-4976	486484	rs10028567	-0.00173183	0.0554074	0	0.975065101573386 0.733227648860758 0.9071820064049 0.51745148516056 0.56623221016031 0.74380559541301 0.663595891487536 0.623226192444232 0.402333917213356 0.709906752343134 0.696477576335373 0.499490367619436 0.467032742113301
family.Veillonellaceae.id.2172	Pneumonia || id:ieu-b-4976	ieu-b-4976	486484	rs111810795	-0.0267287	0.0413642	0	0.518162907730679 0.465150068616328 0.706785407368117 0.529221406351879 0.392669535938509 0.554360111768206 0.760117489753495 0.33679014056607 0.434113305954989 0.531547636496388 0.448387416406776 0.487026745812018 0.449072095470583 0.442725950300782 0.498704252229894 0.696662066095642 0.494215192126267 0.834975295680634 0.704116171328261
family.Verrucomicrobiaceae.id.4036	Pneumonia || id:ieu-b-4976	ieu-b-4976	486484	rs111862613	-0.147713	0.0496439	10	0.0029255734982849 0.0258678364833404 0.0249757660366387 0.0167862373198662 0.00572814073804381 0.0227437939020647 0.0542727668367451 0.00302612407907948 0.0304482460672764 0.0118479567814177 0.0118036483697167
family.Victivallaceae.id.2255	Pneumonia || id:ieu-b-4976	ieu-b-4976	486484	rs11671100	0.0399785	0.0310912	1	0.198497300209497 0.105151262457509 0.0843669308217884 0.0923096905603989 0.21116472014708 0.0228389293310416 0.125420207577026 0.0606909365171934 0.192423426696421 0.0649481714170397 0.0837368482011804 0.158160766930903
genus..Clostridiuminnocuumgroup.id.14397	Pneumonia || id:ieu-b-4976	ieu-b-4976	486484	rs10074000	0.0073876	0.0346327	0	0.831083096023112 0.923641413247656 0.900988739374575 0.807679502215407 0.79621962795845 0.747958895325714 0.715128198274413 0.962551553870764 0.720261019654825
genus..Eubacteriumbrachygroup.id.11296	Pneumonia || id:ieu-b-4976	ieu-b-4976	486484	rs112617308	-0.0369134	0.0414463	0	0.373126234937581 0.336407275071636 0.730399394608563 0.383524862779955 0.751685950793721 0.421147742092614 0.46211812128307 0.135171747280716 0.274317082621419
genus..Eubacteriumcoprostanoligenesgroup.id.11375	Pneumonia || id:ieu-b-4976	ieu-b-4976	486484	rs1020520	-0.0753341	0.0567507	0	0.184358169951858 0.811084239447694 0.860518995664541 0.555676528505068 0.622687983495633 0.666434308689384 0.578176209073531 0.495817237741858 0.445668385321647 0.53578243823268 0.667050519767526 0.611498569901196 0.314954104297685
genus..Eubacteriumeligensgroup.id.14372	Pneumonia || id:ieu-b-4976	ieu-b-4976	486484	rs12719051	0.051491	0.0731865	0	0.481707817528006 0.885940252528149 0.511420307547547 0.865167497205525 0.960804556542329 0.68109222431061 0.617495037220901
genus..Eubacteriumfissicatenagroup.id.14373	Pneumonia || id:ieu-b-4976	ieu-b-4976	486484	rs10147907	-0.00522686	0.043934	0	0.905298524861084 0.57774463115912 0.648276273142656 0.51113385118228 0.899161378856288 0.937949744949991 0.619301228603825 0.882446897084814 0.886139991633999
genus..Eubacteriumhalliigroup.id.11338	Pneumonia || id:ieu-b-4976	ieu-b-4976	486484	rs10501370	-0.00855775	0.0442082	0	0.846505962171015 0.611904636458009 0.596109603401151 0.509273077551995 0.767283023145714 0.523152036270777 0.710126326959453 0.414994553908934 0.837267495921256 0.433960478281778 0.623966324004424 0.383403204457845 0.45712773713287 0.703934112336196 0.328760658672557 0.554241801531774
genus..Eubacteriumnodatumgroup.id.11297	Pneumonia || id:ieu-b-4976	ieu-b-4976	486484	rs10263623	0.0140479	0.0273188	0	0.607097351802833 0.366825757124037 0.622081220425445 0.256543126604727 0.174348096221492 0.261102497716297 0.496596099107416 0.335372807472585 0.31875944680793 0.519769703053894 0.340448914841753
genus..Eubacteriumoxidoreducensgroup.id.11339	Pneumonia || id:ieu-b-4976	ieu-b-4976	486484	rs12129908	0.0511184	0.0840707	0	0.543160333144304 0.516913185538109 0.688839766824046 0.699319965039353
genus..Eubacteriumrectalegroup.id.14374	Pneumonia || id:ieu-b-4976	ieu-b-4976	486484	rs10248854	0.0539853	0.0834024	0	0.517446040873429 0.629828997932151 0.722653158856325 0.294456250041476 0.647596075105591 0.102107394841681 0.554383235499566 0.654123774173926
genus..Eubacteriumruminantiumgroup.id.11340	Pneumonia || id:ieu-b-4976	ieu-b-4976	486484	rs10131724	0.0173443	0.0332606	0	0.602042697892683 0.589286806750264 0.645313673353467 0.608004227067581 0.665897222423625 0.646577172927317 0.661555206798944 0.971395553902387 0.884453851119543 0.710989284186441 0.641358046698481 0.83555944013425 0.667858310986692 0.911728202548661 0.883211841309176 0.558522628873781 0.814382152588046
genus..Eubacteriumventriosumgroup.id.11341	Pneumonia || id:ieu-b-4976	ieu-b-4976	486484	rs11617697	-0.0932312	0.0568568	0	0.10105611902394 0.419689228608555 0.3891468779372 0.547588226988889 0.12708250240996 0.282455066220531 0.321885494593544 0.450206023328776 0.470273380157803 0.303664943419479 0.265355219503462 0.385061131598171
genus..Eubacteriumxylanophilumgroup.id.14375	Pneumonia || id:ieu-b-4976	ieu-b-4976	486484	rs10140184	0.0708519	0.0595971	2	0.234499384223024 0.0576757937523665 0.0281478190575255 0.0388097151710326 0.063402191969244 0.107684272359465 0.0789371595288514 0.106219995414457 0.156047274292855
genus..Ruminococcusgauvreauiigroup.id.11342	Pneumonia || id:ieu-b-4976	ieu-b-4976	486484	rs10931481	0.0529412	0.0516218	0	0.305099473503821 0.206953142821242 0.478012582228972 0.567721743266068 0.410592052961237 0.329475997473135 0.432046855726662 0.844704551792632 0.263749882829194 0.387819467123039 0.319708260843032 0.365964761477307
genus..Ruminococcusgnavusgroup.id.14376	Pneumonia || id:ieu-b-4976	ieu-b-4976	486484	rs11597105	-0.0422012	0.0365947	1	0.248827107630014 0.301964842517643 0.316751766690207 0.167068060157416 0.0473402566141512 0.204833838921765 0.0712210299319756 0.207104465003467 0.178132717927785 0.20252625046143 0.0675810181457887 0.147030158129566
genus..Ruminococcustorquesgroup.id.14377	Pneumonia || id:ieu-b-4976	ieu-b-4976	486484	rs10904297	-0.0722263	0.0964445	0	0.453923699314983 0.890852014085636 0.848339654567981 0.91670381055007 0.46762875686047 0.838911438405084 0.621346861425435 0.846797670335172 0.813037010529918
genus.Actinomyces.id.423	Pneumonia || id:ieu-b-4976	ieu-b-4976	486484	rs2715439	0.041184	0.053448	0	0.440977514765055 0.366149419631277 0.790888369015638 0.559995876495643 0.176751281466671 0.424169311473846
genus.Adlercreutzia.id.812	Pneumonia || id:ieu-b-4976	ieu-b-4976	486484	rs11604400	-0.0424587	0.0519376	0	0.413646344699172 0.283068134984657 0.0549038960044709 0.454788310936832 0.315662209278318 0.381898935260289 0.369909212241392 0.293338643159914
genus.Akkermansia.id.4037	Pneumonia || id:ieu-b-4976	ieu-b-4976	486484	rs111862613	-0.147727	0.0496266	10	0.00291310446265476 0.0259674923393888 0.0250899942010598 0.0168704444740423 0.00577207045740538 0.0227926847844652 0.054443867784311 0.00303560904811238 0.0307318923314542 0.0119245100091472 0.0118531913125317
genus.Alistipes.id.968	Pneumonia || id:ieu-b-4976	ieu-b-4976	486484	rs1107244	-0.0490931	0.0626374	0	0.433177136603548 0.477134950959306 0.622977779982101 0.80559501111859 0.686579278544712 0.232517101878144 0.54211399541977 0.588769870752509 0.682380721570522 0.650838081071182 0.650959341419542 0.168714340886898 0.601233667112931 0.514440849699776
genus.Allisonella.id.2174	Pneumonia || id:ieu-b-4976	ieu-b-4976	486484	rs1901739	0.0731066	0.0369905	2	0.0481137964419643 0.0726552778002633 0.18859057285414 0.114650038910256 0.0271841130718625 0.135882734908759
genus.Alloprevotella.id.961	Pneumonia || id:ieu-b-4976	ieu-b-4976	486484	rs12675596	0.0572248	0.0597703	0	0.338358794474882 0.476340242220474 0.963928130784457 0.809615278583246 0.943032271888329 0.694531814993451
genus.Anaerofilum.id.2053	Pneumonia || id:ieu-b-4976	ieu-b-4976	486484	rs10794359	-0.0140955	0.0348729	0	0.686069127917583 0.624504068770682 0.685570251837531 0.529903934428854 0.485789623222719 0.430024424410859 0.24567248220445 0.980493307746808 0.691138098329866 0.400423828942046
genus.Anaerostipes.id.1991	Pneumonia || id:ieu-b-4976	ieu-b-4976	486484	rs10502061	-0.0264988	0.0592998	0	0.654974624617856 0.333965669865412 0.957692276872592 0.7290616131142 0.616488200431013 0.574735716275547 0.33856416314502 0.537208442169163 0.439983279354435 0.705528633205259 0.542275325462561
genus.Anaerotruncus.id.2054	Pneumonia || id:ieu-b-4976	ieu-b-4976	486484	rs10150232	-0.0125925	0.0575096	0	0.826678520006238 0.661122656606279 0.423449110611011 0.402313129908401 0.51351473883294 0.714755435019166 0.651625223710221 0.866000557197824 0.925903511329258 0.529266535371791 0.377288941815273 0.690673014594937 0.77111521968626
genus.Bacteroides.id.918	Pneumonia || id:ieu-b-4976	ieu-b-4976	486484	rs11585893	0.0768578	0.0702755	0	0.274101999385188 0.153924913110465 0.176606787935743 0.377724148448721 0.153818470186865 0.461976652123216 0.556175545091803 0.161535927125135 0.254684862861045
genus.Barnesiella.id.944	Pneumonia || id:ieu-b-4976	ieu-b-4976	486484	rs11155559	0.0602175	0.056352	0	0.285252245005269 0.122591798103866 0.0703754053521893 0.0662889456487918 0.18863302676991 0.357944094117991 0.302041759308179 0.281751127763834 0.173705770656681 0.269842306272528 0.210489813780291 0.0704815857982572 0.217005131713901 0.189504342080901
genus.Bifidobacterium.id.436	Pneumonia || id:ieu-b-4976	ieu-b-4976	486484	rs12022129	-0.0364985	0.0609636	0	0.549376806195241 0.649916154640224 0.965952837319891 0.865457730080329 0.749026562406483 0.596343691566027 0.717685353171629 0.699454881511958 0.300720939066924 0.78370889199363 0.574854980102649 0.947712960334999
genus.Bilophila.id.3170	Pneumonia || id:ieu-b-4976	ieu-b-4976	486484	rs11069458	0.0080076	0.0568958	0	0.888074298067969 0.622439621667905 0.511732596001091 0.257888207819096 0.495811445883242 0.893887180914315 0.789128830012852 0.455919682426293 0.784041811911619 0.772443608718577 0.71455098161513 0.93021869115834
genus.Blautia.id.1992	Pneumonia || id:ieu-b-4976	ieu-b-4976	486484	rs11149971	-0.0461382	0.0505596	0	0.361478149482279 0.0798259749801502 0.192967779672596 0.115113093476282 0.192866178292238 0.161656270678529 0.166560638248161 0.154223848964478 0.0558167952969273 0.18975349860532 0.096316851652616 0.251102011170089 0.0864367465508551
genus.Butyricicoccus.id.2055	Pneumonia || id:ieu-b-4976	ieu-b-4976	486484	rs10084203	-0.0717145	0.0640179	0	0.262617569109535 0.305257949100383 0.18768364087212 0.297622160957864 0.176673837530698 0.478419581089693 0.112734816928354
genus.Butyricimonas.id.945	Pneumonia || id:ieu-b-4976	ieu-b-4976	486484	rs11228830	0.0102031	0.064566	0	0.874436557572854 0.83625850321305 0.563441049052309 0.394209252744044 0.873010506018407 0.825972177529502 0.960048162962337 0.763996206611743 0.887480980331702 0.907343478594436 0.995638450793119 0.420466231713095 0.897983055148576
genus.Butyrivibrio.id.1993	Pneumonia || id:ieu-b-4976	ieu-b-4976	486484	rs1007475	-0.0216002	0.0312781	0	0.489825304119005 0.434663426743347 0.601295959868319 0.555157055240704 0.422111046412929 0.349406757684023 0.428672955534035 0.466710137997434 0.755763527684407 0.337139950101584 0.437787189852847 0.424914611180598 0.938026006537191 0.566568593630007 0.358770358018628
genus.CandidatusSoleaferrea.id.11350	Pneumonia || id:ieu-b-4976	ieu-b-4976	486484	rs10090365	-0.0231477	0.0402486	0	0.565210955066618 0.832277670268594 0.280642276274569 0.383983094817931 0.341217666510397 0.570561431159407 0.366007534316304 0.538809575637216 0.858820948708706 0.403543051997273
genus.Catenibacterium.id.2153	Pneumonia || id:ieu-b-4976	ieu-b-4976	486484	rs12404911	0.00230445	0.0419478	0	0.956189330493282 0.292197629000142 0.35432018134816 0.490443010133681 0.715042744573793
genus.ChristensenellaceaeR.7group.id.11283	Pneumonia || id:ieu-b-4976	ieu-b-4976	486484	rs10461257	-0.177735	0.0679736	9	0.00892892352711921 0.014510030589569 0.00571820409973764 0.00899816414195863 0.00370841593215608 0.00604436198820519 0.0190325453711985 0.00691373030427399 0.00343679882950713
genus.Clostridiumsensustricto1.id.1873	Pneumonia || id:ieu-b-4976	ieu-b-4976	486484	rs11264403	-0.0295999	0.0591028	0	0.616497950918121 0.660761451101233 0.595611822233647 0.419290731912774 0.451531565659733 0.335386222905121 0.783243589515815
genus.Collinsella.id.815	Pneumonia || id:ieu-b-4976	ieu-b-4976	486484	rs10890671	0.0891362	0.0811982	0	0.272308843119789 0.187746864833757 0.403640665230851 0.607404964738007 0.224757412205991 0.248383531348936 0.533512656437956 0.850253118654536
genus.Coprobacter.id.949	Pneumonia || id:ieu-b-4976	ieu-b-4976	486484	rs11532348	0.0137221	0.0373487	0	0.713316735516371 0.476276966432999 0.345262028581342 0.686680281138983 0.759226615144943 0.267889981163985 0.452470659415504 0.285252644518804 0.704056014101926 0.553948987682112 0.332800799513999
genus.Coprococcus1.id.11301	Pneumonia || id:ieu-b-4976	ieu-b-4976	486484	rs1010560	-0.127155	0.051489	10	0.0135280445066266 0.0196064372234938 0.0213705279984539 0.0345413300000636 0.0173165927562131 0.0195064295371998 0.0581507403531312 0.00975184804529834 0.0414131031032223 0.0366721362637929 0.00915884665010693 0.241469546989741
genus.Coprococcus2.id.11302	Pneumonia || id:ieu-b-4976	ieu-b-4976	486484	rs10070053	-0.00318274	0.0613015	0	0.958592850470923 0.708579852036265 0.833166042617709 0.595861668100384 0.820835516102684 0.827554507548284 0.601904404539661 0.816357353513379
genus.Coprococcus3.id.11303	Pneumonia || id:ieu-b-4976	ieu-b-4976	486484	rs10810043	-0.0854845	0.0645801	0	0.185603118053727 0.455828383600802 0.202557385543082 0.238868254192606 0.518830904959317 0.0743111466211347 0.418910172887535 0.41750981263965 0.303681760219396
genus.DefluviitaleaceaeUCG011.id.11287	Pneumonia || id:ieu-b-4976	ieu-b-4976	486484	rs112893842	0.0150042	0.0481458	0	0.755313208338565 0.379543169760151 0.606251432413296 0.465517842667885 0.399952227070587 0.82134618886143 0.631640086040199 0.423132386359566
genus.Desulfovibrio.id.3173	Pneumonia || id:ieu-b-4976	ieu-b-4976	486484	rs12031543	0.0370041	0.0464758	0	0.425914116961308 0.6687490143096 0.305236486079918 0.620437554612764 0.664074346345083 0.34352181598799 0.559712104435613 0.617254431552229 0.355971980136845 0.283861142839954
genus.Dialister.id.2183	Pneumonia || id:ieu-b-4976	ieu-b-4976	486484	rs10138457	-0.0331153	0.0516501	0	0.521427338411087 0.385166252193795 0.345692554776088 0.332246276936806 0.159011568636788 0.56036968577458 0.604581037516813 0.637642904289713 0.544138137561788 0.245589055905317 0.559479183881631
genus.Dorea.id.1997	Pneumonia || id:ieu-b-4976	ieu-b-4976	486484	rs11150408	0.0345051	0.0649656	0	0.595329251253451 0.898648256446941 0.984517325840535 0.753443900172337 0.848350314383504 0.891768606406703 0.636854771281442 0.938490879657179 0.502978104563931
genus.Eggerthella.id.819	Pneumonia || id:ieu-b-4976	ieu-b-4976	486484	rs112205261	0.0402639	0.0364917	0	0.269865422226355 0.469868356642366 0.31101914962407 0.143958812100483 0.250296105136522 0.158422049493073 0.183414848109177 0.382884674074128 0.35414884297864 0.406637953001855
genus.Eisenbergiella.id.11304	Pneumonia || id:ieu-b-4976	ieu-b-4976	486484	rs11027642	-0.0149593	0.0364105	0	0.681180896992778 0.907731713891765 0.693176628258224 0.895897391406246 0.614392071584094 0.990910057941529 0.930819633904245 0.940354981214883 0.603105304520369 0.735319037459873 0.85476989562719
genus.Enterorhabdus.id.820	Pneumonia || id:ieu-b-4976	ieu-b-4976	486484	rs10098492	0.0602379	0.0494766	0	0.223413264040959 0.826945396383789 0.758021766191944 0.639960508941277 0.856114369796976 0.504699025179334 0.754979527183154
genus.Erysipelatoclostridium.id.11381	Pneumonia || id:ieu-b-4976	ieu-b-4976	486484	rs1434153	-0.0364933	0.0385498	0	0.343815127625064 0.137118987444692 0.248014270605195 0.0780352094050268 0.154229766274641 0.0806951808788043 0.180092600859863 0.0733138439661565 0.107391398590378 0.0841517382933535 0.146474519667992 0.215631651926632 0.146626363280331 0.151989579134364 0.219947939875631
genus.ErysipelotrichaceaeUCG003.id.11384	Pneumonia || id:ieu-b-4976	ieu-b-4976	486484	rs10164067	-0.0308479	0.0435921	0	0.479163010102866 0.923948252817013 0.747231961984233 0.814575342205193 0.866566953668377 0.969144282423536 0.886801395468225 0.998068704052608 0.872011249764232 0.794553456955816 0.937531280063587 0.661939829825052 0.627596465672341 0.89069415926661 0.827113502305517 0.711218394457352
genus.Escherichia.Shigella.id.3504	Pneumonia || id:ieu-b-4976	ieu-b-4976	486484	rs112767262	-0.0403786	0.052252	0	0.439660724281627 0.528990072295153 0.411760284298354 0.521012589801637 0.265118892687202 0.295112608992918 0.547825510389137 0.27256175411533 0.320753403280627 0.111420708241523
genus.Faecalibacterium.id.2057	Pneumonia || id:ieu-b-4976	ieu-b-4976	486484	rs10927394	0.0445494	0.0591276	0	0.451182060028586 0.456859557223017 0.612435090669253 0.587705831381342 0.85210524148031 0.433589606738307 0.298183169740489 0.596836180288593 0.665305358283626 0.289141419333455
genus.FamilyXIIIAD3011group.id.11293	Pneumonia || id:ieu-b-4976	ieu-b-4976	486484	rs11126423	-0.0385745	0.0554698	0	0.486795594715723 0.465958557735206 0.928566241194299 0.641058007338565 0.561160312658039 0.62184652292163 0.524461918827879 0.531163581988102 0.70686910532156 0.57290989294384 0.277322547313124 0.239604056736686 0.848090148586108
genus.FamilyXIIIUCG001.id.11294	Pneumonia || id:ieu-b-4976	ieu-b-4976	486484	rs112362903	0.00580605	0.0603979	0	0.923417314147745 0.393496060354128 0.599957932558805 0.429791127180526 0.440439837065928 0.721655100689223 0.289577033865145 0.666327890102646
genus.Flavonifractor.id.2059	Pneumonia || id:ieu-b-4976	ieu-b-4976	486484	rs114873521	-0.0729334	0.0735919	1	0.321660144028454 0.0411027769656307 0.0825566839242795 0.120713727480289 0.0821900377274157
genus.Fusicatenibacter.id.11305	Pneumonia || id:ieu-b-4976	ieu-b-4976	486484	rs10439674	-0.0015339	0.0543688	0	0.97749237677837 0.655020224739861 0.658974724570422 0.875607298004908 0.96667192399256 0.90472363323994 0.794629883934188 0.768237373686871 0.845016900498519 0.794966205332166 0.750401943309973 0.607156053728747 0.971039492992799 0.839199802604967 0.916466913528602 0.756295789074571 0.893434257338788 0.794639974220912
genus.Gordonibacter.id.821	Pneumonia || id:ieu-b-4976	ieu-b-4976	486484	rs13412653	0.01939	0.0334326	0	0.561933201888232 0.447519527908285 0.408692867461309 0.689387620851608 0.195953319352996 0.600138516000417 0.685114614766116 0.953549714261608 0.523547733245889 0.680401992038399 0.410299442255044 0.441255253578445
genus.Haemophilus.id.3698	Pneumonia || id:ieu-b-4976	ieu-b-4976	486484	rs10781340	0.017138	0.0415734	0	0.680167931763244 0.655274881750302 0.990277381203282 0.671320384176798 0.719238551847421 0.445027392629441 0.865566618888138 0.678033280164492 0.898963526385759
genus.Holdemanella.id.11393	Pneumonia || id:ieu-b-4976	ieu-b-4976	486484	rs12513188	0.095847	0.0379084	11	0.0114590258111849 0.0217292977311399 0.00377195947607639 0.00903352252537352 0.00436752307929542 0.0177420788295695 0.0190405890308288 0.0114731278220867 0.0211806910500025 0.00195043882200706 0.00537171423616221
genus.Holdemania.id.2157	Pneumonia || id:ieu-b-4976	ieu-b-4976	486484	rs10885477	0.0564152	0.0355008	1	0.112032519501707 0.318429681352022 0.125143957068826 0.121963526639858 0.185858091779281 0.171688404663123 0.135650553585182 0.200931196064936 0.222268272800484 0.0982900620252273 0.0484167966782069 0.244597318822233 0.0757075951625036 0.169497778463045 0.218992207618872
genus.Howardella.id.2000	Pneumonia || id:ieu-b-4976	ieu-b-4976	486484	rs10048062	0.0377104	0.0328771	0	0.25137704196718 0.139636629275338 0.348544843273863 0.297595245303283 0.230782755220945 0.212628186950291 0.14759464356504 0.227926485350092 0.422876079980081
genus.Hungatella.id.11306	Pneumonia || id:ieu-b-4976	ieu-b-4976	486484	rs10044993	-0.00251025	0.0678313	0	0.970479228767475 0.345550572759324 0.558991808537897 0.6378445577037 0.630590978076128
genus.Intestinibacter.id.11345	Pneumonia || id:ieu-b-4976	ieu-b-4976	486484	rs10805326	-0.000408634	0.0455545	0	0.992842896623256 0.919686376747836 0.879847950997145 0.810789610757384 0.680947648914132 0.904051414403797 0.964851935440931 0.849851157765547 0.914846295565838 0.731007821213089 0.844329683747196 0.72105424764565 0.86291610295742 0.900882837233495
genus.Intestinimonas.id.2062	Pneumonia || id:ieu-b-4976	ieu-b-4976	486484	rs10262702	-0.0152474	0.0603812	0	0.800639565876981 0.900733897023616 0.848844505311153 0.732229312051683 0.646937706031322 0.563637244417881 0.778487135578905 0.52481015282695 0.697273643342617 0.390804266598154 0.944216048967589 0.580640928991665 0.72937562585252 0.820486329366458 0.494155328082926 0.451680733977975 0.676416141006748
genus.Lachnoclostridium.id.11308	Pneumonia || id:ieu-b-4976	ieu-b-4976	486484	rs1031599	0.0544114	0.0718302	0	0.448750285619326 0.50100851260745 0.282192837430687 0.26594460993547 0.618870704151864 0.689731218113142 0.461524054613609 0.240087176138771 0.365022829503906 0.502940182247702 0.419929276377943 0.271782363547864 0.724873542169814
genus.Lachnospira.id.2004	Pneumonia || id:ieu-b-4976	ieu-b-4976	486484	rs13157098	-0.0985764	0.0993774	0	0.321226774716536 0.0801860051161107 0.089370190219799 0.183844382638191 0.535461981150752 0.392854358596226
genus.LachnospiraceaeFCS020group.id.11314	Pneumonia || id:ieu-b-4976	ieu-b-4976	486484	rs10093861	-0.00304458	0.0475753	0	0.948974268664166 0.600654652065978 0.918799605346532 0.822318773766913 0.946042947712345 0.917080871325319 0.83049708504001 0.701702783452604 0.679926264392299 0.781608688533937 0.933895234066957 0.620853734804181
genus.LachnospiraceaeNC2004group.id.11316	Pneumonia || id:ieu-b-4976	ieu-b-4976	486484	rs117467633	-0.045038	0.046934	0	0.337255319317469 0.506743581845728 0.722176623022086 0.958481628020396 0.700719479643289 0.734744794024019 0.94440818602903 0.72728640109639 0.973915128419188
genus.LachnospiraceaeND3007group.id.11317	Pneumonia || id:ieu-b-4976	ieu-b-4976	486484	rs2861203	-0.00996736	0.133224	0	0.940360761506044 0.842531195059704 0.440183828105524
genus.LachnospiraceaeNK4A136group.id.11319	Pneumonia || id:ieu-b-4976	ieu-b-4976	486484	rs10952110	0.0158482	0.0462024	0	0.731586062290137 0.853346296729302 0.990523915602983 0.845021681932606 0.510002271771149 0.61169268619959 0.47829830431712 0.824263580361118 0.846024849393662 0.969295084079776 0.912592863227634 0.89513741658835 0.85307757577885 0.630784993496049 0.822611540381631
genus.LachnospiraceaeUCG001.id.11321	Pneumonia || id:ieu-b-4976	ieu-b-4976	486484	rs12131224	-0.0186194	0.0546559	0	0.733355173439196 0.807395558032167 0.894970588937279 0.681941863923068 0.830006663112559 0.378485420668003 0.356511473083685 0.542726845055524 0.346943583003724 0.496475250248397 0.468554763124291 0.508938298906562 0.83197975696519
genus.LachnospiraceaeUCG004.id.11324	Pneumonia || id:ieu-b-4976	ieu-b-4976	486484	rs11128180	-0.0706934	0.0534669	0	0.186105248150177 0.296177305910728 0.222166915075312 0.210476220101962 0.199905125021419 0.150647927765917 0.302428840275256 0.158873178224734 0.129523733050002 0.273045917987154 0.135695611929447 0.166527510746155
genus.LachnospiraceaeUCG008.id.11328	Pneumonia || id:ieu-b-4976	ieu-b-4976	486484	rs10741777	0.0394022	0.0385292	0	0.306470182126736 0.331522188926439 0.58719165637365 0.875598742632957 0.635944340079556 0.699673060941106 0.721288848715483 0.531494987868833 0.264904558607106 0.770947801732057 0.48126592217349
genus.LachnospiraceaeUCG010.id.11330	Pneumonia || id:ieu-b-4976	ieu-b-4976	486484	rs10414815	0.000703913	0.0672079	0	0.991643382240815 0.966402302045325 0.41777790482853 0.782143951613308 0.720196884358272 0.986303491305137 0.662055792761856 0.672762240999816 0.880407933647151
genus.Lactobacillus.id.1837	Pneumonia || id:ieu-b-4976	ieu-b-4976	486484	rs11674854	-0.0259926	0.0494633	0	0.599240446754898 0.696727073188717 0.456919616553205 0.864593859088834 0.89158235062287 0.921117910339346 0.959389007430481 0.837000609164616 0.716852787300645 0.839835993981979
genus.Lactococcus.id.1851	Pneumonia || id:ieu-b-4976	ieu-b-4976	486484	rs10417872	0.0233763	0.0411922	0	0.570379682394947 0.429835756092949 0.154618980413216 0.39834240408842 0.326347367136439 0.600389154234334 0.0825021874662021 0.577374262234104
genus.Marvinbryantia.id.2005	Pneumonia || id:ieu-b-4976	ieu-b-4976	486484	rs11620597	0.101893	0.0547112	1	0.0625491300705859 0.111462396351258 0.252456267796541 0.0234608779657045 0.101188592333003 0.236593186077219 0.0888317424337514 0.0840810984288335 0.0880192861370563 0.12544183583488
genus.Methanobrevibacter.id.123	Pneumonia || id:ieu-b-4976	ieu-b-4976	486484	rs10202904	-0.00981863	0.0512221	0	0.847987135428584 0.385931341137945 0.696470354589128 0.871285960921872 0.501497984947674 0.262392631203991
genus.Odoribacter.id.952	Pneumonia || id:ieu-b-4976	ieu-b-4976	486484	rs10093869	0.0883394	0.0809438	0	0.275111653814933 0.693870995088398 0.724094915369208 0.693631164248305 0.678493682433782 0.426047881088411 0.119241803989506
genus.Olsenella.id.822	Pneumonia || id:ieu-b-4976	ieu-b-4976	486484	rs1035588	-0.0245965	0.033416	0	0.461689141238661 0.208114340505876 0.621688944848696 0.4432217465474 0.500457575943503 0.40535687177512 0.801855891596421 0.599835719755981 0.81544355320005 0.255603694932651
genus.Oscillibacter.id.2063	Pneumonia || id:ieu-b-4976	ieu-b-4976	486484	rs11627628	-0.0464518	0.0464493	0	0.317284038433823 0.800219981900551 0.801190395150825 0.837765450826812 0.710497785909294 0.670509438856674 0.985465848644775 0.908069279169723 0.902296987245295 0.303623151588238 0.721459799000354 0.577969003124834 0.99796244662422
genus.Oscillospira.id.2064	Pneumonia || id:ieu-b-4976	ieu-b-4976	486484	rs12206468	0.0395728	0.0676321	1	0.558468595315661 0.03334457460345 0.578967828144005 0.390007396037792 0.255725941475209 0.317936762169791 0.239116641409682 0.312849890126921
genus.Oxalobacter.id.2978	Pneumonia || id:ieu-b-4976	ieu-b-4976	486484	rs10464997	0.0841936	0.031117	11	0.00681586647905333 0.00186760211432535 0.0126038690736509 0.00458324712680214 0.00865944258464517 0.00255584419125982 0.0113279279470191 0.0293547860869128 0.0130091572876667 0.00973916555595184 0.00847732791742
genus.Parabacteroides.id.954	Pneumonia || id:ieu-b-4976	ieu-b-4976	486484	rs114567323	-0.0642509	0.0881364	0	0.466005737320571 0.922954200634483 0.978347746134491 0.583827725570615 0.548206134734267 0.821624936315362
genus.Paraprevotella.id.962	Pneumonia || id:ieu-b-4976	ieu-b-4976	486484	rs10842464	0.00376834	0.0344803	0	0.912972731028168 0.843362219090767 0.992511049949846 0.933775801824672 0.90926200666731 0.668366400125793 0.908171608163374 0.815229771489124 0.830582045994483 0.942191110724252 0.900235990833611 0.784677034609539 0.918378077526823
genus.Parasutterella.id.2892	Pneumonia || id:ieu-b-4976	ieu-b-4976	486484	rs10899911	-0.025018	0.0540188	0	0.643267383679624 0.634631094371546 0.699522347613488 0.881527076283137 0.954064816209829 0.640784349260815 0.881684727423202 0.555224700913182 0.717877120635509 0.983935254511714 0.880912503519736 0.695249425847128 0.682096716856888 0.662185465186338
genus.Peptococcus.id.2037	Pneumonia || id:ieu-b-4976	ieu-b-4976	486484	rs10031059	0.0280246	0.0416787	0	0.501332651129946 0.894793830908997 0.461481654570242 0.772606355846045 0.76443816827435 0.884484231486246 0.907837301505536 0.722194964184577 0.205757003053585 0.461178196123215 0.723067597351962 0.545585768391708
genus.Phascolarctobacterium.id.2168	Pneumonia || id:ieu-b-4976	ieu-b-4976	486484	rs11929846	-0.032374	0.0540448	0	0.549158299467995 0.529824891671395 0.499095406723491 0.196278297578525 0.32785530354005 0.33685573589002 0.186235290790236 0.263626706811642 0.248219318324295
genus.Prevotella7.id.11182	Pneumonia || id:ieu-b-4976	ieu-b-4976	486484	rs118038478	0.00312649	0.0300313	0	0.91708378307308 0.85656453910574 0.834856827434433 0.958518225440179 0.698669937274457 0.740921027672144 0.735042638259117 0.575924389754935 0.723238777955868 0.628810634483731
genus.Prevotella9.id.11183	Pneumonia || id:ieu-b-4976	ieu-b-4976	486484	rs111509883	-0.0650161	0.0399608	0	0.103737996085802 0.137119745399146 0.0821834550951904 0.23676815795511 0.0661608571211647 0.149469832251022 0.223038821737304 0.183243373373253 0.230043894415029 0.205711625440787 0.256556403349045 0.231169413384275 0.309512394555289 0.092583110061382
genus.RikenellaceaeRC9gutgroup.id.11191	Pneumonia || id:ieu-b-4976	ieu-b-4976	486484	rs12501673	0.010245	0.0393884	0	0.794784098127975 0.675764554379604 0.307178599791507 0.507069212314979 0.583563723846246 0.583700572302719 0.501160599366439 0.785628960133168 0.485377833633884 0.072671261837043
genus.Romboutsia.id.11347	Pneumonia || id:ieu-b-4976	ieu-b-4976	486484	rs10279978	0.0459323	0.0615977	0	0.455859456430229 0.29840749956254 0.362993640313378 0.954893390386241 0.402678886042958 0.962208436267286 0.338704967288106 0.420736582421437 0.484048009998894 0.247149433924012 0.519599977196761 0.504030817506613 0.584173673908363
genus.Roseburia.id.2012	Pneumonia || id:ieu-b-4976	ieu-b-4976	486484	rs12740451	-0.0676507	0.0529408	0	0.201300401814753 0.273851890170247 0.278699454429698 0.37995641374956 0.539081377466544 0.359801827468059 0.363367092231803 0.47919385616596 0.393728265293098 0.284146630161519 0.278413075133407 0.195290172555239 0.350461358279212 0.228377134002731
genus.Ruminiclostridium5.id.11355	Pneumonia || id:ieu-b-4976	ieu-b-4976	486484	rs10827477	-0.00472074	0.0684402	0	0.945008597959139 0.992056509312923 0.994466321208718 0.979979000655893 0.959162702947453 0.62628672650512 0.850468880928465 0.986443598915173 0.987913416586994 0.828754509241285
genus.Ruminiclostridium6.id.11356	Pneumonia || id:ieu-b-4976	ieu-b-4976	486484	rs10829821	-0.0401465	0.0434488	0	0.355488307452724 0.553809671255804 0.527366682277681 0.230831964154897 0.812677132661304 0.642088610351215 0.602536033767841 0.521237397596065 0.414553734933047 0.387753358717888 0.305183313448504 0.56948495179943 0.525221714144585 0.537287646131841
genus.Ruminiclostridium9.id.11357	Pneumonia || id:ieu-b-4976	ieu-b-4976	486484	rs115044523	0.0841488	0.0932322	0	0.366752656595666 0.278611735766808 0.313915385245397 0.111450974651515 0.382751382014149 0.349999399090804 0.360342610611334 0.612247923503719 0.76655493832541
genus.RuminococcaceaeNK4A214group.id.11358	Pneumonia || id:ieu-b-4976	ieu-b-4976	486484	rs11241747	-0.052697	0.0552783	0	0.340436002990746 0.222017185739554 0.266049774935506 0.162870743135412 0.184494036004873 0.0779967157334759 0.166487844660806 0.362018795688132 0.126310662773254 0.241218418419111 0.287935929410494 0.123913843565271
genus.RuminococcaceaeUCG002.id.11360	Pneumonia || id:ieu-b-4976	ieu-b-4976	486484	rs10916131	-0.117975	0.0410845	22	0.00408507020229918 0.00562240111957717 0.0400986447798634 0.0297228631859953 0.0358697475476372 0.0430200462776674 0.0271756177682639 0.0340728096479598 0.0194600153661615 0.0240917953310629 0.0431589423856297 0.0330403741823823 0.0370434023171446 0.0156794337874409 0.027860039480146 0.00609625564021075 0.0267920850010085 0.030723233434746 0.0264844696993546 0.0258606996962321 0.0050042708321670…
genus.RuminococcaceaeUCG003.id.11361	Pneumonia || id:ieu-b-4976	ieu-b-4976	486484	rs10490280	0.0466827	0.0673774	0	0.48840159106261 0.690679711937371 0.482218262230713 0.847434025675363 0.865180796095689 0.39808713437226 0.808165235958047 0.653624369828579 0.955257321608149 0.969589391083306 0.702820863415195 0.872434381058602
genus.RuminococcaceaeUCG004.id.11362	Pneumonia || id:ieu-b-4976	ieu-b-4976	486484	rs10976229	0.0498688	0.0522911	0	0.340247233751506 0.384494097685124 0.307378207897487 0.493695415404321 0.384353724146057 0.46639412374368 0.228477375859332 0.177887884796569 0.396721309988126
genus.RuminococcaceaeUCG005.id.11363	Pneumonia || id:ieu-b-4976	ieu-b-4976	486484	rs10873449	0.079396	0.0537046	1	0.139305524816436 0.188192345810707 0.208298529602183 0.234613062381919 0.226128274035099 0.197520318652888 0.0418771564016869 0.0806015833384344 0.116229835734911 0.261241351496733 0.203276692271266 0.28448210385938 0.268613642277795 0.0732725521016391
genus.RuminococcaceaeUCG009.id.11366	Pneumonia || id:ieu-b-4976	ieu-b-4976	486484	rs113006825	-0.0607092	0.0426175	0	0.154298524044418 0.19878098852413 0.0902469270533638 0.123701010642783 0.263348800333376 0.373472725869172 0.0572666927712668 0.2204856224301 0.281200537360252 0.364165905876115 0.185458626438132 0.294765916738295
genus.RuminococcaceaeUCG010.id.11367	Pneumonia || id:ieu-b-4976	ieu-b-4976	486484	rs12597105	0.131677	0.111568	0	0.237905439918824 0.39772354440928 0.999310519632188 0.89109226564406 0.563848882697586
genus.RuminococcaceaeUCG011.id.11368	Pneumonia || id:ieu-b-4976	ieu-b-4976	486484	rs10274562	0.0165926	0.0373551	0	0.656908272300816 0.714882657896869 0.334126730030961 0.197402957996415 0.722909659564049 0.271867486151769 0.285607663745407 0.612126070717434
genus.RuminococcaceaeUCG013.id.11370	Pneumonia || id:ieu-b-4976	ieu-b-4976	486484	rs11581881	0.0051645	0.0571106	0	0.927945593513572 0.576109159107251 0.743288642435592 0.635671653765691 0.983455866501645 0.624689905202192 0.254234473513755 0.540054395965853 0.855018338799775 0.38496768074159 0.503550305526308 0.541394170626549
genus.RuminococcaceaeUCG014.id.11371	Pneumonia || id:ieu-b-4976	ieu-b-4976	486484	rs10495392	-0.00688089	0.0717828	0	0.923634155384522 0.409557491745146 0.575728499136639 0.925728303643565 0.592167667693894 0.800220279694974 0.604295308947359 0.514671007861421 0.609463085991463 0.70744075640634 0.844729769673097
genus.Ruminococcus1.id.11373	Pneumonia || id:ieu-b-4976	ieu-b-4976	486484	rs10167839	-0.0372834	0.0661414	0	0.572963844383748 0.400516917703649 0.937844869546193 0.619472190684083 0.230662797977271 0.586315105964843 0.241790211275244 0.418382768844489 0.70045907692217 0.646508885396379
genus.Ruminococcus2.id.11374	Pneumonia || id:ieu-b-4976	ieu-b-4976	486484	rs12406309	-0.0659963	0.0498789	2	0.185792469970134 0.102283408543605 0.0475914152919356 0.0973141713407978 0.166976982628268 0.144692286391903 0.0688297011508038 0.131555405089713 0.104744851341296 0.0498930336519769 0.129752595963488 0.10872817273667 0.226351388200733 0.473724900760807
genus.Sellimonas.id.14369	Pneumonia || id:ieu-b-4976	ieu-b-4976	486484	rs113379006	-0.026914	0.0423591	0	0.525181771927502 0.919746969390167 0.448752911872273 0.684245190010883 0.614954496466541 0.980203249969193 0.906557401025159 0.892868449707913 0.716907996558491
genus.Senegalimassilia.id.11160	Pneumonia || id:ieu-b-4976	ieu-b-4976	486484	rs10036909	0.039136	0.073862	0	0.596213757050077 0.458433678082672 0.264051130524423 0.252879200192599
genus.Slackia.id.825	Pneumonia || id:ieu-b-4976	ieu-b-4976	486484	rs10409783	-0.135201	0.0527692	1	0.0104037956630909 0.244527431472334 0.115576594276386 0.213160143743303 0.118997733216836 0.234079882325299
genus.Streptococcus.id.1853	Pneumonia || id:ieu-b-4976	ieu-b-4976	486484	rs10028567	-0.0111473	0.052408	0	0.831558836976781 0.9016872297465 0.918263235880792 0.725275003209984 0.72927928777412 0.982299771930405 0.44011384809064 0.713379322049507 0.847690984208799 0.810248492185469 0.571958523202298 0.678213767482046 0.880041034073376 0.649319312724004
genus.Subdoligranulum.id.2070	Pneumonia || id:ieu-b-4976	ieu-b-4976	486484	rs10065321	0.061227	0.0599647	0	0.30723039180455 0.518043718872977 0.493885245243866 0.589122563668436 0.605567498122224 0.429879503913912 0.266802482476054 0.707524284184297 0.47270241267195 0.674764312946509 0.665006644574629
genus.Sutterella.id.2896	Pneumonia || id:ieu-b-4976	ieu-b-4976	486484	rs1145877	0.0909725	0.0571782	0	0.111601876300527 0.712179234390069 0.326304926103906 0.348898027748237 0.589398007112526 0.567363200164227 0.556287697624461 0.587660181305435 0.302693809436201 0.41288926621011 0.359143985227882 0.310379901336372
genus.Terrisporobacter.id.11348	Pneumonia || id:ieu-b-4976	ieu-b-4976	486484	rs1883097	0.0506373	0.0628452	0	0.420389775176887 0.228405708942252 0.703161765711114 0.368508522156409 0.7252876370302
genus.Turicibacter.id.2162	Pneumonia || id:ieu-b-4976	ieu-b-4976	486484	rs11054680	0.0301994	0.0555641	0	0.586782166616897 0.611644834307519 0.473107518328851 0.692223969232947 0.135453909796149 0.469640662467866 0.554402487145182 0.195802116699639 0.20458755851983
genus.Tyzzerella3.id.11335	Pneumonia || id:ieu-b-4976	ieu-b-4976	486484	rs10898797	-0.0348565	0.0345422	0	0.312927152610335 0.377060312213151 0.404387458151641 0.177123516652235 0.544733837871585 0.719364088315913 0.334306843760907 0.463890270055244 0.66535832835444 0.29365335972117 0.396715097990556 0.251938286089449 0.489912080546821
genus.Veillonella.id.2198	Pneumonia || id:ieu-b-4976	ieu-b-4976	486484	rs1882878	-0.0356535	0.0714827	0	0.617940516294524 0.9574659355027 0.128487326358528 0.567566995146446 0.700468100451515 0.658564739453966 0.40180647160622
genus.Victivallis.id.2256	Pneumonia || id:ieu-b-4976	ieu-b-4976	486484	rs11899949	0.0517283	0.0289016	0	0.0734846566138464 0.103287603760616 0.366551770753395 0.161548479834876 0.0936889886144698 0.233348196170309 0.125247700862913 0.196738456526152 0.456542800845189 0.186449590277027
order.Actinomycetales.id.420	Pneumonia || id:ieu-b-4976	ieu-b-4976	486484	rs2889192	0.0876909	0.0601596	0	0.144940390995677 0.0507630137331576 0.190060996341252 0.113577777323807 0.0860544676020504
order.Bacillales.id.1674	Pneumonia || id:ieu-b-4976	ieu-b-4976	486484	rs10233278	-0.0383311	0.0309247	1	0.215162011577868 0.199199586602713 0.108793766786926 0.0417406218784129 0.0660749001018767 0.122258186626603 0.295413854198681 0.15629960879825 0.0575427578989428
order.Bacteroidales.id.913	Pneumonia || id:ieu-b-4976	ieu-b-4976	486484	rs11146701	-0.00452574	0.0622431	0	0.942036363777282 0.976961261968151 0.717194082259005 0.978841148374394 0.954540154167395 0.526871005889029 0.925505445550559 0.890360237914234 0.90819338053895 0.520825971889852 0.833964945288952 0.846404961805169 0.624584958036598 0.9655825375085
order.Bifidobacteriales.id.432	Pneumonia || id:ieu-b-4976	ieu-b-4976	486484	rs10831953	-0.0259668	0.0723495	0	0.719664074368754 0.744270443015003 0.994453491376797 0.635510813930337 0.609695618575128 0.743761890952248 0.587100817823755 0.810759390928794 0.46588660112748 0.292380069828094 0.780146561883657 0.95204994981648
order.Burkholderiales.id.2874	Pneumonia || id:ieu-b-4976	ieu-b-4976	486484	rs1511453	0.0320461	0.0600974	0	0.593869381968009 0.778069416280228 0.709836464221853 0.715994524284055 0.882125664417942 0.832104553027236 0.951767086772821 0.642058447623807 0.849983692782415 0.943737318284388 0.852019692617316
order.Clostridiales.id.1863	Pneumonia || id:ieu-b-4976	ieu-b-4976	486484	rs10774377	0.0329998	0.0596893	0	0.580359141569412 0.491719624418983 0.357688758657507 0.440540519980564 0.610359172236612 0.660071521072038 0.790263344762745 0.512964977847255 0.293780698740563 0.284298428217478 0.589153662260326 0.386100887783706 0.556951619644239
order.Coriobacteriales.id.810	Pneumonia || id:ieu-b-4976	ieu-b-4976	486484	rs11073596	0.116267	0.0583544	1	0.0463246555010756 0.0928471776441598 0.0506118021821659 0.0657822270579782 0.137769365383981 0.0899621263752038 0.063708474970609 0.123091272079501 0.0732159079393194 0.0830664136688917 0.199671329618115 0.0810829203166218 0.0565067911704682
order.Desulfovibrionales.id.3156	Pneumonia || id:ieu-b-4976	ieu-b-4976	486484	rs112381107	0.080805	0.0578698	0	0.162616833453543 0.379299788338112 0.232681798588125 0.0897882191217602 0.168383757144791 0.288112476769367 0.138783063530978 0.199848659157184 0.100132195098409 0.104843418443686 0.0817103359359153 0.250275991832603
order.Enterobacteriales.id.3468	Pneumonia || id:ieu-b-4976	ieu-b-4976	486484	rs11026530	-0.116875	0.0807458	1	0.147773891433196 0.0892587727285659 0.0398954976973678 0.11362721929186 0.219141019336159 0.304138735282518
order.Erysipelotrichales.id.2148	Pneumonia || id:ieu-b-4976	ieu-b-4976	486484	rs1074800	0.0770579	0.0663366	0	0.24538979517802 0.124430652516261 0.221460593763033 0.451435771686161 0.211863977020252 0.409013106427469 0.482856361490293 0.543656385602551 0.318597871600169 0.259840657232991 0.323671977663336 0.269329997870808 0.166745521937225
order.Gastranaerophilales.id.1591	Pneumonia || id:ieu-b-4976	ieu-b-4976	486484	rs11150282	0.0125204	0.0387075	0	0.746344846343911 0.992848191877986 0.69648896032436 0.989833587663121 0.688112459040299 0.846234444923751 0.753309678620476 0.986273760496717 0.822249655943297
order.Lactobacillales.id.1800	Pneumonia || id:ieu-b-4976	ieu-b-4976	486484	rs11110282	0.00454725	0.0478727	0	0.9243257762521 0.990061517967081 0.693523418253141 0.859724395485543 0.596326748023555 0.741907633215187 0.788493384755562 0.707654748741634 0.960222052211618 0.783976401615827 0.76507234185121 0.690168868451168 0.883116889780556 0.984681162580921 0.726463069704912
order.Methanobacteriales.id.120	Pneumonia || id:ieu-b-4976	ieu-b-4976	486484	rs10202904	-0.00164514	0.0344013	0	0.961858034582841 0.362705726066809 0.655587255436796 0.315447043934275 0.552816575673449 0.792402145169053 0.430374221782922 0.565176368951793 0.717623490609833 0.278653565605644
order.MollicutesRF9.id.11579	Pneumonia || id:ieu-b-4976	ieu-b-4976	486484	rs11779863	-0.0035022	0.0486524	0	0.942614585096019 0.477918959088732 0.942511210501818 0.860610011865068 0.907626796662408 0.780863908529606 0.721949405113531 0.956546977783215 0.725674685593775 0.656127955251218 0.934599419496737 0.862568678278516
order.NB1n.id.3953	Pneumonia || id:ieu-b-4976	ieu-b-4976	486484	rs11251024	0.0191415	0.0320918	0	0.550868737261245 0.356672158924624 0.206030611507672 0.518126486555706 0.98275761226663 0.473523407095891 0.358202074386276 0.44799425743535 0.621084750998372 0.664975424568959 0.580358767170056 0.460992466507134 0.43154006257482
order.Pasteurellales.id.3688	Pneumonia || id:ieu-b-4976	ieu-b-4976	486484	rs10965428	-0.0528949	0.0380614	0	0.164612435705543 0.282773518101938 0.354915902985054 0.475346647834682 0.142259754939122 0.280331400645284 0.171634987461558 0.447873833861525 0.432782914332126 0.235330587766417 0.359521802259943 0.271320090900847 0.180778227826425 0.135170898319031
order.Rhodospirillales.id.2667	Pneumonia || id:ieu-b-4976	ieu-b-4976	486484	rs1035406	-0.0563947	0.0402076	0	0.160739661419319 0.195297981421664 0.173081852246369 0.167091248092099 0.35203436999854 0.503341388967652 0.31977070453204 0.246064882960431 0.247519544736995 0.287053649159443 0.187584501407297 0.161055195106713 0.128798399907777
order.Selenomonadales.id.2165	Pneumonia || id:ieu-b-4976	ieu-b-4976	486484	rs1135612	-0.046357	0.0578817	0	0.42319327891912 0.919444125677589 0.319210897909879 0.600719261002571 0.586886126471721 0.52419627256463 0.610316056507138 0.621102471672327 0.8146129829829 0.758927644822694 0.895453332904965 0.417079771176165
order.Verrucomicrobiales.id.4030	Pneumonia || id:ieu-b-4976	ieu-b-4976	486484	rs111862613	-0.147686	0.0496275	10	0.00292134879312468 0.0258306697942035 0.0249383745771061 0.0167623662878601 0.00570179830326808 0.0227325969251538 0.0542278578573325 0.0030258836829368 0.0304124915587689 0.0118340678804628 0.0117871663918959
order.Victivallales.id.2254	Pneumonia || id:ieu-b-4976	ieu-b-4976	486484	rs1002941	0.000765976	0.0371525	0	0.983551133665938 0.996729376512367 0.942384014269751 0.866278815185654 0.926902613624193 0.832556930762069 0.682002827458129 0.515204746568377
phylum.Actinobacteria.id.400	Pneumonia || id:ieu-b-4976	ieu-b-4976	486484	rs11766971	-0.0271296	0.0618411	0	0.660880312182042 0.709960827265723 0.636119277090844 0.479432489641293 0.272676966264824 0.411986807602893 0.323764125635328 0.515732755136244 0.75969319696169 0.635561796230203 0.90554273453016 0.72977398311837 0.394389256700079 0.78234350910505
phylum.Bacteroidetes.id.905	Pneumonia || id:ieu-b-4976	ieu-b-4976	486484	rs111845179	0.0124989	0.0540824	0	0.817230236451309 0.458409881950996 0.812088649688022 0.649523969703828 0.666246665431296 0.636415612051802 0.25453923995025 0.691013641946053 0.599784642150471 0.977070598545708 0.579285445220099 0.825481891641705
phylum.Cyanobacteria.id.1500	Pneumonia || id:ieu-b-4976	ieu-b-4976	486484	rs12555298	-0.0365708	0.0573752	0	0.523865634427645 0.315652740352859 0.595219818564879 0.95193384534653 0.59555480126504 0.318924776833302 0.506195667672379 0.278780778011883
phylum.Euryarchaeota.id.55	Pneumonia || id:ieu-b-4976	ieu-b-4976	486484	rs10202904	-0.0141091	0.0349001	0	0.686013140414992 0.783370353307491 0.952904147209106 0.579737040120444 0.565902301457703 0.924391212412847 0.810432407778401 0.745284091792257 0.723549589912068 0.977199560778744 0.541724945477378 0.541755911984129
phylum.Firmicutes.id.1672	Pneumonia || id:ieu-b-4976	ieu-b-4976	486484	rs112334273	0.00867902	0.0495644	0	0.860996485717379 0.806900191460479 0.985806847482716 0.885942167263992 0.855627324337541 0.621710836932003 0.974704905721523 0.459480204738938 0.9728868154943 0.887090306209492 0.651799010809476 0.641502466154205 0.870643606598956 0.956808626210308 0.851091512602628 0.809151339675887
phylum.Lentisphaerae.id.2238	Pneumonia || id:ieu-b-4976	ieu-b-4976	486484	rs1002941	0.00848328	0.0352769	0	0.809960562581275 0.821519362717529 0.875062899228224 0.949083821070211 0.89267897902385 0.943862189077274 0.977647037249995 0.54089472567953 0.401504118079866
phylum.Proteobacteria.id.2375	Pneumonia || id:ieu-b-4976	ieu-b-4976	486484	rs10750258	-0.0246303	0.0714741	0	0.730391574217737 0.684885548007004 0.867726693072085 0.562586042084909 0.545833698971162 0.558912943033259 0.885368551359593 0.216889592039136 0.392868935191216 0.830745306066165 0.943753984732847 0.729943171009569
phylum.Tenericutes.id.3919	Pneumonia || id:ieu-b-4976	ieu-b-4976	486484	rs10108398	0.0719256	0.0471735	0	0.127333190838491 0.261690085614112 0.246053570455477 0.0579080421848231 0.0651810557476161 0.0988372415645018 0.105936277782359 0.0868291898531006 0.0897292584427164 0.0840662504400216 0.10311806272679 0.128874377021182
phylum.Verrucomicrobia.id.3982	Pneumonia || id:ieu-b-4976	ieu-b-4976	486484	rs11252894	-0.0516855	0.0481112	0	0.282691504163763 0.345153911937835 0.311831055606941 0.0632154921935407 0.250427293366699 0.1573188439452 0.25948439913621 0.082225379739902 0.12486669240125 0.422629931719482 0.22409171675181 0.214884121791829

## Sheet: URTI
exposure	outcome	id.outcome	samplesize	SNP	b	se	under0.05	c_p
class.Actinobacteria.id.419	URTI || id:ieu-b-5063	ieu-b-5063	486484	rs11655079	0.146059	0.155512	0	0.347621041797848 0.316681796704493 0.462430693075434 0.554207831399842 0.36463845079104 0.42209987411006 0.282280275761348 0.580738167456045 0.234076009405636 0.593111298192561 0.458066553678048 0.842583370045921 0.570980565831093 0.220133928148518 0.591077834476943
class.Alphaproteobacteria.id.2379	URTI || id:ieu-b-5063	ieu-b-5063	486484	rs140912403	0.0369577	0.173098	0	0.830931488604028 0.843277886866697 0.95628565036099 0.98951487374286 0.658903991505532 0.978684304165093 0.583828976744859
class.Bacilli.id.1673	URTI || id:ieu-b-5063	ieu-b-5063	486484	rs11110282	0.110402	0.125293	0	0.378235906926161 0.547489422319705 0.551900841403013 0.583061359500194 0.45114585548329 0.440046049516134 0.516470703805916 0.586061360208647 0.430212894264158 0.574354679925306 0.650546109475423 0.462491777766354 0.559880393743859 0.413544880141866 0.282377136959868 0.415070323611129 0.260860769717016 0.287059812112397
class.Bacteroidia.id.912	URTI || id:ieu-b-5063	ieu-b-5063	486484	rs11146701	-0.0232834	0.15664	0	0.881835586436723 0.873465278113222 0.884071481675139 0.8501374581395 0.886323907103667 0.899412001670193 0.700844308479726 0.773377568544376 0.730919019246581 0.57590739684752 0.854849966494875 0.588393726188394 0.968914953367439 0.900233404318484
class.Betaproteobacteria.id.2867	URTI || id:ieu-b-5063	ieu-b-5063	486484	rs11128180	0.130821	0.164863	0	0.427477800544801 0.831844408635234 0.379270837192755 0.808329665625038 0.550952323368214 0.517186740510165 0.695446785508215 0.601158454931587 0.453443734923853 0.769475243245563 0.37509774477454 0.53041097427744
class.Clostridia.id.1859	URTI || id:ieu-b-5063	ieu-b-5063	486484	rs10774377	-0.484466	0.17472	12	0.00555737188270311 0.00402660988438412 0.00349390807071746 0.0063151505288004 0.00395182466903246 0.00537768233544363 0.0091065471553492 0.00211444126839423 0.0030403501877627 0.0225637975069226 0.00322740201076476 0.0165152672144157
class.Coriobacteriia.id.809	URTI || id:ieu-b-5063	ieu-b-5063	486484	rs11073596	-0.113515	0.164007	0	0.488853667524526 0.624242227455481 0.306248513491388 0.475171238938454 0.259752540974857 0.484127428877315 0.689682252519913 0.460243719126715 0.613753051261725 0.607791269844195 0.583664477567805 0.516576930436246 0.713668446563852
class.Deltaproteobacteria.id.3087	URTI || id:ieu-b-5063	ieu-b-5063	486484	rs1035691	0.0864321	0.146072	0	0.554045690391265 0.207260680408514 0.553051681631672 0.268240038180492 0.521509707935844 0.622924907526417 0.661093065430759 0.569313669462642 0.584904264368545 0.577498309653321 0.215673397873911 0.688658509766184 0.593281835248789
class.Erysipelotrichia.id.2147	URTI || id:ieu-b-5063	ieu-b-5063	486484	rs1074800	0.0590744	0.161643	0	0.714766690088354 0.462377193598739 0.294320789563428 0.593076729409617 0.329213758672172 0.297801098644462 0.485394751286211 0.467624237577463 0.696757713662358 0.2196508861241 0.770000930537104 0.426785370283206 0.569943394968036
class.Gammaproteobacteria.id.3303	URTI || id:ieu-b-5063	ieu-b-5063	486484	rs11181912	0.102275	0.243184	0	0.674071498957162 0.835735023542104 0.775223697097357 0.210993708545632 0.926151456873722 0.479743708825002 0.902899452826603
class.Lentisphaeria.id.2250	URTI || id:ieu-b-5063	ieu-b-5063	486484	rs1002941	0.0131005	0.10454	0	0.900273947534178 0.734044725704496 0.558928956238501 0.68871257333464 0.442507866597939 0.597279561371274 0.648253762071143 0.569490545382275
class.Melainabacteria.id.1589	URTI || id:ieu-b-5063	ieu-b-5063	486484	rs10148250	0.0490623	0.107294	0	0.647478369539826 0.912940747366984 0.990499201220735 0.903230555198975 0.718286931402025 0.836455047008687 0.456172576036123 0.774610595492021 0.889674498814077 0.673502218171069
class.Methanobacteria.id.119	URTI || id:ieu-b-5063	ieu-b-5063	486484	rs10202904	-0.0937995	0.083413	2	0.260793096395288 0.192513300515039 0.0906103879678077 0.132839066189867 0.0355468289668378 0.0809916241436659 0.135304917800632 0.0411335049004582 0.0635781808384022 0.0845525834648698
class.Mollicutes.id.3920	URTI || id:ieu-b-5063	ieu-b-5063	486484	rs10108398	0.00874125	0.149787	0	0.953463479120914 0.550934873539619 0.856454116231606 0.81167555838781 0.99250956004491 0.69547063148641 0.861197617125854 0.858110732301796 0.849662170365126 0.618395586095439 0.758130576036227 0.872651995318773
class.Negativicutes.id.2164	URTI || id:ieu-b-5063	ieu-b-5063	486484	rs1135612	0.0397585	0.185113	0	0.829938783433053 0.512723894200903 0.936633714290627 0.874939649477631 0.874172607368861 0.69148491217657 0.905175289858971 0.649950157546616 0.861250854422803 0.93776356298943 0.635089978790655 0.977769291472544
class.Verrucomicrobiae.id.4029	URTI || id:ieu-b-5063	ieu-b-5063	486484	rs111862613	-0.0965176	0.177408	0	0.586412086333329 0.864158170847682 0.671061992543544 0.675993802337087 0.266061508361703 0.509642601962762 0.701430623072292 0.849413860456455 0.806292732349888 0.755394010809234 0.828606117722933
family.Acidaminococcaceae.id.2166	URTI || id:ieu-b-5063	ieu-b-5063	486484	rs262812	0.0817076	0.329652	0	0.804242548235546 0.960308782635163 0.789609894269488 0.843804630292354 0.100385854660943 0.844274530878687 0.49274503817783
family.Actinomycetaceae.id.421	URTI || id:ieu-b-5063	ieu-b-5063	486484	rs2889192	0.264266	0.169293	0	0.118524715808844 0.526633001980602 0.280963344090378 0.737082023826285 0.592386638722705
family.Alcaligenaceae.id.2875	URTI || id:ieu-b-5063	ieu-b-5063	486484	rs112135816	0.114196	0.162811	0	0.483052579735574 0.906531416669452 0.83902370497688 0.691056322038362 0.915633831498951 0.955619459708952 0.838698746979547 0.941643078745814 0.787740194578602 0.659133476306445 0.667324680148291 0.919505584046796
family.Bacteroidaceae.id.917	URTI || id:ieu-b-5063	ieu-b-5063	486484	rs11585893	-0.20213	0.197781	0	0.306787644076627 0.893023300778443 0.518056357246824 0.547049544108566 0.590052744913645 0.835374193003068 0.68746809023223 0.567200267298216 0.291905484819245
family.BacteroidalesS24.7group.id.11173	URTI || id:ieu-b-5063	ieu-b-5063	486484	rs10872669	0.058856	0.153894	0	0.702131917280084 0.169770910751129 0.260044045621285 0.606953610830124 0.358324841306668 0.908062440611715 0.484890023304795 0.359317402962702
family.Bifidobacteriaceae.id.433	URTI || id:ieu-b-5063	ieu-b-5063	486484	rs10831953	-0.162595	0.176788	0	0.357720128268885 0.796663911874976 0.97851914498422 0.742148856268419 0.740187623774657 0.454813921012141 0.340609857833902 0.575914272952132 0.609144715054605 0.59336683830726 0.743135618457633 0.874364697307019
family.Christensenellaceae.id.1866	URTI || id:ieu-b-5063	ieu-b-5063	486484	rs117186816	0.0943077	0.16336	0	0.563735955516114 0.847080628633207 0.686541378760692 0.926849200782037 0.999851410961045 0.891452917632825 0.429379385849417 0.781499226415966 0.990283510275426 0.861094861547593 0.756571855421968
family.Clostridiaceae1.id.1869	URTI || id:ieu-b-5063	ieu-b-5063	486484	rs10875374	0.0975236	0.196791	0	0.620198692119268 0.687256282285095 0.947348141983769 0.695737125494003 0.396687079854546 0.644728174014699 0.34319537629322 0.551451854675068 0.8947708025663 0.520356171664515
family.ClostridialesvadinBB60group.id.11286	URTI || id:ieu-b-5063	ieu-b-5063	486484	rs10517600	-0.112991	0.111328	0	0.310138883862089 0.599399621923582 0.439731508303994 0.603604534392259 0.530409171492248 0.358349107600223 0.485223044704817 0.467616566645594 0.349169516595449 0.313329959515633 0.462211786372871 0.532439170945847 0.424587639206376 0.364182248981948 0.531386472950408
family.Coriobacteriaceae.id.811	URTI || id:ieu-b-5063	ieu-b-5063	486484	rs11073596	-0.113515	0.164007	0	0.488853667524526 0.624242227455481 0.306248513491388 0.475171238938454 0.259752540974857 0.484127428877315 0.689682252519913 0.460243719126715 0.613753051261725 0.607791269844195 0.583664477567805 0.516576930436246 0.713668446563852
family.Defluviitaleaceae.id.1924	URTI || id:ieu-b-5063	ieu-b-5063	486484	rs112893842	0.346935	0.154601	9	0.024828236065633 0.016431569195184 0.00333154094569205 0.00105167127818833 0.0393517860443723 0.0243752665214991 0.0243992609732384 0.0508508333525807 0.0281040927886007 0.0402689842159164
family.Desulfovibrionaceae.id.3169	URTI || id:ieu-b-5063	ieu-b-5063	486484	rs112381107	0.221602	0.172079	0	0.197817397148441 0.593901974552596 0.555134975916462 0.688302862216861 0.737067080620558 0.612231618896361 0.631822982203123 0.216343890188687 0.621620611525463 0.643839707442634
family.Enterobacteriaceae.id.3469	URTI || id:ieu-b-5063	ieu-b-5063	486484	rs11026530	0.395121	0.227044	0	0.0818085917804915 0.329145200881917 0.0653610076543036 0.371165958330189 0.35227255669299 0.220738844508258
family.Erysipelotrichaceae.id.2149	URTI || id:ieu-b-5063	ieu-b-5063	486484	rs1074800	0.0590744	0.161643	0	0.714766690088354 0.462377193598739 0.294320789563428 0.593076729409617 0.329213758672172 0.297801098644462 0.485394751286211 0.467624237577463 0.696757713662358 0.2196508861241 0.770000930537104 0.426785370283206 0.569943394968036
family.FamilyXI.id.1936	URTI || id:ieu-b-5063	ieu-b-5063	486484	rs10759623	0.0775725	0.11349	0	0.494281019847287 0.817811517628089 0.7245838084289 0.277040712122766 0.855360132361575 0.547184874758486 0.866716976434906 0.21167588240576
family.FamilyXIII.id.1957	URTI || id:ieu-b-5063	ieu-b-5063	486484	rs10404377	-0.274696	0.17773	0	0.122205526639842 0.638260321084542 0.098623785166319 0.178671627431858 0.232200706246373 0.189125105305641 0.0675029235855175 0.101448730505563 0.0910053317396194 0.255591624618994
family.Lachnospiraceae.id.1987	URTI || id:ieu-b-5063	ieu-b-5063	486484	rs10402491	-0.227018	0.131234	0	0.0836527602292427 0.250152340216435 0.115284597687491 0.135634054096697 0.172260858341926 0.200208065414111 0.214294797300037 0.270930993473858 0.527359515576042 0.264304208114733 0.18875561376199 0.164394405871648 0.216827975680661 0.280945959189762 0.349103209502092 0.171022205809897 0.1597688919518
family.Lactobacillaceae.id.1836	URTI || id:ieu-b-5063	ieu-b-5063	486484	rs11674854	-0.0950345	0.148758	0	0.522918318567436 0.967421045016072 0.765880455887209 0.922640014424686 0.78995017238765 0.335147230002625 0.845666780617654 0.778094621337003 0.832782828434839
family.Methanobacteriaceae.id.121	URTI || id:ieu-b-5063	ieu-b-5063	486484	rs10202904	-0.0937995	0.083413	2	0.260793096395288 0.192513300515039 0.0906103879678077 0.132839066189867 0.0355468289668378 0.0809916241436659 0.135304917800632 0.0411335049004582 0.0635781808384022 0.0845525834648698
family.Oxalobacteraceae.id.2966	URTI || id:ieu-b-5063	ieu-b-5063	486484	rs111966731	-0.00680934	0.0825192	0	0.934234566544942 0.884540267568688 0.884243548273468 0.554487230274665 0.710636893101524 0.587739099729657 0.697552359669866 0.618886276012206 0.639621532586134 0.422610274393935 0.730661744700531 0.48832344099729 0.74490781494216 0.445806383257078
family.Pasteurellaceae.id.3689	URTI || id:ieu-b-5063	ieu-b-5063	486484	rs10965428	0.0450905	0.10397	0	0.664516154033241 0.82077474820099 0.696560927760357 0.983425155855519 0.838094850435395 0.759756912359728 0.6283515849339 0.602227738029447 0.993175777771037 0.950799743281631 0.417775057166187 0.923897201990328 0.677154371770536 0.948845618434807
family.Peptococcaceae.id.2024	URTI || id:ieu-b-5063	ieu-b-5063	486484	rs117452796	0.0238332	0.147562	0	0.871689530654233 0.808680098993752 0.853390566056628 0.859189361230797 0.93393644610184 0.812555921593549 0.609714232296782 0.745404103633578 0.760657415795328
family.Peptostreptococcaceae.id.2042	URTI || id:ieu-b-5063	ieu-b-5063	486484	rs10805326	0.00181818	0.127942	0	0.988661732082016 0.615127143096119 0.522403518752616 0.648564283116722 0.351633452737368 0.769161171572812 0.616077498519818 0.735493140005557 0.83620204765133 0.786988312834958 0.675650982044336 0.589275632292067 0.916561102540243
family.Porphyromonadaceae.id.943	URTI || id:ieu-b-5063	ieu-b-5063	486484	rs10762312	-0.0642458	0.200674	0	0.748854246526077 0.925231615470824 0.478456427602433 0.71155980160287 0.912787946942964 0.665970036415965 0.971746123474628 0.800026068050865 0.551525475655839
family.Prevotellaceae.id.960	URTI || id:ieu-b-5063	ieu-b-5063	486484	rs12057990	0.053505	0.143112	0	0.708501630890415 0.35688536936688 0.866097815442832 0.877180437320633 0.776375910712614 0.77824219158477 0.893642150341069 0.736789913046948 0.734296334479266 0.594509395128529 0.376143177415408 0.755031143425924 0.713215748531319 0.834806219204291 0.975042388996767 0.526109397406839
family.Rhodospirillaceae.id.2717	URTI || id:ieu-b-5063	ieu-b-5063	486484	rs1035406	0.0198555	0.134267	0	0.882437365461859 0.375552029007269 0.587612453191459 0.651612117598797 0.599866838404032 0.562113091952009 0.700820693183325 0.731401193015883 0.717979295040003 0.859916134769318 0.427583891248492 0.67150707653346 0.795776827250659 0.551465352413443 0.497743845383418
family.Rikenellaceae.id.967	URTI || id:ieu-b-5063	ieu-b-5063	486484	rs10217435	-0.0510411	0.169331	0	0.763088355926693 0.678132672080418 0.87889823234469 0.867447358633606 0.898501697770346 0.921538676377751 0.752811675078556 0.894879222618868 0.91131693278874 0.89886191785985 0.89972995855802 0.814377423223651 0.758579527903127 0.880310500230364 0.960884961882878 0.755939506899949 0.713198837861025 0.992103166288415 0.821245096309233
family.Ruminococcaceae.id.2050	URTI || id:ieu-b-5063	ieu-b-5063	486484	rs10093275	0.19027	0.158155	0	0.228952735865984 0.185162684084991 0.149979686787838 0.333977818147154 0.233907501862671 0.578054003143505 0.208713622502988 0.0844252183298885 0.349359576240837 0.178315727167353
family.Streptococcaceae.id.1850	URTI || id:ieu-b-5063	ieu-b-5063	486484	rs10028567	-0.142468	0.155753	0	0.360345292571596 0.214852190675877 0.1358158504388 0.294594346467218 0.11319959309476 0.165367310098022 0.145820189409807 0.0855280275958791 0.235725397933111 0.294680031234746 0.15805370882169 0.35270979764393 0.192814148862818
family.Veillonellaceae.id.2172	URTI || id:ieu-b-5063	ieu-b-5063	486484	rs111810795	0.170625	0.143441	0	0.234235927856377 0.130251438355816 0.230873768753847 0.185101331916429 0.27614132711836 0.395451596540231 0.208941842528927 0.312971447887586 0.295306698485018 0.263793278386948 0.362058797475172 0.238979807757697 0.224945180481556 0.0972887000928528 0.252682808351155 0.227087104183687 0.345575849799626 0.0850466758666906 0.190325853429698
family.Verrucomicrobiaceae.id.4036	URTI || id:ieu-b-5063	ieu-b-5063	486484	rs111862613	-0.0968809	0.177433	0	0.585057159785974 0.862714909628584 0.66970444579334 0.674628413950076 0.265508419500982 0.508724329631682 0.700079534516413 0.848110144763708 0.80486503484413 0.756747573118564 0.827235431156378
family.Victivallaceae.id.2255	URTI || id:ieu-b-5063	ieu-b-5063	486484	rs11671100	0.0330376	0.0758418	0	0.663117863708604 0.445032543351422 0.89462973392754 0.687865748501669 0.397451569791761 0.499770553437681 0.577149097455962 0.597376407114057 0.502833690883698 0.717457659259136 0.705516262774859 0.694381320014969
genus..Clostridiuminnocuumgroup.id.14397	URTI || id:ieu-b-5063	ieu-b-5063	486484	rs10074000	-0.188582	0.097364	0	0.0527599240554739 0.274188065725391 0.19765345229355 0.21328567333704 0.245698711955691 0.254316478711555 0.232670415481367 0.142578444285523 0.137414413758009
genus..Eubacteriumbrachygroup.id.11296	URTI || id:ieu-b-5063	ieu-b-5063	486484	rs112617308	-0.0582727	0.110074	0	0.596529815597199 0.219579287073345 0.713502820539985 0.301112432032996 0.356439494294748 0.40053330417736 0.325761697396936 0.373120684652745 0.951139772163714
genus..Eubacteriumcoprostanoligenesgroup.id.11375	URTI || id:ieu-b-5063	ieu-b-5063	486484	rs1020520	-0.0559433	0.159686	0	0.726089155046205 0.642342364959219 0.763503641729686 0.897146242836639 0.919762773477533 0.937471366393335 0.773588609303342 0.855361269055281 0.572691802599256 0.817393988324204 0.969236121136375 0.99670590034542 0.99258301681041
genus..Eubacteriumeligensgroup.id.14372	URTI || id:ieu-b-5063	ieu-b-5063	486484	rs12719051	0.154677	0.214684	0	0.471225158664517 0.393603258251865 0.942170010661687 0.742695147076729 0.550980981835041 0.603961086046866 0.825403762153888
genus..Eubacteriumfissicatenagroup.id.14373	URTI || id:ieu-b-5063	ieu-b-5063	486484	rs10147907	0.0173167	0.117566	0	0.882900683681526 0.62910427083298 0.978020928429115 0.658027283372211 0.90113123547727 0.490885321265545 0.677335277281211 0.598244082964324 0.741572700533301
genus..Eubacteriumhalliigroup.id.11338	URTI || id:ieu-b-5063	ieu-b-5063	486484	rs10501370	-0.0324916	0.141607	0	0.818519422258141 0.929377983476594 0.898556042537125 0.741101867340962 0.847003634430318 0.459928404900297 0.885670357529593 0.837796998035041 0.914870426243934 0.886020574408008 0.891503607625016 0.829240163909911 0.698048174021203 0.915163949580681 0.725213694842737 0.892299980973661
genus..Eubacteriumnodatumgroup.id.11297	URTI || id:ieu-b-5063	ieu-b-5063	486484	rs10263623	0.0307339	0.0768016	0	0.689029739450843 0.781699075953308 0.658900070656454 0.57816980562917 0.861525697240337 0.470994427175486 0.602808831145338 0.808643671809819 0.778676760714417 0.739582540573147 0.511729407160952
genus..Eubacteriumoxidoreducensgroup.id.11339	URTI || id:ieu-b-5063	ieu-b-5063	486484	rs12129908	0.10006	0.202175	0	0.620658164171136 0.881082282370617 0.890815819765909 0.266865910129301
genus..Eubacteriumrectalegroup.id.14374	URTI || id:ieu-b-5063	ieu-b-5063	486484	rs10248854	-0.322411	0.20436	0	0.114643147415478 0.0824233762748186 0.121861505759268 0.229183189035639 0.129097497714054 0.142303141448546 0.155686873306688 0.173175348719352
genus..Eubacteriumruminantiumgroup.id.11340	URTI || id:ieu-b-5063	ieu-b-5063	486484	rs10131724	0.0699256	0.0978633	0	0.474903374423836 0.761997276757247 0.775216093928346 0.544105366440479 0.514734723403986 0.90855161475671 0.59601554014731 0.444554619241399 0.610049736395744 0.896476679532214 0.951375482877623 0.796937987874436 0.756726688068804 0.504721484079618 0.456759676066657 0.654680771426022 0.965501345466814
genus..Eubacteriumventriosumgroup.id.11341	URTI || id:ieu-b-5063	ieu-b-5063	486484	rs11617697	-0.230278	0.16864	0	0.172095230733697 0.254480619878468 0.249690994035933 0.208062979078894 0.0629620974506908 0.17668299214796 0.0721441929055662 0.0776600850290107 0.106035005846492 0.189830659533571 0.248482376869273 0.356024439668028
genus..Eubacteriumxylanophilumgroup.id.14375	URTI || id:ieu-b-5063	ieu-b-5063	486484	rs10140184	0.0420339	0.187355	0	0.822481085372476 0.954983004986028 0.608916558362966 0.468180813872427 0.905772862591408 0.614579667053138 0.844794277818965 0.908576945478682 0.933890674444293
genus..Ruminococcusgauvreauiigroup.id.11342	URTI || id:ieu-b-5063	ieu-b-5063	486484	rs10931481	-0.0951555	0.145201	0	0.512252257681946 0.785807249201405 0.708492216934823 0.702321107286144 0.532996607355032 0.502803485184823 0.605819248603882 0.469474022643292 0.699948840932128 0.724401632058061 0.971982340872797 0.555588279320342
genus..Ruminococcusgnavusgroup.id.14376	URTI || id:ieu-b-5063	ieu-b-5063	486484	rs11597105	-0.0401733	0.101257	0	0.691555859830913 0.714088422329901 0.383941459729906 0.861318627033732 0.531997761024173 0.892184202209091 0.979010538293836 0.658388151206295 0.532507361827987 0.902326961752282 0.618690224353838 0.580181205114064
genus..Ruminococcustorquesgroup.id.14377	URTI || id:ieu-b-5063	ieu-b-5063	486484	rs10904297	-0.0308967	0.259294	0	0.905150993166379 0.612517315308773 0.410263590926953 0.959585614605052 0.632091078331736 0.785386548844074 0.538767177599166 0.752620146211181 0.747443937013505
genus.Actinomyces.id.423	URTI || id:ieu-b-5063	ieu-b-5063	486484	rs2715439	0.216498	0.150341	0	0.149855541152008 0.360124427679212 0.187315334562947 0.606727353288889 0.396678821472589 0.256343230763293
genus.Adlercreutzia.id.812	URTI || id:ieu-b-5063	ieu-b-5063	486484	rs11604400	0.0350565	0.163396	0	0.830118605010181 0.345513299385399 0.412122369392938 0.682755399747268 0.757127040899019 0.922751206965504 0.297489345454725 0.879907276507834
genus.Akkermansia.id.4037	URTI || id:ieu-b-5063	ieu-b-5063	486484	rs111862613	-0.0971049	0.177395	0	0.584109201373273 0.862015974261081 0.66932462962294 0.674422354161268 0.265493725964741 0.509283110602988 0.699710978185736 0.847972160590663 0.8048342125112 0.758454683522069 0.827059024081842
genus.Alistipes.id.968	URTI || id:ieu-b-5063	ieu-b-5063	486484	rs1107244	-0.326461	0.158814	14	0.0398191174122456 0.0295674098987899 0.0123295861872451 0.0094514463410973 0.0131558094927848 0.0161301420926198 0.0253517596991268 0.020223029365092 0.0106479940311441 0.0316733970375529 0.0430657535130391 0.0348985894448855 0.0241770333599522 0.00349272978152851
genus.Allisonella.id.2174	URTI || id:ieu-b-5063	ieu-b-5063	486484	rs1901739	-0.000923204	0.106737	0	0.99309888909835 0.956171643774327 0.833390472508762 0.635823112643466 0.411832866415364 0.643329912247971
genus.Alloprevotella.id.961	URTI || id:ieu-b-5063	ieu-b-5063	486484	rs12675596	-0.0728792	0.161141	0	0.65107475110834 0.732171637790232 0.990685426463891 0.354953974218387 0.548023506140378 0.991708922532539
genus.Anaerofilum.id.2053	URTI || id:ieu-b-5063	ieu-b-5063	486484	rs10794359	0.121098	0.0981958	0	0.217490700878194 0.629290946805549 0.303031470128975 0.455961530868603 0.322563302778749 0.468599623028242 0.131319579362029 0.680685648535713 0.262669788146451 0.370005324701314
genus.Anaerostipes.id.1991	URTI || id:ieu-b-5063	ieu-b-5063	486484	rs10502061	-0.0263245	0.16667	0	0.874501447293306 0.61329497485593 0.446637276118556 0.656812196957054 0.981758219561905 0.655777093971891 0.584877233050779 0.48282928744223 0.577347223754144 0.746178071944509 0.509831081574617
genus.Anaerotruncus.id.2054	URTI || id:ieu-b-5063	ieu-b-5063	486484	rs10150232	0.0263258	0.167894	0	0.875402263843348 0.815849798442987 0.738185588964543 0.557925618341701 0.469488966050667 0.797290159962605 0.398054409472532 0.91951401830675 0.672987133643504 0.327060377634832 0.688843244339971 0.975590861395873 0.675480204831895
genus.Bacteroides.id.918	URTI || id:ieu-b-5063	ieu-b-5063	486484	rs11585893	-0.20213	0.197781	0	0.306787644076627 0.893023300778443 0.518056357246824 0.547049544108566 0.590052744913645 0.835374193003068 0.68746809023223 0.567200267298216 0.291905484819245
genus.Barnesiella.id.944	URTI || id:ieu-b-5063	ieu-b-5063	486484	rs11155559	-0.0700338	0.155139	0	0.651681845485871 0.598213751284385 0.47773378905981 0.529587289926437 0.72528383479422 0.507580214861413 0.122603034847304 0.497854150024631 0.627340419924591 0.876558237532432 0.541295271265046 0.831768420419376 0.679272328139169 0.376065172621665
genus.Bifidobacterium.id.436	URTI || id:ieu-b-5063	ieu-b-5063	486484	rs12022129	-0.149978	0.146821	0	0.307015938693566 0.256477836866025 0.287038347828397 0.19272586504675 0.0977190074218354 0.0618567350026635 0.227903010685182 0.200484145330693 0.187269467111805 0.282247533180811 0.589549294850222 0.347515225736424
genus.Bilophila.id.3170	URTI || id:ieu-b-5063	ieu-b-5063	486484	rs11069458	0.0748518	0.145515	0	0.606977796533642 0.707952525574683 0.815493497961893 0.592770025083724 0.70496841117801 0.819175175396388 0.738296997369979 0.459162049711508 0.874471277563356 0.827141633034028 0.998210259560504 0.955688190527067
genus.Blautia.id.1992	URTI || id:ieu-b-5063	ieu-b-5063	486484	rs11149971	0.30408	0.15535	2	0.0503022366608121 0.0813386073299556 0.202249179634512 0.0741553938840439 0.155077594287784 0.123102134743883 0.0409956263225869 0.14439097636081 0.12217189165575 0.0843957983530048 0.124177714295084 0.0139300984877048 0.142699080430087
genus.Butyricicoccus.id.2055	URTI || id:ieu-b-5063	ieu-b-5063	486484	rs10084203	0.0050337	0.18	0	0.977690083275298 0.943134930768998 0.138266774228118 0.940255063342561 0.566006281732608 0.690888216431417 0.727684998906394
genus.Butyricimonas.id.945	URTI || id:ieu-b-5063	ieu-b-5063	486484	rs11228830	0.164992	0.156505	2	0.291778678659648 0.291511408176076 0.256941811716039 0.0291671699314627 0.312443815198411 0.277451674097704 0.0403369059639847 0.423800192204982 0.232991521900933 0.298119404015133 0.260157279408576 0.179742401952681 0.315114309436998
genus.Butyrivibrio.id.1993	URTI || id:ieu-b-5063	ieu-b-5063	486484	rs1007475	-0.0476834	0.0705068	0	0.498853511294968 0.243670512065077 0.398541232185581 0.451641225456639 0.12977935530067 0.160083175176636 0.357153722139771 0.298270175731367 0.258323450530211 0.314861134559996 0.381996682632273 0.201875589253117 0.380380333169937 0.419433208661911 0.110976823694063
genus.CandidatusSoleaferrea.id.11350	URTI || id:ieu-b-5063	ieu-b-5063	486484	rs10090365	-0.00242504	0.113228	0	0.982912724598851 0.851743014258241 0.780982408877042 0.743601966063487 0.901569256271539 0.550972964038214 0.426004916116742 0.999314986492258 0.931834369989979 0.870639412808699
genus.Catenibacterium.id.2153	URTI || id:ieu-b-5063	ieu-b-5063	486484	rs12404911	0.0132522	0.118085	0	0.91064442052224 0.811031415965839 0.950317171494541 0.81878735344169 0.523723819990071
genus.ChristensenellaceaeR.7group.id.11283	URTI || id:ieu-b-5063	ieu-b-5063	486484	rs10461257	0.0301099	0.191351	0	0.874965890146257 0.594654657100414 0.538609612749188 0.478401236777309 0.751020301887467 0.827207339641262 0.890566406106714 0.727389584151767 0.602881629301704
genus.Clostridiumsensustricto1.id.1873	URTI || id:ieu-b-5063	ieu-b-5063	486484	rs11264403	0.158148	0.259007	0	0.541470478166247 0.895130855371999 0.550541770022095 0.952259581026837 0.770751156246665 0.515150007324042 0.462802025319961
genus.Collinsella.id.815	URTI || id:ieu-b-5063	ieu-b-5063	486484	rs10890671	-0.0177969	0.236876	0	0.940109932578117 0.817011193617747 0.83879288575141 0.589798127690967 0.923469887265593 0.66897102889633 0.729490008864056 0.443828769953936
genus.Coprobacter.id.949	URTI || id:ieu-b-5063	ieu-b-5063	486484	rs11532348	0.00145454	0.105188	0	0.988967144054551 0.832902831443341 0.75097839485258 0.674243170373979 0.989314254512476 0.933594715064332 0.897778058917799 0.786553243418779 0.863328764630793 0.843182547161475 0.831565830706731
genus.Coprococcus1.id.11301	URTI || id:ieu-b-5063	ieu-b-5063	486484	rs1010560	-0.0658185	0.189163	0	0.727881255155728 0.663659937810386 0.87392300012734 0.827429078016766 0.930099785584844 0.983032309683696 0.80456451247316 0.780534728036999 0.813492324038527 0.906422465502785 0.964443713237495 0.324104768194267
genus.Coprococcus2.id.11302	URTI || id:ieu-b-5063	ieu-b-5063	486484	rs10070053	0.0304563	0.235336	0	0.897028247343357 0.613744478287199 0.766162756811162 0.770235967924827 0.634222277901908 0.84032129638277 0.630089740600594 0.717564963645059
genus.Coprococcus3.id.11303	URTI || id:ieu-b-5063	ieu-b-5063	486484	rs10810043	-0.0221319	0.210728	0	0.916355082902944 0.996371820090934 0.589122471745777 0.883851524638652 0.795307957087149 0.347725131378375 0.536348193884857 0.510602814884931 0.975185221576416
genus.DefluviitaleaceaeUCG011.id.11287	URTI || id:ieu-b-5063	ieu-b-5063	486484	rs112893842	0.376837	0.190499	4	0.0479106834219322 0.00947091126712866 0.0022771374744686 0.0794469088574649 0.0465775018601653 0.0930408176758895 0.0539374028478484 0.0759202121876622
genus.Desulfovibrio.id.3173	URTI || id:ieu-b-5063	ieu-b-5063	486484	rs12031543	-0.0992805	0.130731	0	0.447598061633154 0.347746086316331 0.453517539468497 0.319026596474349 0.866848054402519 0.597434901806126 0.923123252741666 0.559395928931372 0.361298543449928 0.496572698209526
genus.Dialister.id.2183	URTI || id:ieu-b-5063	ieu-b-5063	486484	rs10138457	0.0729197	0.14528	0	0.615719860610737 0.955558611946607 0.420405016913981 0.399855951523774 0.494697289876652 0.618768066997518 0.578652959353461 0.514276888289032 0.217413542167115 0.532001628221963 0.370292476023363
genus.Dorea.id.1997	URTI || id:ieu-b-5063	ieu-b-5063	486484	rs11150408	-0.0921073	0.249692	0	0.712214486420363 0.67932052900744 0.480097617774443 0.640184720229192 0.335909177195163 0.548390967088 0.765461891394833 0.722621884919446 0.925324398555145
genus.Eggerthella.id.819	URTI || id:ieu-b-5063	ieu-b-5063	486484	rs112205261	0.163699	0.110647	2	0.139014597145714 0.156144863070337 0.157292200503035 0.129265530076109 0.198994417445232 0.264299232549329 0.19530478338024 0.0365859587477958 0.0275262011159805 0.136198075234114
genus.Eisenbergiella.id.11304	URTI || id:ieu-b-5063	ieu-b-5063	486484	rs11027642	0.000618044	0.102355	0	0.995182204084217 0.731973334941973 0.482869011093502 0.853956999767472 0.692456876880067 0.899977807482862 0.960082480839731 0.920315277856864 0.381314680880836 0.490949182021071 0.61721951193286
genus.Enterorhabdus.id.820	URTI || id:ieu-b-5063	ieu-b-5063	486484	rs10098492	-0.0784524	0.164926	0	0.634301330354448 0.642388641339006 0.775949307334911 0.122949050664022 0.482678807483976 0.749478742544781 0.672390882749786
genus.Erysipelatoclostridium.id.11381	URTI || id:ieu-b-5063	ieu-b-5063	486484	rs1434153	0.217445	0.115949	9	0.0607434481314568 0.0344134834296431 0.0151026686301943 0.0863455370313757 0.0612335295916808 0.0305117777143576 0.0369481377469994 0.0272497836217754 0.0672947630301971 0.0268152067879741 0.0524275982854428 0.0284802613804122 0.0718063868827321 0.00937760589220361 0.0187023034517621
genus.ErysipelotrichaceaeUCG003.id.11384	URTI || id:ieu-b-5063	ieu-b-5063	486484	rs10164067	-0.0545892	0.140418	0	0.697451955263043 0.74737311389602 0.515466117044482 0.924321748893231 0.87638475824831 0.959247791628871 0.371126299066974 0.726221099030772 0.819593054482861 0.599923822279364 0.734838490879381 0.962742510918956 0.774717831531671 0.918140288385719 0.912158946456213 0.810943672962935
genus.Escherichia.Shigella.id.3504	URTI || id:ieu-b-5063	ieu-b-5063	486484	rs112767262	0.26242	0.19649	1	0.181700000443149 0.404364178857302 0.294470125526278 0.244289973686368 0.228695699460997 0.200485815349035 0.0125617815405777 0.277656539401667 0.34664058775084 0.122461859010362
genus.Faecalibacterium.id.2057	URTI || id:ieu-b-5063	ieu-b-5063	486484	rs10927394	0.122374	0.179481	0	0.495353897675546 0.12984064238699 0.619024320957772 0.242564977643688 0.398478550040578 0.427910176086553 0.173305747898807 0.43997605909537 0.350064373110085 0.384144117884732
genus.FamilyXIIIAD3011group.id.11293	URTI || id:ieu-b-5063	ieu-b-5063	486484	rs11126423	-0.0789504	0.149485	0	0.597394715027067 0.638457004327166 0.411451608648702 0.924990546939748 0.5278072385016 0.940876264269869 0.977987893761808 0.622453222510868 0.628523141094835 0.667792424373807 0.577276842883693 0.321275603257434 0.886089805677608
genus.FamilyXIIIUCG001.id.11294	URTI || id:ieu-b-5063	ieu-b-5063	486484	rs112362903	0.234816	0.259239	0	0.365046182321333 0.134161802139445 0.596123111994398 0.759179008277831 0.408815359453355 0.438426775215794 0.196569298397173 0.551842102987699
genus.Flavonifractor.id.2059	URTI || id:ieu-b-5063	ieu-b-5063	486484	rs114873521	0.0801226	0.206715	0	0.698312738498489 0.801815909853507 0.938871418594115 0.783969813640049 0.977505562403791
genus.Fusicatenibacter.id.11305	URTI || id:ieu-b-5063	ieu-b-5063	486484	rs10439674	-0.0254922	0.147678	0	0.862949850105329 0.660011636573382 0.987004797735275 0.606935836890055 0.708163739166723 0.637892765483093 0.509625206340608 0.801478243326212 0.929209204343437 0.979977554127335 0.766121531503327 0.777268079620267 0.704847959007536 0.857099653179007 0.929577520773617 0.871595339950918 0.639000280841415 0.807056133181414
genus.Gordonibacter.id.821	URTI || id:ieu-b-5063	ieu-b-5063	486484	rs13412653	0.0267332	0.0797644	0	0.737510304889065 0.927488883457064 0.871038319612494 0.900976887924581 0.9864634018044 0.587427294694608 0.952671262033684 0.89688854108314 0.704742991110845 0.629512192462038 0.897963112165494 0.689466831549947
genus.Haemophilus.id.3698	URTI || id:ieu-b-5063	ieu-b-5063	486484	rs10781340	0.12405	0.120222	0	0.302145800747594 0.293646943073908 0.304598903389874 0.243830142694614 0.397905516887989 0.845394383187411 0.419298063755017 0.391914609803206 0.178284226578726
genus.Holdemanella.id.11393	URTI || id:ieu-b-5063	ieu-b-5063	486484	rs12513188	0.079424	0.110236	0	0.471221903822234 0.311544292451273 0.0793871868310966 0.123449880469257 0.392708013321646 0.302636856097156 0.40072958536134 0.409763136155328 0.390945888409181 0.285879336549726 0.427106575900841
genus.Holdemania.id.2157	URTI || id:ieu-b-5063	ieu-b-5063	486484	rs10885477	-0.027234	0.120126	0	0.820647609214131 0.400423942165792 0.619572622669467 0.717642410900384 0.810833256767724 0.554579381828615 0.699439211697203 0.967174769799103 0.605698396399577 0.504385007882324 0.636836306083481 0.679647488953926 0.643369021813733 0.296800409579723 0.531619186278255
genus.Howardella.id.2000	URTI || id:ieu-b-5063	ieu-b-5063	486484	rs10048062	0.0589193	0.0925193	0	0.524233556049354 0.740023503546536 0.96991034352339 0.920045683745337 0.876590552537726 0.728728100670303 0.856791189840645 0.612186745757402 0.838229327298593
genus.Hungatella.id.11306	URTI || id:ieu-b-5063	ieu-b-5063	486484	rs10044993	0.162959	0.135999	0	0.230825339888057 0.516328154613699 0.529303823258198 0.24229470250192 0.480258509996833
genus.Intestinibacter.id.11345	URTI || id:ieu-b-5063	ieu-b-5063	486484	rs10805326	-0.157534	0.128156	2	0.218983917207338 0.0966721297660093 0.102350054756756 0.0512843903571971 0.057956990078366 0.096787942669275 0.228534004625995 0.0865945967954661 0.205374021168141 0.0880906652277234 0.148721864459567 0.0843721821941931 0.0340465953887205 0.0477294786544022
genus.Intestinimonas.id.2062	URTI || id:ieu-b-5063	ieu-b-5063	486484	rs10262702	-0.165145	0.104979	1	0.11569074516764 0.0725072766553123 0.116813412136121 0.0761678727588476 0.133461577839812 0.208934410810831 0.131259829980254 0.159074921886025 0.207981637471765 0.184642158277607 0.192228731679785 0.109944036998336 0.0442014330877938 0.201495222066084 0.106863257237791 0.150571288824805 0.104363279890423
genus.Lachnoclostridium.id.11308	URTI || id:ieu-b-5063	ieu-b-5063	486484	rs1031599	0.0717407	0.165614	0	0.664883580880414 0.856267217538072 0.588954946541326 0.736483044004946 0.529038791878384 0.447805994005434 0.635983030349495 0.726170823416166 0.864567038539816 0.923134780889788 0.882538349506391 0.842728593364972 0.986664446629482
genus.Lachnospira.id.2004	URTI || id:ieu-b-5063	ieu-b-5063	486484	rs13157098	-0.352561	0.420273	1	0.401533254029455 0.0355938468111782 0.31622560628596 0.614030943587432 0.371785462960887 0.217690760382068
genus.LachnospiraceaeFCS020group.id.11314	URTI || id:ieu-b-5063	ieu-b-5063	486484	rs10093861	-0.168381	0.133941	0	0.208709103652052 0.352723954691599 0.151226190754995 0.726590098480903 0.426425163614345 0.519647864184903 0.542073628095907 0.56619443052086 0.393846099625992 0.482579758395143 0.403630275503281 0.283026060505165
genus.LachnospiraceaeNC2004group.id.11316	URTI || id:ieu-b-5063	ieu-b-5063	486484	rs117467633	0.0911947	0.11931	0	0.44465798422718 0.989746570329443 0.460209877102007 0.575394398927177 0.74863101807751 0.522385146618684 0.80710948462 0.492983708098267 0.660001593984292
genus.LachnospiraceaeND3007group.id.11317	URTI || id:ieu-b-5063	ieu-b-5063	486484	rs2861203	0.656618	0.374758	0	0.0797542965774229 0.701836333930624 0.806964585421875
genus.LachnospiraceaeNK4A136group.id.11319	URTI || id:ieu-b-5063	ieu-b-5063	486484	rs10952110	-0.0491259	0.125437	0	0.695325055213816 0.61884130098146 0.956384000629286 0.804562923148973 0.547986969093595 0.690270586179432 0.897155983605806 0.919295848518665 0.685914175482638 0.811995278271488 0.749767871133894 0.773569825110867 0.696467191214608 0.656947316422305 0.824184097820771
genus.LachnospiraceaeUCG001.id.11321	URTI || id:ieu-b-5063	ieu-b-5063	486484	rs12131224	0.00260944	0.119971	0	0.982646872851695 0.649968470738577 0.510822407882099 0.560686516885554 0.832053666080195 0.4229220093125 0.476372508668881 0.672492124247422 0.520133381872085 0.641374015567478 0.671747631903991 0.657469041876273 0.795498033802707
genus.LachnospiraceaeUCG004.id.11324	URTI || id:ieu-b-5063	ieu-b-5063	486484	rs11128180	0.0295761	0.258728	0	0.908989368693852 0.848285272227141 0.922450679221476 0.997342883116809 0.746519322883089 0.790265375967092 0.336778436721393 0.922110920684716 0.651686266932886 0.903411042236369 0.807585264078866 0.94909383754011
genus.LachnospiraceaeUCG008.id.11328	URTI || id:ieu-b-5063	ieu-b-5063	486484	rs10741777	0.0491949	0.130434	0	0.706052681388317 0.62372722801678 0.614208038587439 0.30504320931639 0.679956496153843 0.975893031805194 0.641322923531598 0.416122272347031 0.188161444684314 0.522061239875858 0.524792769075683
genus.LachnospiraceaeUCG010.id.11330	URTI || id:ieu-b-5063	ieu-b-5063	486484	rs10414815	-0.0942956	0.199936	0	0.637192158824256 0.681815586456988 0.731443265172617 0.969735818901079 0.824441070532377 0.900739340748122 0.315925496235677 0.809477968687613 0.662716142073424
genus.Lactobacillus.id.1837	URTI || id:ieu-b-5063	ieu-b-5063	486484	rs11674854	0.0827659	0.135323	0	0.540789608944566 0.493957808162798 0.16591374218959 0.364670894615887 0.252976859590215 0.471618644083184 0.493424127481028 0.617171453188719 0.0921626755804964 0.370484008333064
genus.Lactococcus.id.1851	URTI || id:ieu-b-5063	ieu-b-5063	486484	rs10417872	-0.0505592	0.102454	0	0.621671111755715 0.795283692660735 0.652497461529513 0.654072729684186 0.994595884476706 0.617951310444169 0.975502532459469 0.397826486632809
genus.Marvinbryantia.id.2005	URTI || id:ieu-b-5063	ieu-b-5063	486484	rs11620597	0.00289574	0.194251	0	0.988106227816589 0.571279611593895 0.839954382878528 0.814435807413049 0.49042132767125 0.795115412052789 0.415299203388179 0.62538054137921 0.742522950802918 0.858572034347011
genus.Methanobrevibacter.id.123	URTI || id:ieu-b-5063	ieu-b-5063	486484	rs10202904	0.024435	0.113124	0	0.828985727575764 0.31421902820637 0.515819557518088 0.600776090674118 0.356844896769216 0.6160699228388
genus.Odoribacter.id.952	URTI || id:ieu-b-5063	ieu-b-5063	486484	rs10093869	-0.0403732	0.206291	0	0.844837219441095 0.825719299107451 0.626007762029186 0.754978554495533 0.908325110598392 0.684256955370011 0.889126956948486
genus.Olsenella.id.822	URTI || id:ieu-b-5063	ieu-b-5063	486484	rs1035588	-0.0304588	0.0872414	0	0.726989606043739 0.898711862352956 0.701559124979128 0.640768553220946 0.62074761611817 0.964037024770511 0.830285683936252 0.839269316767887 0.687145125636963 0.960918822797886
genus.Oscillibacter.id.2063	URTI || id:ieu-b-5063	ieu-b-5063	486484	rs11627628	0.0439001	0.137918	0	0.750253211522501 0.760929158637126 0.711042644929256 0.734165756118031 0.718038723254633 0.557019061475735 0.549022091012758 0.725919070735462 0.833067762416626 0.495555992728398 0.93369774943533 0.302311491943261 0.444222014525547
genus.Oscillospira.id.2064	URTI || id:ieu-b-5063	ieu-b-5063	486484	rs12206468	0.0603444	0.159764	0	0.70564727420293 0.367869653571199 0.888466607704387 0.340347523755121 0.548410061468975 0.99570712682761 0.794367749555888 0.808057705353999
genus.Oxalobacter.id.2978	URTI || id:ieu-b-5063	ieu-b-5063	486484	rs10464997	-0.0161197	0.0874286	0	0.853719067623871 0.588929494685611 0.747261921584073 0.785106928805586 0.814081137057626 0.84067164148106 0.775587585691911 0.986439478019062 0.91318422180066 0.831089037467164 0.96556399333764
genus.Parabacteroides.id.954	URTI || id:ieu-b-5063	ieu-b-5063	486484	rs114567323	-0.371469	0.247848	0	0.133932049278324 0.779447964020774 0.502084630342793 0.239467875864357 0.509825574477162 0.468001359728059
genus.Paraprevotella.id.962	URTI || id:ieu-b-5063	ieu-b-5063	486484	rs10842464	-0.0252432	0.140762	0	0.85767645953497 0.988180353420786 0.848992850547955 0.924225363922544 0.60296327790024 0.898519780566837 0.280650167941707 0.900535615207059 0.95177515790831 0.94376177378884 0.926987453731244 0.776603477332314 0.839112561583621
genus.Parasutterella.id.2892	URTI || id:ieu-b-5063	ieu-b-5063	486484	rs10899911	0.0300389	0.134422	0	0.823172268314057 0.978341462862172 0.940781877187436 0.978669572952014 0.859196748836466 0.989614436337698 0.619353923097828 0.893430773026027 0.556283102924183 0.717195990006089 0.979475373098873 0.979522756622927 0.926695426982748 0.603044115242628
genus.Peptococcus.id.2037	URTI || id:ieu-b-5063	ieu-b-5063	486484	rs10031059	-0.0277384	0.0954417	0	0.771333009233776 0.624462801111113 0.626658649995766 0.819461537007913 0.711786196574732 0.575585308917746 0.435066161625056 0.649263355409303 0.305662396205219 0.802948147085897 0.859927217462027 0.753349645028456
genus.Phascolarctobacterium.id.2168	URTI || id:ieu-b-5063	ieu-b-5063	486484	rs11929846	-0.111317	0.152068	0	0.464156624788475 0.378298158402863 0.300715619349092 0.33820242661151 0.306789766943966 0.347100422162972 0.149362300911051 0.425699503522479 0.216805705806692
genus.Prevotella7.id.11182	URTI || id:ieu-b-5063	ieu-b-5063	486484	rs118038478	0.0507965	0.0844458	0	0.547488378222187 0.730978002875932 0.69496232988929 0.886592224045308 0.882908886085791 0.93260571835368 0.825443391079015 0.831595550565124 0.926080701907459 0.940737565112051
genus.Prevotella9.id.11183	URTI || id:ieu-b-5063	ieu-b-5063	486484	rs111509883	-0.104951	0.110675	0	0.342985692338025 0.70908193665209 0.412796597282001 0.56120871910698 0.662676001343664 0.855735526510685 0.450884941372552 0.569813960172806 0.513876989523393 0.351379885872809 0.587422554566841 0.515029421712849 0.26230466956625 0.398896047024808
genus.RikenellaceaeRC9gutgroup.id.11191	URTI || id:ieu-b-5063	ieu-b-5063	486484	rs12501673	0.0741528	0.0820085	0	0.36588471042107 0.203370744429718 0.4003116177342 0.278472645269844 0.466905946919514 0.45280594550558 0.400439318594105 0.454027082327553 0.345774741290053 0.323981340801382
genus.Romboutsia.id.11347	URTI || id:ieu-b-5063	ieu-b-5063	486484	rs10279978	-0.240044	0.148654	2	0.106356970320573 0.181180307283894 0.105716779671364 0.262326320569098 0.111381757699698 0.150936947056167 0.223230178474788 0.0589016117598585 0.230954039597837 0.049269787611214 0.104628205602408 0.0287677407996506 0.143771034234695
genus.Roseburia.id.2012	URTI || id:ieu-b-5063	ieu-b-5063	486484	rs12740451	-0.0898213	0.180719	0	0.619174020508952 0.381655156190255 0.275130928873734 0.523758196354585 0.470094960548522 0.312368140878018 0.673503738411687 0.510745211895809 0.430103375342526 0.521363858714931 0.524174218765085 0.259015481435473 0.344618614157694 0.850328109191335
genus.Ruminiclostridium5.id.11355	URTI || id:ieu-b-5063	ieu-b-5063	486484	rs10827477	0.163379	0.241075	0	0.497956556096158 0.559975902073733 0.606442773283685 0.235858633857324 0.434193413648837 0.307667610642876 0.207042673234956 0.512361402576013 0.803673988958967 0.243185625133159 0.463446497518936
genus.Ruminiclostridium6.id.11356	URTI || id:ieu-b-5063	ieu-b-5063	486484	rs10829821	0.0812429	0.128137	0	0.526060210647513 0.302118598661429 0.718664533594368 0.819179781532046 0.413618728948112 0.727931285018306 0.970462999807755 0.495156345886191 0.687239887037138 0.637456133668215 0.815294580284806 0.620133478350944 0.950618341048613 0.760549502642936
genus.Ruminiclostridium9.id.11357	URTI || id:ieu-b-5063	ieu-b-5063	486484	rs115044523	-0.0527764	0.211942	0	0.803349987311458 0.778551754478887 0.4845996638657 0.656190489360231 0.609933532397812 0.327709463748201 0.996847825500411 0.740843861740057 0.822802283789465
genus.RuminococcaceaeNK4A214group.id.11358	URTI || id:ieu-b-5063	ieu-b-5063	486484	rs11241747	-0.0195687	0.17005	0	0.908384906756085 0.641723337219553 0.237269099014916 0.440150521054024 0.665985761393123 0.605136142574035 0.648397277384246 0.607999264418002 0.120305614216211 0.57877210482643 0.611655024994434 0.639441047839576
genus.RuminococcaceaeUCG002.id.11360	URTI || id:ieu-b-5063	ieu-b-5063	486484	rs10916131	0.0707654	0.118459	0	0.550251242647132 0.414358475036273 0.467492665340452 0.413014352500587 0.367744527632527 0.351447495461419 0.38496744690605 0.595793948023746 0.620016814832581 0.325085185731622 0.613188587642911 0.514341290556695 0.770260417839485 0.517930832422318 0.505381807008251 0.495915214216843 0.364654688730549 0.73707390528033 0.324144694878294 0.636538914607976 0.627317086286067 0.415524883220391
genus.RuminococcaceaeUCG003.id.11361	URTI || id:ieu-b-5063	ieu-b-5063	486484	rs10490280	0.0764352	0.15778	0	0.628071876337062 0.688415976129972 0.802373660577781 0.457747599423722 0.425109982415576 0.439318844381575 0.359726718893589 0.511398912884784 0.670555404594546 0.807680662409648 0.234112412226026 0.271407131832671
genus.RuminococcaceaeUCG004.id.11362	URTI || id:ieu-b-5063	ieu-b-5063	486484	rs10976229	0.0358092	0.1758	0	0.838593847621705 0.965360215137219 0.677049643121606 0.403168446290216 0.993859610822431 0.806630027990499 0.915874057569595 0.373393028575392 0.955129810917192
genus.RuminococcaceaeUCG005.id.11363	URTI || id:ieu-b-5063	ieu-b-5063	486484	rs10873449	0.0273633	0.133971	0	0.838160169330525 0.740935425026345 0.700177365581818 0.871582803385695 0.713802980232144 0.7678792079324 0.658276824386609 0.548205333322568 0.992349018163915 0.965476315443857 0.734501401423012 0.738705459388239 0.885052687577607 0.466985523188424
genus.RuminococcaceaeUCG009.id.11366	URTI || id:ieu-b-5063	ieu-b-5063	486484	rs113006825	0.0596887	0.112937	0	0.597144099492839 0.502704475856649 0.767308924685456 0.648503376499794 0.977638584099337 0.640685370112219 0.785019669620884 0.779042055397672 0.993140147439932 0.490230150020032 0.833811115316107 0.787728857294045
genus.RuminococcaceaeUCG010.id.11367	URTI || id:ieu-b-5063	ieu-b-5063	486484	rs12597105	-0.0265691	0.236429	0	0.910524696868218 0.247364898745598 0.476016478595111 0.998316619076794 0.458885194081137
genus.RuminococcaceaeUCG011.id.11368	URTI || id:ieu-b-5063	ieu-b-5063	486484	rs10274562	0.00278019	0.131355	0	0.983113714520022 0.355250462860815 0.763311400527435 0.460766815374724 0.974656635397785 0.921922565543006 0.744638558298799 0.792285379726593
genus.RuminococcaceaeUCG013.id.11370	URTI || id:ieu-b-5063	ieu-b-5063	486484	rs11581881	0.0300404	0.21133	0	0.886962115711623 0.937636990463257 0.911720150415181 0.771965928953522 0.919498838026374 0.899467675890051 0.783109922643471 0.603927039037161 0.539955569837083 0.25262356776417 0.869776403759575 0.901281563474102
genus.RuminococcaceaeUCG014.id.11371	URTI || id:ieu-b-5063	ieu-b-5063	486484	rs10495392	-0.0969792	0.148272	0	0.513070587662665 0.238957501817186 0.528941699600993 0.389712457464958 0.70924762062466 0.743039678312271 0.436123109483694 0.353307729158259 0.436724268882351 0.68688909688284 0.5899106565074
genus.Ruminococcus1.id.11373	URTI || id:ieu-b-5063	ieu-b-5063	486484	rs10167839	-0.211582	0.164866	0	0.199367368571714 0.270787214584091 0.0977879841900906 0.286763742883783 0.194063527469609 0.140281911663667 0.163342603981657 0.104980328552287 0.119420644113623 0.230144810725392
genus.Ruminococcus2.id.11374	URTI || id:ieu-b-5063	ieu-b-5063	486484	rs12406309	0.222248	0.155667	0	0.153374322745387 0.49169919697303 0.459769619508186 0.0548767581586907 0.223815557067152 0.218131774876333 0.232413457369638 0.259434408206181 0.217398172169947 0.294500503406566 0.331681181962831 0.329221107045747 0.255614939967974 0.406904410435435
genus.Sellimonas.id.14369	URTI || id:ieu-b-5063	ieu-b-5063	486484	rs113379006	-0.0464759	0.138082	0	0.736431984705545 0.708402258252784 0.485393987219393 0.676678701314673 0.747938676921035 0.999916905933893 0.551152958650445 0.79207326260534 0.368412447504594
genus.Senegalimassilia.id.11160	URTI || id:ieu-b-5063	ieu-b-5063	486484	rs10036909	-0.160287	0.207732	0	0.440349485606132 0.909116967410441 0.768577115152922 0.876578526648653
genus.Slackia.id.825	URTI || id:ieu-b-5063	ieu-b-5063	486484	rs10409783	-0.114459	0.148226	0	0.439998372103431 0.458548581979045 0.574072312563557 0.972708241972995 0.425387752742926 0.840748251054441
genus.Streptococcus.id.1853	URTI || id:ieu-b-5063	ieu-b-5063	486484	rs10028567	-0.2487	0.145746	8	0.0879337434670063 0.0480304409186782 0.0431951157904546 0.0441048719222092 0.108441275035655 0.0292909313715623 0.0572631413126157 0.0672105924139689 0.0281057242873026 0.013780220906611 0.0508300989322106 0.0582080180374783 0.0299732206409017 0.0392890839778533
genus.Subdoligranulum.id.2070	URTI || id:ieu-b-5063	ieu-b-5063	486484	rs10065321	-0.0694233	0.191585	0	0.717080367009652 0.306219720948373 0.817660825203913 0.536969210645387 0.525402199602806 0.695082963301808 0.765126256468365 0.136064916473042 0.797193674043791 0.627490494284489 0.740014529288685
genus.Sutterella.id.2896	URTI || id:ieu-b-5063	ieu-b-5063	486484	rs1145877	0.205907	0.144735	0	0.154838916863334 0.228657153827515 0.232476062625638 0.135503961984724 0.107296979604166 0.25990627922541 0.134707736546063 0.22488020749994 0.0716897669284168 0.243343325622559 0.0617820668658236 0.236089276506484
genus.Terrisporobacter.id.11348	URTI || id:ieu-b-5063	ieu-b-5063	486484	rs1883097	0.174438	0.176867	0	0.324002735834828 0.448227286214979 0.396951336621226 0.260320215884678 0.88272896573385
genus.Turicibacter.id.2162	URTI || id:ieu-b-5063	ieu-b-5063	486484	rs11054680	-0.00261922	0.138848	0	0.984949660232739 0.81069278524648 0.810907118332395 0.857003753435961 0.780209510710322 0.772533580991502 0.585117987331513 0.482833838536907 0.42907209337103
genus.Tyzzerella3.id.11335	URTI || id:ieu-b-5063	ieu-b-5063	486484	rs10898797	0.000115567	0.0886588	0	0.998959959170297 0.645859976664199 0.810434770107582 0.750007889516148 0.747197618451914 0.883971178663873 0.813703097986951 0.657029129504225 0.830589952242189 0.975015539308149 0.761561254631277 0.650571558427349 0.800218547713185
genus.Veillonella.id.2198	URTI || id:ieu-b-5063	ieu-b-5063	486484	rs1882878	0.408746	0.231388	3	0.077313060801344 0.0108825373425473 0.102029518288417 0.0150696734908992 0.0456473599767051 0.123850806375325 0.086636690875967
genus.Victivallis.id.2256	URTI || id:ieu-b-5063	ieu-b-5063	486484	rs11899949	-0.0644801	0.0955218	0	0.499656675573089 0.534503297430386 0.908428750636406 0.664209287975581 0.487193437761569 0.325248981205972 0.396892035755303 0.394276213408056 0.736159049202732 0.986175653325401
order.Actinomycetales.id.420	URTI || id:ieu-b-5063	ieu-b-5063	486484	rs2889192	0.264714	0.169429	0	0.118194936209232 0.52467259304311 0.278928382555244 0.736810649975137 0.589587556367645
order.Bacillales.id.1674	URTI || id:ieu-b-5063	ieu-b-5063	486484	rs10233278	0.00340051	0.0868793	0	0.968778228267797 0.647002393637427 0.704973850639283 0.782658042858305 0.93464244684611 0.513673109904522 0.62496560444766 0.733911570908919 0.692550403917561
order.Bacteroidales.id.913	URTI || id:ieu-b-5063	ieu-b-5063	486484	rs11146701	-0.0232834	0.15664	0	0.881835586436723 0.873465278113222 0.884071481675139 0.8501374581395 0.886323907103667 0.899412001670193 0.700844308479726 0.773377568544376 0.730919019246581 0.57590739684752 0.854849966494875 0.588393726188394 0.968914953367439 0.900233404318484
order.Bifidobacteriales.id.432	URTI || id:ieu-b-5063	ieu-b-5063	486484	rs10831953	-0.162595	0.176788	0	0.357720128268885 0.796663911874976 0.97851914498422 0.742148856268419 0.740187623774657 0.454813921012141 0.340609857833902 0.575914272952132 0.609144715054605 0.59336683830726 0.743135618457633 0.874364697307019
order.Burkholderiales.id.2874	URTI || id:ieu-b-5063	ieu-b-5063	486484	rs1511453	0.00365863	0.169016	0	0.982729863813545 0.487482290526747 0.972178450107186 0.680396801515972 0.84272674364707 0.562798613869267 0.692159600768758 0.923557798392987 0.476640505128223 0.420736729380761 0.656326741908985
order.Clostridiales.id.1863	URTI || id:ieu-b-5063	ieu-b-5063	486484	rs10774377	-0.294313	0.201113	1	0.143352810809781 0.125127616128802 0.113912571881761 0.151660426453845 0.121217408645598 0.1408071121497 0.126912740859594 0.00784308654061551 0.0851061185376267 0.105338092949721 0.228185308335561 0.110312091803108 0.196563108142045
order.Coriobacteriales.id.810	URTI || id:ieu-b-5063	ieu-b-5063	486484	rs11073596	-0.113515	0.164007	0	0.488853667524526 0.624242227455481 0.306248513491388 0.475171238938454 0.259752540974857 0.484127428877315 0.689682252519913 0.460243719126715 0.613753051261725 0.607791269844195 0.583664477567805 0.516576930436246 0.713668446563852
order.Desulfovibrionales.id.3156	URTI || id:ieu-b-5063	ieu-b-5063	486484	rs112381107	0.253973	0.157101	0	0.105959614503287 0.36406654157543 0.334621015935658 0.321727248797924 0.431041535518924 0.469874972351079 0.378804635373419 0.392298543065057 0.119008839632239 0.487841200759938 0.38653531246259 0.401903800124585
order.Enterobacteriales.id.3468	URTI || id:ieu-b-5063	ieu-b-5063	486484	rs11026530	0.395121	0.227044	0	0.0818085917804915 0.329145200881917 0.0653610076543036 0.371165958330189 0.35227255669299 0.220738844508258
order.Erysipelotrichales.id.2148	URTI || id:ieu-b-5063	ieu-b-5063	486484	rs1074800	0.0590744	0.161643	0	0.714766690088354 0.462377193598739 0.294320789563428 0.593076729409617 0.329213758672172 0.297801098644462 0.485394751286211 0.467624237577463 0.696757713662358 0.2196508861241 0.770000930537104 0.426785370283206 0.569943394968036
order.Gastranaerophilales.id.1591	URTI || id:ieu-b-5063	ieu-b-5063	486484	rs11150282	0.0686416	0.123962	0	0.57976235295224 0.500434947466411 0.817686965296429 0.445108777528918 0.160019299643868 0.387750793524376 0.678597063030053 0.661079189490709 0.864242606638433
order.Lactobacillales.id.1800	URTI || id:ieu-b-5063	ieu-b-5063	486484	rs11110282	0.00806005	0.134605	0	0.95225162108978 0.949442381684967 0.812875848565078 0.803965018625199 0.938902995680903 0.812995498767379 0.839828313717 0.751878239684197 0.965457961838588 0.770778174518093 0.921819783678593 0.989935524920081 0.985831322036368 0.758154059802279 0.836305445502881
order.Methanobacteriales.id.120	URTI || id:ieu-b-5063	ieu-b-5063	486484	rs10202904	-0.0937995	0.083413	2	0.260793096395288 0.192513300515039 0.0906103879678077 0.132839066189867 0.0355468289668378 0.0809916241436659 0.135304917800632 0.0411335049004582 0.0635781808384022 0.0845525834648698
order.MollicutesRF9.id.11579	URTI || id:ieu-b-5063	ieu-b-5063	486484	rs11779863	-0.0327293	0.127729	0	0.797765066190992 0.610902947778407 0.786733697365652 0.803132348901131 0.78748432699921 0.628161449202438 0.496898742438914 0.791536957418695 0.94852785586881 0.920432446603783 0.730673013887333 0.789379469513456
order.NB1n.id.3953	URTI || id:ieu-b-5063	ieu-b-5063	486484	rs11251024	0.0440245	0.0862675	0	0.609823419272312 0.344592118157787 0.250103251368269 0.124914237768034 0.527877478451358 0.265710344924565 0.410657712634037 0.429990235970741 0.255690460603146 0.249619374614797 0.386179162329819 0.204009595877604 0.347278604758146
order.Pasteurellales.id.3688	URTI || id:ieu-b-5063	ieu-b-5063	486484	rs10965428	0.0450905	0.10397	0	0.664516154033241 0.82077474820099 0.696560927760357 0.983425155855519 0.838094850435395 0.759756912359728 0.6283515849339 0.602227738029447 0.993175777771037 0.950799743281631 0.417775057166187 0.923897201990328 0.677154371770536 0.948845618434807
order.Rhodospirillales.id.2667	URTI || id:ieu-b-5063	ieu-b-5063	486484	rs1035406	0.0123237	0.146024	0	0.932742565656675 0.42027664523597 0.96193366742851 0.630200047208722 0.694600770786003 0.631669206489692 0.607103369007463 0.743931493277014 0.772298483290456 0.662870347028373 0.459786944980224 0.592651151725443 0.77500721357707 0.540263763016847
order.Selenomonadales.id.2165	URTI || id:ieu-b-5063	ieu-b-5063	486484	rs1135612	0.0397585	0.185113	0	0.829938783433053 0.512723894200903 0.936633714290627 0.874939649477631 0.874172607368861 0.69148491217657 0.905175289858971 0.649950157546616 0.861250854422803 0.93776356298943 0.635089978790655 0.977769291472544
order.Verrucomicrobiales.id.4030	URTI || id:ieu-b-5063	ieu-b-5063	486484	rs111862613	-0.0965176	0.177408	0	0.586412086333329 0.864158170847682 0.671061992543544 0.675993802337087 0.266061508361703 0.509642601962762 0.701430623072292 0.849413860456455 0.806292732349888 0.755394010809234 0.828606117722933
order.Victivallales.id.2254	URTI || id:ieu-b-5063	ieu-b-5063	486484	rs1002941	0.0131005	0.10454	0	0.900273947534178 0.734044725704496 0.558928956238501 0.68871257333464 0.442507866597939 0.597279561371274 0.648253762071143 0.569490545382275
phylum.Actinobacteria.id.400	URTI || id:ieu-b-5063	ieu-b-5063	486484	rs11766971	0.0630669	0.148717	0	0.671511457964529 0.49628162074566 0.561903782930888 0.583946240184905 0.723235281512811 0.943653486473828 0.616001201526328 0.58990992321086 0.417908723045153 0.913015951771947 0.328934563662127 0.673579931858543 0.78932690296864 0.327903307519122
phylum.Bacteroidetes.id.905	URTI || id:ieu-b-5063	ieu-b-5063	486484	rs111845179	0.063667	0.201979	0	0.752597057161402 0.554372980438929 0.768961306575181 0.462265548010304 0.418078488102275 0.546960442824749 0.968827067185543 0.401615840880638 0.986378054535335 0.767108164434187 0.956096083269742 0.729794387378525
phylum.Cyanobacteria.id.1500	URTI || id:ieu-b-5063	ieu-b-5063	486484	rs12555298	-0.00901533	0.12595	0	0.942937043689083 0.861354513020237 0.857208534489345 0.992365383907021 0.987462796079569 0.913826279442319 0.813982468025126 0.485199117117562
phylum.Euryarchaeota.id.55	URTI || id:ieu-b-5063	ieu-b-5063	486484	rs10202904	0.066079	0.0932766	0	0.47868491550243 0.876327813803737 0.965182045725868 0.859427260552162 0.718854474821821 0.842485926579276 0.948049389524561 0.850480559313123 0.989892380457742 0.751971464956974 0.489880668668146 0.841107169774291
phylum.Firmicutes.id.1672	URTI || id:ieu-b-5063	ieu-b-5063	486484	rs112334273	-0.100517	0.139338	0	0.470667691355131 0.44695538040105 0.5021832577035 0.40238044565354 0.214041246201242 0.49153016242773 0.417440991737565 0.372688174895939 0.498348601979733 0.18623010184232 0.381402095283206 0.418926736438123 0.54669634420582 0.79840574813867 0.452378029564686 0.349111920960029
phylum.Lentisphaerae.id.2238	URTI || id:ieu-b-5063	ieu-b-5063	486484	rs1002941	-0.0215672	0.0992391	0	0.827954330222501 0.501852453855367 0.367697756817209 0.467107729759005 0.279876209853973 0.627513817963774 0.389849354829319 0.43229686075845 0.372284632426509
phylum.Proteobacteria.id.2375	URTI || id:ieu-b-5063	ieu-b-5063	486484	rs10750258	-0.0763408	0.16704	0	0.647656865031448 0.444553385501419 0.629357919163817 0.48681340350179 0.525906479570068 0.962117116788202 0.661475252602975 0.57113300548874 0.477573599917565 0.563544883145643 0.443691777051782 0.488704499855431
phylum.Tenericutes.id.3919	URTI || id:ieu-b-5063	ieu-b-5063	486484	rs10108398	0.00874125	0.149787	0	0.953463479120914 0.550934873539619 0.856454116231606 0.81167555838781 0.99250956004491 0.69547063148641 0.861197617125854 0.858110732301796 0.849662170365126 0.618395586095439 0.758130576036227 0.872651995318773
phylum.Verrucomicrobia.id.3982	URTI || id:ieu-b-5063	ieu-b-5063	486484	rs11252894	-0.184589	0.155227	1	0.234378286373321 0.268148034259532 0.172988837444379 0.222909730380515 0.17537003043421 0.0291765062167748 0.248382895890681 0.308054748764836 0.270246193017434 0.24445862390345 0.195927101516287 0.43014488690313

## Sheet: LRTI
exposure	outcome	id.outcome	samplesize	SNP	b	se	under0.05	c_p
class.Actinobacteria.id.419	LRTI || id:ieu-b-4973	ieu-b-4973	486484	rs11655079	-0.0118467	0.0590699	0	0.841047935623491 0.998971043297483 0.659065200533775 0.795301683020975 0.852401952553003 0.830391197302168 0.179887776140988 0.950526651610935 0.84170625058856 0.925191512682137 0.896550681237395 0.790145470450889 0.78343631425851 0.906952971136126 0.930364148955304
class.Alphaproteobacteria.id.2379	LRTI || id:ieu-b-4973	ieu-b-4973	486484	rs140912403	-0.0613915	0.10367	1	0.553729741036702 0.0240723713124607 0.431585335126277 0.129043107652351 0.361753530588626 0.261580040962039 0.425024571057166
class.Bacilli.id.1673	LRTI || id:ieu-b-4973	ieu-b-4973	486484	rs11110282	0.0581402	0.0603219	0	0.335129397925458 0.589161250677213 0.543166602045316 0.520736892157575 0.260366462284575 0.602756021988463 0.552241059795141 0.398479668170961 0.623778988997824 0.495367417956309 0.515474972773058 0.552465305320212 0.309871201465013 0.639796124240907 0.464253906644284 0.6168313102823 0.642154753246343 0.079687684023654
class.Bacteroidia.id.912	LRTI || id:ieu-b-4973	ieu-b-4973	486484	rs11146701	-0.0745664	0.0704581	0	0.289914784473797 0.175084711812628 0.174970493256559 0.412086345296454 0.249783786425508 0.208921971772567 0.275397681862808 0.100265408033414 0.296168233657301 0.280633648161256 0.173514139909424 0.232497069825781 0.461698457219618 0.12899505811052
class.Betaproteobacteria.id.2867	LRTI || id:ieu-b-4973	ieu-b-4973	486484	rs11128180	0.107806	0.0737262	0	0.143671956264777 0.155693064675988 0.131569916120527 0.230035378112048 0.139751535230368 0.251830983726733 0.0810388777043284 0.148407902604518 0.118225973884899 0.150803189553432 0.112356860159981 0.167515913836944
class.Clostridia.id.1859	LRTI || id:ieu-b-4973	ieu-b-4973	486484	rs10774377	-0.0945556	0.092385	0	0.306073821488658 0.341179777884686 0.375397951397104 0.0553070348047765 0.0850987990478798 0.352978458466315 0.311609274619797 0.235256978214931 0.386296372382258 0.1909234262508 0.31361772500102 0.449574384330508
class.Coriobacteriia.id.809	LRTI || id:ieu-b-4973	ieu-b-4973	486484	rs11073596	0.289003	0.0733418	13	8.13111435801846e-05 0.000386273757136627 0.00047065870889035 0.00147117147980724 0.00162497682331401 0.000990678899859408 0.00049336682652747 0.000654106005116644 0.000433163977586502 0.000162945673531429 0.00157955024735281 0.000576435008576733 0.000599292229313282
class.Deltaproteobacteria.id.3087	LRTI || id:ieu-b-4973	ieu-b-4973	486484	rs1035691	0.097183	0.0628711	0	0.122165192136399 0.074343947411521 0.0874902668367682 0.113974646117549 0.30522253786831 0.129020494289753 0.260050351326313 0.104144786119354 0.256506857042461 0.146236264411885 0.274278163554165 0.219441028720565 0.179777621358606
class.Erysipelotrichia.id.2147	LRTI || id:ieu-b-4973	ieu-b-4973	486484	rs1074800	-0.0494968	0.072306	0	0.493630673710942 0.712198557228233 0.71099255767634 0.641214136743358 0.481591393536048 0.311981223254911 0.605594212738467 0.468785598029049 0.57130072689277 0.881927797693893 0.567756157031964 0.53375084406603 0.729087654603494
class.Gammaproteobacteria.id.3303	LRTI || id:ieu-b-4973	ieu-b-4973	486484	rs11181912	0.0967893	0.12267	0	0.430098711316796 0.853324212532651 0.301346521786923 0.64316638512855 0.483965733608122 0.546170481785123 0.416188127488219
class.Lentisphaeria.id.2250	LRTI || id:ieu-b-4973	ieu-b-4973	486484	rs1002941	-0.0045248	0.0467063	0	0.922823616932442 0.872799202359992 0.854651855677384 0.917665076724306 0.958942453335106 0.371770384141022 0.901273934170181 0.98987002167683
class.Melainabacteria.id.1589	LRTI || id:ieu-b-4973	ieu-b-4973	486484	rs10148250	-0.0457555	0.0489955	1	0.350370117996339 0.241225221713621 0.205583676632033 0.187791366479317 0.033805133445115 0.310646051383866 0.272308179351952 0.324513171944116 0.142846923339963 0.399353536439236
class.Methanobacteria.id.119	LRTI || id:ieu-b-4973	ieu-b-4973	486484	rs10202904	-0.0916112	0.0415314	2	0.0273958843719429 0.204181876844948 0.00952771265752426 0.20250456480686 0.147372050664317 0.121647677032034 0.205203051335028 0.242425905049052 0.204519271217028 0.130367262723754
class.Mollicutes.id.3920	LRTI || id:ieu-b-4973	ieu-b-4973	486484	rs10108398	-0.0450387	0.059284	0	0.447427070208708 0.223825595368407 0.397395916493326 0.492757112345253 0.370699368717376 0.34033715880064 0.593784647560877 0.396329700098767 0.7897348937855 0.32213840065238 0.238331495071314 0.568710438612966
class.Negativicutes.id.2164	LRTI || id:ieu-b-4973	ieu-b-4973	486484	rs1135612	0.0397955	0.0727645	0	0.584441828626487 0.949540952730632 0.633679701555908 0.894512646667851 0.803787203941292 0.987821573964786 0.724034118827587 0.883213770534502 0.707492192955195 0.850998539880358 0.704895069379976 0.927724655846341
class.Verrucomicrobiae.id.4029	LRTI || id:ieu-b-4973	ieu-b-4973	486484	rs111862613	-0.0663672	0.0616234	0	0.281488649842509 0.354655407731635 0.384179954149718 0.445907600371186 0.31726995560171 0.236877336816994 0.316633770415179 0.349370790115058 0.53258292692117 0.383045857472457 0.347675724540386
family.Acidaminococcaceae.id.2166	LRTI || id:ieu-b-4973	ieu-b-4973	486484	rs262812	0.0237745	0.0802813	0	0.767123001319158 0.742893834350611 0.791617127553008 0.808008540124324 0.59142472275094 0.730434482574983 0.972602769616099
family.Actinomycetaceae.id.421	LRTI || id:ieu-b-4973	ieu-b-4973	486484	rs2889192	0.0658371	0.0755408	0	0.383457498473595 0.990026989683137 0.609321597156335 0.798948300166267 0.570043618572544
family.Alcaligenaceae.id.2875	LRTI || id:ieu-b-4973	ieu-b-4973	486484	rs112135816	0.0216609	0.0735296	0	0.768308834043253 0.601574662961916 0.331835350622142 0.23881377721853 0.433633423658355 0.513572437574669 0.62714533374529 0.468705367316834 0.856301872325542 0.546099502596288 0.841657313487341 0.656879484559224
family.Bacteroidaceae.id.917	LRTI || id:ieu-b-4973	ieu-b-4973	486484	rs11585893	-0.187914	0.0883343	2	0.0333946669328049 0.0566666420921242 0.130948028927229 0.102207227593561 0.0644153251269578 0.089516464390374 0.0586128015657959 0.0878095413797405 0.00937932524356158
family.BacteroidalesS24.7group.id.11173	LRTI || id:ieu-b-4973	ieu-b-4973	486484	rs10872669	0.0333422	0.0786575	0	0.671645428062812 0.453674822025938 0.79237713830568 0.254816775890021 0.81743974132919 0.977093821114983 0.884335798151488 0.321927851508868
family.Bifidobacteriaceae.id.433	LRTI || id:ieu-b-4973	ieu-b-4973	486484	rs10831953	-0.0709163	0.0771049	0	0.357709666109451 0.301103944006287 0.325093822839612 0.807292266252409 0.170371300528978 0.16880098146655 0.165952241138736 0.240147474396847 0.0824182616941906 0.209961745070975 0.393047042209637 0.203666472896745
family.Christensenellaceae.id.1866	LRTI || id:ieu-b-4973	ieu-b-4973	486484	rs117186816	0.0603363	0.0730921	0	0.409097342528841 0.855552462568032 0.953990748118857 0.621886576633965 0.771281428565003 0.921759613871665 0.860388115131531 0.887739984784412 0.726312931028089 0.623417951756216 0.929048881490733
family.Clostridiaceae1.id.1869	LRTI || id:ieu-b-4973	ieu-b-4973	486484	rs10875374	0.0774827	0.0728906	0	0.287782240809877 0.848702149279306 0.307782787448272 0.520589190676008 0.277937294030863 0.40390168465683 0.408983287668982 0.347574271156838 0.779586847334377 0.407370333521283
family.ClostridialesvadinBB60group.id.11286	LRTI || id:ieu-b-4973	ieu-b-4973	486484	rs10517600	0.0331099	0.0653471	0	0.612381054488348 0.553684338245047 0.48214331949619 0.515095504149395 0.272717799994996 0.452637224481601 0.978948123442986 0.601190812646596 0.571487891939577 0.543246263690316 0.749031672083895 0.34402796491489 0.554975633270885 0.593817235430228 0.326408062337604
family.Coriobacteriaceae.id.811	LRTI || id:ieu-b-4973	ieu-b-4973	486484	rs11073596	0.289003	0.0733418	13	8.13111435801846e-05 0.000386273757136627 0.00047065870889035 0.00147117147980724 0.00162497682331401 0.000990678899859408 0.00049336682652747 0.000654106005116644 0.000433163977586502 0.000162945673531429 0.00157955024735281 0.000576435008576733 0.000599292229313282
family.Defluviitaleaceae.id.1924	LRTI || id:ieu-b-4973	ieu-b-4973	486484	rs112893842	0.00833515	0.0551649	0	0.879900649020431 0.614524047247588 0.970610807782705 0.953260902009144 0.617070909599347 0.866729499635208 0.927364961202926 0.963292381787017 0.916635248049815 0.797332140479652
family.Desulfovibrionaceae.id.3169	LRTI || id:ieu-b-4973	ieu-b-4973	486484	rs112381107	0.142177	0.0768435	0	0.0642817681715156 0.0825045599214286 0.330279506977882 0.12793843852801 0.282054998090405 0.101814006215196 0.276170621387319 0.297950119210208 0.152519044925939 0.190804303644382
family.Enterobacteriaceae.id.3469	LRTI || id:ieu-b-4973	ieu-b-4973	486484	rs11026530	-0.0459163	0.101512	0	0.651036502543997 0.176263371801636 0.306824330423533 0.329098455340295 0.107970809752675 0.155644996129476
family.Erysipelotrichaceae.id.2149	LRTI || id:ieu-b-4973	ieu-b-4973	486484	rs1074800	-0.0494968	0.072306	0	0.493630673710942 0.712198557228233 0.71099255767634 0.641214136743358 0.481591393536048 0.311981223254911 0.605594212738467 0.468785598029049 0.57130072689277 0.881927797693893 0.567756157031964 0.53375084406603 0.729087654603494
family.FamilyXI.id.1936	LRTI || id:ieu-b-4973	ieu-b-4973	486484	rs10759623	0.0290192	0.040116	0	0.469445621329657 0.266550746244686 0.25309231599314 0.484353405122571 0.408666011998127 0.419671713422435 0.404244293496491 0.201299384031
family.FamilyXIII.id.1957	LRTI || id:ieu-b-4973	ieu-b-4973	486484	rs10404377	-0.10679	0.0776742	0	0.169180974498564 0.228755503238766 0.187225163945066 0.294895512919401 0.084000893948929 0.259448037561736 0.291970286742403 0.14677130570641 0.187351998654097 0.203593823617292
family.Lachnospiraceae.id.1987	LRTI || id:ieu-b-4973	ieu-b-4973	486484	rs10402491	0.0725695	0.0586635	0	0.216069507646104 0.201566939076874 0.255291532382425 0.166977671989492 0.327479875510867 0.255317280356947 0.17947665525863 0.234608371334042 0.207028356884355 0.264454940745857 0.289183962943237 0.201987592511434 0.335781174406207 0.178341656834329 0.370083183664633 0.141906589934477 0.30125293037381
family.Lactobacillaceae.id.1836	LRTI || id:ieu-b-4973	ieu-b-4973	486484	rs11674854	-0.023257	0.0644242	0	0.718100913698746 0.390606365767755 0.97577509353842 0.867774306062614 0.741239919196374 0.947240013149237 0.585632972405058 0.842208906279895 0.994521038438698
family.Methanobacteriaceae.id.121	LRTI || id:ieu-b-4973	ieu-b-4973	486484	rs10202904	-0.0916112	0.0415314	2	0.0273958843719429 0.204181876844948 0.00952771265752426 0.20250456480686 0.147372050664317 0.121647677032034 0.205203051335028 0.242425905049052 0.204519271217028 0.130367262723754
family.Oxalobacteraceae.id.2966	LRTI || id:ieu-b-4973	ieu-b-4973	486484	rs111966731	0.0170832	0.0368967	0	0.643364171020456 0.588880461709424 0.326839550946367 0.369778739366639 0.293195185509801 0.311583322142388 0.394935645726971 0.794395941995704 0.684296196914376 0.461505947483215 0.444822338540668 0.511113150492193 0.41032392971481 0.422404496278549
family.Pasteurellaceae.id.3689	LRTI || id:ieu-b-4973	ieu-b-4973	486484	rs10965428	-0.0812362	0.0437951	1	0.0636084277613892 0.117583110588665 0.227094617120106 0.0667031179402869 0.14518031456607 0.0919680468563711 0.0990462611828084 0.218709869806892 0.15545806855628 0.175793202503216 0.0889196631281579 0.0461977640503951 0.0882439414358034 0.065920496259253
family.Peptococcaceae.id.2024	LRTI || id:ieu-b-4973	ieu-b-4973	486484	rs117452796	0.0847953	0.0659385	0	0.198451707145585 0.65535624833005 0.595363676017225 0.78955929419181 0.587953834344625 0.522569855654132 0.735384363774241 0.923286147858479 0.441328099217054
family.Peptostreptococcaceae.id.2042	LRTI || id:ieu-b-4973	ieu-b-4973	486484	rs117020988	0.0300448	0.0627224	0	0.631929218653761 0.613364628260834 0.714485097648572 0.940319396226716 0.870464439646815 0.905588700928386 0.788845273705031 0.986140993999479 0.592966686328915 0.785121502695892 0.982389400614619 0.511562405849046
family.Porphyromonadaceae.id.943	LRTI || id:ieu-b-4973	ieu-b-4973	486484	rs10762312	-0.0162391	0.0961709	0	0.86590930999395 0.975745879351126 0.593512965470773 0.950077788941081 0.797080787851885 0.828085152959213 0.594799692031872 0.93225530651946 0.544179296288592
family.Prevotellaceae.id.960	LRTI || id:ieu-b-4973	ieu-b-4973	486484	rs12057990	-0.0909225	0.0865111	0	0.293262402959036 0.872366051057866 0.460323997138584 0.613297535668551 0.324343767723189 0.519142946167787 0.206080918514761 0.565372615054003 0.668516289849991 0.495767887280276 0.769283758117925 0.571688442054557 0.4459532832591 0.477974894822237 0.556114521154337 0.449424478799441
family.Rhodospirillaceae.id.2717	LRTI || id:ieu-b-4973	ieu-b-4973	486484	rs1035406	-0.0611415	0.0678461	1	0.367492340749099 0.138557146139871 0.374961996855622 0.0400756747603873 0.52049580132423 0.378335953827981 0.469961039588206 0.311007947044473 0.427056937769172 0.391726909444969 0.284089868425622 0.202194132934589 0.398191482893513 0.461231230526132
family.Rikenellaceae.id.967	LRTI || id:ieu-b-4973	ieu-b-4973	486484	rs10217435	-0.073117	0.0565292	0	0.195859470473625 0.156274444034655 0.227126218358369 0.202641216789834 0.0906842472747962 0.0766277373533569 0.0507093080707117 0.166169733380623 0.162003122766845 0.162707229613348 0.223291297855575 0.0846132473133039 0.0954692123806756 0.118446916321521 0.151874550679649 0.134624432691573 0.148193622114563 0.277099887412578 0.0817244263336458
family.Ruminococcaceae.id.2050	LRTI || id:ieu-b-4973	ieu-b-4973	486484	rs10093275	0.0282965	0.0706717	0	0.688867073283494 0.730256509381119 0.9377052554992 0.962154524487072 0.745695775595164 0.891012798820849 0.806070734113098 0.561568091192463 0.868915631597743 0.615775867273484
family.Streptococcaceae.id.1850	LRTI || id:ieu-b-4973	ieu-b-4973	486484	rs10028567	-0.031041	0.0862944	0	0.719063434602867 0.709995634592174 0.43555175831368 0.542241343102442 0.412892490629762 0.335372852028865 0.239859809860009 0.825299001195516 0.759505013964745 0.619171610234962 0.428569625896646 0.591978362793699 0.807571227598549
family.Veillonellaceae.id.2172	LRTI || id:ieu-b-4973	ieu-b-4973	486484	rs111810795	-0.00686794	0.0536498	0	0.898137678857517 0.988351702946342 0.550021739802488 0.992675400720036 0.894181770484143 0.852185551563433 0.460836723767692 0.95533112553069 0.763489391543157 0.897039865241631 0.799365899819137 0.640274700833067 0.837308153610755 0.845304811473464 0.785812658457468 0.864233341241101 0.98965012015926 0.787742015732591 0.903460863999735
family.Verrucomicrobiaceae.id.4036	LRTI || id:ieu-b-4973	ieu-b-4973	486484	rs111862613	-0.066423	0.0616393	0	0.281208135034521 0.354344599654853 0.383873789172129 0.445623622027118 0.317050956579811 0.236831456843732 0.31635820352438 0.349077886215116 0.532176827443758 0.382757981242708 0.347384766003736
family.Victivallaceae.id.2255	LRTI || id:ieu-b-4973	ieu-b-4973	486484	rs11671100	0.0033428	0.0352045	0	0.924351599782005 0.789532746626663 0.605276365158908 0.748356962527328 0.697214962107579 0.80571525287412 0.613022294044302 0.964495874020998 0.715025184789984 0.850140856760525 0.980443060838358 0.688598321177563
genus..Clostridiuminnocuumgroup.id.14397	LRTI || id:ieu-b-4973	ieu-b-4973	486484	rs10074000	0.0354963	0.0440842	0	0.420708090662893 0.651008755322942 0.75362734864554 0.430116943799111 0.425371374475375 0.951576460898867 0.648252440146468 0.443372384633067 0.238410897511569
genus..Eubacteriumbrachygroup.id.11296	LRTI || id:ieu-b-4973	ieu-b-4973	486484	rs112617308	0.0824183	0.0422846	2	0.051279723812015 0.052078320884611 0.0656377899522818 0.0850047443994889 0.0359697834804685 0.0723576157419622 0.129691144217496 0.0618452352639775 0.021085913403349
genus..Eubacteriumcoprostanoligenesgroup.id.11375	LRTI || id:ieu-b-4973	ieu-b-4973	486484	rs1020520	-0.0537788	0.094446	0	0.569075749303657 0.790554624605477 0.998205875755375 0.994711159491407 0.938803921915502 0.821004274496974 0.518388002892219 0.33155397801554 0.629821007670425 0.563754465819486 0.513568767454924 0.6184717325394 0.829142018744781
genus..Eubacteriumeligensgroup.id.14372	LRTI || id:ieu-b-4973	ieu-b-4973	486484	rs12719051	0.099945	0.113185	0	0.377224691574116 0.175569487912325 0.126370418510911 0.527586555317094 0.217416050676327 0.546066448606231 0.155072864242404
genus..Eubacteriumfissicatenagroup.id.14373	LRTI || id:ieu-b-4973	ieu-b-4973	486484	rs10147907	-0.0177669	0.0413095	0	0.667128336331057 0.567344613265309 0.744617121628975 0.389313440603509 0.641382519011341 0.684138660930009 0.539061019163065 0.576618126468557 0.670761305943041
genus..Eubacteriumhalliigroup.id.11338	LRTI || id:ieu-b-4973	ieu-b-4973	486484	rs10501370	-0.057884	0.0578276	0	0.316839405306396 0.272613754934776 0.274167837097471 0.515116600051046 0.216858064804217 0.340676884174748 0.353400738737731 0.235937300461158 0.317268085637629 0.198952435838141 0.367021812350993 0.441911848276479 0.0519396160634429 0.523880206830468 0.277539271867337 0.249346308353551
genus..Eubacteriumnodatumgroup.id.11297	LRTI || id:ieu-b-4973	ieu-b-4973	486484	rs10263623	0.00791439	0.0343279	0	0.817662304526075 0.551559123723023 0.913513704713299 0.838777796802659 0.884409847801514 0.786637241701122 0.680632007386665 0.70939666844304 0.773359703985719 0.86296739867146 0.904969516388095
genus..Eubacteriumoxidoreducensgroup.id.11339	LRTI || id:ieu-b-4973	ieu-b-4973	486484	rs12129908	0.138094	0.0751616	0	0.0661660534887509 0.301139260101999 0.602972081804648 0.387993668073821
genus..Eubacteriumrectalegroup.id.14374	LRTI || id:ieu-b-4973	ieu-b-4973	486484	rs10248854	0.00498289	0.0912585	0	0.956455591343842 0.885294382257094 0.574907017234662 0.84138763073258 0.725739346546393 0.735902479283845 0.804001287082745 0.655666010723357
genus..Eubacteriumruminantiumgroup.id.11340	LRTI || id:ieu-b-4973	ieu-b-4973	486484	rs10131724	0.0201994	0.0418059	0	0.628974830319594 0.72141433529825 0.742204947968135 0.479662523466296 0.733007383994536 0.659229681410107 0.408095397501552 0.595410951893282 0.983457158610947 0.718989601544102 0.869970648715986 0.798637841863316 0.724740651878027 0.921156290640602 0.515027756619066 0.685198852561163 0.551067557818166
genus..Eubacteriumventriosumgroup.id.11341	LRTI || id:ieu-b-4973	ieu-b-4973	486484	rs11617697	-0.0367199	0.0970997	0	0.705306316822976 0.899779101229556 0.949010096708348 0.984463993170725 0.445206116194201 0.995706085478118 0.346492945708223 0.737732391932227 0.572310238297482 0.977166857637896 0.927712643273239 0.975800826114325
genus..Eubacteriumxylanophilumgroup.id.14375	LRTI || id:ieu-b-4973	ieu-b-4973	486484	rs10140184	0.0831275	0.07491	0	0.267128959947659 0.406158415794072 0.474669506381824 0.426233790736685 0.11762023726863 0.139309568781128 0.176785712603726 0.385165824978594 0.462974873703014
genus..Ruminococcusgauvreauiigroup.id.11342	LRTI || id:ieu-b-4973	ieu-b-4973	486484	rs10931481	-0.0245487	0.0648372	0	0.704969234756579 0.79380296053561 0.638354134665816 0.286856659908284 0.360201075219306 0.750972941446654 0.538507400840361 0.497078294856075 0.272026052083188 0.426487356528542 0.67003507542816 0.511417284640186
genus..Ruminococcusgnavusgroup.id.14376	LRTI || id:ieu-b-4973	ieu-b-4973	486484	rs11597105	0.0439036	0.0582106	0	0.450716656492691 0.102383001403875 0.557322055836814 0.657215495203793 0.571428599264497 0.541822509506651 0.687344417678402 0.481764294965129 0.957931356082313 0.570588234928863 0.67271612453787 0.553049384930069
genus..Ruminococcustorquesgroup.id.14377	LRTI || id:ieu-b-4973	ieu-b-4973	486484	rs10904297	-0.09462	0.0828217	0	0.253265216697139 0.715503741220066 0.479387297969301 0.479401315761676 0.981914707767156 0.970777167677268 0.789296647469835 0.804763656622479 0.888367453291747
genus.Actinomyces.id.423	LRTI || id:ieu-b-4973	ieu-b-4973	486484	rs2715439	0.0368616	0.0859227	0	0.667917006264678 0.828118956365331 0.883112247796304 0.648182767399453 0.45684386243757 0.924348293365252
genus.Adlercreutzia.id.812	LRTI || id:ieu-b-4973	ieu-b-4973	486484	rs11604400	0.0192557	0.065264	0	0.767961229587742 0.876408090267063 0.83160111895533 0.961115515164986 0.845208726249978 0.51976836901558 0.751385389069228 0.570935825666413
genus.Akkermansia.id.4037	LRTI || id:ieu-b-4973	ieu-b-4973	486484	rs111862613	-0.0665257	0.061631	0	0.280400458199607 0.353777050465473 0.383271957240834 0.444651806824912 0.316541148338793 0.236849805600317 0.315809720220959 0.348505538174672 0.53227936631245 0.382084471306044 0.346815218292008
genus.Alistipes.id.968	LRTI || id:ieu-b-4973	ieu-b-4973	486484	rs1107244	-0.0354269	0.0790166	0	0.653902630692262 0.417245558249847 0.648969205195701 0.799428397676801 0.664771544838584 0.945636543664869 0.589764389294959 0.886666951938048 0.678092102011058 0.924093978875458 0.863598152582352 0.643716410516666 0.881764679352563 0.805469186301198
genus.Allisonella.id.2174	LRTI || id:ieu-b-4973	ieu-b-4973	486484	rs1901739	0.00742238	0.0464897	0	0.873151572645963 0.700928775923459 0.552414780453683 0.139735060491535 0.528354461292054 0.614547289273393
genus.Alloprevotella.id.961	LRTI || id:ieu-b-4973	ieu-b-4973	486484	rs12675596	-0.0491947	0.0666509	0	0.460456544811978 0.69963197537228 0.856440359559366 0.965704635459227 0.420018349705073 0.208439283284839
genus.Anaerofilum.id.2053	LRTI || id:ieu-b-4973	ieu-b-4973	486484	rs10794359	-0.0563273	0.04381	0	0.198540948357231 0.511731717232372 0.390077886470176 0.506656307697902 0.641273696361464 0.498645713789519 0.264367314874177 0.757189972884931 0.550235427566665 0.573590534885209
genus.Anaerostipes.id.1991	LRTI || id:ieu-b-4973	ieu-b-4973	486484	rs10502061	0.0107706	0.0827128	0	0.89639506850149 0.670744645786159 0.784167427731287 0.86938990110877 0.531282556860577 0.667560178590211 0.948400096406016 0.749303822235697 0.697435634413086 0.974475286659139 0.63020113542993
genus.Anaerotruncus.id.2054	LRTI || id:ieu-b-4973	ieu-b-4973	486484	rs10150232	0.145615	0.0763968	2	0.0566457651643215 0.168945235503811 0.204505882663055 0.200309198608969 0.0533869934533103 0.0462414549340468 0.112491258223361 0.169977843490568 0.104881050565274 0.130182500299662 0.0905910258161702 0.0210715406629738 0.182375651529217
genus.Bacteroides.id.918	LRTI || id:ieu-b-4973	ieu-b-4973	486484	rs11585893	-0.187914	0.0883343	2	0.0333946669328049 0.0566666420921242 0.130948028927229 0.102207227593561 0.0644153251269578 0.089516464390374 0.0586128015657959 0.0878095413797405 0.00937932524356158
genus.Barnesiella.id.944	LRTI || id:ieu-b-4973	ieu-b-4973	486484	rs11155559	-0.0305937	0.0687243	0	0.656199590500051 0.9757512382376 0.795953507180514 0.865831842133121 0.641415740636885 0.65053744615927 0.450257320084596 0.720607819365926 0.975605145648577 0.379456955768698 0.694899912558784 0.905970626560362 0.758200465277031 0.368344198957886
genus.Bifidobacterium.id.436	LRTI || id:ieu-b-4973	ieu-b-4973	486484	rs12022129	-0.0711296	0.0763574	0	0.351576900432908 0.984397715919294 0.396160814850673 0.573178045128252 0.286604229948683 0.282021107566157 0.245892802256417 0.334710574950824 0.333065084546532 0.55159343223442 0.212914499387325 0.326751175540955
genus.Bilophila.id.3170	LRTI || id:ieu-b-4973	ieu-b-4973	486484	rs11069458	-0.113304	0.0650853	0	0.0817086485691727 0.172655118707453 0.392532534113102 0.345042123115235 0.253766899917287 0.086328804852126 0.17162148428169 0.201773891198718 0.287900585054354 0.36426972238943 0.212947484262796 0.124138682370892
genus.Blautia.id.1992	LRTI || id:ieu-b-4973	ieu-b-4973	486484	rs11149971	0.0287746	0.0634678	0	0.65028027741852 0.861566938660428 0.971332793004802 0.701428443512491 0.751580413610432 0.874399560431547 0.996914339266077 0.713822871634396 0.982541118486968 0.946114011720017 0.737013909137699 0.694963281715085 0.704462520499395
genus.Butyricicoccus.id.2055	LRTI || id:ieu-b-4973	ieu-b-4973	486484	rs10084203	-0.101668	0.0804459	0	0.206301197388006 0.516445255825162 0.502179695580893 0.341680635573301 0.179056297786396 0.197797487416182 0.430597237138273
genus.Butyricimonas.id.945	LRTI || id:ieu-b-4973	ieu-b-4973	486484	rs11228830	0.0328744	0.0556376	0	0.554610087892207 0.403640461090495 0.42646829952792 0.251474737472422 0.504403156522177 0.312421320198553 0.425117930760575 0.383237095766162 0.439185981287526 0.254975165982421 0.266097775136233 0.190429043672989 0.34006388754123
genus.Butyrivibrio.id.1993	LRTI || id:ieu-b-4973	ieu-b-4973	486484	rs1007475	0.00868973	0.0326214	0	0.78994578120345 0.860170077209439 0.838199902528977 0.892599451442816 0.990734595046264 0.595168070380496 0.674071004235608 0.808080495688134 0.82532396109714 0.735257231147997 0.939305309939077 0.780243162842749 0.75048828678051 0.859470192090372 0.7558764934572
genus.CandidatusSoleaferrea.id.11350	LRTI || id:ieu-b-4973	ieu-b-4973	486484	rs10090365	-0.0790161	0.0505915	0	0.118324026006479 0.165303338595202 0.111784388977259 0.204443238872218 0.430306270347786 0.28581029567673 0.189543089880515 0.377047892431848 0.190741637021109 0.232460234533621
genus.Catenibacterium.id.2153	LRTI || id:ieu-b-4973	ieu-b-4973	486484	rs12404911	0.0138895	0.0664212	0	0.834360397831301 0.999795537753486 0.413329680276321 0.59908962988989 0.591686667489954
genus.ChristensenellaceaeR.7group.id.11283	LRTI || id:ieu-b-4973	ieu-b-4973	486484	rs10461257	-0.147455	0.149799	1	0.324942675869876 0.227024295288451 0.239047488241546 0.317033661771161 0.557274211295691 0.140181656244745 0.356344388776163 0.0478578252396554 0.322495952027865
genus.Clostridiumsensustricto1.id.1873	LRTI || id:ieu-b-4973	ieu-b-4973	486484	rs11264403	-0.0375997	0.0742911	0	0.612777304456467 0.988504703999495 0.733757346794841 0.83729795987791 0.494832234761733 0.884359418060941 0.717031480345473
genus.Collinsella.id.815	LRTI || id:ieu-b-4973	ieu-b-4973	486484	rs10890671	0.106524	0.0855462	0	0.213050965321873 0.303197942833637 0.361527923796806 0.424820592762486 0.45461136192316 0.116661812793272 0.378851284261977 0.35709933826239
genus.Coprobacter.id.949	LRTI || id:ieu-b-4973	ieu-b-4973	486484	rs11532348	0.0400435	0.0577305	0	0.487915294194554 0.170740861427649 0.802319851913442 0.855719268624076 0.525782788251654 0.374263189686936 0.575057430920635 0.274401389107791 0.404370756504571 0.661866278864766 0.412573114062184
genus.Coprococcus1.id.11301	LRTI || id:ieu-b-4973	ieu-b-4973	486484	rs1010560	-0.0622261	0.0647111	0	0.336251599392574 0.553114455530812 0.508942053877839 0.69081329950386 0.783805684067071 0.831160498976134 0.76162386020934 0.453945988655776 0.8451117063781 0.538092477043295 0.582506184228668 0.729873494368122
genus.Coprococcus2.id.11302	LRTI || id:ieu-b-4973	ieu-b-4973	486484	rs10070053	-0.0759964	0.093146	0	0.414565912201189 0.191075457772733 0.195705539881978 0.353871279744414 0.708996642900233 0.715814162341145 0.765250034681504 0.619956571644133
genus.Coprococcus3.id.11303	LRTI || id:ieu-b-4973	ieu-b-4973	486484	rs10810043	-0.00439302	0.0803561	0	0.956401868804929 0.61260898801761 0.997903823035334 0.786811568256202 0.799742380204054 0.986620293074466 0.868798701640196 0.697151564002138 0.951556717581771
genus.DefluviitaleaceaeUCG011.id.11287	LRTI || id:ieu-b-4973	ieu-b-4973	486484	rs112893842	0.026642	0.0604788	0	0.659562267519223 0.603587398829989 0.837158143970848 0.783923519981332 0.701035602778461 0.743714613303958 0.697442716558131 0.580063671578694
genus.Desulfovibrio.id.3173	LRTI || id:ieu-b-4973	ieu-b-4973	486484	rs12031543	0.0698696	0.0584161	0	0.231670150779644 0.235342545016918 0.1816527511226 0.224266691443267 0.41137157655077 0.174511978911801 0.42307435257895 0.536522031174292 0.466036399990744 0.333879559606752
genus.Dialister.id.2183	LRTI || id:ieu-b-4973	ieu-b-4973	486484	rs10138457	-0.0821421	0.0648675	0	0.205403686628063 0.448787091346493 0.503546166672891 0.598062632739336 0.58757607269569 0.348506165653387 0.560342345197552 0.407040000134946 0.701910481891934 0.233275869516186 0.363262951265331
genus.Dorea.id.1997	LRTI || id:ieu-b-4973	ieu-b-4973	486484	rs11150408	0.05394	0.0837855	0	0.519713798742117 0.45522688221999 0.628395811838558 0.255650119209173 0.938524758936929 0.322150711821657 0.690308751382114 0.522818941253549 0.619089803374852
genus.Eggerthella.id.819	LRTI || id:ieu-b-4973	ieu-b-4973	486484	rs112205261	-0.0899985	0.0458522	1	0.0496697408213356 0.136186337438692 0.134180531361948 0.160471922153009 0.309942525129776 0.348336724394224 0.0878317785455147 0.110789282449832 0.205401855570229 0.228853350911387
genus.Eisenbergiella.id.11304	LRTI || id:ieu-b-4973	ieu-b-4973	486484	rs11027642	-0.0375628	0.0590791	0	0.52490325154156 0.809839143570136 0.799982531271855 0.567005135051828 0.697038382385416 0.486367763816515 0.589419297054869 0.96848449233941 0.344469499353566 0.679734922583443 0.743238234454847
genus.Enterorhabdus.id.820	LRTI || id:ieu-b-4973	ieu-b-4973	486484	rs10098492	0.0530229	0.0622311	0	0.394196066895952 0.357342389780874 0.568054423878678 0.250046280093571 0.284777793798658 0.939717433339753 0.307929148428321
genus.Erysipelatoclostridium.id.11381	LRTI || id:ieu-b-4973	ieu-b-4973	486484	rs1434153	0.0186571	0.0525953	0	0.72279218432775 0.785080849680585 0.834505568659124 0.974388491566361 0.832679812601213 0.582100353201172 0.722604802160797 0.931279472030283 0.689465722123641 0.668840080839235 0.897056466787067 0.899236452314204 0.989271675208345 0.902785520367272 0.899916973857439
genus.ErysipelotrichaceaeUCG003.id.11384	LRTI || id:ieu-b-4973	ieu-b-4973	486484	rs10164067	-0.0683852	0.0596537	0	0.251642682538964 0.576096759236293 0.270085185073581 0.248482702727915 0.335079590527445 0.405343121861668 0.284912261663288 0.274219692745247 0.448724568836223 0.240913603469606 0.308418140744424 0.404736316812196 0.163394020523298 0.13911589991885 0.589091344458035 0.383843781348912
genus.Escherichia.Shigella.id.3504	LRTI || id:ieu-b-4973	ieu-b-4973	486484	rs112767262	-0.0542309	0.0656555	0	0.408808825640959 0.323192894570646 0.529010599854238 0.471847654994548 0.529394587032694 0.419852760044598 0.555777046029688 0.356615867072783 0.233647829159918 0.475259058365165
genus.Faecalibacterium.id.2057	LRTI || id:ieu-b-4973	ieu-b-4973	486484	rs10927394	0.0346323	0.06998	0	0.620678437821311 0.287264844202773 0.610602415481382 0.547291183455329 0.341739179533886 0.519094968570715 0.282592005913731 0.460057861065233 0.418815742274547 0.254643363537104
genus.FamilyXIIIAD3011group.id.11293	LRTI || id:ieu-b-4973	ieu-b-4973	486484	rs11126423	-0.0637829	0.0802778	0	0.426888738603087 0.14672619195663 0.438376241224394 0.540933279436206 0.366214335501963 0.456812755076846 0.352364002953217 0.533861010550692 0.286124820401509 0.0950731709686654 0.233135216569584 0.296966868359679 0.496335772497264
genus.FamilyXIIIUCG001.id.11294	LRTI || id:ieu-b-4973	ieu-b-4973	486484	rs112362903	-0.0392207	0.0759548	0	0.605596804857923 0.951796859352019 0.855832558434431 0.868406277357442 0.86902209468489 0.882548107966376 0.607133378570999 0.981969649514016
genus.Flavonifractor.id.2059	LRTI || id:ieu-b-4973	ieu-b-4973	486484	rs114873521	-0.0577477	0.0924448	0	0.5321859137091 0.252298996861075 0.152117869686321 0.158718518292537 0.265194004986499
genus.Fusicatenibacter.id.11305	LRTI || id:ieu-b-4973	ieu-b-4973	486484	rs10439674	-0.019789	0.0779705	0	0.79964934032653 0.930644460670744 0.95780772334495 0.927600679608117 0.924140210299689 0.763685721960322 0.682126902206632 0.841337789460469 0.869111592097667 0.729218031178019 0.914222691977614 0.837560823374359 0.883140045626916 0.748090933754362 0.844674284270306 0.553679523198062 0.918105499616181 0.976006118560443
genus.Gordonibacter.id.821	LRTI || id:ieu-b-4973	ieu-b-4973	486484	rs13412653	-0.00271863	0.0356569	0	0.939224782052855 0.697973576731982 0.910550369100395 0.78365182219662 0.565488431259584 0.949329687940439 0.696401066029392 0.782426701202965 0.591121447438598 0.750726969658931 0.653503001430405 0.808681246273196
genus.Haemophilus.id.3698	LRTI || id:ieu-b-4973	ieu-b-4973	486484	rs10781340	-0.021267	0.0522004	0	0.683705933709275 0.812170873082197 0.906106827641359 0.690465445451421 0.955346523272861 0.727793037959344 0.386258272552042 0.436441314757216 0.682877992842196
genus.Holdemanella.id.11393	LRTI || id:ieu-b-4973	ieu-b-4973	486484	rs12513188	0.132596	0.0597523	11	0.0264802928146263 0.0287804275523838 0.00860628143512173 0.0111442561901364 0.00216779479626967 0.0277368537987352 0.0245318784937486 0.0260805436255484 0.02971854568075 0.00150636672579534 0.031053680569818
genus.Holdemania.id.2157	LRTI || id:ieu-b-4973	ieu-b-4973	486484	rs10885477	0.0460247	0.0469282	0	0.326717634706265 0.354780084292846 0.143271222863585 0.20494424333225 0.182681027862932 0.112852690807449 0.410578586924052 0.398494928883413 0.143183076276212 0.324930634115135 0.181141388275078 0.437611591937823 0.328305616230492 0.370975213866327 0.357701895645203
genus.Howardella.id.2000	LRTI || id:ieu-b-4973	ieu-b-4973	486484	rs10048062	0.0561438	0.0412989	1	0.174004504343551 0.0500222233311757 0.0352531264176854 0.171799863668811 0.137546276509577 0.225393913426124 0.121977247183637 0.114204849305112 0.104008022619074
genus.Hungatella.id.11306	LRTI || id:ieu-b-4973	ieu-b-4973	486484	rs10044993	0.0284419	0.0949597	1	0.764546886234631 0.701321780226793 0.666653656739076 0.724264255338281 0.0228083221830678
genus.Intestinibacter.id.11345	LRTI || id:ieu-b-4973	ieu-b-4973	486484	rs11109097	0.028942	0.0669117	0	0.665348469904634 0.302856712552463 0.287096357719406 0.61706327053193 0.526101071697993 0.651446405157819 0.690843601950142 0.981649578386838 0.845938952943088 0.694389862806458 0.328090981548555 0.680714850834533 0.522646200684932
genus.Intestinimonas.id.2062	LRTI || id:ieu-b-4973	ieu-b-4973	486484	rs10262702	0.0876403	0.047984	5	0.0677827809066752 0.0627492746809997 0.0255636384682122 0.0887947586788253 0.0675493771635011 0.0626537001563035 0.0772924716368468 0.0509196272765663 0.228623137415178 0.196362008296932 0.0234514791828832 0.0477864153740628 0.0599506147921783 0.0529468360842548 0.0767332534081658 0.0234835496574456 0.0460337220423309
genus.Lachnoclostridium.id.11308	LRTI || id:ieu-b-4973	ieu-b-4973	486484	rs1031599	0.135729	0.0818342	4	0.0971999987078389 0.127698737874672 0.10160690988435 0.0367671802957905 0.116394144144826 0.106363061095019 0.0147859752449408 0.0164893958389288 0.123647441501016 0.144699467613574 0.0896576420055065 0.118159922658651 0.0381958794082743
genus.Lachnospira.id.2004	LRTI || id:ieu-b-4973	ieu-b-4973	486484	rs13157098	-0.134423	0.128583	1	0.295830435405935 0.218397890055503 0.0247037936659637 0.05208764091841 0.315481647565226 0.301443799250008
genus.LachnospiraceaeFCS020group.id.11314	LRTI || id:ieu-b-4973	ieu-b-4973	486484	rs10093861	-0.0170908	0.0598206	0	0.775106624391843 0.747201278519243 0.816659473163429 0.767749129846964 0.688119839732457 0.759707949110395 0.558920633660924 0.842888599402723 0.814681153673043 0.608282460733576 0.792420139943644 0.835467793114324
genus.LachnospiraceaeNC2004group.id.11316	LRTI || id:ieu-b-4973	ieu-b-4973	486484	rs117467633	-0.0655419	0.0600432	0	0.275017560437357 0.708694856238729 0.141433343746438 0.208504665920414 0.367834092472802 0.577344377579386 0.35431511931724 0.151276766863221 0.413628991141232
genus.LachnospiraceaeND3007group.id.11317	LRTI || id:ieu-b-4973	ieu-b-4973	486484	rs2861203	-0.0323424	0.167431	0	0.846827301772618 0.590258117967966 0.936144321999237
genus.LachnospiraceaeNK4A136group.id.11319	LRTI || id:ieu-b-4973	ieu-b-4973	486484	rs10952110	-0.0447908	0.0766076	0	0.558764151602579 0.754187056382546 0.348113509578654 0.633991221545852 0.641319679761167 0.59683517836525 0.728339413332027 0.5938640070842 0.583362272493057 0.736284958190821 0.509684253757535 0.213883171283933 0.486329769491945 0.64958580313005 0.571518235032318
genus.LachnospiraceaeUCG001.id.11321	LRTI || id:ieu-b-4973	ieu-b-4973	486484	rs12131224	0.0449647	0.0563193	0	0.4246442338069 0.479339512150459 0.723896209350853 0.987331340708535 0.485483926410091 0.389470186954456 0.583524634603555 0.624993308192081 0.683798211831601 0.26535290312494 0.746755816798798 0.692433245182712 0.337548755316485
genus.LachnospiraceaeUCG004.id.11324	LRTI || id:ieu-b-4973	ieu-b-4973	486484	rs11128180	0.0795096	0.0672001	0	0.236739061857782 0.168216750268127 0.31204968483378 0.33987666928323 0.152374239466665 0.297332201422392 0.0786907440458391 0.202341183475666 0.44883545812256 0.177601765198385 0.37886076679136 0.203421707250835
genus.LachnospiraceaeUCG008.id.11328	LRTI || id:ieu-b-4973	ieu-b-4973	486484	rs10741777	0.0147143	0.0484233	0	0.761228821032302 0.756550000831722 0.809277067455039 0.715634184825003 0.983921278675742 0.971880061562555 0.995462434500186 0.759211134341097 0.883186740975278 0.917196684273162 0.886712761705251
genus.LachnospiraceaeUCG010.id.11330	LRTI || id:ieu-b-4973	ieu-b-4973	486484	rs10414815	-0.0837466	0.0697706	0	0.230017721387088 0.5485088938367 0.366182324555094 0.3839178437402 0.183718925887846 0.24064671137537 0.337040653916057 0.19642847878417 0.49081027462633
genus.Lactobacillus.id.1837	LRTI || id:ieu-b-4973	ieu-b-4973	486484	rs11674854	-0.0243024	0.0600683	0	0.685786096906344 0.943381502849093 0.423882989514529 0.999888929811252 0.895508443704444 0.944359746013236 0.713754250045886 0.920465974211383 0.6237408068195 0.82132250772976
genus.Lactococcus.id.1851	LRTI || id:ieu-b-4973	ieu-b-4973	486484	rs10417872	0.0673225	0.045779	0	0.141399767366036 0.435252991740207 0.418731471388173 0.342384504679771 0.316791886531323 0.632526154807532 0.597927863653882 0.487198979305086
genus.Marvinbryantia.id.2005	LRTI || id:ieu-b-4973	ieu-b-4973	486484	rs11620597	0.00599031	0.0767227	0	0.937766498872383 0.854728302441954 0.656004479276574 0.994482146068142 0.941698236483364 0.563672247477238 0.358600185473267 0.890118666013261 0.847290889063455 0.521804334638022
genus.Methanobrevibacter.id.123	LRTI || id:ieu-b-4973	ieu-b-4973	486484	rs10202904	-0.0779151	0.0505821	0	0.123470369581526 0.531716033631793 0.321238792934536 0.346996445055937 0.767566998283491 0.372338351235942
genus.Odoribacter.id.952	LRTI || id:ieu-b-4973	ieu-b-4973	486484	rs10093869	0.0666523	0.0920459	0	0.468991526540589 0.336025871226877 0.636676174356424 0.207461650784101 0.673995098112868 0.336983728602651 0.251902608981558
genus.Olsenella.id.822	LRTI || id:ieu-b-4973	ieu-b-4973	486484	rs1035588	0.00629941	0.0408935	0	0.877574624524426 0.662507697421301 0.655044954959774 0.487590895712672 0.947808460866252 0.830505011755961 0.710469623072112 0.389926619462762 0.796666721571774 0.772499177131428
genus.Oscillibacter.id.2063	LRTI || id:ieu-b-4973	ieu-b-4973	486484	rs11627628	0.000899076	0.0490337	0	0.985370893110967 0.855900865784121 0.423294798026053 0.462782658820097 0.716486647042971 0.666889247380728 0.335681963528768 0.656030597974645 0.659900123529848 0.795129318095513 0.349687616737608 0.769835094509898 0.835061620424569
genus.Oscillospira.id.2064	LRTI || id:ieu-b-4973	ieu-b-4973	486484	rs12206468	-0.0495638	0.0704107	0	0.481479441175281 0.600934571875318 0.904532336780262 0.65182487168094 0.770828540369775 0.572161556010021 0.437783171318908 0.664523840522092
genus.Oxalobacter.id.2978	LRTI || id:ieu-b-4973	ieu-b-4973	486484	rs10464997	-0.020943	0.0391172	0	0.592380272261672 0.978758466329942 0.344544723072338 0.728207940353305 0.638615176982167 0.760619340517819 0.589696720679178 0.600735326355989 0.300483717315357 0.620531351531898 0.531913301603315
genus.Parabacteroides.id.954	LRTI || id:ieu-b-4973	ieu-b-4973	486484	rs114567323	-0.119197	0.110762	0	0.28185768376828 0.650752014492674 0.790128571473598 0.346433428879137 0.360248256385797 0.435365782757742
genus.Paraprevotella.id.962	LRTI || id:ieu-b-4973	ieu-b-4973	486484	rs10842464	0.033347	0.0433245	0	0.44147618029609 0.142843003850362 0.385095158575855 0.322481811860884 0.310504525739855 0.266398384089493 0.320398438769341 0.280785028899307 0.312305648978085 0.236678254362125 0.112539785413376 0.330840823329582 0.14125980034086
genus.Parasutterella.id.2892	LRTI || id:ieu-b-4973	ieu-b-4973	486484	rs10899911	-0.0427716	0.053333	0	0.422568431975363 0.493795926348129 0.472571587317875 0.654796207768519 0.505316285832628 0.477305497741018 0.69834923086339 0.80444325958529 0.804333200560506 0.508758377719005 0.749645100207668 0.374363805617454 0.235934863472474 0.57598992717671
genus.Peptococcus.id.2037	LRTI || id:ieu-b-4973	ieu-b-4973	486484	rs10031059	-0.052665	0.0426221	0	0.216597213215464 0.125551739149408 0.295841971779533 0.322818999563461 0.15720072954733 0.156781277804037 0.15256964994512 0.14095568462809 0.316321147851343 0.227725303990532 0.184325462950457 0.0937607196817233
genus.Phascolarctobacterium.id.2168	LRTI || id:ieu-b-4973	ieu-b-4973	486484	rs11929846	0.0445249	0.0679383	0	0.512228055412622 0.294379896766243 0.53985315366661 0.485994014829827 0.718940821573103 0.527273091392599 0.236246025737113 0.668441478079495 0.326563292848373
genus.Prevotella7.id.11182	LRTI || id:ieu-b-4973	ieu-b-4973	486484	rs118038478	0.0579496	0.0390342	0	0.137653555878542 0.0782792603368714 0.341695619694349 0.22466625794375 0.219796094936698 0.274105845712742 0.289699848791365 0.336257186665526 0.235819949441987 0.0509658925293751
genus.Prevotella9.id.11183	LRTI || id:ieu-b-4973	ieu-b-4973	486484	rs111509883	0.000493016	0.0490912	0	0.991987088848201 0.981247712045508 0.606440600587002 0.87151475693437 0.645943813232682 0.847635483755462 0.992272791587171 0.580636592061254 0.790389938505907 0.749546086931601 0.847590870594984 0.780786325275153 0.878045883243016 0.798141112165608 0.634758348624715
genus.RikenellaceaeRC9gutgroup.id.11191	LRTI || id:ieu-b-4973	ieu-b-4973	486484	rs12501673	0.0784127	0.0366602	9	0.0324433331290111 0.0328687537693794 0.0436458860556367 0.00794111851380951 0.0162967904260256 0.0251680135376151 0.0105809904996208 0.0381064945059024 0.0509920336586828 0.0306648111504585
genus.Romboutsia.id.11347	LRTI || id:ieu-b-4973	ieu-b-4973	486484	rs10279978	-0.0146184	0.0577644	0	0.800213968886112 0.828177771395976 0.872697108457305 0.875278883914627 0.689227343440945 0.972624555880201 0.871048479152209 0.647486474029866 0.909700883999193 0.619934510746446 0.755113088762081 0.946438546524959 0.938192039244395
genus.Roseburia.id.2012	LRTI || id:ieu-b-4973	ieu-b-4973	486484	rs12740451	-0.0847093	0.0872068	0	0.331368500527527 0.436082449825511 0.350571780581313 0.791476568946951 0.508989885577686 0.592135034731921 0.63533277360112 0.946052785546484 0.401572250171303 0.518110868209318 0.742128821855345 0.382666054295968 0.343154150911412 0.328069441663046
genus.Ruminiclostridium5.id.11355	LRTI || id:ieu-b-4973	ieu-b-4973	486484	rs10827477	0.0819374	0.0889032	0	0.35671235821245 0.614289168476605 0.589047887669326 0.212730888558407 0.246682117340225 0.593229486494697 0.515031293667037 0.439439237797861 0.228318105172792 0.195360159201194
genus.Ruminiclostridium6.id.11356	LRTI || id:ieu-b-4973	ieu-b-4973	486484	rs10829821	-7.66666e-05	0.0546029	0	0.998879710856204 0.805719621735357 0.922509771053192 0.808601109788423 0.76356038550212 0.970918717217522 0.868110467860437 0.70855004135914 0.853537876561397 0.962886463293263 0.601727479740893 0.68866322694118 0.90532115118911 0.81764079549335
genus.Ruminiclostridium9.id.11357	LRTI || id:ieu-b-4973	ieu-b-4973	486484	rs115044523	-0.0153323	0.0878482	0	0.861447909795349 0.836885374151044 0.747046945692183 0.97914904310283 0.913958267562057 0.952621252419121 0.908090770587504 0.66806543972573 0.941344115632431
genus.RuminococcaceaeNK4A214group.id.11358	LRTI || id:ieu-b-4973	ieu-b-4973	486484	rs11241747	-0.0415674	0.0694697	0	0.549604196107582 0.540971908094573 0.479736776863897 0.634693998587125 0.41047842598295 0.326561436784708 0.70769723592845 0.531867411324266 0.719306776515808 0.567981850123851 0.432106025236055 0.458557014331775
genus.RuminococcaceaeUCG002.id.11360	LRTI || id:ieu-b-4973	ieu-b-4973	486484	rs10916131	0.0431111	0.0522597	0	0.409405998312637 0.45787995782536 0.348695506406645 0.723907274786031 0.570146838551296 0.466210992016093 0.530547595085935 0.454106076207271 0.415203454139264 0.355348661262837 0.685578914666651 0.310298805095328 0.277475994124677 0.609676786341511 0.506970837933013 0.463875897774556 0.332280019819411 0.662508744167914 0.42449810403459 0.40420627498451 0.610722110933315 0.562470098181931
genus.RuminococcaceaeUCG003.id.11361	LRTI || id:ieu-b-4973	ieu-b-4973	486484	rs10490280	0.0983844	0.0892204	1	0.270152491217434 0.2831411437164 0.126823453385655 0.25000550152459 0.0844596545405203 0.0988682346740511 0.166708219464573 0.0332973852315753 0.182850389059501 0.247091637733713 0.17257166002128 0.134003906026993
genus.RuminococcaceaeUCG004.id.11362	LRTI || id:ieu-b-4973	ieu-b-4973	486484	rs10976229	0.0705628	0.0656754	0	0.282635707647859 0.661075135342336 0.175031064359008 0.612184409833972 0.260317984073017 0.733589351156474 0.373399054884719 0.508202614129169 0.398277187117557
genus.RuminococcaceaeUCG005.id.11363	LRTI || id:ieu-b-4973	ieu-b-4973	486484	rs10873449	-0.0594966	0.0599165	0	0.320714449766023 0.21882825446341 0.334610824615641 0.258343452613532 0.180123103577274 0.199655327668767 0.221965632745433 0.390314243076261 0.272420091732626 0.182018394452907 0.312410131190886 0.208087722614333 0.102258534386751 0.150071460748112
genus.RuminococcaceaeUCG009.id.11366	LRTI || id:ieu-b-4973	ieu-b-4973	486484	rs113006825	-0.0415365	0.0504723	0	0.410532633491827 0.295032583578273 0.329019152934063 0.39948086854201 0.379318602605976 0.822323739667847 0.160352651386905 0.446658464455929 0.520449742894453 0.265551513737719 0.355953662812244 0.345904481579532
genus.RuminococcaceaeUCG010.id.11367	LRTI || id:ieu-b-4973	ieu-b-4973	486484	rs12597105	0.0885999	0.117333	0	0.450181301432812 0.876886286849839 0.325250958451181 0.968955629051932 0.948559698263464
genus.RuminococcaceaeUCG011.id.11368	LRTI || id:ieu-b-4973	ieu-b-4973	486484	rs10274562	-0.0267641	0.0680216	0	0.693976455162401 0.586454555012516 0.968031713284676 0.288750638737312 0.716354191062116 0.96640429314579 0.595228381170028 0.778866576308153
genus.RuminococcaceaeUCG013.id.11370	LRTI || id:ieu-b-4973	ieu-b-4973	486484	rs11581881	0.0810652	0.0672613	0	0.228115306290439 0.187001583045186 0.307207204674861 0.291838585674876 0.37457771789975 0.247969527511862 0.124990133725475 0.34591022029251 0.476181218413466 0.597526415419721 0.331614996634963 0.308272596534857
genus.RuminococcaceaeUCG014.id.11371	LRTI || id:ieu-b-4973	ieu-b-4973	486484	rs10495392	0.0702411	0.07622	0	0.356759601132518 0.709626919924229 0.714170336626908 0.983713675667909 0.64117811068465 0.525875689803797 0.93390732630411 0.44460368205929 0.860827960679222 0.678366678034785 0.860382889648537
genus.Ruminococcus1.id.11373	LRTI || id:ieu-b-4973	ieu-b-4973	486484	rs10167839	-5.41644e-05	0.0737544	0	0.999414042030207 0.570917080932714 0.81512519197266 0.581793022483232 0.87232765887914 0.650535340294889 0.486998091549144 0.941462476013767 0.481712079205434 0.684333278822895
genus.Ruminococcus2.id.11374	LRTI || id:ieu-b-4973	ieu-b-4973	486484	rs12406309	-0.0102526	0.0607603	0	0.866001806065494 0.72654997870253 0.933897521364791 0.669328628723668 0.943170099147675 0.918155335511037 0.820517818783015 0.781562372486979 0.612016227996413 0.713684557249195 0.825231029745093 0.945427873248195 0.931605194446706 0.762921059883165
genus.Sellimonas.id.14369	LRTI || id:ieu-b-4973	ieu-b-4973	486484	rs113379006	0.00403018	0.0380385	0	0.915621916794207 0.891647745466984 0.863224855274445 0.818080184866672 0.248502950948199 0.782528556663462 0.466033766416954 0.472398406050033 0.878267949704901
genus.Senegalimassilia.id.11160	LRTI || id:ieu-b-4973	ieu-b-4973	486484	rs10036909	-0.127263	0.0927785	0	0.17016279125062 0.347741993204403 0.297306972813785 0.745740710472133
genus.Slackia.id.825	LRTI || id:ieu-b-4973	ieu-b-4973	486484	rs10409783	-0.059255	0.0663176	0	0.371587499414019 0.90754296630932 0.630289168311762 0.444965412760755 0.456263223680639 0.836143035408367
genus.Streptococcus.id.1853	LRTI || id:ieu-b-4973	ieu-b-4973	486484	rs10028567	-0.0476535	0.0722749	0	0.509679695892796 0.354838167429581 0.510625909414448 0.221763500869757 0.425010248946498 0.363614453939848 0.348054983732679 0.363267222388624 0.133919122612987 0.599385318225247 0.54939894808347 0.313593041598342 0.255745071078506 0.586366643478749
genus.Subdoligranulum.id.2070	LRTI || id:ieu-b-4973	ieu-b-4973	486484	rs10065321	-0.0722629	0.0753708	0	0.337676725862737 0.338731098638402 0.433109559338935 0.417433332725745 0.376441011348401 0.464360591928272 0.514720520068546 0.232584665641874 0.311046797829405 0.426338255803508 0.422525957316228
genus.Sutterella.id.2896	LRTI || id:ieu-b-4973	ieu-b-4973	486484	rs1145877	0.124406	0.0646498	1	0.0543164060315534 0.175837794704485 0.142007421472368 0.0703961553688855 0.0741492207115193 0.114701852653903 0.061984053745053 0.0656953395627799 0.0142925136961425 0.0816598619453876 0.0516144322922561 0.0553684666021887
genus.Terrisporobacter.id.11348	LRTI || id:ieu-b-4973	ieu-b-4973	486484	rs1883097	-0.00914448	0.0789948	0	0.907842251259377 0.743391826918186 0.542713228760444 0.340629272508116 0.203367098200755
genus.Turicibacter.id.2162	LRTI || id:ieu-b-4973	ieu-b-4973	486484	rs11054680	0.040923	0.0620219	0	0.50937256153442 0.408768058252983 0.391332634310478 0.617534654277272 0.42583085231564 0.498699099932328 0.191598613643293 0.396435054515713 0.257809420557644
genus.Tyzzerella3.id.11335	LRTI || id:ieu-b-4973	ieu-b-4973	486484	rs10898797	-0.0420411	0.0472582	0	0.373678730685428 0.651145662183386 0.716338583996535 0.586522340255522 0.70298289060131 0.507336650745845 0.698525640187861 0.993095333373779 0.955008454102876 0.533543257435486 0.885039088733793 0.441158616683049 0.578503650868464
genus.Veillonella.id.2198	LRTI || id:ieu-b-4973	ieu-b-4973	486484	rs1882878	-0.0264997	0.106857	0	0.804140412229453 0.630435813030682 0.213485222494609 0.984387257541324 0.922345135833486 0.755471196518274 0.705190038444032
genus.Victivallis.id.2256	LRTI || id:ieu-b-4973	ieu-b-4973	486484	rs11899949	0.0350936	0.0363086	0	0.333775476502511 0.202442196471436 0.153860249527434 0.311512963416487 0.284556958604073 0.328289008001647 0.31968051131987 0.21330599317503 0.54827028435499 0.27850348670759
order.Actinomycetales.id.420	LRTI || id:ieu-b-4973	ieu-b-4973	486484	rs2889192	0.066151	0.0756013	0	0.381575059555865 0.986649275052641 0.60570721365904 0.800294563476342 0.567372899463683
order.Bacillales.id.1674	LRTI || id:ieu-b-4973	ieu-b-4973	486484	rs10233278	-0.0220916	0.0441	0	0.616411792397007 0.346333870086961 0.172878439385956 0.701453403721983 0.684476585486075 0.681415688017722 0.667214276870626 0.712501146645592 0.256032475733905
order.Bacteroidales.id.913	LRTI || id:ieu-b-4973	ieu-b-4973	486484	rs11146701	-0.0745664	0.0704581	0	0.289914784473797 0.175084711812628 0.174970493256559 0.412086345296454 0.249783786425508 0.208921971772567 0.275397681862808 0.100265408033414 0.296168233657301 0.280633648161256 0.173514139909424 0.232497069825781 0.461698457219618 0.12899505811052
order.Bifidobacteriales.id.432	LRTI || id:ieu-b-4973	ieu-b-4973	486484	rs10831953	-0.0709163	0.0771049	0	0.357709666109451 0.301103944006287 0.325093822839612 0.807292266252409 0.170371300528978 0.16880098146655 0.165952241138736 0.240147474396847 0.0824182616941906 0.209961745070975 0.393047042209637 0.203666472896745
order.Burkholderiales.id.2874	LRTI || id:ieu-b-4973	ieu-b-4973	486484	rs1511453	0.0584636	0.0755551	0	0.439056434623378 0.392558399048787 0.596244329386803 0.409514228402719 0.271537907475545 0.36001053919841 0.333821399305991 0.435922375286963 0.351994385538392 0.363387708328269 0.466517734538614
order.Clostridiales.id.1863	LRTI || id:ieu-b-4973	ieu-b-4973	486484	rs10774377	-0.0748417	0.0846788	0	0.376787273927204 0.417777464534706 0.456010356746507 0.0940521039276778 0.123926604472903 0.430813362442704 0.309864696101392 0.302918369426327 0.297414732540154 0.469809760829173 0.247235520725322 0.386042762458239 0.558917208071652
order.Coriobacteriales.id.810	LRTI || id:ieu-b-4973	ieu-b-4973	486484	rs11073596	0.289003	0.0733418	13	8.13111435801846e-05 0.000386273757136627 0.00047065870889035 0.00147117147980724 0.00162497682331401 0.000990678899859408 0.00049336682652747 0.000654106005116644 0.000433163977586502 0.000162945673531429 0.00157955024735281 0.000576435008576733 0.000599292229313282
order.Desulfovibrionales.id.3156	LRTI || id:ieu-b-4973	ieu-b-4973	486484	rs112381107	0.129006	0.0701636	0	0.0659680160113888 0.0802471033396758 0.296842004790841 0.094804253169179 0.121506903058566 0.254963935644723 0.0975983862725095 0.251724254764913 0.269647251171869 0.210940129018909 0.139273552469594 0.172789266380227
order.Enterobacteriales.id.3468	LRTI || id:ieu-b-4973	ieu-b-4973	486484	rs11026530	-0.0459163	0.101512	0	0.651036502543997 0.176263371801636 0.306824330423533 0.329098455340295 0.107970809752675 0.155644996129476
order.Erysipelotrichales.id.2148	LRTI || id:ieu-b-4973	ieu-b-4973	486484	rs1074800	-0.0494968	0.072306	0	0.493630673710942 0.712198557228233 0.71099255767634 0.641214136743358 0.481591393536048 0.311981223254911 0.605594212738467 0.468785598029049 0.57130072689277 0.881927797693893 0.567756157031964 0.53375084406603 0.729087654603494
order.Gastranaerophilales.id.1591	LRTI || id:ieu-b-4973	ieu-b-4973	486484	rs11150282	-0.052647	0.0554782	0	0.342637019604208 0.317698716900578 0.0719264497468898 0.490464745694413 0.435911995467242 0.51320845702474 0.254550203500909 0.416194880309752 0.624985033061086
order.Lactobacillales.id.1800	LRTI || id:ieu-b-4973	ieu-b-4973	486484	rs11110282	0.047571	0.0664476	0	0.474042406342939 0.587564612375062 0.777459119012336 0.727335000894518 0.380780697005479 0.623940256666445 0.744430348274945 0.551876467053688 0.834966783753454 0.670493973666996 0.735002585258409 0.847715991259601 0.816557399701188 0.844128437647545 0.120501011364115
order.Methanobacteriales.id.120	LRTI || id:ieu-b-4973	ieu-b-4973	486484	rs10202904	-0.0916112	0.0415314	2	0.0273958843719429 0.204181876844948 0.00952771265752426 0.20250456480686 0.147372050664317 0.121647677032034 0.205203051335028 0.242425905049052 0.204519271217028 0.130367262723754
order.MollicutesRF9.id.11579	LRTI || id:ieu-b-4973	ieu-b-4973	486484	rs11779863	0.0236646	0.0570682	0	0.678382087466462 0.553829967734656 0.57022452136849 0.643421214736045 0.595476631336947 0.366339307527934 0.721740729471249 0.625789843923615 0.789144154157285 0.849411891497654 0.505272961626589 0.384111277800669
order.NB1n.id.3953	LRTI || id:ieu-b-4973	ieu-b-4973	486484	rs11251024	0.0349077	0.0385708	0	0.365450385977768 0.545432480405211 0.51797092166925 0.164113924833939 0.352869879041014 0.255016613867912 0.41005200625126 0.165390233878127 0.460495514743759 0.427183137050417 0.317700522916508 0.394867050515308 0.295101826811866
order.Pasteurellales.id.3688	LRTI || id:ieu-b-4973	ieu-b-4973	486484	rs10965428	-0.0812362	0.0437951	1	0.0636084277613892 0.117583110588665 0.227094617120106 0.0667031179402869 0.14518031456607 0.0919680468563711 0.0990462611828084 0.218709869806892 0.15545806855628 0.175793202503216 0.0889196631281579 0.0461977640503951 0.0882439414358034 0.065920496259253
order.Rhodospirillales.id.2667	LRTI || id:ieu-b-4973	ieu-b-4973	486484	rs1035406	-0.103431	0.0546124	3	0.0582366636111265 0.00738994092171741 0.0576257936408501 0.0609605855374731 0.0616952462621943 0.103587784909794 0.062013418775358 0.0844743196411796 0.0374065941273851 0.0673573876571817 0.0689435952163359 0.0098980183649249 0.0880248624758536
order.Selenomonadales.id.2165	LRTI || id:ieu-b-4973	ieu-b-4973	486484	rs1135612	0.0397955	0.0727645	0	0.584441828626487 0.949540952730632 0.633679701555908 0.894512646667851 0.803787203941292 0.987821573964786 0.724034118827587 0.883213770534502 0.707492192955195 0.850998539880358 0.704895069379976 0.927724655846341
order.Verrucomicrobiales.id.4030	LRTI || id:ieu-b-4973	ieu-b-4973	486484	rs111862613	-0.0663672	0.0616234	0	0.281488649842509 0.354655407731635 0.384179954149718 0.445907600371186 0.31726995560171 0.236877336816994 0.316633770415179 0.349370790115058 0.53258292692117 0.383045857472457 0.347675724540386
order.Victivallales.id.2254	LRTI || id:ieu-b-4973	ieu-b-4973	486484	rs1002941	-0.0045248	0.0467063	0	0.922823616932442 0.872799202359992 0.854651855677384 0.917665076724306 0.958942453335106 0.371770384141022 0.901273934170181 0.98987002167683
phylum.Actinobacteria.id.400	LRTI || id:ieu-b-4973	ieu-b-4973	486484	rs11766971	0.0184926	0.0914935	0	0.83982377948044 0.718380641186306 0.833700498306323 0.801694659507599 0.933847839062615 0.924669200965928 0.824834539857418 0.898887989659158 0.684104984113141 0.823802181115576 0.403739992843862 0.943480390736996 0.748237364876419 0.985252735955041
phylum.Bacteroidetes.id.905	LRTI || id:ieu-b-4973	ieu-b-4973	486484	rs111845179	-0.0223253	0.0679269	0	0.74240804940304 0.743484021541502 0.713348829306003 0.600274427382531 0.964162090210888 0.786927398852701 0.914693086266743 0.972060286902221 0.862965949175617 0.737018193785132 0.661099767282726 0.655691190999962
phylum.Cyanobacteria.id.1500	LRTI || id:ieu-b-4973	ieu-b-4973	486484	rs12555298	-0.0568843	0.0563389	0	0.312648231398065 0.21939773553922 0.122830961576126 0.15475988298336 0.120669630327549 0.0959133103899123 0.319075960221914 0.41013698318056
phylum.Euryarchaeota.id.55	LRTI || id:ieu-b-4973	ieu-b-4973	486484	rs10202904	-0.0131406	0.0383115	0	0.731603372034865 0.893095474002827 0.916904500634648 0.792928919277194 0.683407608165185 0.796361380431668 0.888000874116117 0.619266924373782 0.618008460087746 0.958926827996355 0.761819097012288 0.936111689667788
phylum.Firmicutes.id.1672	LRTI || id:ieu-b-4973	ieu-b-4973	486484	rs112334273	-0.0533909	0.0622759	0	0.391263282773148 0.389788026981074 0.404201517340192 0.193138877875501 0.338089017950436 0.199143368141915 0.240663902766138 0.336397051326256 0.641159621336683 0.201035120819452 0.285791115424154 0.434790861564745 0.311608818470235 0.244310660159728 0.266167555799196 0.347693783683911
phylum.Lentisphaerae.id.2238	LRTI || id:ieu-b-4973	ieu-b-4973	486484	rs1002941	0.00256653	0.0443458	0	0.953847880922508 0.75808533640971 0.751186031221806 0.959707657534996 0.918911905658118 0.934040975538982 0.489067396542529 0.788339857642015 0.870183074916209
phylum.Proteobacteria.id.2375	LRTI || id:ieu-b-4973	ieu-b-4973	486484	rs10750258	0.0740632	0.0746664	0	0.321235770618862 0.200489341694308 0.345376060409309 0.195782217769797 0.403187163560099 0.428088737614292 0.419520000191593 0.521445360296388 0.331315697019038 0.35346561182192 0.284884294658604 0.570374272901081
phylum.Tenericutes.id.3919	LRTI || id:ieu-b-4973	ieu-b-4973	486484	rs10108398	-0.0450387	0.059284	0	0.447427070208708 0.223825595368407 0.397395916493326 0.492757112345253 0.370699368717376 0.34033715880064 0.593784647560877 0.396329700098767 0.7897348937855 0.32213840065238 0.238331495071314 0.568710438612966
phylum.Verrucomicrobia.id.3982	LRTI || id:ieu-b-4973	ieu-b-4973	486484	rs11252894	-0.0255321	0.0593119	0	0.666852045197883 0.760726876066906 0.782088399852744 0.470176386848372 0.860128081205187 0.690176497933512 0.533711074228484 0.449709347596996 0.735085038120622 0.988339839866529 0.822240974510486 0.778864144916322

## Sheet: Endocarditis
exposure	outcome	id.outcome	samplesize	SNP	b	se	under0.05	c_p
class.Actinobacteria.id.419	Endocarditis || id:ieu-b-4972	ieu-b-4972	486484	rs11655079	-0.10596	0.20765	0	0.609854122847137 0.691849771996441 0.66976593060519 0.620542246517203 0.515632475400649 0.585469013710423 0.749297283960304 0.749467382223493 0.678749945400243 0.463980719591889 0.782401495547947 0.941869287876753 0.668037566502096 0.932627217981233 0.777699831146684
class.Alphaproteobacteria.id.2379	Endocarditis || id:ieu-b-4972	ieu-b-4972	486484	rs140912403	0.353742	0.274188	0	0.197001563102712 0.475369490961424 0.256026164419146 0.522728204340119 0.591218150532357 0.319808230387303 0.284253870011253
class.Bacilli.id.1673	Endocarditis || id:ieu-b-4972	ieu-b-4972	486484	rs11110282	0.240754	0.198353	0	0.224837249910185 0.209046233879598 0.208611290770592 0.203102443987325 0.335073450151104 0.152464431745433 0.517518878543 0.185035479599256 0.163256786074996 0.158053907935159 0.199920435814433 0.239036783980096 0.246533039151214 0.225833937344116 0.121685874175747 0.190585321255601 0.149245991815976 0.130570843368484
class.Bacteroidia.id.912	Endocarditis || id:ieu-b-4972	ieu-b-4972	486484	rs11146701	0.250336	0.227777	0	0.271751307175015 0.290637148380993 0.180420251541057 0.272630736851044 0.335650526354561 0.214764613402155 0.252563383142891 0.329320076981364 0.231926479248811 0.115176026277975 0.342703755839026 0.180189621580619 0.203700382758574 0.414411315769444
class.Betaproteobacteria.id.2867	Endocarditis || id:ieu-b-4972	ieu-b-4972	486484	rs11128180	-0.0205184	0.291081	0	0.94380341029907 0.731152302398598 0.733834275129286 0.929176589334135 0.272472826004892 0.817627083316045 0.659869158977601 0.57952531930557 0.370778659525446 0.89037617441051 0.926821545040311 0.911198765505241
class.Clostridia.id.1859	Endocarditis || id:ieu-b-4972	ieu-b-4972	486484	rs10774377	0.10042	0.276873	0	0.716833598166523 0.561299179985232 0.934066296498525 0.862494099799886 0.765473091037016 0.648560472404507 0.682120284597945 0.569426062436488 0.899829811380097 0.587810205004754 0.368733177747382 0.647690422434098
class.Coriobacteriia.id.809	Endocarditis || id:ieu-b-4972	ieu-b-4972	486484	rs11073596	-0.472658	0.260024	9	0.0691028350921215 0.0130071977261863 0.032648357357595 0.0235064595913201 0.0585091974729472 0.0752631523801166 0.0111214004353818 0.0206599804701748 0.0336535893653066 0.0487956126250064 0.0389252209640705 0.0224487563465919 0.0605899098797359
class.Deltaproteobacteria.id.3087	Endocarditis || id:ieu-b-4972	ieu-b-4972	486484	rs1035691	-0.229316	0.223022	0	0.303845757664063 0.192233500281934 0.435803971778171 0.547102950957298 0.540622958362913 0.613866370946594 0.557293628385524 0.839282831490833 0.286229199910367 0.582310036444994 0.324040104416278 0.392249866456 0.524785829113011
class.Erysipelotrichia.id.2147	Endocarditis || id:ieu-b-4972	ieu-b-4972	486484	rs1074800	0.29292	0.255975	0	0.252488086221789 0.250769551531001 0.329391206696426 0.168496268046562 0.157347779189255 0.521415628599945 0.264970777575889 0.276715624322267 0.331739838326411 0.241823798076334 0.427903944380991 0.558173126258843 0.263912636330034
class.Gammaproteobacteria.id.3303	Endocarditis || id:ieu-b-4972	ieu-b-4972	486484	rs11181912	0.620344	0.331613	1	0.0613884398650804 0.0738949812867733 0.114003660522149 0.0572446484663 0.0360227567318056 0.406483079381304 0.0516875828111159
class.Lentisphaeria.id.2250	Endocarditis || id:ieu-b-4972	ieu-b-4972	486484	rs1002941	-0.0138208	0.165656	0	0.933509109170804 0.52364767301567 0.39671396026777 0.538667027246115 0.559284090595101 0.438992110219973 0.459990392387854 0.873570799373785
class.Melainabacteria.id.1589	Endocarditis || id:ieu-b-4972	ieu-b-4972	486484	rs10148250	-0.382189	0.174003	4	0.0280599442199933 0.0195231691194312 0.0967381375581385 0.00441054881514809 0.0826135094125635 0.0239232742627231 0.0646864785928809 0.0525591396584598 0.0650168472816559 0.0584436054781119
class.Methanobacteria.id.119	Endocarditis || id:ieu-b-4972	ieu-b-4972	486484	rs10202904	0.204999	0.133479	1	0.124583579938 0.113798649867514 0.185539025199622 0.237305099952356 0.221333997160963 0.231290804858612 0.167878583883788 0.179673058172788 0.18911466113865 0.0224839044997229
class.Mollicutes.id.3920	Endocarditis || id:ieu-b-4972	ieu-b-4972	486484	rs10108398	-0.0453563	0.210295	0	0.829237241876514 0.430067370841351 0.457503589124729 0.581288620902263 0.713184168639884 0.586849102212293 0.457964842854608 0.459262080583728 0.545888525887029 0.259459044582549 0.374992778626297 0.48115486121335
class.Negativicutes.id.2164	Endocarditis || id:ieu-b-4972	ieu-b-4972	486484	rs1135612	-0.255394	0.257803	0	0.32185465467094 0.336035094002946 0.254946333435995 0.46324793696955 0.466434779178888 0.449957515364474 0.715480453181755 0.497782874122778 0.431176300877442 0.401278748454898 0.293691398898144 0.426228015930324
class.Verrucomicrobiae.id.4029	Endocarditis || id:ieu-b-4972	ieu-b-4972	486484	rs111862613	-0.251986	0.2261	0	0.265068360986902 0.746216947786724 0.712341885764309 0.829316195300434 0.766038739040654 0.901429332648041 0.72106542556777 0.689062119139935 0.656885889766237 0.916719202733451 0.894400915623546
family.Acidaminococcaceae.id.2166	Endocarditis || id:ieu-b-4972	ieu-b-4972	486484	rs262812	1.08524	0.344117	7	0.00161216492388821 0.00805143614381321 0.00229826637738227 0.00216774338650415 0.00993680027186531 0.00707488617894452 0.00233418242566891
family.Actinomycetaceae.id.421	Endocarditis || id:ieu-b-4972	ieu-b-4972	486484	rs2889192	0.295484	0.267715	0	0.26971224339681 0.259162683597399 0.268799995948226 0.472346696398331 0.30222959853564
family.Alcaligenaceae.id.2875	Endocarditis || id:ieu-b-4972	ieu-b-4972	486484	rs112135816	-0.41739	0.257638	0	0.105217668971065 0.168622987335191 0.28297500953257 0.347167703302599 0.246900077661986 0.395755589254305 0.418875612059174 0.358307040643987 0.523016588031772 0.328868616614348 0.434499638338078 0.44228536615291
family.Bacteroidaceae.id.917	Endocarditis || id:ieu-b-4972	ieu-b-4972	486484	rs11585893	-0.0327282	0.349557	0	0.92540494628276 0.932959112455963 0.981078002703699 0.646382954874201 0.365086726941129 0.942771818607519 0.817088772375852 0.332534578652951 0.515036335316737
family.BacteroidalesS24.7group.id.11173	Endocarditis || id:ieu-b-4972	ieu-b-4972	486484	rs10872669	-0.0673275	0.220797	0	0.760419845466288 0.78915632258516 0.892889552364728 0.91946992673624 0.847479761907849 0.773121612555683 0.91432549276906 0.544085331105538
family.Bifidobacteriaceae.id.433	Endocarditis || id:ieu-b-4972	ieu-b-4972	486484	rs10831953	-0.253071	0.22982	0	0.270820572164625 0.670712523877343 0.610199213605067 0.992545037643937 0.422317945652067 0.217585039680651 0.425267904263286 0.36569493923702 0.356607519445253 0.525667541430458 0.500779662434358 0.659687872219814
family.Christensenellaceae.id.1866	Endocarditis || id:ieu-b-4972	ieu-b-4972	486484	rs117186816	0.464056	0.259214	0	0.0734151195549102 0.721592585010712 0.655220544936596 0.811810799242052 0.641152661011559 0.798718679627214 0.489737312339231 0.790028172673335 0.780088189938119 0.521734536203716 0.80829394928859
family.Clostridiaceae1.id.1869	Endocarditis || id:ieu-b-4972	ieu-b-4972	486484	rs10875374	-0.00526206	0.25548	0	0.983567370890013 0.845356600663701 0.955407468902559 0.573371948807995 0.588617577242727 0.579531776513583 0.661395575980765 0.581881169480073 0.957389769039719 0.953418315790544
family.ClostridialesvadinBB60group.id.11286	Endocarditis || id:ieu-b-4972	ieu-b-4972	486484	rs10517600	0.0316377	0.195442	0	0.871402149960381 0.9732857381286 0.571564913616085 0.802731373236551 0.648303131697369 0.647895898746778 0.975790642043179 0.944704396132745 0.596039709538093 0.856324744814835 0.993643286891436 0.580685538563294 0.736786220492115 0.9231982101442 0.94880644828772
family.Coriobacteriaceae.id.811	Endocarditis || id:ieu-b-4972	ieu-b-4972	486484	rs11073596	-0.472658	0.260024	9	0.0691028350921215 0.0130071977261863 0.032648357357595 0.0235064595913201 0.0585091974729472 0.0752631523801166 0.0111214004353818 0.0206599804701748 0.0336535893653066 0.0487956126250064 0.0389252209640705 0.0224487563465919 0.0605899098797359
family.Defluviitaleaceae.id.1924	Endocarditis || id:ieu-b-4972	ieu-b-4972	486484	rs112893842	-0.173765	0.258688	0	0.501764051540976 0.536262720682742 0.431576478462733 0.315651076551643 0.594149029389169 0.0563206783923449 0.671070614587818 0.329623242582787 0.501578743095797 0.34717812549774
family.Desulfovibrionaceae.id.3169	Endocarditis || id:ieu-b-4972	ieu-b-4972	486484	rs112381107	-0.43603	0.272325	0	0.109346045141486 0.377298371799374 0.47732754931478 0.55055365619603 0.49607212131974 0.750989337439606 0.215847631606865 0.265225780746997 0.513620720859488 0.464058549434745
family.Enterobacteriaceae.id.3469	Endocarditis || id:ieu-b-4972	ieu-b-4972	486484	rs11026530	0.0612649	0.359205	0	0.864572272259747 0.849041778216953 0.994721193390854 0.977192794550845 0.405012314219606 0.877383538574823
family.Erysipelotrichaceae.id.2149	Endocarditis || id:ieu-b-4972	ieu-b-4972	486484	rs1074800	0.29292	0.255975	0	0.252488086221789 0.250769551531001 0.329391206696426 0.168496268046562 0.157347779189255 0.521415628599945 0.264970777575889 0.276715624322267 0.331739838326411 0.241823798076334 0.427903944380991 0.558173126258843 0.263912636330034
family.FamilyXI.id.1936	Endocarditis || id:ieu-b-4972	ieu-b-4972	486484	rs10759623	0.157961	0.143173	0	0.269902910215074 0.051617118142344 0.203109814879835 0.0913931716395676 0.282438749490349 0.234571994135676 0.404052116162696 0.134251449443595
family.FamilyXIII.id.1957	Endocarditis || id:ieu-b-4972	ieu-b-4972	486484	rs10404377	0.170192	0.275702	0	0.53703399158104 0.502586520116008 0.571012004346404 0.678818038331927 0.340223646794731 0.468130311201334 0.51055764374663 0.88443138863829 0.785500536138552 0.626415604498685
family.Lachnospiraceae.id.1987	Endocarditis || id:ieu-b-4972	ieu-b-4972	486484	rs10402491	-0.0549207	0.222818	0	0.805309191033177 0.917455885415407 0.934111492121267 0.907888532514456 0.858212239460214 0.874447224134655 0.889465654637062 0.929073899077176 0.815521428090356 0.950356122756699 0.468783647833401 0.887707182464689 0.770975480457817 0.901883148758854 0.550628109206931 0.879213884234542 0.7487246068243
family.Lactobacillaceae.id.1836	Endocarditis || id:ieu-b-4972	ieu-b-4972	486484	rs11674854	0.162231	0.182304	0	0.373524492194773 0.597081244592957 0.993176804631955 0.917890304999425 0.649911321944066 0.929909091920237 0.81851841818584 0.983065709091675 0.848038197106151
family.Methanobacteriaceae.id.121	Endocarditis || id:ieu-b-4972	ieu-b-4972	486484	rs10202904	0.204999	0.133479	1	0.124583579938 0.113798649867514 0.185539025199622 0.237305099952356 0.221333997160963 0.231290804858612 0.167878583883788 0.179673058172788 0.18911466113865 0.0224839044997229
family.Oxalobacteraceae.id.2966	Endocarditis || id:ieu-b-4972	ieu-b-4972	486484	rs111966731	0.237043	0.146393	0	0.105397623469909 0.0737962300648143 0.18977863327374 0.216043369060572 0.1768852413279 0.214738666242706 0.176891297454226 0.0804987688466588 0.0536022533578949 0.0663540280422795 0.326742968288967 0.19041722945112 0.0621366664143869 0.17411534056672
family.Pasteurellaceae.id.3689	Endocarditis || id:ieu-b-4972	ieu-b-4972	486484	rs10965428	-0.0169311	0.160263	0	0.91586309345768 0.937029899732478 0.834842462101295 0.707135985296384 0.817819334615061 0.862221193252994 0.794862022466911 0.921766584990825 0.736363217865373 0.534827291830919 0.749908008983606 0.721190029560654 0.993182917702388 0.8193322971305
family.Peptococcaceae.id.2024	Endocarditis || id:ieu-b-4972	ieu-b-4972	486484	rs117452796	-0.310074	0.314847	0	0.324703157418208 0.883256567050964 0.790628350638138 0.517249916375039 0.551069012948592 0.641079971175958 0.710743893720862 0.710935897260036 0.999144438695747
family.Peptostreptococcaceae.id.2042	Endocarditis || id:ieu-b-4972	ieu-b-4972	486484	rs117020988	0.135021	0.217694	0	0.53510457483647 0.636507254131266 0.677907706392385 0.598339669297677 0.633044749626561 0.701857685811509 0.692229941904362 0.592831289453866 0.768539115982679 0.433827529749196 0.404984311905271 0.432118884712929
family.Porphyromonadaceae.id.943	Endocarditis || id:ieu-b-4972	ieu-b-4972	486484	rs10762312	-0.20251	0.31743	0	0.523496048640338 0.282173587051483 0.376759876523054 0.850843120522362 0.459934992284498 0.533991269976089 0.367922222913022 0.562064368795161 0.201910239304808
family.Prevotellaceae.id.960	Endocarditis || id:ieu-b-4972	ieu-b-4972	486484	rs12057990	0.238516	0.200548	0	0.234314576165981 0.341427103285814 0.482741919519632 0.511913430610539 0.196304192616824 0.386258108288378 0.312124357426005 0.430505078009308 0.73358397102595 0.314096155371679 0.432742083221256 0.417740814323362 0.288316813258222 0.422681893550138 0.2631606704032 0.346967806184236
family.Rhodospirillaceae.id.2717	Endocarditis || id:ieu-b-4972	ieu-b-4972	486484	rs1035406	0.252197	0.211296	0	0.232644575060628 0.613624076577828 0.443931184945504 0.353868212594868 0.417043062348209 0.564314907365583 0.328704165073699 0.59114656072651 0.493280009819006 0.220268709482589 0.180452867497531 0.180383114544041 0.502367583276329 0.350816150753855
family.Rikenellaceae.id.967	Endocarditis || id:ieu-b-4972	ieu-b-4972	486484	rs10217435	0.27486	0.200029	0	0.169409969610174 0.171411534448842 0.160695653787811 0.236664417997947 0.202219651339152 0.19513218599537 0.14953119956048 0.210893819436699 0.188675250835779 0.0980270945888892 0.183619977765763 0.254389962276573 0.238105300165074 0.205292353772413 0.154858434189407 0.265616930296228 0.226994588494093 0.346649500287472 0.23581663223198
family.Ruminococcaceae.id.2050	Endocarditis || id:ieu-b-4972	ieu-b-4972	486484	rs10093275	0.425296	0.27835	1	0.126532793792547 0.0287008774840341 0.0778216237918837 0.138178723270384 0.148270774107508 0.10779730674453 0.201141356627183 0.256225607100454 0.362161551661277 0.0723282244994776
family.Streptococcaceae.id.1850	Endocarditis || id:ieu-b-4972	ieu-b-4972	486484	rs10028567	0.0378095	0.253456	0	0.881415064011697 0.679878787544951 0.938415841081968 0.974198444899148 0.251518126179318 0.884481278491049 0.942839407839407 0.749426113936599 0.794306728485484 0.960592141115795 0.987143744861748 0.971354361350224 0.865316841115063
family.Veillonellaceae.id.2172	Endocarditis || id:ieu-b-4972	ieu-b-4972	486484	rs111810795	-0.0622101	0.173832	0	0.720437514916239 0.63927155419565 0.765208158293124 0.677259372305401 0.850367414140634 0.753159844312877 0.800845232951189 0.789684834974303 0.531917173705244 0.58494403568574 0.917771727401785 0.877284454476603 0.614483315406118 0.615374555354665 0.437255236281391 0.497684861891731 0.635509312005748 0.530805085563675 0.645411245234834
family.Verrucomicrobiaceae.id.4036	Endocarditis || id:ieu-b-4972	ieu-b-4972	486484	rs111862613	-0.252131	0.226148	0	0.264895771037633 0.746154336889333 0.712271455928625 0.829277110485505 0.76607992716046 0.901226206598064 0.721021730172473 0.688900152768674 0.656864020034135 0.916562265566937 0.894330297795626
family.Victivallaceae.id.2255	Endocarditis || id:ieu-b-4972	ieu-b-4972	486484	rs11671100	0.053043	0.120107	0	0.658754896711978 0.693943148351613 0.617549692780567 0.820055032374559 0.908973492137557 0.635217847075224 0.891679127443877 0.779253496680148 0.677083075657385 0.814874182486322 0.899419735679408 0.756120151019376
genus..Clostridiuminnocuumgroup.id.14397	Endocarditis || id:ieu-b-4972	ieu-b-4972	486484	rs10074000	0.201645	0.206954	0	0.329883908027277 0.657622894749748 0.489293498570512 0.812587080273745 0.118897587642609 0.655451068143679 0.928147256895726 0.603680391779753 0.481225481121127
genus..Eubacteriumbrachygroup.id.11296	Endocarditis || id:ieu-b-4972	ieu-b-4972	486484	rs112617308	0.00847501	0.149822	0	0.954889939743893 0.602334222442134 0.454427770850387 0.524951403683556 0.47017825752163 0.644526494072767 0.486248684636472 0.120027106247095 0.459306632811503
genus..Eubacteriumcoprostanoligenesgroup.id.11375	Endocarditis || id:ieu-b-4972	ieu-b-4972	486484	rs1020520	-0.244457	0.25267	0	0.333296419533988 0.439004256818605 0.3037285406272 0.289162553187948 0.496204676217219 0.110658579850245 0.305535153289673 0.702276630358536 0.516516891767958 0.482060114948997 0.469152139704276 0.375972224470303 0.312528473692924
genus..Eubacteriumeligensgroup.id.14372	Endocarditis || id:ieu-b-4972	ieu-b-4972	486484	rs12719051	0.0319499	0.594823	0	0.957163622171511 0.999171339853299 0.794068889944733 0.935017084914807 0.253577275661151 0.367150492424535 0.772301072020868
genus..Eubacteriumfissicatenagroup.id.14373	Endocarditis || id:ieu-b-4972	ieu-b-4972	486484	rs10147907	0.0980297	0.146152	0	0.502387216034368 0.368986846540584 0.353694316626107 0.288121911858761 0.195713805824607 0.134123846803463 0.608642345285105 0.157205920745747 0.353492713909168
genus..Eubacteriumhalliigroup.id.11338	Endocarditis || id:ieu-b-4972	ieu-b-4972	486484	rs10501370	0.275633	0.197141	0	0.162067952284874 0.277536068944966 0.224782821218178 0.142823705383504 0.234605235615976 0.151596124009955 0.218780748091055 0.142883988255006 0.172760905861164 0.132735477653829 0.0735961671247059 0.125721980531988 0.120672153588535 0.135201210512609 0.152057912613015 0.0654617555618847
genus..Eubacteriumnodatumgroup.id.11297	Endocarditis || id:ieu-b-4972	ieu-b-4972	486484	rs10263623	-0.00720811	0.159893	0	0.964042815701941 0.771234893739025 0.752943097322857 0.694313907349022 0.694846109355714 0.876551951218728 0.989643243931903 0.701015690971317 0.638325155040418 0.130661038072971 0.621236470498299
genus..Eubacteriumoxidoreducensgroup.id.11339	Endocarditis || id:ieu-b-4972	ieu-b-4972	486484	rs12129908	-0.437871	0.393978	1	0.266391576477752 0.0167166136384089 0.439621442652665 0.315083856499892
genus..Eubacteriumrectalegroup.id.14374	Endocarditis || id:ieu-b-4972	ieu-b-4972	486484	rs10248854	-0.0127657	0.323548	0	0.968527230308594 0.63785861151936 0.61437891074633 0.831840520890233 0.789530162352562 0.563804592386023 0.423232967440702 0.762675604377636
genus..Eubacteriumruminantiumgroup.id.11340	Endocarditis || id:ieu-b-4972	ieu-b-4972	486484	rs10131724	0.101796	0.157124	0	0.51706927904396 0.854584665830181 0.789602140863361 0.639163295544234 0.536157802059587 0.547917754058654 0.562527908253674 0.819965456999433 0.564686266877161 0.288458389836038 0.891130238585245 0.755690270273428 0.507967365182311 0.74145868017379 0.690492582243256 0.80100542032564 0.934068179626848
genus..Eubacteriumventriosumgroup.id.11341	Endocarditis || id:ieu-b-4972	ieu-b-4972	486484	rs11617697	0.1456	0.253071	0	0.565065210410609 0.93937877945116 0.789436182784907 0.476471157783271 0.575958620879147 0.840834037392547 0.807261271826602 0.96858899461538 0.69635139921298 0.781279243569557 0.507108560590558 0.818171839514394
genus..Eubacteriumxylanophilumgroup.id.14375	Endocarditis || id:ieu-b-4972	ieu-b-4972	486484	rs10140184	0.31801	0.265308	0	0.230666186705141 0.435492539087675 0.573451309304231 0.251118982763684 0.507424591018325 0.501220916154455 0.288068036236421 0.167219179491197 0.300525356406908
genus..Ruminococcusgauvreauiigroup.id.11342	Endocarditis || id:ieu-b-4972	ieu-b-4972	486484	rs10931481	-0.321918	0.22988	0	0.161402296010249 0.297201930335241 0.311674767846781 0.541400899441126 0.148502796712535 0.344537931806098 0.176332099329604 0.455303158914529 0.464848717061374 0.305414106839088 0.277788266447082 0.452334853788926
genus..Ruminococcusgnavusgroup.id.14376	Endocarditis || id:ieu-b-4972	ieu-b-4972	486484	rs11597105	0.0574695	0.158881	0	0.717566087491655 0.486231159339231 0.975324262340032 0.897968054054649 0.671329915627967 0.674583713906683 0.729901964361087 0.88688702560265 0.919634700659989 0.994021573388367 0.60878046289217 0.974751034339674
genus..Ruminococcustorquesgroup.id.14377	Endocarditis || id:ieu-b-4972	ieu-b-4972	486484	rs10904297	0.173584	0.32859	0	0.597311831328379 0.690273580668118 0.89396207613697 0.783542351016206 0.943810775242701 0.641161216534654 0.913115224958729 0.688989696302809 0.815262147955039
genus.Actinomyces.id.423	Endocarditis || id:ieu-b-4972	ieu-b-4972	486484	rs2715439	0.110084	0.238024	0	0.643729775406404 0.556938850137684 0.605933059200328 0.819500613446633 0.234665239797223 0.588441847734303
genus.Adlercreutzia.id.812	Endocarditis || id:ieu-b-4972	ieu-b-4972	486484	rs11604400	-0.305994	0.231355	1	0.185961844463002 0.145568014797746 0.0377160568839732 0.0617346059615049 0.100033313722904 0.13031595503659 0.34021361114565 0.0654782833359292
genus.Akkermansia.id.4037	Endocarditis || id:ieu-b-4972	ieu-b-4972	486484	rs111862613	-0.251406	0.226204	0	0.266390352499893 0.742707429016674 0.716087699101802 0.833160491618169 0.769989802853176 0.904818779527397 0.7248398779124 0.692483178030364 0.660019421337984 0.912860429733693 0.889376153869851
genus.Alistipes.id.968	Endocarditis || id:ieu-b-4972	ieu-b-4972	486484	rs1107244	0.0693415	0.319809	0	0.828347276058904 0.945772465249039 0.773125634899992 0.695018425442479 0.71217463724524 0.955807208824787 0.801672195734131 0.593713645387429 0.651519690429369 0.549896583402276 0.728738074197651 0.952885936630229 0.453998679465235 0.896916408716831
genus.Allisonella.id.2174	Endocarditis || id:ieu-b-4972	ieu-b-4972	486484	rs1901739	0.0504193	0.164487	0	0.759205796350009 0.492793528845534 0.969895554462045 0.847804161544024 0.855532189887261 0.493871278940743
genus.Alloprevotella.id.961	Endocarditis || id:ieu-b-4972	ieu-b-4972	486484	rs12675596	0.16782	0.183318	0	0.359953567317502 0.277664140529236 0.90630674599895 0.897108796284127 0.600299542801757 0.308735375488612
genus.Anaerofilum.id.2053	Endocarditis || id:ieu-b-4972	ieu-b-4972	486484	rs10794359	-0.14445	0.214131	0	0.499939585864956 0.981424274334142 0.986852892112818 0.932221052494742 0.75544422917418 0.70951383243726 0.682847827820462 0.790783022036571 0.795442316997191 0.360133176687969
genus.Anaerostipes.id.1991	Endocarditis || id:ieu-b-4972	ieu-b-4972	486484	rs10502061	-0.0904096	0.275646	0	0.742918317703177 0.836234081903477 0.759228739524349 0.676768214862821 0.411974677545759 0.996250114322529 0.879049755946067 0.618501398835989 0.674125188268588 0.359227090507998 0.863016063332109
genus.Anaerotruncus.id.2054	Endocarditis || id:ieu-b-4972	ieu-b-4972	486484	rs10150232	-0.171315	0.297218	0	0.564347554938639 0.729774532801371 0.274462290243992 0.764614305893427 0.64538228490208 0.342749003500084 0.717073565936256 0.840181940565791 0.817966327090978 0.595501039658361 0.73060151383662 0.729593076274794 0.532426665454457
genus.Bacteroides.id.918	Endocarditis || id:ieu-b-4972	ieu-b-4972	486484	rs11585893	-0.0327282	0.349557	0	0.92540494628276 0.932959112455963 0.981078002703699 0.646382954874201 0.365086726941129 0.942771818607519 0.817088772375852 0.332534578652951 0.515036335316737
genus.Barnesiella.id.944	Endocarditis || id:ieu-b-4972	ieu-b-4972	486484	rs11155559	-0.242659	0.235323	0	0.302459407234674 0.308425171243268 0.333726140265725 0.0870787315934106 0.153877757533391 0.234376801215718 0.179748419836246 0.136246607670197 0.326273137096176 0.11384775472405 0.417757973153531 0.235684110442394 0.383846422673435 0.20249002727017
genus.Bifidobacterium.id.436	Endocarditis || id:ieu-b-4972	ieu-b-4972	486484	rs12022129	-0.226481	0.264515	0	0.391879505490025 0.807435550598508 0.401111040872545 0.522793968884902 0.200511909080402 0.405332490571753 0.0982193414419475 0.391784625972604 0.481576755457571 0.463207090779886 0.896229830739965 0.576570888158207
genus.Bilophila.id.3170	Endocarditis || id:ieu-b-4972	ieu-b-4972	486484	rs11069458	-0.154259	0.221254	0	0.485674967718881 0.741667501877775 0.646152841687566 0.553342209569305 0.502006701189629 0.406784030224038 0.58290020508019 0.536800959082018 0.894310132006047 0.701250804531233 0.465366783255675 0.573756350685457 0.655523057711967
genus.Blautia.id.1992	Endocarditis || id:ieu-b-4972	ieu-b-4972	486484	rs11149971	-0.38958	0.267252	0	0.144916718282307 0.3053148233795 0.439567127061923 0.174737692858517 0.352806733628212 0.281052178601563 0.292310203851853 0.235948626538219 0.113130222279926 0.316646266109203 0.472155723208868 0.180110980072364 0.39096296802382
genus.Butyricicoccus.id.2055	Endocarditis || id:ieu-b-4972	ieu-b-4972	486484	rs10084203	-0.0699222	0.285256	0	0.806362741237385 0.6957121722938 0.8932040171448 0.469351692062041 0.887693938659767 0.714529865608575 0.698321001271213
genus.Butyricimonas.id.945	Endocarditis || id:ieu-b-4972	ieu-b-4972	486484	rs11228830	-0.112207	0.238302	0	0.637740489730341 0.690860307210863 0.787348680234289 0.801114369554194 0.382891945406736 0.478313206654635 0.627737445485218 0.604431012109528 0.984574400661715 0.750820984623603 0.706892056595955 0.906698815250292 0.931420768513896
genus.Butyrivibrio.id.1993	Endocarditis || id:ieu-b-4972	ieu-b-4972	486484	rs1007475	-0.193983	0.104648	1	0.0637851155693426 0.217340241562522 0.130648511073615 0.218440245088854 0.155797730175486 0.105245860812416 0.0516537060882249 0.13161979934553 0.119124644299036 0.0725333991403793 0.131350579245183 0.0886200988922715 0.0460583152866847 0.0936212583486132 0.153081665439787
genus.CandidatusSoleaferrea.id.11350	Endocarditis || id:ieu-b-4972	ieu-b-4972	486484	rs10090365	-0.0472491	0.190051	0	0.803660351770132 0.939921461322447 0.94380067169298 0.964197773574783 0.981110411803343 0.590418992264062 0.94953850077188 0.697149312966471 0.758789714567437 0.430435038925914
genus.Catenibacterium.id.2153	Endocarditis || id:ieu-b-4972	ieu-b-4972	486484	rs12404911	0.25838	0.195227	0	0.18567270920699 0.110165880038271 0.436429323321184 0.481359651269995 0.731792714402953
genus.ChristensenellaceaeR.7group.id.11283	Endocarditis || id:ieu-b-4972	ieu-b-4972	486484	rs10461257	0.00322389	0.302394	0	0.991493737606619 0.719392674988233 0.489398446664134 0.710022417095145 0.572723081615548 0.936601279275155 0.701799569550396 0.98883176723235 0.867643155330322
genus.Clostridiumsensustricto1.id.1873	Endocarditis || id:ieu-b-4972	ieu-b-4972	486484	rs11264403	-0.238006	0.26329	0	0.366012009965471 0.814250116277493 0.291038517110003 0.236683350624703 0.526180474572454 0.572795279017697 0.512464959369611
genus.Collinsella.id.815	Endocarditis || id:ieu-b-4972	ieu-b-4972	486484	rs10890671	-0.00405702	0.304677	0	0.989375840990322 0.868312142795614 0.560087907776397 0.572358889640007 0.691769978810609 0.87361067253368 0.844490588727697 0.721702609423036
genus.Coprobacter.id.949	Endocarditis || id:ieu-b-4972	ieu-b-4972	486484	rs11532348	-0.122483	0.16642	0	0.461738871456921 0.691332209394204 0.505242057214619 0.476032542167085 0.952095042301235 0.599454219254074 0.660616647364004 0.787900465738734 0.910417856746982 0.333025859793744 0.670090177458173
genus.Coprococcus1.id.11301	Endocarditis || id:ieu-b-4972	ieu-b-4972	486484	rs1010560	-0.066003	0.229201	0	0.773369591863753 0.835415239254312 0.696617880179962 0.686037140393014 0.621647697783026 0.646814559526622 0.960011123904436 0.643628255169115 0.898349778877563 0.603454632064541 0.802224043249217 0.937520385995381
genus.Coprococcus2.id.11302	Endocarditis || id:ieu-b-4972	ieu-b-4972	486484	rs10070053	-0.429699	0.302752	1	0.155809252697308 0.0250477749624987 0.123260425815963 0.270176083279974 0.167318908779619 0.172206167070223 0.346236103011877 0.242166870068378
genus.Coprococcus3.id.11303	Endocarditis || id:ieu-b-4972	ieu-b-4972	486484	rs10810043	0.454365	0.311955	0	0.145251464394116 0.143121664793378 0.248582759628826 0.32532268680369 0.073289039114203 0.0630327959225299 0.0553388646850815 0.259877788064051 0.258869324657294
genus.DefluviitaleaceaeUCG011.id.11287	Endocarditis || id:ieu-b-4972	ieu-b-4972	486484	rs112893842	-0.458578	0.243144	3	0.0592908428613197 0.114084743952913 0.00995335112657788 0.0795221890512803 0.0990366358927519 0.0115879872050857 0.0589029738842328 0.0159607712622747
genus.Desulfovibrio.id.3173	Endocarditis || id:ieu-b-4972	ieu-b-4972	486484	rs12031543	0.0374491	0.207367	0	0.856686875546671 0.71042660679846 0.95176128716793 0.945035769386268 0.648225424210366 0.798277824195843 0.767199611303232 0.477000330504908 0.979225479931174 0.951687896233791
genus.Dialister.id.2183	Endocarditis || id:ieu-b-4972	ieu-b-4972	486484	rs10138457	-0.308553	0.238167	1	0.19513744367408 0.122277841195305 0.229163983137135 0.314401675764237 0.173543247487863 0.178747772877531 0.212625608213666 0.191698850393077 0.272803054431148 0.0901632324037222 0.0233472904390518
genus.Dorea.id.1997	Endocarditis || id:ieu-b-4972	ieu-b-4972	486484	rs11150408	0.501921	0.289164	0	0.0826055974363763 0.267585276961281 0.229743710115479 0.235038989376162 0.154660804786601 0.250854820378228 0.0866624887690359 0.304550340662193 0.125080324618279
genus.Eggerthella.id.819	Endocarditis || id:ieu-b-4972	ieu-b-4972	486484	rs112205261	0.300728	0.162496	1	0.0642150358329688 0.243243098295517 0.0523916580861768 0.0739143360574746 0.0883964462112147 0.0221778679282605 0.0937240423729196 0.0909834879746415 0.130137011261434 0.0926708732309088
genus.Eisenbergiella.id.11304	Endocarditis || id:ieu-b-4972	ieu-b-4972	486484	rs11027642	0.106236	0.208041	0	0.609596147083401 0.693339726284564 0.406213630187871 0.696675060111763 0.302831645504407 0.252382467660153 0.113566627941734 0.45259076966963 0.531178571248543 0.629157791301249 0.407854984949874
genus.Enterorhabdus.id.820	Endocarditis || id:ieu-b-4972	ieu-b-4972	486484	rs10098492	-0.418806	0.224167	2	0.0617231217539698 0.0124359674405963 0.0651196007959475 0.0281510377395412 0.125688875314826 0.147496864121032 0.111805976719193
genus.Erysipelatoclostridium.id.11381	Endocarditis || id:ieu-b-4972	ieu-b-4972	486484	rs1434153	-0.274283	0.179444	0	0.126385097537396 0.0816452848256416 0.217062116521551 0.220234190038828 0.255842577576172 0.131207877869459 0.0875821004401179 0.122344783683016 0.255810555656398 0.119580396262716 0.403032575210683 0.219267335415429 0.134248312406932 0.303776239558965 0.108613759847909
genus.ErysipelotrichaceaeUCG003.id.11384	Endocarditis || id:ieu-b-4972	ieu-b-4972	486484	rs10164067	-0.129963	0.194408	0	0.503811358519408 0.916404108900282 0.618191355225753 0.927551728497715 0.657694130703711 0.648420300586897 0.760271429013974 0.782001996752406 0.796672825995864 0.474766971421366 0.963470955703741 0.648151475445403 0.85610718439878 0.941521175657404 0.77797941448392 0.705260594051988
genus.Escherichia.Shigella.id.3504	Endocarditis || id:ieu-b-4972	ieu-b-4972	486484	rs112767262	0.214884	0.23255	0	0.355469440973909 0.654494060303219 0.702038468893071 0.656806986961589 0.80925462629638 0.51177889840872 0.862576044254648 0.928938112057897 0.942161935281555 0.99922370243546
genus.Faecalibacterium.id.2057	Endocarditis || id:ieu-b-4972	ieu-b-4972	486484	rs10927394	0.31823	0.248361	0	0.200081393963026 0.246916206606878 0.281865024341373 0.216389702549949 0.334119262864181 0.343557403461469 0.272234551816253 0.333388909281075 0.159689555048785 0.38448921425745
genus.FamilyXIIIAD3011group.id.11293	Endocarditis || id:ieu-b-4972	ieu-b-4972	486484	rs11126423	0.10343	0.264692	0	0.695977810544801 0.562907105282914 0.703795675378932 0.282397976907612 0.420702253782408 0.477907675831921 0.460289383299828 0.992914772655554 0.596013086132454 0.446264495484967 0.318329670657059 0.803741689467892 0.662834114636028
genus.FamilyXIIIUCG001.id.11294	Endocarditis || id:ieu-b-4972	ieu-b-4972	486484	rs112362903	0.0396044	0.2698	0	0.88329627144798 0.807289636365691 0.412855984787682 0.54406493114916 0.733799620215658 0.209531137344177 0.308771959143147 0.608509399148226
genus.Flavonifractor.id.2059	Endocarditis || id:ieu-b-4972	ieu-b-4972	486484	rs114873521	0.172524	0.327258	0	0.598069225205386 0.795410359669634 0.842570027037987 0.841193538712481 0.747597040031013
genus.Fusicatenibacter.id.11305	Endocarditis || id:ieu-b-4972	ieu-b-4972	486484	rs10439674	0.28926	0.221053	0	0.190685510191222 0.573232473124148 0.14638061253078 0.240795152500888 0.203317658542079 0.349268118728209 0.450248131648828 0.249780205950721 0.157930826119872 0.367311616648132 0.24314003021492 0.44775646017371 0.4579574475279 0.305374026008229 0.278946322139844 0.25011027962788 0.323883026484713 0.263044570640617
genus.Gordonibacter.id.821	Endocarditis || id:ieu-b-4972	ieu-b-4972	486484	rs13412653	-0.0707301	0.139887	0	0.613119931605731 0.862688280779939 0.905981729287258 0.975580778688268 0.750888861726722 0.434807580142051 0.70540545902958 0.817410926374901 0.746249838230652 0.840233311217158 0.68091531811871 0.771676413668797
genus.Haemophilus.id.3698	Endocarditis || id:ieu-b-4972	ieu-b-4972	486484	rs10781340	0.15933	0.226726	0	0.482217335765631 0.404051904966727 0.607319776387397 0.342662390406373 0.0915184462545073 0.64610401625068 0.770933636188801 0.692490195108265 0.462405083787668
genus.Holdemanella.id.11393	Endocarditis || id:ieu-b-4972	ieu-b-4972	486484	rs12513188	0.409642	0.17467	2	0.0190152074939483 0.160426998168113 0.150937885995147 0.126010319307009 0.0825200781347991 0.131461822041099 0.139254155454804 0.0129761516608988 0.19527132817004 0.100010268260334 0.118640678897547
genus.Holdemania.id.2157	Endocarditis || id:ieu-b-4972	ieu-b-4972	486484	rs10885477	0.274223	0.15816	1	0.0829466938754488 0.116767043414102 0.178784304961872 0.230684436321944 0.0788941267030094 0.132820341661637 0.0634813299809342 0.226870578367598 0.196271118591687 0.0654341020284491 0.203255264558444 0.193355615957611 0.0454267827475156 0.169690395089331 0.129980156870833
genus.Howardella.id.2000	Endocarditis || id:ieu-b-4972	ieu-b-4972	486484	rs10048062	0.159762	0.146599	0	0.275805367967202 0.632868662981213 0.653400460361552 0.628558546674579 0.196861517538879 0.350474997857731 0.23188440111824 0.526139788556315 0.256731042466663
genus.Hungatella.id.11306	Endocarditis || id:ieu-b-4972	ieu-b-4972	486484	rs10044993	0.0413151	0.254114	0	0.870845316622612 0.481163722296121 0.878202138775259 0.45547411673385 0.902409734152182
genus.Intestinibacter.id.11345	Endocarditis || id:ieu-b-4972	ieu-b-4972	486484	rs11109097	0.200915	0.262276	0	0.443649735240341 0.489287033660764 0.207742918312157 0.444317907143808 0.215926409471777 0.277601809222431 0.429845135197321 0.580019556954278 0.63987175748851 0.633735391340142 0.220065073042873 0.244840609755202 0.327636781069747
genus.Intestinimonas.id.2062	Endocarditis || id:ieu-b-4972	ieu-b-4972	486484	rs10262702	-0.140179	0.187241	0	0.45406515659631 0.433613676145296 0.350048437721935 0.35089834856494 0.241342100662276 0.672029446588287 0.575032169427577 0.512241015988917 0.462583958415141 0.303889466027644 0.537061723369196 0.635428553244354 0.337482349052283 0.390549302611382 0.478206089359437 0.660610950702853 0.199791464407955
genus.Lachnoclostridium.id.11308	Endocarditis || id:ieu-b-4972	ieu-b-4972	486484	rs1031599	-0.0903169	0.273831	0	0.741530407208789 0.668491415668489 0.821532856736152 0.569452104972928 0.753111943210859 0.857017627368166 0.656199417203281 0.774087323814427 0.900419159943462 0.875140615556809 0.447200801334427 0.714619499420569 0.882695226363467
genus.Lachnospira.id.2004	Endocarditis || id:ieu-b-4972	ieu-b-4972	486484	rs13157098	0.679062	0.497509	1	0.172276612351581 0.144840864493664 0.0241476810491691 0.35878415129087 0.181670691967561 0.360501371388338
genus.LachnospiraceaeFCS020group.id.11314	Endocarditis || id:ieu-b-4972	ieu-b-4972	486484	rs10093861	-0.115976	0.211446	0	0.583354623530075 0.510181804079501 0.679318261546447 0.791864769569697 0.90283212090444 0.722307822647615 0.581572458270328 0.891685321507968 0.686605507735579 0.428223529515836 0.713649568028406 0.487937075530995
genus.LachnospiraceaeNC2004group.id.11316	Endocarditis || id:ieu-b-4972	ieu-b-4972	486484	rs117467633	-0.309951	0.196104	1	0.113982503297523 0.0395900729827497 0.21717393561059 0.266686740714154 0.28146385211118 0.256570660174989 0.270437100970096 0.0736399468875265 0.260673516063593
genus.LachnospiraceaeND3007group.id.11317	Endocarditis || id:ieu-b-4972	ieu-b-4972	486484	rs2861203	-0.00261363	0.592267	0	0.996478998673071 0.438462198378576 0.908035264068914
genus.LachnospiraceaeNK4A136group.id.11319	Endocarditis || id:ieu-b-4972	ieu-b-4972	486484	rs10952110	-0.320656	0.198899	4	0.106928808456695 0.0457918629706214 0.0926677696555076 0.0618227756310009 0.0594754513891723 0.107548902869106 0.0838588818511447 0.0991474552170943 0.0505997311463378 0.0704248958941133 0.039953859516538 0.0428894490829212 0.0181260646927698 0.0624517772233593 0.098716313480961
genus.LachnospiraceaeUCG001.id.11321	Endocarditis || id:ieu-b-4972	ieu-b-4972	486484	rs12131224	0.0879838	0.227112	0	0.698458319446413 0.718335979979675 0.996151645735932 0.745760497254995 0.639792866928092 0.640154583767929 0.529742209591545 0.491583209740435 0.451244869955887 0.178903741178708 0.788833206305165 0.763715250788793 0.728991398441078
genus.LachnospiraceaeUCG004.id.11324	Endocarditis || id:ieu-b-4972	ieu-b-4972	486484	rs11128180	-0.0798812	0.280692	0	0.77596105805497 0.367865742019437 0.84503068448244 0.718818998481267 0.499824767153617 0.440400863543156 0.970290658077075 0.560605576598482 0.700570604234658 0.666633980868594 0.341035006462288 0.353611632841321
genus.LachnospiraceaeUCG008.id.11328	Endocarditis || id:ieu-b-4972	ieu-b-4972	486484	rs10741777	-0.219411	0.171459	0	0.200662459027911 0.112634440604371 0.0786500205179893 0.134127362624441 0.279424212134398 0.152237531515684 0.297128564150626 0.231599825512407 0.206023695504259 0.166235551559436 0.128834382034587
genus.LachnospiraceaeUCG010.id.11330	Endocarditis || id:ieu-b-4972	ieu-b-4972	486484	rs10414815	-0.494126	0.28487	0	0.0828174421411157 0.250348815699176 0.140134568909529 0.364983003617576 0.200859975891001 0.0565423184354461 0.36258363890337 0.215504414016969 0.146198152348814
genus.Lactobacillus.id.1837	Endocarditis || id:ieu-b-4972	ieu-b-4972	486484	rs11674854	0.191494	0.173566	0	0.269899604600089 0.406325973382445 0.481017074133379 0.820358721680175 0.916404053300977 0.917478447984063 0.760641413160068 0.776700093884768 0.984768713142858 0.847363359812773
genus.Lactococcus.id.1851	Endocarditis || id:ieu-b-4972	ieu-b-4972	486484	rs10417872	0.10196	0.162108	0	0.529372904136878 0.348437837355178 0.266302881918951 0.435154562795199 0.516772985757779 0.506550605049901 0.781215050454745 0.533138039173885
genus.Marvinbryantia.id.2005	Endocarditis || id:ieu-b-4972	ieu-b-4972	486484	rs11620597	0.0606247	0.239511	0	0.800176679944401 0.736317837561538 0.720982441300884 0.730427081483114 0.489886260254813 0.898123836573334 0.766375636167448 0.818061370955808 0.8684134690353 0.955872939815533
genus.Methanobrevibacter.id.123	Endocarditis || id:ieu-b-4972	ieu-b-4972	486484	rs10202904	0.0640941	0.219857	0	0.770648795932413 0.833922057045584 0.873976887877611 0.929634839614274 0.900137310636195 0.176174186251073
genus.Odoribacter.id.952	Endocarditis || id:ieu-b-4972	ieu-b-4972	486484	rs10093869	-0.190541	0.326694	0	0.559730958511624 0.517897565574414 0.249699939240411 0.714104588254304 0.838289341543703 0.346953077134512 0.544435161893718
genus.Olsenella.id.822	Endocarditis || id:ieu-b-4972	ieu-b-4972	486484	rs1035588	-0.030003	0.146226	0	0.8374300325453 0.582566860390917 0.954572940501449 0.818598238796548 0.49024290929028 0.965731560381661 0.701771604819625 0.546129920213235 0.290744075145031 0.599623797839105
genus.Oscillibacter.id.2063	Endocarditis || id:ieu-b-4972	ieu-b-4972	486484	rs11627628	0.0852018	0.173809	0	0.623989483922897 0.949375382063408 0.908798407540759 0.895961284293472 0.691723207157336 0.926395030444247 0.597203605336377 0.753367729609476 0.895555877961033 0.771040772072997 0.796363383809328 0.70512051206803 0.923637246542489
genus.Oscillospira.id.2064	Endocarditis || id:ieu-b-4972	ieu-b-4972	486484	rs12206468	-0.15583	0.300949	0	0.604601525024421 0.887507517534162 0.503399075435017 0.364978369125867 0.819067514908091 0.568778037886333 0.864267411258103 0.660617610508596
genus.Oxalobacter.id.2978	Endocarditis || id:ieu-b-4972	ieu-b-4972	486484	rs10464997	0.409791	0.13835	11	0.0030567025014826 0.00967547011794163 0.00137973824155403 0.00516272579023647 0.00656890212747634 0.0076869743426119 0.00386959524325188 0.00379253029473861 0.000507758705766689 0.0029148330083198 0.0251945993585326
genus.Parabacteroides.id.954	Endocarditis || id:ieu-b-4972	ieu-b-4972	486484	rs114567323	-0.515498	0.392066	0	0.188569138945774 0.860392918904883 0.884059116261093 0.356165879018643 0.654266731142301 0.470753443576529
genus.Paraprevotella.id.962	Endocarditis || id:ieu-b-4972	ieu-b-4972	486484	rs10842464	-0.223769	0.202419	1	0.268955421009139 0.029441500375755 0.455296070681317 0.412131529154861 0.0925221107937823 0.462500370918164 0.337082529147738 0.382266398608815 0.321495817466224 0.395191599733745 0.414450411199117 0.360329171851406 0.269305311926128
genus.Parasutterella.id.2892	Endocarditis || id:ieu-b-4972	ieu-b-4972	486484	rs10899911	0.191847	0.183667	0	0.296238323947362 0.488314544786984 0.544101570598839 0.211134241524244 0.250048798835482 0.745197436182212 0.413392629760433 0.471288587709213 0.590532424986128 0.233787025889849 0.384409366396831 0.587020424064456 0.546720628238487 0.44812801434981
genus.Peptococcus.id.2037	Endocarditis || id:ieu-b-4972	ieu-b-4972	486484	rs10031059	-0.0683327	0.150885	0	0.650635079755957 0.482245795736551 0.621248917770577 0.854936003639931 0.479113211412951 0.749589835332965 0.592869908796467 0.606812125822684 0.525716943676127 0.819363548355081 0.367479147146993 0.752725903875155
genus.Phascolarctobacterium.id.2168	Endocarditis || id:ieu-b-4972	ieu-b-4972	486484	rs11929846	-0.0474025	0.251173	0	0.850308761673704 0.83316470279791 0.608258871334201 0.771108868506921 0.815315705980413 0.99477004500953 0.54465839810388 0.675461856374228 0.940672190746569
genus.Prevotella7.id.11182	Endocarditis || id:ieu-b-4972	ieu-b-4972	486484	rs118038478	-0.10155	0.180363	0	0.573414739383574 0.508797223130435 0.60030162572151 0.311361745908421 0.358192045977976 0.262654486808821 0.482257692504716 0.709391077462274 0.0819190988480617 0.412864457136706
genus.Prevotella9.id.11183	Endocarditis || id:ieu-b-4972	ieu-b-4972	486484	rs111509883	0.550802	0.170123	15	0.00120511947658603 0.00281977320121288 0.0011342884005549 0.00067479645500337 0.000342880984669052 0.00293638627570388 0.000909047933715532 0.000841032364826133 0.00151779941540924 0.00210448051064589 0.00506778646083104 0.00388589335100963 0.00299238189279786 0.00143339469080094 0.000442609353418651
genus.RikenellaceaeRC9gutgroup.id.11191	Endocarditis || id:ieu-b-4972	ieu-b-4972	486484	rs12501673	-0.0354468	0.129856	0	0.784876648320707 0.984625586023883 0.483603091203912 0.997200206376923 0.791607737928692 0.857926686869652 0.994310321749429 0.542998253917835 0.762335700940266 0.554021430930297
genus.Romboutsia.id.11347	Endocarditis || id:ieu-b-4972	ieu-b-4972	486484	rs10279978	-0.112639	0.204475	0	0.581723428069298 0.588722041111311 0.732580277671014 0.695899292036505 0.44981764761505 0.557857458995121 0.556803014464921 0.870392353139356 0.833548702948113 0.418896242464669 0.569121381932292 0.851721833195626 0.603951244515232
genus.Roseburia.id.2012	Endocarditis || id:ieu-b-4972	ieu-b-4972	486484	rs12740451	-0.324681	0.235791	0	0.168516695044456 0.154829241514813 0.15451548551012 0.189120627361248 0.350237543501396 0.263375507225717 0.298831725079783 0.263602202928693 0.380615983387264 0.192011801786505 0.27748467522487 0.160435117734932 0.285692804532057 0.232222981480806
genus.Ruminiclostridium5.id.11355	Endocarditis || id:ieu-b-4972	ieu-b-4972	486484	rs10827477	0.525337	0.387801	2	0.175527392096397 0.144075790871547 0.216747151455944 0.225138338736549 0.193017770233309 0.177136712594701 0.0478495283506503 0.168974674354116 0.102342797589944 0.0102839952335578 0.0604552217510837
genus.Ruminiclostridium6.id.11356	Endocarditis || id:ieu-b-4972	ieu-b-4972	486484	rs10829821	0.0456173	0.193268	0	0.813408542151469 0.593313051747375 0.981811342610626 0.729934321842478 0.765775974136901 0.729116601157595 0.852510766834104 0.824072232829551 0.638725779291062 0.967641381007878 0.945760693412724 0.757662387670597 0.969872722406956 0.684933859835109
genus.Ruminiclostridium9.id.11357	Endocarditis || id:ieu-b-4972	ieu-b-4972	486484	rs115044523	-0.254824	0.311283	0	0.413001162860268 0.637449170281388 0.669975513781493 0.638735013984024 0.705782102956319 0.964229354544233 0.840555931663661 0.790967938058923 0.698297656951441
genus.RuminococcaceaeNK4A214group.id.11358	Endocarditis || id:ieu-b-4972	ieu-b-4972	486484	rs11241747	0.141265	0.249015	0	0.570513607510536 0.232790324901285 0.684198299176001 0.670735581449896 0.348375312920136 0.512971036801228 0.659442807516654 0.705010823845714 0.402068913763222 0.232558667079883 0.476083074409925 0.445962260873287
genus.RuminococcaceaeUCG002.id.11360	Endocarditis || id:ieu-b-4972	ieu-b-4972	486484	rs10916131	0.152899	0.182555	0	0.40228307416497 0.373898995159021 0.461286737391024 0.45664980376524 0.342841506989919 0.116020804494599 0.657605377171514 0.331405369596285 0.478570480786532 0.676852797408506 0.337409731854528 0.566992133273213 0.456789055059338 0.47845677973277 0.48363420818217 0.339499138697708 0.476937546216911 0.354528776513881 0.456013432440378 0.239705571009866 0.541106831016723 0.543110543139209
genus.RuminococcaceaeUCG003.id.11361	Endocarditis || id:ieu-b-4972	ieu-b-4972	486484	rs10490280	0.201637	0.243403	0	0.407437667657784 0.314011240424881 0.208321617243785 0.412263635169581 0.313377790645931 0.468925427672726 0.424094395286121 0.109848161860161 0.165794976611192 0.368337716611999 0.10657719499969 0.225165082579507
genus.RuminococcaceaeUCG004.id.11362	Endocarditis || id:ieu-b-4972	ieu-b-4972	486484	rs10976229	0.0236568	0.301443	0	0.937447346380826 0.51008197676487 0.585819127667713 0.971607335863152 0.548447161176102 0.983355543347833 0.741225412914821 0.793540060150249 0.945266162998529
genus.RuminococcaceaeUCG005.id.11363	Endocarditis || id:ieu-b-4972	ieu-b-4972	486484	rs10873449	0.193097	0.211789	0	0.361905771883427 0.190718726790962 0.169262243979388 0.211334454847641 0.391610895612781 0.192987600003749 0.0863032349083363 0.159200630558336 0.389235425587178 0.224343682856282 0.227026189132914 0.196237289598828 0.129368302277426 0.163776447516621
genus.RuminococcaceaeUCG009.id.11366	Endocarditis || id:ieu-b-4972	ieu-b-4972	486484	rs113006825	0.219318	0.268115	0	0.413356863577146 0.594190325315961 0.526868713503654 0.674263430956317 0.716000339462103 0.351895100263285 0.407011264917282 0.633313579817075 0.273687527332257 0.535921638100423 0.454846406322153 0.944437500538388
genus.RuminococcaceaeUCG010.id.11367	Endocarditis || id:ieu-b-4972	ieu-b-4972	486484	rs12597105	0.232833	0.354303	0	0.511078923566155 0.696158456446437 0.265085790112015 0.200502153829485 0.445777545756064
genus.RuminococcaceaeUCG011.id.11368	Endocarditis || id:ieu-b-4972	ieu-b-4972	486484	rs10274562	-0.0533207	0.152538	0	0.726671238031005 0.662571395073558 0.846335846169785 0.674268848033035 0.706796493453734 0.883805868486632 0.909437923051245 0.552718399753259
genus.RuminococcaceaeUCG013.id.11370	Endocarditis || id:ieu-b-4972	ieu-b-4972	486484	rs11581881	-0.199806	0.286338	0	0.485304370940364 0.403628383684967 0.767466162138133 0.851240062397262 0.39367872912943 0.990756812200113 0.745200410735695 0.54443277603989 0.557455722945389 0.852258847816195 0.67940734516962 0.462591448407422
genus.RuminococcaceaeUCG014.id.11371	Endocarditis || id:ieu-b-4972	ieu-b-4972	486484	rs10495392	0.125957	0.325436	0	0.698726790575279 0.197421629204158 0.719576290751943 0.485895708316097 0.808173133074185 0.864478588906127 0.714329861154396 0.807260574410118 0.711586637457352 0.731287287155836 0.787469127921099
genus.Ruminococcus1.id.11373	Endocarditis || id:ieu-b-4972	ieu-b-4972	486484	rs10167839	0.11108	0.263355	0	0.673179275499962 0.559876701833762 0.312141332453224 0.750816391318531 0.575124313406491 0.604941946016721 0.750353433835331 0.924781752594516 0.309231935551532 0.303487593438286
genus.Ruminococcus2.id.11374	Endocarditis || id:ieu-b-4972	ieu-b-4972	486484	rs12406309	0.0416179	0.215264	0	0.846697349932384 0.838606589811131 0.717970633272732 0.567705330119327 0.791702215561189 0.586755355982113 0.880661278862635 0.859258315929627 0.703521716892409 0.894069482106707 0.892665772579293 0.775337730147412 0.794894106141338 0.72212324344961
genus.Sellimonas.id.14369	Endocarditis || id:ieu-b-4972	ieu-b-4972	486484	rs113379006	0.0519565	0.132022	0	0.693917880155388 0.819476755386736 0.624025967607656 0.968355351499404 0.858943897907112 0.454685460981981 0.89607820258422 0.856705530966192 0.456904135180463
genus.Senegalimassilia.id.11160	Endocarditis || id:ieu-b-4972	ieu-b-4972	486484	rs10036909	0.24992	0.329149	0	0.44767710877553 0.926299626833072 0.808181763185311 0.608538333668935
genus.Slackia.id.825	Endocarditis || id:ieu-b-4972	ieu-b-4972	486484	rs10409783	-0.0546578	0.336416	0	0.870935051626286 0.935419108442075 0.860515530622693 0.688756166450644 0.247573698743727 0.353433392769855
genus.Streptococcus.id.1853	Endocarditis || id:ieu-b-4972	ieu-b-4972	486484	rs10028567	0.158224	0.230578	0	0.492583200126133 0.615538371092909 0.894473320506965 0.786111469501401 0.565238528985561 0.751717646605023 0.923629562460847 0.612369779865432 0.641341995906776 0.830501099179594 0.780482344664116 0.974241843765079 0.588266008629724 0.710689719766891
genus.Subdoligranulum.id.2070	Endocarditis || id:ieu-b-4972	ieu-b-4972	486484	rs10065321	0.341722	0.267467	1	0.20138149001795 0.144307201180897 0.046099033936901 0.0769005734890266 0.0529619028293573 0.26797976894586 0.169627538108266 0.103431178325021 0.242064585080268 0.106061080731381 0.187112923889655
genus.Sutterella.id.2896	Endocarditis || id:ieu-b-4972	ieu-b-4972	486484	rs1145877	0.210291	0.229193	0	0.358866099270947 0.272337532529685 0.287878203681965 0.273400374874443 0.615610613672731 0.14689248040363 0.648686722961923 0.273380472200286 0.230579499911521 0.335121377331874 0.233858726994261 0.332534942268253
genus.Terrisporobacter.id.11348	Endocarditis || id:ieu-b-4972	ieu-b-4972	486484	rs1883097	0.0734701	0.439409	0	0.867210863668063 0.853009718240453 0.633914803831815 0.267157996292949 0.890795764813366
genus.Turicibacter.id.2162	Endocarditis || id:ieu-b-4972	ieu-b-4972	486484	rs11054680	0.029686	0.304017	0	0.922213491512215 0.826230409076525 0.814312561367597 0.69346434438238 0.81673031305694 0.742362475616145 0.581769769384516 0.514701831526097 0.893058346106073
genus.Tyzzerella3.id.11335	Endocarditis || id:ieu-b-4972	ieu-b-4972	486484	rs10898797	-0.0782613	0.146346	0	0.592810726198532 0.367599224666829 0.807399274690705 0.442068702771847 0.344804153882845 0.629277356933502 0.663908972239538 0.47657742871442 0.429673353907757 0.309106045083545 0.406675733887564 0.821588474936933 0.825523639439784
genus.Veillonella.id.2198	Endocarditis || id:ieu-b-4972	ieu-b-4972	486484	rs1882878	0.240047	0.252468	0	0.341705223721525 0.417401623645795 0.581377525136421 0.6173313629544 0.625838467262719 0.647479419103319 0.390520344350868
genus.Victivallis.id.2256	Endocarditis || id:ieu-b-4972	ieu-b-4972	486484	rs11899949	0.171533	0.12869	0	0.182561465961312 0.112178885450841 0.499657375836344 0.131804591802762 0.252512144114687 0.203111896065615 0.396895580482701 0.151750959767467 0.337195521685974 0.180191008500569
order.Actinomycetales.id.420	Endocarditis || id:ieu-b-4972	ieu-b-4972	486484	rs2889192	0.296041	0.267928	0	0.269192462152684 0.25851889392417 0.26810029688821 0.47247615120553 0.301557135539881
order.Bacillales.id.1674	Endocarditis || id:ieu-b-4972	ieu-b-4972	486484	rs10233278	-0.27021	0.193988	2	0.163643386063102 0.0131080743921704 0.124152891165301 0.211273423656374 0.140289332729106 0.194141338452742 0.218040516302112 0.0373606441568488 0.0517040839992835
order.Bacteroidales.id.913	Endocarditis || id:ieu-b-4972	ieu-b-4972	486484	rs11146701	0.250336	0.227777	0	0.271751307175015 0.290637148380993 0.180420251541057 0.272630736851044 0.335650526354561 0.214764613402155 0.252563383142891 0.329320076981364 0.231926479248811 0.115176026277975 0.342703755839026 0.180189621580619 0.203700382758574 0.414411315769444
order.Bifidobacteriales.id.432	Endocarditis || id:ieu-b-4972	ieu-b-4972	486484	rs10831953	-0.253071	0.22982	0	0.270820572164625 0.670712523877343 0.610199213605067 0.992545037643937 0.422317945652067 0.217585039680651 0.425267904263286 0.36569493923702 0.356607519445253 0.525667541430458 0.500779662434358 0.659687872219814
order.Burkholderiales.id.2874	Endocarditis || id:ieu-b-4972	ieu-b-4972	486484	rs1511453	-0.117735	0.310574	0	0.704621750193092 0.706966182753569 0.915572795558689 0.25382153417555 0.629937127147437 0.31698155446266 0.842070117355223 0.868914825619767 0.906144740158952 0.751545520959299 0.888484257834003
order.Clostridiales.id.1863	Endocarditis || id:ieu-b-4972	ieu-b-4972	486484	rs10774377	-0.068428	0.265746	0	0.796797294162229 0.957044935042424 0.600137061081633 0.660125303787465 0.751718625592164 0.867392849286393 0.827414497452183 0.998646034400679 0.949678242110132 0.627349668503999 0.929323101099166 0.799844719296981 0.870084936191723
order.Coriobacteriales.id.810	Endocarditis || id:ieu-b-4972	ieu-b-4972	486484	rs11073596	-0.472658	0.260024	9	0.0691028350921215 0.0130071977261863 0.032648357357595 0.0235064595913201 0.0585091974729472 0.0752631523801166 0.0111214004353818 0.0206599804701748 0.0336535893653066 0.0487956126250064 0.0389252209640705 0.0224487563465919 0.0605899098797359
order.Desulfovibrionales.id.3156	Endocarditis || id:ieu-b-4972	ieu-b-4972	486484	rs112381107	-0.527459	0.27717	0	0.057038996500348 0.21732317822893 0.277800413271831 0.406328548027823 0.320283218562652 0.289871386844625 0.398595971291478 0.121705944322114 0.150808051023316 0.193653610224644 0.301668863940726 0.270652418965775
order.Enterobacteriales.id.3468	Endocarditis || id:ieu-b-4972	ieu-b-4972	486484	rs11026530	0.0612649	0.359205	0	0.864572272259747 0.849041778216953 0.994721193390854 0.977192794550845 0.405012314219606 0.877383538574823
order.Erysipelotrichales.id.2148	Endocarditis || id:ieu-b-4972	ieu-b-4972	486484	rs1074800	0.29292	0.255975	0	0.252488086221789 0.250769551531001 0.329391206696426 0.168496268046562 0.157347779189255 0.521415628599945 0.264970777575889 0.276715624322267 0.331739838326411 0.241823798076334 0.427903944380991 0.558173126258843 0.263912636330034
order.Gastranaerophilales.id.1591	Endocarditis || id:ieu-b-4972	ieu-b-4972	486484	rs11150282	-0.154227	0.266952	1	0.563443987273361 0.161111254483122 0.539800454632922 0.318164438178665 0.459548079436411 0.413880654108285 0.45815693211786 0.0203639458278547 0.436939301804344
order.Lactobacillales.id.1800	Endocarditis || id:ieu-b-4972	ieu-b-4972	486484	rs11110282	0.353141	0.224064	1	0.11500907358947 0.182970695488663 0.10515943117506 0.1052483832325 0.166109238896647 0.053503498380532 0.310020073222146 0.0880284595225888 0.072045526127989 0.0686190201251024 0.121966058897112 0.115200001018483 0.0927580089634536 0.0634509530151119 0.0458803848796458
order.Methanobacteriales.id.120	Endocarditis || id:ieu-b-4972	ieu-b-4972	486484	rs10202904	0.204999	0.133479	1	0.124583579938 0.113798649867514 0.185539025199622 0.237305099952356 0.221333997160963 0.231290804858612 0.167878583883788 0.179673058172788 0.18911466113865 0.0224839044997229
order.MollicutesRF9.id.11579	Endocarditis || id:ieu-b-4972	ieu-b-4972	486484	rs11779863	-0.169708	0.202534	0	0.402073192699763 0.620664816478824 0.654103334361636 0.626468526521054 0.434013381979024 0.613277675390622 0.666683419047152 0.541116146851328 0.812764482200809 0.397009724905427 0.555282185370975 0.883931142914628
order.NB1n.id.3953	Endocarditis || id:ieu-b-4972	ieu-b-4972	486484	rs11251024	0.0573907	0.141583	0	0.685219375489334 0.323587750696445 0.306761779246988 0.44098447207071 0.254434397067299 0.393825522095025 0.338263196396498 0.483025028110993 0.453291724126221 0.0736072298533249 0.629358820991989 0.3542075486589 0.369256552752504
order.Pasteurellales.id.3688	Endocarditis || id:ieu-b-4972	ieu-b-4972	486484	rs10965428	-0.0169311	0.160263	0	0.91586309345768 0.937029899732478 0.834842462101295 0.707135985296384 0.817819334615061 0.862221193252994 0.794862022466911 0.921766584990825 0.736363217865373 0.534827291830919 0.749908008983606 0.721190029560654 0.993182917702388 0.8193322971305
order.Rhodospirillales.id.2667	Endocarditis || id:ieu-b-4972	ieu-b-4972	486484	rs1035406	0.259726	0.205254	0	0.205730501192392 0.612068347224036 0.339534569396052 0.437581276024867 0.230850371920108 0.407642536045873 0.562200443257145 0.315868620435182 0.59895865373683 0.18924979203869 0.500991492753041 0.205224171700384 0.337097060617612
order.Selenomonadales.id.2165	Endocarditis || id:ieu-b-4972	ieu-b-4972	486484	rs1135612	-0.255394	0.257803	0	0.32185465467094 0.336035094002946 0.254946333435995 0.46324793696955 0.466434779178888 0.449957515364474 0.715480453181755 0.497782874122778 0.431176300877442 0.401278748454898 0.293691398898144 0.426228015930324
order.Verrucomicrobiales.id.4030	Endocarditis || id:ieu-b-4972	ieu-b-4972	486484	rs111862613	-0.251986	0.2261	0	0.265068360986902 0.746216947786724 0.712341885764309 0.829316195300434 0.766038739040654 0.901429332648041 0.72106542556777 0.689062119139935 0.656885889766237 0.916719202733451 0.894400915623546
order.Victivallales.id.2254	Endocarditis || id:ieu-b-4972	ieu-b-4972	486484	rs1002941	-0.0138208	0.165656	0	0.933509109170804 0.52364767301567 0.39671396026777 0.538667027246115 0.559284090595101 0.438992110219973 0.459990392387854 0.873570799373785
phylum.Actinobacteria.id.400	Endocarditis || id:ieu-b-4972	ieu-b-4972	486484	rs11766971	-0.4372	0.251015	3	0.0815554535437626 0.0183403348402834 0.0729250792631206 0.124329384107643 0.0750162606786498 0.0529181468078318 0.0335722172529355 0.13300705955727 0.0323565498816737 0.11759522519371 0.187568150884245 0.0865959756815955 0.0520602349923521 0.110706553139111
phylum.Bacteroidetes.id.905	Endocarditis || id:ieu-b-4972	ieu-b-4972	486484	rs111845179	0.192887	0.24053	0	0.422595168487807 0.270021147061585 0.398140659292282 0.472686794886035 0.343133941756919 0.268427893020997 0.181659257378054 0.371196918699003 0.270054084359913 0.488711701008769 0.405619926556238 0.57821600712529
phylum.Cyanobacteria.id.1500	Endocarditis || id:ieu-b-4972	ieu-b-4972	486484	rs12555298	-0.27586	0.199658	0	0.16707538637467 0.265765149701352 0.102140185208229 0.118144118611478 0.122925330173779 0.059842675222375 0.198653313578722 0.197876260755541
phylum.Euryarchaeota.id.55	Endocarditis || id:ieu-b-4972	ieu-b-4972	486484	rs10202904	0.0861983	0.130039	0	0.507416759061268 0.405942125968362 0.737684585280799 0.4271465984273 0.730593020695351 0.607277832819501 0.701697433577615 0.444690902079864 0.594328046311091 0.312368673973993 0.605348144583468 0.179822486150016
phylum.Firmicutes.id.1672	Endocarditis || id:ieu-b-4972	ieu-b-4972	486484	rs112334273	0.241031	0.247262	0	0.329659920580822 0.347889830154786 0.380686185244415 0.437886326973822 0.640279103624089 0.310063129627922 0.461482459716804 0.150149570186869 0.218525720365794 0.804184509396921 0.339084597157691 0.496099389493299 0.363284183680794 0.344075060885861 0.425102499450509 0.567332183339354
phylum.Lentisphaerae.id.2238	Endocarditis || id:ieu-b-4972	ieu-b-4972	486484	rs1002941	0.00761212	0.157279	0	0.961398463272302 0.624068765086972 0.49619355228695 0.639312457986108 0.66161449890592 0.543649245197212 0.539881407813741 0.559747020146895 0.97196771056203
phylum.Proteobacteria.id.2375	Endocarditis || id:ieu-b-4972	ieu-b-4972	486484	rs10750258	-0.0418293	0.264291	0	0.874244050416381 0.984432319792048 0.990046257062985 0.59687168641204 0.623083347452976 0.906378671495324 0.881293637257739 0.769537926786102 0.993126572496384 0.78671830760606 0.856704065267379 0.733775155555839
phylum.Tenericutes.id.3919	Endocarditis || id:ieu-b-4972	ieu-b-4972	486484	rs10108398	-0.0453563	0.210295	0	0.829237241876514 0.430067370841351 0.457503589124729 0.581288620902263 0.713184168639884 0.586849102212293 0.457964842854608 0.459262080583728 0.545888525887029 0.259459044582549 0.374992778626297 0.48115486121335
phylum.Verrucomicrobia.id.3982	Endocarditis || id:ieu-b-4972	ieu-b-4972	486484	rs11252894	-0.148698	0.216459	0	0.492110976976781 0.992849205011197 0.401473561968824 0.463773934462581 0.520928134135678 0.450111323962307 0.817757213478169 0.321557995128002 0.370364176889028 0.333293535349054 0.485929477888441 0.781812350287028

## Sheet: UTI
exposure	outcome	id.outcome	samplesize	SNP	b	se	under0.05	c_p
class.Actinobacteria.id.419	UTI || id:ieu-b-5065	ieu-b-5065	486214	rs11655079	0.0162786	0.0485765	0	0.73754053745834 0.987370122532588 0.844123152284555 0.750373087102641 0.997398100894784 0.679168738229127 0.419787198905216 0.956879104147775 0.907352956210712 0.801600586653056 0.901681379558371 0.84091083467612 0.748303926290016 0.553073792135329 0.991917287891358
class.Alphaproteobacteria.id.2379	UTI || id:ieu-b-5065	ieu-b-5065	486214	rs140912403	0.0792936	0.0625229	0	0.204715271947019 0.454277063119988 0.550521768721209 0.561748434144833 0.412794847138305 0.696624252377331 0.675535500560374
class.Bacilli.id.1673	UTI || id:ieu-b-5065	ieu-b-5065	486214	rs11110282	-0.015012	0.0517425	0	0.771717664811221 0.696439762273917 0.968507229246886 0.913161431582601 0.737180771160279 0.82803523429531 0.976525720537083 0.63842285119048 0.958488157139369 0.951594491485287 0.990162126938372 0.96531357224609 0.947856719634564 0.573165676434046 0.642398414004295 0.835712457700811 0.872950782130472 0.579322135953226
class.Bacteroidia.id.912	UTI || id:ieu-b-5065	ieu-b-5065	486214	rs11146701	0.107079	0.0520098	5	0.0395105026284995 0.0958228818419995 0.0647941718093319 0.0573808517300983 0.0464090365826138 0.0348244413539728 0.0272833675548712 0.0582071807756447 0.0370359126848991 0.0536909503864672 0.0726518450834966 0.0515608213143798 0.0564890296938723 0.05966027238942
class.Betaproteobacteria.id.2867	UTI || id:ieu-b-5065	ieu-b-5065	486214	rs11128180	-0.0270361	0.0648372	0	0.67669036295585 0.667229371864204 0.477225835952089 0.382269109649999 0.811377910849688 0.299354986691385 0.685724626443012 0.329866223186662 0.801291148180074 0.434901067483104 0.612094118747113 0.282384601139298
class.Clostridia.id.1859	UTI || id:ieu-b-5065	ieu-b-5065	486214	rs10774377	-0.0560925	0.0823106	0	0.495572421251648 0.754367562354322 0.612313007225046 0.357495547804376 0.275197593492057 0.511254447238011 0.57329671527963 0.775628753869361 0.212537897535328 0.46684876813104 0.319027927493464 0.271073953597574
class.Coriobacteriia.id.809	UTI || id:ieu-b-5065	ieu-b-5065	486214	rs11073596	0.0402952	0.083436	0	0.629133299614124 0.400725849673988 0.406397369127618 0.441110411775209 0.828515930196906 0.646669329662123 0.544404086383589 0.713058701977631 0.704569919505592 0.610992467306164 0.566106585079194 0.644249107023159 0.285961489289512
class.Deltaproteobacteria.id.3087	UTI || id:ieu-b-5065	ieu-b-5065	486214	rs1035691	-0.0534338	0.0508418	0	0.293267584839543 0.958565414588935 0.425464756664069 0.368132250111977 0.416853652639212 0.354458512085749 0.329365694856329 0.503109700802543 0.758751404932189 0.418035584769217 0.67070394252821 0.507722428670347 0.781175818512521
class.Erysipelotrichia.id.2147	UTI || id:ieu-b-5065	ieu-b-5065	486214	rs1074800	-0.022207	0.06668	0	0.739105636876952 0.881986283197478 0.524889368282718 0.692214564761785 0.951935974117249 0.619000723955663 0.928057310011705 0.746098859850187 0.306373199268096 0.914404678708511 0.800510651711582 0.760547062151814 0.95165104646891
class.Gammaproteobacteria.id.3303	UTI || id:ieu-b-5065	ieu-b-5065	486214	rs11181912	0.0925576	0.0757905	0	0.221998959360558 0.267129821581874 0.120295246970541 0.0791835595200138 0.148013747961776 0.342366589166181 0.348448968841805
class.Lentisphaeria.id.2250	UTI || id:ieu-b-5065	ieu-b-5065	486214	rs1002941	-0.0348511	0.047495	0	0.463079605120527 0.49492150818757 0.320440602692012 0.107388481260054 0.116082995498839 0.238947013198266 0.435756550643902 0.198538442865933
class.Melainabacteria.id.1589	UTI || id:ieu-b-5065	ieu-b-5065	486214	rs10148250	-0.0153365	0.0371111	0	0.679416005304027 0.718172100459065 0.686046465989495 0.789611009027267 0.893192291141093 0.766560922123487 0.950840275335709 0.565250012854565 0.904837632601415 0.683878563353643
class.Methanobacteria.id.119	UTI || id:ieu-b-5065	ieu-b-5065	486214	rs10202904	0.00259158	0.0301288	0	0.931453153151703 0.497331770643903 0.721100737726767 0.522631786821768 0.960844013624693 0.614359752971659 0.627372821865481 0.580085072966491 0.486989616385272 0.507447589279974
class.Mollicutes.id.3920	UTI || id:ieu-b-5065	ieu-b-5065	486214	rs10108398	-0.0260348	0.0511769	0	0.610947933552963 0.911358460016214 0.94201886618234 0.719303882153979 0.763039474845844 0.844683081967352 0.72175980496052 0.605179782659427 0.960727355993528 0.95148673317764 0.690653573665888 0.87944107496979
class.Negativicutes.id.2164	UTI || id:ieu-b-5065	ieu-b-5065	486214	rs1135612	0.117565	0.058804	2	0.0455795059807115 0.194512378619794 0.115495945632205 0.0622538343060092 0.184407032141445 0.049034274162037 0.140542608588527 0.0830073294342919 0.131476575271455 0.110376850750059 0.182124581821174 0.0759224222533117
class.Verrucomicrobiae.id.4029	UTI || id:ieu-b-5065	ieu-b-5065	486214	rs111862613	0.0583353	0.0498256	0	0.241683436582719 0.850534282855102 0.582839199617904 0.955207705647605 0.592639301564749 0.841669519633201 0.603667669802998 0.754459520264247 0.391657959641429 0.490594422462041 0.43756855675127
family.Acidaminococcaceae.id.2166	UTI || id:ieu-b-5065	ieu-b-5065	486214	rs262812	0.0359651	0.0648611	0	0.579240886921999 0.392234727250791 0.645265077823316 0.495691814182787 0.698025669963787 0.597755511812684 0.798758499589842
family.Actinomycetaceae.id.421	UTI || id:ieu-b-5065	ieu-b-5065	486214	rs2889192	0.0829009	0.0610638	0	0.174586690007651 0.220524792127089 0.86234236065444 0.322238588843657 0.17121776085518
family.Alcaligenaceae.id.2875	UTI || id:ieu-b-5065	ieu-b-5065	486214	rs112135816	0.0318781	0.065311	0	0.625481283925686 0.503940466027129 0.204157654677381 0.582496025368018 0.238808309215692 0.652660660413893 0.444267844159301 0.16992812074066 0.482149808318278 0.25661267959026 0.44206947179355 0.563535122657297
family.Bacteroidaceae.id.917	UTI || id:ieu-b-5065	ieu-b-5065	486214	rs11585893	0.0377287	0.0713776	0	0.597097600480361 0.482700173303078 0.309087270306801 0.613802354149193 0.295430591350532 0.222719854835751 0.402589868462416 0.644398495631788 0.312994631753177
family.BacteroidalesS24.7group.id.11173	UTI || id:ieu-b-5065	ieu-b-5065	486214	rs10872669	0.064589	0.0503436	2	0.199504818357677 0.205930866701347 0.0771481977877937 0.0398166823470569 0.0375345400197792 0.084705289387527 0.0526743845946767 0.0984778667197314
family.Bifidobacteriaceae.id.433	UTI || id:ieu-b-5065	ieu-b-5065	486214	rs10831953	-0.0525009	0.0524783	0	0.317102233027486 0.183206516233013 0.137237889682237 0.373020982219277 0.0674494407631779 0.213219740494321 0.281373870831904 0.201427423663168 0.186233941089249 0.0550178975692914 0.204022887762769 0.306851687575944
family.Christensenellaceae.id.1866	UTI || id:ieu-b-5065	ieu-b-5065	486214	rs117186816	-0.00743149	0.062993	0	0.906088861967032 0.740779091331971 0.943288307086633 0.591411964099207 0.420674791682243 0.665241971379866 0.482568481185863 0.439057445659727 0.965140006529306 0.862041327669164 0.725110180781252
family.Clostridiaceae1.id.1869	UTI || id:ieu-b-5065	ieu-b-5065	486214	rs10875374	0.0488383	0.0582308	0	0.401636640555 0.330540393183687 0.429774394757798 0.552877215541241 0.677245886577604 0.401996182129926 0.483270744989757 0.735012697141169 0.695313442666921 0.283869615688148
family.ClostridialesvadinBB60group.id.11286	UTI || id:ieu-b-5065	ieu-b-5065	486214	rs10517600	0.0319768	0.0430693	0	0.457814947651302 0.632887608749119 0.848201519200241 0.812993191372353 0.851226093103342 0.70557705641073 0.664811842919269 0.375316212934814 0.841490041363261 0.90029551337872 0.583559360808569 0.754186158206664 0.53864386635756 0.626719747668435 0.842168799195896
family.Coriobacteriaceae.id.811	UTI || id:ieu-b-5065	ieu-b-5065	486214	rs11073596	0.0402952	0.083436	0	0.629133299614124 0.400725849673988 0.406397369127618 0.441110411775209 0.828515930196906 0.646669329662123 0.544404086383589 0.713058701977631 0.704569919505592 0.610992467306164 0.566106585079194 0.644249107023159 0.285961489289512
family.Defluviitaleaceae.id.1924	UTI || id:ieu-b-5065	ieu-b-5065	486214	rs112893842	-0.103375	0.0445978	6	0.0204527928764811 0.0645839057153009 0.030393192157863 0.0241435726250107 0.0671048011675835 0.029384358712277 0.0791642825755606 0.205910748836266 0.0416130032148479 0.0469957027558397
family.Desulfovibrionaceae.id.3169	UTI || id:ieu-b-5065	ieu-b-5065	486214	rs112381107	-0.0374355	0.0621187	0	0.546744997164412 0.161804400917153 0.156805813843367 0.120066901682649 0.109405423587204 0.220288794758353 0.393206456833991 0.330665605408118 0.158483280130194 0.413717736803628
family.Enterobacteriaceae.id.3469	UTI || id:ieu-b-5065	ieu-b-5065	486214	rs11026530	-0.0591048	0.0985243	0	0.548572717399667 0.901607644682588 0.455853317662586 0.629104979642916 0.877687256250264 0.791060437584172
family.Erysipelotrichaceae.id.2149	UTI || id:ieu-b-5065	ieu-b-5065	486214	rs1074800	-0.022207	0.06668	0	0.739105636876952 0.881986283197478 0.524889368282718 0.692214564761785 0.951935974117249 0.619000723955663 0.928057310011705 0.746098859850187 0.306373199268096 0.914404678708511 0.800510651711582 0.760547062151814 0.95165104646891
family.FamilyXI.id.1936	UTI || id:ieu-b-5065	ieu-b-5065	486214	rs10759623	-0.00721102	0.0339281	0	0.831686844224175 0.359885350320782 0.913386130670525 0.658703523624885 0.955790866947129 0.837055293126253 0.671454398936247 0.786558127475013
family.FamilyXIII.id.1957	UTI || id:ieu-b-5065	ieu-b-5065	486214	rs10404377	-0.00659205	0.0627315	0	0.916309478988934 0.819758909324708 0.909603605997277 0.692511453573877 0.906581331781457 0.87439451485354 0.936228997245058 0.763447498026641 0.846366643075884 0.819804517754914
family.Lachnospiraceae.id.1987	UTI || id:ieu-b-5065	ieu-b-5065	486214	rs10402491	-0.0190374	0.0473874	0	0.687875753708945 0.77611840816818 0.681719991268985 0.688472152784892 0.448293704916032 0.75444896602302 0.606733261574995 0.849807010930466 0.812364876587188 0.648183227022443 0.967140674002298 0.712047122525497 0.403219290391801 0.483922430921285 0.626446372876009 0.770455426759759 0.8086374011626
family.Lactobacillaceae.id.1836	UTI || id:ieu-b-5065	ieu-b-5065	486214	rs11674854	0.0348183	0.0553579	0	0.529370763083657 0.601060279430606 0.58900081955035 0.952571235290623 0.94213638338206 0.301220575674709 0.734772591662698 0.867500405772928 0.575950682165848
family.Methanobacteriaceae.id.121	UTI || id:ieu-b-5065	ieu-b-5065	486214	rs10202904	0.00259158	0.0301288	0	0.931453153151703 0.497331770643903 0.721100737726767 0.522631786821768 0.960844013624693 0.614359752971659 0.627372821865481 0.580085072966491 0.486989616385272 0.507447589279974
family.Oxalobacteraceae.id.2966	UTI || id:ieu-b-5065	ieu-b-5065	486214	rs111966731	-0.0121005	0.0356696	0	0.734430159762829 0.789920320643745 0.856974853270332 0.434236079186804 0.70166115625962 0.995223313913929 0.952939832502046 0.861709956610232 0.810140711862791 0.976236931590873 0.695806516676691 0.722939339664214 0.935124081861885 0.937292390927513
family.Pasteurellaceae.id.3689	UTI || id:ieu-b-5065	ieu-b-5065	486214	rs10965428	0.0272009	0.0354129	0	0.442423281988737 0.33417777370382 0.491736822667236 0.509752341203739 0.562344535041693 0.459269698802367 0.685578596534694 0.604167257129957 0.613885149691209 0.818241746514145 0.494372535778473 0.516351864712493 0.620535938652156 0.799162266549761
family.Peptococcaceae.id.2024	UTI || id:ieu-b-5065	ieu-b-5065	486214	rs117452796	0.0263059	0.0533133	0	0.621714947880006 0.133122396775102 0.318805369895579 0.143617659332442 0.323576110994652 0.0996443385006287 0.277511424809025 0.153631153823487 0.289127527977029
family.Peptostreptococcaceae.id.2042	UTI || id:ieu-b-5065	ieu-b-5065	486214	rs117020988	0.0850828	0.0496248	0	0.0864330756068669 0.241872361167429 0.334785124882872 0.334170529238332 0.28670256373721 0.239250503568208 0.192618525856114 0.302496865426822 0.198958583879844 0.508450786102757 0.133553146292273 0.389159360688182
family.Porphyromonadaceae.id.943	UTI || id:ieu-b-5065	ieu-b-5065	486214	rs10762312	0.0658051	0.102676	0	0.52158907763338 0.759404779488317 0.836987627333741 0.736016587947867 0.54264320698371 0.778306551453436 0.162813084233111 0.566861429816551 0.699057024230393
family.Prevotellaceae.id.960	UTI || id:ieu-b-5065	ieu-b-5065	486214	rs12057990	0.0152265	0.0470868	0	0.746415014384523 0.638884204796895 0.691485953184131 0.735774209630335 0.835388779684595 0.911649284501278 0.873698077594148 0.982857128393069 0.786976197888548 0.940641429364658 0.629484688386874 0.999196275689715 0.946696896358644 0.767987013633364 0.811128795378726 0.882339384847554
family.Rhodospirillaceae.id.2717	UTI || id:ieu-b-5065	ieu-b-5065	486214	rs1035406	0.0526658	0.0423484	1	0.21363531564648 0.130531522206691 0.114977402089151 0.144058507122179 0.255130554878536 0.106290939400931 0.27809999170999 0.199700863810804 0.31969984537653 0.041825951720444 0.166151211291082 0.33892512790925 0.148963148111367 0.155381651180229 0.236183937742938
family.Rikenellaceae.id.967	UTI || id:ieu-b-5065	ieu-b-5065	486214	rs10217435	0.00894202	0.0602895	0	0.882091716953271 0.957373783399948 0.939862625418853 0.837577041629977 0.698393221834682 0.940707046541964 0.689648197279547 0.625839155025691 0.847160385362158 0.984570779044159 0.973048174917146 0.663837571765539 0.94493450832857 0.908631316024244 0.62867123550868 0.961957101039614 0.876207388249613 0.816060666147497 0.949715980359823
family.Ruminococcaceae.id.2050	UTI || id:ieu-b-5065	ieu-b-5065	486214	rs10093275	0.0131464	0.0571354	0	0.818021018864812 0.992003717746729 0.775408082313027 0.730873418341562 0.565676736375791 0.913063444631013 0.994371299959502 0.749400272362209 0.606002588505189 0.713636519558299
family.Streptococcaceae.id.1850	UTI || id:ieu-b-5065	ieu-b-5065	486214	rs10028567	0.00263507	0.0642899	0	0.967306070972513 0.714147252372058 0.531672648732925 0.636364534575221 0.934978528805859 0.92921323610293 0.588140905948383 0.780719368011988 0.971468844500463 0.913328984844573 0.974388733502016 0.721786302040742 0.772580116701644
family.Veillonellaceae.id.2172	UTI || id:ieu-b-5065	ieu-b-5065	486214	rs111810795	0.028795	0.0434657	0	0.507665578942943 0.631699301461822 0.570279771168843 0.990966485176892 0.743622764081427 0.605467345173557 0.44124460364362 0.440083737777704 0.391997691366348 0.318018701026152 0.58503568707691 0.446164950017026 0.739579946913493 0.499533998051464 0.453702010087353 0.676137039792498 0.444203852299675 0.373776150760501 0.346475211641683
family.Verrucomicrobiaceae.id.4036	UTI || id:ieu-b-5065	ieu-b-5065	486214	rs111862613	0.058341	0.0498385	0	0.241759013320445 0.850888534434225 0.583074298788561 0.955750412700035 0.592912034993233 0.841457649564973 0.603911976954032 0.754887489925923 0.391902281971826 0.490740218366358 0.437730762553991
family.Victivallaceae.id.2255	UTI || id:ieu-b-5065	ieu-b-5065	486214	rs11671100	0.000996608	0.0274042	0	0.970989766832101 0.761036071584811 0.68054801059341 0.505495834710975 0.60229405072554 0.859256242628828 0.75874816948184 0.744036342639576 0.507412001121712 0.941217793739653 0.660443594068834 0.577373748669972
genus..Clostridiuminnocuumgroup.id.14397	UTI || id:ieu-b-5065	ieu-b-5065	486214	rs10074000	0.0167074	0.03518	0	0.634850140621477 0.47896475638043 0.654991437905995 0.774159215443153 0.620744014209223 0.765567410988916 0.444423375150518 0.888037555165409 0.706836307325861
genus..Eubacteriumbrachygroup.id.11296	UTI || id:ieu-b-5065	ieu-b-5065	486214	rs112617308	0.0218608	0.0341929	0	0.522602841572895 0.421574377674893 0.272201077265474 0.500137564661124 0.653989519328526 0.753639259036418 0.441919517792548 0.712833179538488 0.585387128019516
genus..Eubacteriumcoprostanoligenesgroup.id.11375	UTI || id:ieu-b-5065	ieu-b-5065	486214	rs1020520	0.0324168	0.0576474	0	0.573891673549163 0.297910391046129 0.162127050318981 0.331627137385959 0.425308839613678 0.406958833912811 0.476660148480077 0.389774613147441 0.527165519311082 0.723901294044837 0.513653820364861 0.397002867833057 0.367774004698343
genus..Eubacteriumeligensgroup.id.14372	UTI || id:ieu-b-5065	ieu-b-5065	486214	rs12719051	0.0892243	0.0848631	0	0.293078772608877 0.198353671172303 0.130269813739717 0.771247338338701 0.453578194264468 0.328290907471785 0.517001653905159
genus..Eubacteriumfissicatenagroup.id.14373	UTI || id:ieu-b-5065	ieu-b-5065	486214	rs10147907	0.0104009	0.0333905	0	0.755426498604967 0.923421628697248 0.651629082088572 0.710917146090699 0.940611719721251 0.664148915846485 0.879818586680092 0.861332199486834 0.930664295090608
genus..Eubacteriumhalliigroup.id.11338	UTI || id:ieu-b-5065	ieu-b-5065	486214	rs10501370	0.0500607	0.0521706	0	0.337277805960922 0.432136827265595 0.429282510681946 0.395267046925881 0.262510106338648 0.280354897062607 0.24890869160727 0.553374261239115 0.514883410863399 0.473786229083033 0.394062722909989 0.35831300455933 0.368710645873835 0.122449315549152 0.553267128519513 0.242490824128405
genus..Eubacteriumnodatumgroup.id.11297	UTI || id:ieu-b-5065	ieu-b-5065	486214	rs10263623	-0.0572495	0.027757	2	0.0391573618651854 0.181437278988857 0.0692976226374828 0.134149033426232 0.135066319250188 0.153817264165357 0.0230587027602588 0.168184774541982 0.232592400558706 0.155857383196402 0.178577094680106
genus..Eubacteriumoxidoreducensgroup.id.11339	UTI || id:ieu-b-5065	ieu-b-5065	486214	rs12129908	-0.00817254	0.060747	0	0.892980210434992 0.969326732122703 0.401687711098861 0.831921602255684
genus..Eubacteriumrectalegroup.id.14374	UTI || id:ieu-b-5065	ieu-b-5065	486214	rs10248854	0.0143247	0.0737691	0	0.846032937428386 0.851740470928811 0.918718521125739 0.984538192943709 0.390497816001554 0.791795482731132 0.981647445619117 0.577458120219712
genus..Eubacteriumruminantiumgroup.id.11340	UTI || id:ieu-b-5065	ieu-b-5065	486214	rs10131724	0.0151191	0.0337954	0	0.654606873859713 0.323158864586104 0.424529091586363 0.469114281780199 0.528520117453569 0.573671895674621 0.323711287225462 0.677961760026381 0.778979400797045 0.566252253886736 0.346614177207651 0.514977595733807 0.527588426125029 0.374684936497466 0.484679832005174 0.643748620559842 0.636057648446018
genus..Eubacteriumventriosumgroup.id.11341	UTI || id:ieu-b-5065	ieu-b-5065	486214	rs11617697	-0.0462875	0.057776	0	0.423042173547371 0.911337860765647 0.697633473107004 0.631455858633529 0.795763899940049 0.956391531391722 0.79291441911118 0.620498675076766 0.881982177052466 0.869362659190337 0.922627187034488 0.950336126336722
genus..Eubacteriumxylanophilumgroup.id.14375	UTI || id:ieu-b-5065	ieu-b-5065	486214	rs10140184	0.0128641	0.0605391	0	0.831723347836229 0.467328677173754 0.990964331731764 0.939746841330568 0.963203889017062 0.514629821693651 0.941645897997654 0.797127015082908 0.94297828492549
genus..Ruminococcusgauvreauiigroup.id.11342	UTI || id:ieu-b-5065	ieu-b-5065	486214	rs10931481	-0.0357636	0.0583186	0	0.539714984512156 0.720874104311748 0.670008122827376 0.641036899847727 0.527661024125075 0.613688509895515 0.220024155984146 0.154445716591148 0.492127675369655 0.605383862360058 0.405933528078443 0.501795599234784
genus..Ruminococcusgnavusgroup.id.14376	UTI || id:ieu-b-5065	ieu-b-5065	486214	rs11597105	-0.0165746	0.0402069	0	0.68016876418208 0.645089483896703 0.474958680262642 0.52878006157186 0.269311514312276 0.721124791423695 0.473886903274875 0.395794254577409 0.21049654125927 0.702897196712121 0.396540424758013 0.228965297369578
genus..Ruminococcustorquesgroup.id.14377	UTI || id:ieu-b-5065	ieu-b-5065	486214	rs10904297	-0.00925036	0.0669352	0	0.890083369659192 0.861262098131922 0.616704128709792 0.777129701138449 0.71236438467973 0.963511780351369 0.70023277591416 0.829514838826751 0.897100270836618
genus.Actinomyces.id.423	UTI || id:ieu-b-5065	ieu-b-5065	486214	rs2715439	0.0686664	0.0542976	0	0.206003543684221 0.344172103878781 0.971739224442396 0.460690584295903 0.338109833391556 0.294436257755148
genus.Adlercreutzia.id.812	UTI || id:ieu-b-5065	ieu-b-5065	486214	rs11604400	0.0234856	0.0548454	0	0.668494356369048 0.332577667946691 0.591877615018513 0.922472008992687 0.930691717638423 0.649607662535388 0.943205659654661 0.82488293243497
genus.Akkermansia.id.4037	UTI || id:ieu-b-5065	ieu-b-5065	486214	rs111862613	0.0581088	0.049832	0	0.243576276662495 0.855565674076307 0.587496106927997 0.960102378287238 0.597353405294123 0.845436578249159 0.608372362675726 0.760098502826068 0.395028598847973 0.495168087652801 0.441510865765547
genus.Alistipes.id.968	UTI || id:ieu-b-5065	ieu-b-5065	486214	rs1107244	0.00695747	0.0656128	0	0.915551947270323 0.556665965865155 0.863168040152903 0.79214046232901 0.887185861618818 0.840504029860343 0.688077880846173 0.94567702230385 0.831495456109477 0.635072989648079 0.957725469333248 0.714373875956663 0.542988315199208 0.868416363836001
genus.Allisonella.id.2174	UTI || id:ieu-b-5065	ieu-b-5065	486214	rs1901739	0.0509842	0.064164	1	0.426850833942862 0.543158356724968 0.629374483226445 0.884808787012852 0.0209696671894029 0.664291142011027
genus.Alloprevotella.id.961	UTI || id:ieu-b-5065	ieu-b-5065	486214	rs12675596	-0.0207272	0.0391428	0	0.596439451514525 0.666215035133316 0.587755987103794 0.963513186687912 0.862104319922772 0.695502262567277
genus.Anaerofilum.id.2053	UTI || id:ieu-b-5065	ieu-b-5065	486214	rs10794359	-0.00171709	0.0354295	0	0.961345707482692 0.402296627859191 0.900970430597324 0.578925922184559 0.844731201429589 0.74029201679498 0.742423506671423 0.47258484190285 0.999731085519018 0.639159369661146
genus.Anaerostipes.id.1991	UTI || id:ieu-b-5065	ieu-b-5065	486214	rs10502061	0.0699877	0.0602303	0	0.245234732050484 0.565107189534483 0.543845070479335 0.578786457623264 0.857348069145578 0.678877038443906 0.907181880856261 0.458524940289406 0.882268627811367 0.55314364215947 0.707739738755494
genus.Anaerotruncus.id.2054	UTI || id:ieu-b-5065	ieu-b-5065	486214	rs10150232	0.05639	0.0556047	0	0.310524220780296 0.629524620099904 0.501133240059464 0.532378434973552 0.441653335355341 0.815970566107533 0.509732069681357 0.608114254420522 0.323237658858971 0.504667572306549 0.772272988060373 0.408197514597075 0.260863201471386
genus.Bacteroides.id.918	UTI || id:ieu-b-5065	ieu-b-5065	486214	rs11585893	0.0377287	0.0713776	0	0.597097600480361 0.482700173303078 0.309087270306801 0.613802354149193 0.295430591350532 0.222719854835751 0.402589868462416 0.644398495631788 0.312994631753177
genus.Barnesiella.id.944	UTI || id:ieu-b-5065	ieu-b-5065	486214	rs11155559	-0.0216647	0.0482739	0	0.653585406000014 0.783535024643193 0.768163174723177 0.930891457074909 0.988222136157851 0.850328548551292 0.966063660453509 0.735421969571768 0.904834738551418 0.567298640922997 0.817655375197399 0.98432854733877 0.907481206075364 0.785690837673673
genus.Bifidobacterium.id.436	UTI || id:ieu-b-5065	ieu-b-5065	486214	rs12022129	-0.0539441	0.0483159	0	0.264214053088503 0.668510687446969 0.353972048494723 0.313114101495626 0.390743882019824 0.522715270208275 0.264128474920155 0.352043770229692 0.165829526289242 0.373845393637619 0.297339216727879 0.581997525808463
genus.Bilophila.id.3170	UTI || id:ieu-b-5065	ieu-b-5065	486214	rs11069458	0.0166189	0.0617559	0	0.787847367598454 0.790979759482195 0.986593168393664 0.591777744654205 0.839268048212706 0.991271467679174 0.624423462808317 0.646752975511452 0.688335920454449 0.684058418734483 0.815068126685537 0.703984828172515
genus.Blautia.id.1992	UTI || id:ieu-b-5065	ieu-b-5065	486214	rs11149971	-0.0695136	0.0702805	0	0.322620602514401 0.122520913638863 0.270446565453829 0.130700688937214 0.327072622225891 0.26019818261364 0.327775169830826 0.343013344300339 0.31538486274303 0.344096752910252 0.484577963875115 0.60608893739267 0.215955314916726
genus.Butyricicoccus.id.2055	UTI || id:ieu-b-5065	ieu-b-5065	486214	rs10084203	0.0878134	0.0650774	0	0.177218549682344 0.160603179604545 0.420803309599158 0.403836572327848 0.637191634590566 0.290253773786994 0.3129171239202
genus.Butyricimonas.id.945	UTI || id:ieu-b-5065	ieu-b-5065	486214	rs11228830	-0.0538052	0.0449571	0	0.231379375894392 0.369087486735261 0.276225653364672 0.120943851759766 0.252768135675166 0.395535639574923 0.402930129351353 0.506866767902409 0.267940678492148 0.254669259195819 0.148343960532461 0.383276523110208 0.250103237933353
genus.Butyrivibrio.id.1993	UTI || id:ieu-b-5065	ieu-b-5065	486214	rs1007475	-0.00241669	0.0301612	0	0.93613728917734 0.810143733328656 0.901831329274884 0.996227428537544 0.928656574282245 0.557516873850153 0.889997978819718 0.858269596630742 0.863135166695494 0.966983646648929 0.98880859986271 0.544276754742936 0.586340707025067 0.744575869699675 0.919038883842666
genus.CandidatusSoleaferrea.id.11350	UTI || id:ieu-b-5065	ieu-b-5065	486214	rs10090365	0.0049713	0.0536278	0	0.926141724699006 0.88775808220623 0.541299350396118 0.528655555255842 0.76960515899614 0.535475924608386 0.794251504623355 0.867901091400041 0.897134839077857 0.923409832788291
genus.Catenibacterium.id.2153	UTI || id:ieu-b-5065	ieu-b-5065	486214	rs12404911	0.0366175	0.0426202	0	0.390253186371804 0.300269749984799 0.749203474853955 0.211088107647009 0.535716959675391
genus.ChristensenellaceaeR.7group.id.11283	UTI || id:ieu-b-5065	ieu-b-5065	486214	rs10461257	-0.0819192	0.0690573	0	0.235523207005402 0.316320862152494 0.073625058418279 0.203094863020463 0.245648347556309 0.249612494340101 0.219994793843833 0.252837614368581 0.292928101914331
genus.Clostridiumsensustricto1.id.1873	UTI || id:ieu-b-5065	ieu-b-5065	486214	rs11264403	0.00652291	0.0600858	0	0.913551475486807 0.803667039314493 0.659629617869578 0.715366378196089 0.508499800927306 0.449917055129537 0.657127114298945
genus.Collinsella.id.815	UTI || id:ieu-b-5065	ieu-b-5065	486214	rs10890671	-0.0506223	0.0834359	0	0.544036213206286 0.967361800619174 0.413775325718681 0.164967899869668 0.7196953069681 0.581352957301339 0.549912846262087 0.331305603867377
genus.Coprobacter.id.949	UTI || id:ieu-b-5065	ieu-b-5065	486214	rs11532348	-0.0474264	0.0379356	0	0.211232467177941 0.437145418781619 0.136284802797528 0.185842878109387 0.379955400704072 0.228495140858558 0.313986152701748 0.422586827769467 0.56030425329143 0.412351768557935 0.266325682930265
genus.Coprococcus1.id.11301	UTI || id:ieu-b-5065	ieu-b-5065	486214	rs1010560	-0.0273207	0.0640784	0	0.66984277816813 0.942066005603607 0.477907795220076 0.986119865158835 0.981050859598615 0.799124192627851 0.559133857057725 0.922821892545213 0.992273382149096 0.833749332446751 0.933329811701808 0.830934437305857
genus.Coprococcus2.id.11302	UTI || id:ieu-b-5065	ieu-b-5065	486214	rs10070053	-0.049054	0.0759507	0	0.518365869436047 0.41631176661471 0.300196645711056 0.132729141977876 0.577451126240907 0.651805877942821 0.215982860419798 0.762983303070379
genus.Coprococcus3.id.11303	UTI || id:ieu-b-5065	ieu-b-5065	486214	rs10810043	-0.0156848	0.0649998	0	0.809318610538268 0.653715169278699 0.428103953822348 0.492776911578454 0.759395511387535 0.22208335496504 0.494774568710105 0.440982369270067 0.377672607380462
genus.DefluviitaleaceaeUCG011.id.11287	UTI || id:ieu-b-5065	ieu-b-5065	486214	rs112893842	-0.12679	0.0488982	7	0.00951579617999857 0.0425613937075151 0.0119663634529865 0.0404481101233395 0.0471588228458453 0.147966944576282 0.0227408484917823 0.0265027110373813
genus.Desulfovibrio.id.3173	UTI || id:ieu-b-5065	ieu-b-5065	486214	rs12031543	0.0683451	0.0520397	2	0.189073345894702 0.0777684095759534 0.327218669607275 0.0367209052744156 0.216455910246565 0.169149337609714 0.0458031906579886 0.236200915596259 0.158969920196178 0.150668430988845
genus.Dialister.id.2183	UTI || id:ieu-b-5065	ieu-b-5065	486214	rs10138457	-0.032769	0.0772158	0	0.671287461324002 0.808568085120769 0.601731885302636 0.811200672447492 0.705310827979156 0.735208823895807 0.976357168192772 0.764295052363997 0.825011987682962 0.919047447621432 0.436802897571715
genus.Dorea.id.1997	UTI || id:ieu-b-5065	ieu-b-5065	486214	rs11150408	-0.0684734	0.0701709	0	0.329158525045625 0.541347501791383 0.270246641630754 0.435136844386192 0.393911344732579 0.25233280481236 0.596226914271981 0.210169775912807 0.0990653833130252
genus.Eggerthella.id.819	UTI || id:ieu-b-5065	ieu-b-5065	486214	rs112205261	0.0595622	0.0370652	3	0.108063480261461 0.118430045264873 0.0579075960035457 0.0664667135159893 0.0596809152439548 0.0337997503732551 0.14269577203418 0.0222956290596516 0.0684964096327965 0.0452429316167336
genus.Eisenbergiella.id.11304	UTI || id:ieu-b-5065	ieu-b-5065	486214	rs11027642	-0.000584481	0.0369882	0	0.987392490039234 0.924932503951544 0.98121673174671 0.948767589995395 0.894798612520134 0.816270405861857 0.821569289512228 0.565407887411204 0.926782814084843 0.955792866966707 0.888119997340124
genus.Enterorhabdus.id.820	UTI || id:ieu-b-5065	ieu-b-5065	486214	rs10098492	0.0923661	0.0502834	0	0.0662230192910457 0.0885348825323296 0.116930212415377 0.0585019108067633 0.126724640890874 0.151742001731328 0.060055130801576
genus.Erysipelatoclostridium.id.11381	UTI || id:ieu-b-5065	ieu-b-5065	486214	rs1434153	-0.012603	0.0516405	0	0.807189982766657 0.683294282074195 0.548639846219802 0.556000328807774 0.543244839604284 0.700055895817856 0.490454825530895 0.746285692079805 0.225730821571103 0.570421006592934 0.676710746208474 0.664129929896726 0.188566693569479 0.961485225414512 0.583414883664686
genus.ErysipelotrichaceaeUCG003.id.11384	UTI || id:ieu-b-5065	ieu-b-5065	486214	rs10164067	-0.0293161	0.0444187	0	0.509258327524958 0.776282670600576 0.278726997823469 0.728535382684352 0.697772535461883 0.549766765835427 0.675089238264933 0.635329474917804 0.605913108116533 0.779041071331998 0.957530523895325 0.5949537049272 0.683886556205151 0.459986911710271 0.957606446300513 0.774387340893269
genus.Escherichia.Shigella.id.3504	UTI || id:ieu-b-5065	ieu-b-5065	486214	rs112767262	-0.00721288	0.0576211	0	0.900382890754299 0.514084667445627 0.914830644856533 0.873294712171968 0.448883870112097 0.622267028352624 0.681892610645471 0.217688861674461 0.772424329108594 0.530695767890427
genus.Faecalibacterium.id.2057	UTI || id:ieu-b-5065	ieu-b-5065	486214	rs10927394	0.0434941	0.0643091	0	0.498832151355014 0.285078825625718 0.0706694745453211 0.165294182945703 0.198641410305529 0.306520662324155 0.184296086687478 0.718122170163041 0.278190561606031 0.392824496156789
genus.FamilyXIIIAD3011group.id.11293	UTI || id:ieu-b-5065	ieu-b-5065	486214	rs11126423	-0.0355307	0.0509627	0	0.485683320994639 0.288026314433096 0.579715978320841 0.256277708790887 0.254494484233652 0.586091308139631 0.637436203654132 0.53588472404238 0.569805436464427 0.334489208858853 0.489349723934962 0.185318864420414 0.521043421205671
genus.FamilyXIIIUCG001.id.11294	UTI || id:ieu-b-5065	ieu-b-5065	486214	rs112362903	0.0395202	0.0613443	0	0.519422242162092 0.535271926322565 0.668150326847545 0.388617572036131 0.765111297006344 0.534678502201376 0.480105031986578 0.838739094242704
genus.Flavonifractor.id.2059	UTI || id:ieu-b-5065	ieu-b-5065	486214	rs114873521	-0.0875265	0.0984002	1	0.373736988490564 0.280333100911075 0.00637878948192655 0.39072468432116 0.271599028285916
genus.Fusicatenibacter.id.11305	UTI || id:ieu-b-5065	ieu-b-5065	486214	rs10439674	-0.0169922	0.0624883	0	0.785679046796384 0.401613847235915 0.942626300576985 0.56554254492939 0.692662828168495 0.692765541178223 0.550485565803927 0.72651123233637 0.6400108484719 0.866891566553479 0.644117226967463 0.8746864015861 0.673105356868709 0.483928630989982 0.971271952852695 0.949123358604596 0.779616636399688 0.501004406168555
genus.Gordonibacter.id.821	UTI || id:ieu-b-5065	ieu-b-5065	486214	rs13412653	-0.0199541	0.0367831	0	0.587487146204632 0.671395821264682 0.51764041656315 0.243856484143337 0.994076537133832 0.405544033159586 0.578482401290131 0.235218450442694 0.63724571209294 0.53422580515777 0.430031074173971 0.710573498095088
genus.Haemophilus.id.3698	UTI || id:ieu-b-5065	ieu-b-5065	486214	rs10781340	0.00850843	0.0422318	0	0.840331252276907 0.54298515544608 0.885459797178507 0.760271850664393 0.738614413356497 0.832103914459209 0.967072021270402 0.848004799273848 0.991640728987181
genus.Holdemanella.id.11393	UTI || id:ieu-b-5065	ieu-b-5065	486214	rs12513188	0.00622956	0.0384873	0	0.871415936856237 0.8219370083277 0.985920029908218 0.721951163681113 0.850381051871456 0.927234087540928 0.963349745143978 0.825806666103953 0.827569813625851 0.758375443039063 0.912009361618871
genus.Holdemania.id.2157	UTI || id:ieu-b-5065	ieu-b-5065	486214	rs10885477	-0.00746501	0.0360569	0	0.835983296289428 0.360136602553771 0.631721860495453 0.557524163761885 0.43714845106031 0.440869401972022 0.416715800644172 0.720361683871932 0.599735514362785 0.755762248617737 0.511695392860987 0.167175302247986 0.518018020647723 0.423822110606772 0.441191808024174
genus.Howardella.id.2000	UTI || id:ieu-b-5065	ieu-b-5065	486214	rs10048062	-0.00497262	0.0334059	0	0.881668347034635 0.994082293215141 0.884739556145201 0.853899588000867 0.830641350365271 0.815921650117346 0.887203147728175 0.621673731990074 0.975890857551235
genus.Hungatella.id.11306	UTI || id:ieu-b-5065	ieu-b-5065	486214	rs10044993	0.00349093	0.0520077	0	0.946483569013203 0.296038555150344 0.89537786558992 0.901182551574009 0.924207026416465
genus.Intestinibacter.id.11345	UTI || id:ieu-b-5065	ieu-b-5065	486214	rs11109097	0.0783793	0.0479852	5	0.102383617969948 0.123543289364076 0.0648292468055254 0.0390444717199501 0.0596137405847015 0.0166555783135022 0.0920850282653552 0.102557705283268 0.0714291828351037 0.0451630526688943 0.0197276762321967 0.028613787563724 0.0641767306923789
genus.Intestinimonas.id.2062	UTI || id:ieu-b-5065	ieu-b-5065	486214	rs10262702	-0.0217812	0.0378745	0	0.565231699498301 0.472133302029367 0.923019213259366 0.524529301249096 0.67707834325071 0.509161106034823 0.610582838447982 0.465351893576661 0.719693667162158 0.597009997125822 0.670353581763939 0.304953801946684 0.496022691003708 0.647175663678657 0.658332767085091 0.787777597019592 0.742136736247288
genus.Lachnoclostridium.id.11308	UTI || id:ieu-b-5065	ieu-b-5065	486214	rs1031599	-0.0879156	0.0809256	0	0.277312493023926 0.216247676031232 0.240407462043627 0.166466237548215 0.176467256858957 0.0984686317023812 0.515564934757166 0.55152062702744 0.438197028948221 0.321126451615084 0.361306569478508 0.357700874279997 0.237642900697414
genus.Lachnospira.id.2004	UTI || id:ieu-b-5065	ieu-b-5065	486214	rs13157098	0.0478457	0.0896483	0	0.593545806533646 0.739258967329816 0.338608915600029 0.671332815226462 0.675488525460404 0.259918994335956
genus.LachnospiraceaeFCS020group.id.11314	UTI || id:ieu-b-5065	ieu-b-5065	486214	rs10093861	-0.00124997	0.0505764	0	0.980282672022803 0.660003444823767 0.306403307296286 0.96924803939 0.733307111454479 0.667483941920763 0.993378204766279 0.643742080655107 0.742992363510795 0.983333802437857 0.621997585919767 0.920895319632197
genus.LachnospiraceaeNC2004group.id.11316	UTI || id:ieu-b-5065	ieu-b-5065	486214	rs117467633	-0.061632	0.0497192	0	0.215122866397894 0.118989046362833 0.322805999162039 0.406747211814974 0.0516647121306335 0.283094270612337 0.223420673519587 0.4167814682381 0.323893907182734
genus.LachnospiraceaeND3007group.id.11317	UTI || id:ieu-b-5065	ieu-b-5065	486214	rs2861203	-0.311003	0.139388	1	0.0256672447338019 0.733731028046764 0.97044542283735
genus.LachnospiraceaeNK4A136group.id.11319	UTI || id:ieu-b-5065	ieu-b-5065	486214	rs10952110	-0.0734135	0.0608584	0	0.227701217359292 0.350762124806026 0.116899546409628 0.368356324477092 0.34607630114754 0.367069809780076 0.253279417713102 0.288129815676815 0.430514717943194 0.0747138824999455 0.412702451920417 0.137847910981728 0.372981130154947 0.372620803057758 0.385938563263885
genus.LachnospiraceaeUCG001.id.11321	UTI || id:ieu-b-5065	ieu-b-5065	486214	rs12131224	0.0572562	0.0433398	0	0.186468135784011 0.182965716695489 0.306448197855485 0.346726081766687 0.238853858563867 0.273536449540753 0.273036262443497 0.282696647444475 0.32621118913452 0.236665369556368 0.260588146976437 0.604226529807548 0.326860224626366
genus.LachnospiraceaeUCG004.id.11324	UTI || id:ieu-b-5065	ieu-b-5065	486214	rs11128180	0.0462791	0.0543295	0	0.39431193988077 0.659718669030107 0.823137365344696 0.921250892227191 0.50524553900851 0.830451265617438 0.453507281735279 0.714727867035777 0.451445072689811 0.390403202934912 0.558780255749333 0.706962929821193
genus.LachnospiraceaeUCG008.id.11328	UTI || id:ieu-b-5065	ieu-b-5065	486214	rs10741777	0.00530672	0.0496056	0	0.914806180179271 0.499423300408969 0.55335565980914 0.568505518859306 0.376429722603921 0.0726224642707798 0.738033499090009 0.601538982436935 0.706803845900598 0.609598075976936 0.63056023496091
genus.LachnospiraceaeUCG010.id.11330	UTI || id:ieu-b-5065	ieu-b-5065	486214	rs10414815	0.00436586	0.0605375	0	0.94250772312006 0.837818827438144 0.768565102714664 0.961152769371528 0.971114737836836 0.547903354221162 0.343249868979394 0.919345060249735 0.692221583194269
genus.Lactobacillus.id.1837	UTI || id:ieu-b-5065	ieu-b-5065	486214	rs11674854	-0.0214657	0.053243	0	0.686827619492008 0.594387855633478 0.629798151818116 0.616443647394901 0.173554325556243 0.640849889346312 0.926191561723161 0.852378799801426 0.474259994985952 0.374232244356538
genus.Lactococcus.id.1851	UTI || id:ieu-b-5065	ieu-b-5065	486214	rs10417872	-0.00776151	0.045219	0	0.863718602035412 0.113450660317074 0.667944518925784 0.994846271676835 0.655914917005011 0.778937615686269 0.698325162240569 0.572454214189886
genus.Marvinbryantia.id.2005	UTI || id:ieu-b-5065	ieu-b-5065	486214	rs11620597	-0.0816157	0.0546519	0	0.135339905310708 0.263962965976767 0.482720153533263 0.25954116661037 0.142164503444561 0.163409165230973 0.288965831466389 0.311287004326668 0.329446306162702 0.107632993361404
genus.Methanobrevibacter.id.123	UTI || id:ieu-b-5065	ieu-b-5065	486214	rs10202904	-0.00390669	0.0408835	0	0.923872662172623 0.52848167602058 0.989945129094845 0.666494764971763 0.480723857223923 0.516739534255871
genus.Odoribacter.id.952	UTI || id:ieu-b-5065	ieu-b-5065	486214	rs10093869	0.0529577	0.074459	1	0.476939910528327 0.371339232595431 0.179054433771374 0.294225350437203 0.333089928699041 0.139766149593399 0.040025384678965
genus.Olsenella.id.822	UTI || id:ieu-b-5065	ieu-b-5065	486214	rs1035588	0.0145312	0.0315266	0	0.644857586979482 0.721814125928517 0.804956765447401 0.591713836873828 0.959035306202624 0.842818571407218 0.687104260887076 0.550500779649592 0.924592848706735 0.996055060112543
genus.Oscillibacter.id.2063	UTI || id:ieu-b-5065	ieu-b-5065	486214	rs11627628	0.0199841	0.0396272	0	0.614049358186211 0.701580062767254 0.757775889928997 0.809340165613651 0.943587501928107 0.827083398049461 0.83404741902888 0.915299469804602 0.794890243114966 0.974388253839217 0.97689074894609 0.478233743003363 0.976492621516254
genus.Oscillospira.id.2064	UTI || id:ieu-b-5065	ieu-b-5065	486214	rs12206468	0.0245756	0.0569387	0	0.666021973590947 0.601105385956466 0.273908659147364 0.672680702535734 0.302814284269878 0.574131621857952 0.34453166617557 0.530305021893874
genus.Oxalobacter.id.2978	UTI || id:ieu-b-5065	ieu-b-5065	486214	rs10464997	0.0023411	0.037192	0	0.949809246157776 0.89673544008573 0.945823730199795 0.920079456016735 0.235641108800998 0.747428127619725 0.770886893953098 0.803213544937744 0.975883207669894 0.927548483994506 0.881757595128847
genus.Parabacteroides.id.954	UTI || id:ieu-b-5065	ieu-b-5065	486214	rs114567323	0.0639363	0.127014	0	0.614696445893567 0.251320916064753 0.957686454431352 0.443160357863119 0.869634097518923 0.847896962655965
genus.Paraprevotella.id.962	UTI || id:ieu-b-5065	ieu-b-5065	486214	rs10842464	-0.000216103	0.0413347	0	0.995828578626248 0.530309821286887 0.749429170039807 0.896997293482734 0.79145726179195 0.890859713030751 0.626430542865271 0.91607712942327 0.776168938381324 0.574769575535428 0.736249966436241 0.533716469427787 0.794062035806287
genus.Parasutterella.id.2892	UTI || id:ieu-b-5065	ieu-b-5065	486214	rs10899911	0.00632187	0.0470934	0	0.893211794933806 0.791287929776729 0.941697090478536 0.769274213741405 0.888730330599663 0.771089557792007 0.947219314895827 0.935065429982024 0.988894554755907 0.870145022271229 0.94167124514028 0.707484523376364 0.705518491330172 0.539888011286551
genus.Peptococcus.id.2037	UTI || id:ieu-b-5065	ieu-b-5065	486214	rs10031059	0.00993573	0.0344516	0	0.773043131580875 0.600485146071712 0.536343075902421 0.367570290151115 0.458063341784486 0.468580646892815 0.410807221623554 0.543124477853944 0.537382002856434 0.265105915298104 0.581089493558214 0.477604109895122
genus.Phascolarctobacterium.id.2168	UTI || id:ieu-b-5065	ieu-b-5065	486214	rs11929846	-0.00930816	0.0549038	0	0.865375099577657 0.910007766481184 0.85233446870085 0.779027468381299 0.851800245066666 0.488819838257513 0.965978481787809 0.786174633123472 0.972607984919823
genus.Prevotella7.id.11182	UTI || id:ieu-b-5065	ieu-b-5065	486214	rs118038478	0.0307954	0.0305102	0	0.312808102306732 0.148722871397097 0.218869167813085 0.394013697906378 0.298757736434533 0.0834536875223557 0.465845740082141 0.29598918835893 0.159704587442689 0.264935172211669
genus.Prevotella9.id.11183	UTI || id:ieu-b-5065	ieu-b-5065	486214	rs111509883	-0.0172237	0.0387683	0	0.656845565158453 0.890423745460287 0.907665411542652 0.995251215091023 0.582933716226091 0.760091743062856 0.886110154927195 0.924692506358829 0.838108477404709 0.850437852189635 0.868855738895961 0.988296390450156 0.96658959774551 0.908262248857127 0.797632254208492
genus.RikenellaceaeRC9gutgroup.id.11191	UTI || id:ieu-b-5065	ieu-b-5065	486214	rs12501673	-0.03169	0.0296311	0	0.284851065580262 0.786808654676394 0.920237330551484 0.730427804949787 0.575513025517867 0.71055796899592 0.876392242894224 0.826285714964794 0.772217953921118 0.884285908820961
genus.Romboutsia.id.11347	UTI || id:ieu-b-5065	ieu-b-5065	486214	rs10279978	-0.0507615	0.0467007	0	0.277057213424767 0.149042318240879 0.199829062123157 0.328370488027484 0.165033151864824 0.0944799700298906 0.0949328313434964 0.211292711862212 0.110600105070883 0.366480090833387 0.113166607797127 0.158809252216549 0.202178783575988
genus.Roseburia.id.2012	UTI || id:ieu-b-5065	ieu-b-5065	486214	rs12740451	-0.0665915	0.0662286	0	0.314665780637487 0.357792160936522 0.149369146496166 0.472092846461123 0.308478700475014 0.25163660534698 0.171801809768536 0.467067689032848 0.430717729036835 0.0536343809963913 0.41269526438095 0.301650828229476 0.289097847477404 0.301498953313312
genus.Ruminiclostridium5.id.11355	UTI || id:ieu-b-5065	ieu-b-5065	486214	rs10827477	0.00113085	0.0875633	0	0.98969591596331 0.673219368451801 0.882068576977205 0.761402584477227 0.726564884300261 0.842738955467662 0.909496715168076 0.755974782668633 0.337045911251257 0.915722814818341 0.627221684560942
genus.Ruminiclostridium6.id.11356	UTI || id:ieu-b-5065	ieu-b-5065	486214	rs10829821	0.0420103	0.0721625	0	0.560456989492625 0.655627265080189 0.595144075726949 0.512546075418621 0.658721244498638 0.640599266268662 0.415188473934281 0.881264834119455 0.986669064839292 0.830422084747908 0.493893955028515 0.652928127181167 0.769767041361135 0.881290501979883
genus.Ruminiclostridium9.id.11357	UTI || id:ieu-b-5065	ieu-b-5065	486214	rs115044523	0.0361661	0.0736587	0	0.623429922712308 0.570318205445496 0.412275407709081 0.868276240594658 0.552760547952087 0.937045537300469 0.759023728065562 0.783139041364466 0.726149463260107
genus.RuminococcaceaeNK4A214group.id.11358	UTI || id:ieu-b-5065	ieu-b-5065	486214	rs11241747	-0.0592632	0.0561587	0	0.291297529767332 0.276289376389603 0.393917135172749 0.338922260862208 0.345487007443059 0.356968906061921 0.240048344245101 0.181699579092102 0.360531022284788 0.211266494349636 0.39294730680388 0.437330088310099
genus.RuminococcaceaeUCG002.id.11360	UTI || id:ieu-b-5065	ieu-b-5065	486214	rs10916131	-0.0480417	0.0442168	0	0.277256948441839 0.364996983875442 0.100473458857175 0.295246473363604 0.424052531809966 0.852743291630499 0.280407659237237 0.388090918108425 0.412942085048091 0.347268268734789 0.378400174946231 0.43711818280097 0.451476492638351 0.221961810411661 0.25513510390296 0.165484092525044 0.41531965920035 0.343711383085169 0.322449356675197 0.365823984052673 0.237833218639683 0.366824079265115
genus.RuminococcaceaeUCG003.id.11361	UTI || id:ieu-b-5065	ieu-b-5065	486214	rs10490280	-0.0541707	0.0534153	0	0.310515371591171 0.186850980148865 0.454289355417442 0.18409257911697 0.183847564312174 0.200208500314914 0.480983814963789 0.300338363353739 0.38473741099925 0.206028799131852 0.132261049034232 0.114015608694142
genus.RuminococcaceaeUCG004.id.11362	UTI || id:ieu-b-5065	ieu-b-5065	486214	rs10976229	-0.0513522	0.0531085	0	0.333578695642941 0.144155103815052 0.211069343025894 0.206327381083953 0.337943537219196 0.0855636731237178 0.187888737806184 0.140457565308112 0.223525178143836
genus.RuminococcaceaeUCG005.id.11363	UTI || id:ieu-b-5065	ieu-b-5065	486214	rs10873449	0.126018	0.052555	12	0.0164927996276616 0.0321534835692749 0.0244549467712262 0.0123729779351567 0.0479495845887561 0.047892195794413 0.0366798207055223 0.0264977519797733 0.0185178959069623 0.0547418368807016 0.0388977126972313 0.0358139451083059 0.100655882927394 0.021461339576234
genus.RuminococcaceaeUCG009.id.11366	UTI || id:ieu-b-5065	ieu-b-5065	486214	rs113006825	-0.0139336	0.0407916	0	0.732666640872024 0.402830382361759 0.415932138287482 0.50746786864448 0.343811227560846 0.757985263631921 0.467620628397269 0.43132741707318 0.587749379387084 0.276659659949764 0.529153981368417 0.243081195963916
genus.RuminococcaceaeUCG010.id.11367	UTI || id:ieu-b-5065	ieu-b-5065	486214	rs12597105	-0.105015	0.0808766	1	0.194130416451762 0.281427228084616 0.06912527316539 0.0405330897115345 0.0891362359701618
genus.RuminococcaceaeUCG011.id.11368	UTI || id:ieu-b-5065	ieu-b-5065	486214	rs10274562	0.00773532	0.0393575	0	0.844187665341978 0.788005532078516 0.767316441249411 0.403608791993726 0.698919435759904 0.643781274909676 0.903538032339588 0.727913167380519
genus.RuminococcaceaeUCG013.id.11370	UTI || id:ieu-b-5065	ieu-b-5065	486214	rs11581881	-0.00803703	0.0575283	0	0.888892461863115 0.911478465502773 0.477871651685399 0.759017623036188 0.543506970753292 0.839635504328053 0.873820102671783 0.607849394797654 0.847267602971627 0.683548695712914 0.828421222801176 0.835889731517018
genus.RuminococcaceaeUCG014.id.11371	UTI || id:ieu-b-5065	ieu-b-5065	486214	rs10495392	0.0617979	0.0535196	0	0.248222066386319 0.406145478550628 0.312318354055327 0.317358779620799 0.374717166805215 0.230800133680782 0.25451203912039 0.486430303034969 0.471075723464924 0.444868061019787 0.225585543983977
genus.Ruminococcus1.id.11373	UTI || id:ieu-b-5065	ieu-b-5065	486214	rs10167839	0.145125	0.0662541	3	0.0284932897373173 0.0952707515553682 0.0345402195736926 0.0215697777441117 0.161904005611844 0.101682878159384 0.127918519751596 0.0825572833033107 0.16533821791509 0.193614324468588
genus.Ruminococcus2.id.11374	UTI || id:ieu-b-5065	ieu-b-5065	486214	rs12406309	0.0570302	0.0569498	0	0.316627572414186 0.782548055166458 0.325064556363666 0.273904182283823 0.233793707726836 0.338101188373172 0.266412309844822 0.261556201065546 0.174743850346867 0.239862340082792 0.346177707731404 0.408199753181091 0.219757216810426 0.206516694892288
genus.Sellimonas.id.14369	UTI || id:ieu-b-5065	ieu-b-5065	486214	rs113379006	-0.00440038	0.044496	0	0.921222578644002 0.365947644576032 0.610185245384109 0.393860241371531 0.621328155178315 0.745017309234594 0.47543554082961 0.856531912413822 0.858304079242647
genus.Senegalimassilia.id.11160	UTI || id:ieu-b-5065	ieu-b-5065	486214	rs10036909	0.105691	0.0750289	0	0.158933358917237 0.170299738717589 0.144971104898752 0.0935469427589244
genus.Slackia.id.825	UTI || id:ieu-b-5065	ieu-b-5065	486214	rs10409783	-0.106632	0.0824035	0	0.195659336306565 0.396104853361873 0.954863048800534 0.44361719260045 0.311261285052394 0.525146086611606
genus.Streptococcus.id.1853	UTI || id:ieu-b-5065	ieu-b-5065	486214	rs10028567	0.0411181	0.0561133	0	0.46369970381318 0.993112695470628 0.748180795525857 0.572248991935084 0.75732270626347 0.46673680081239 0.521915272083527 0.808208541117881 0.841932279709102 0.311210080214398 0.51561580206807 0.753540593133518 0.510222529436693 0.701625118528249
genus.Subdoligranulum.id.2070	UTI || id:ieu-b-5065	ieu-b-5065	486214	rs10065321	-0.0121609	0.0608773	0	0.841667477989509 0.926331330197511 0.999028209247383 0.728624379439058 0.98607818222514 0.927745968885212 0.89717510933157 0.915820860239086 0.934840082959431 0.828296203998439 0.92545902159211
genus.Sutterella.id.2896	UTI || id:ieu-b-5065	ieu-b-5065	486214	rs1145877	0.0311117	0.0526132	0	0.55430006095215 0.416470666408285 0.386315575201406 0.987156684334639 0.60326636254387 0.643887965561569 0.248547491412411 0.474567520613666 0.60196959060087 0.624486450244222 0.355631102776879 0.726188898938362
genus.Terrisporobacter.id.11348	UTI || id:ieu-b-5065	ieu-b-5065	486214	rs1883097	-0.0224727	0.075341	0	0.765489869194126 0.983000462390188 0.859015616201636 0.28433238464131 0.849247333919964
genus.Turicibacter.id.2162	UTI || id:ieu-b-5065	ieu-b-5065	486214	rs11054680	-0.113805	0.0501144	3	0.0231531607552732 0.0660042368315611 0.0764035640802648 0.0600338563399954 0.0300481729074168 0.126818012461892 0.146706337018408 0.0394287949763603 0.131275049497182
genus.Tyzzerella3.id.11335	UTI || id:ieu-b-5065	ieu-b-5065	486214	rs10898797	-0.0263925	0.0306201	0	0.388723455385954 0.31967796911087 0.556287762316369 0.488127095395245 0.488808235918457 0.698554334969224 0.722849102249962 0.455679675737226 0.516433918034122 0.25565849099071 0.295446078835824 0.213878212021329 0.4298920180397
genus.Veillonella.id.2198	UTI || id:ieu-b-5065	ieu-b-5065	486214	rs1882878	-0.070193	0.0576122	0	0.223082986515623 0.656998853965761 0.244541475705935 0.626444307205573 0.300842559994761 0.654366626227498 0.306168562182129
genus.Victivallis.id.2256	UTI || id:ieu-b-5065	ieu-b-5065	486214	rs11899949	0.0194122	0.0293631	0	0.508542408723601 0.914169112114118 0.332203983807825 0.86231351528714 0.7633702810974 0.857567962349401 0.726527639860361 0.70495482946398 0.77509426112 0.378514353924394
order.Actinomycetales.id.420	UTI || id:ieu-b-5065	ieu-b-5065	486214	rs2889192	0.0830274	0.0611125	0	0.174273548947979 0.219732968053309 0.860817286882943 0.321485389723441 0.170934078490241
order.Bacillales.id.1674	UTI || id:ieu-b-5065	ieu-b-5065	486214	rs10233278	0.0132503	0.0379655	0	0.727082890658764 0.980349312235288 0.711564776848219 0.690425979967793 0.679633965552248 0.904537391670038 0.645967097070384 0.482927794434535 0.931853828976271
order.Bacteroidales.id.913	UTI || id:ieu-b-5065	ieu-b-5065	486214	rs11146701	0.107079	0.0520098	5	0.0395105026284995 0.0958228818419995 0.0647941718093319 0.0573808517300983 0.0464090365826138 0.0348244413539728 0.0272833675548712 0.0582071807756447 0.0370359126848991 0.0536909503864672 0.0726518450834966 0.0515608213143798 0.0564890296938723 0.05966027238942
order.Bifidobacteriales.id.432	UTI || id:ieu-b-5065	ieu-b-5065	486214	rs10831953	-0.0525009	0.0524783	0	0.317102233027486 0.183206516233013 0.137237889682237 0.373020982219277 0.0674494407631779 0.213219740494321 0.281373870831904 0.201427423663168 0.186233941089249 0.0550178975692914 0.204022887762769 0.306851687575944
order.Burkholderiales.id.2874	UTI || id:ieu-b-5065	ieu-b-5065	486214	rs1511453	-0.0325989	0.0701018	0	0.641915179297293 0.462849117444066 0.364170388360377 0.771088246054897 0.661360714368379 0.784155610682819 0.167020484220054 0.418942471150808 0.589969439021274 0.633697088968557 0.272831117143366
order.Clostridiales.id.1863	UTI || id:ieu-b-5065	ieu-b-5065	486214	rs10774377	0.0412034	0.0940585	0	0.661341642654396 0.395868477848679 0.53962431296384 0.795455428851719 0.873137737015324 0.646118893553365 0.99924548902537 0.913445358212693 0.370595435505857 0.93238704986704 0.686053463318606 0.830245701330246 0.878134675635623
order.Coriobacteriales.id.810	UTI || id:ieu-b-5065	ieu-b-5065	486214	rs11073596	0.0402952	0.083436	0	0.629133299614124 0.400725849673988 0.406397369127618 0.441110411775209 0.828515930196906 0.646669329662123 0.544404086383589 0.713058701977631 0.704569919505592 0.610992467306164 0.566106585079194 0.644249107023159 0.285961489289512
order.Desulfovibrionales.id.3156	UTI || id:ieu-b-5065	ieu-b-5065	486214	rs112381107	-0.0366354	0.0567201	0	0.518344681579138 0.160832712748822 0.157389611216555 0.201770407890756 0.128628636033175 0.116970642685385 0.20351364638413 0.383281542315174 0.320251077909036 0.206392890801863 0.158952032456874 0.400926449179637
order.Enterobacteriales.id.3468	UTI || id:ieu-b-5065	ieu-b-5065	486214	rs11026530	-0.0591048	0.0985243	0	0.548572717399667 0.901607644682588 0.455853317662586 0.629104979642916 0.877687256250264 0.791060437584172
order.Erysipelotrichales.id.2148	UTI || id:ieu-b-5065	ieu-b-5065	486214	rs1074800	-0.022207	0.06668	0	0.739105636876952 0.881986283197478 0.524889368282718 0.692214564761785 0.951935974117249 0.619000723955663 0.928057310011705 0.746098859850187 0.306373199268096 0.914404678708511 0.800510651711582 0.760547062151814 0.95165104646891
order.Gastranaerophilales.id.1591	UTI || id:ieu-b-5065	ieu-b-5065	486214	rs11150282	-0.0291562	0.0393286	0	0.458482720720401 0.548363555004685 0.857256733802724 0.531330440873257 0.804081711121587 0.358529278893109 0.653642697899943 0.614987688333512 0.452747885117854
order.Lactobacillales.id.1800	UTI || id:ieu-b-5065	ieu-b-5065	486214	rs11110282	-0.00116132	0.0586542	0	0.984203372412549 0.955332389753 0.468972663558506 0.746796026340906 0.94963568861361 0.908951261958052 0.746320015598347 0.844216539344631 0.729033846657018 0.724106727584537 0.749653963041784 0.781806798999054 0.948098211075188 0.910869910496222 0.789044637195223
order.Methanobacteriales.id.120	UTI || id:ieu-b-5065	ieu-b-5065	486214	rs10202904	0.00259158	0.0301288	0	0.931453153151703 0.497331770643903 0.721100737726767 0.522631786821768 0.960844013624693 0.614359752971659 0.627372821865481 0.580085072966491 0.486989616385272 0.507447589279974
order.MollicutesRF9.id.11579	UTI || id:ieu-b-5065	ieu-b-5065	486214	rs11779863	-0.0286827	0.0527152	0	0.586368149594668 0.590054804120864 0.429746918347562 0.681040563887218 0.762959070505557 0.302514648868505 0.797304627867749 0.857917255807538 0.357607167889213 0.45240672322462 0.710625022463059 0.256551672157389
order.NB1n.id.3953	UTI || id:ieu-b-5065	ieu-b-5065	486214	rs11251024	-0.021379	0.0466022	0	0.646410094588352 0.586691217675738 0.705492946601903 0.555740211559034 0.392079921387508 0.396114561294495 0.66549269966236 0.574879363569159 0.225409789169844 0.449617034597921 0.207882547105383 0.321797417017085 0.282153283024124
order.Pasteurellales.id.3688	UTI || id:ieu-b-5065	ieu-b-5065	486214	rs10965428	0.0272009	0.0354129	0	0.442423281988737 0.33417777370382 0.491736822667236 0.509752341203739 0.562344535041693 0.459269698802367 0.685578596534694 0.604167257129957 0.613885149691209 0.818241746514145 0.494372535778473 0.516351864712493 0.620535938652156 0.799162266549761
order.Rhodospirillales.id.2667	UTI || id:ieu-b-5065	ieu-b-5065	486214	rs1035406	0.0531877	0.03944	0	0.177474744111618 0.103064141571497 0.174442391061873 0.0921079798271847 0.112105783222424 0.138015536201696 0.0866241605218274 0.264681077610181 0.161503227588782 0.321381730605992 0.129483364775439 0.12104400297406 0.164048011764385 0.202104508259178
order.Selenomonadales.id.2165	UTI || id:ieu-b-5065	ieu-b-5065	486214	rs1135612	0.117565	0.058804	2	0.0455795059807115 0.194512378619794 0.115495945632205 0.0622538343060092 0.184407032141445 0.049034274162037 0.140542608588527 0.0830073294342919 0.131476575271455 0.110376850750059 0.182124581821174 0.0759224222533117
order.Verrucomicrobiales.id.4030	UTI || id:ieu-b-5065	ieu-b-5065	486214	rs111862613	0.0583353	0.0498256	0	0.241683436582719 0.850534282855102 0.582839199617904 0.955207705647605 0.592639301564749 0.841669519633201 0.603667669802998 0.754459520264247 0.391657959641429 0.490594422462041 0.43756855675127
order.Victivallales.id.2254	UTI || id:ieu-b-5065	ieu-b-5065	486214	rs1002941	-0.0348511	0.047495	0	0.463079605120527 0.49492150818757 0.320440602692012 0.107388481260054 0.116082995498839 0.238947013198266 0.435756550643902 0.198538442865933
phylum.Actinobacteria.id.400	UTI || id:ieu-b-5065	ieu-b-5065	486214	rs11766971	0.0486674	0.0829741	0	0.557514462388637 0.604922235771274 0.873419564589047 0.672225603163045 0.981960819233252 0.429419442127133 0.574332963651925 0.845115618443869 0.785573657213459 0.390837816827374 0.379143662195504 0.711489777947553 0.545962523963692 0.397615055418682
phylum.Bacteroidetes.id.905	UTI || id:ieu-b-5065	ieu-b-5065	486214	rs111845179	0.061564	0.0548967	0	0.262095282651432 0.188098196478953 0.17012148574229 0.171107283963149 0.117400061511942 0.0740564918056408 0.176389210832221 0.0895398534280833 0.155261821717135 0.204648277569328 0.0839565479589593 0.17464710761246
phylum.Cyanobacteria.id.1500	UTI || id:ieu-b-5065	ieu-b-5065	486214	rs12555298	-0.00484227	0.0455241	0	0.91529107672574 0.464982906026284 0.79644069112373 0.858676232885544 0.999288600518446 0.910591475143937 0.649314953955162 0.748290603820554
phylum.Euryarchaeota.id.55	UTI || id:ieu-b-5065	ieu-b-5065	486214	rs10202904	0.065364	0.0288027	12	0.0232457499055544 0.00944910077766999 0.033607132679104 0.0261410545472782 0.0057312143293312 0.0415409162701043 0.0270367465263365 0.0217361937162891 0.00469525600054208 0.019999108314289 0.00647272296434309 0.00542486450579493
phylum.Firmicutes.id.1672	UTI || id:ieu-b-5065	ieu-b-5065	486214	rs112334273	-0.0365324	0.0583821	0	0.531481031216653 0.476266469140213 0.377441864231995 0.359600890188966 0.234844199532496 0.334150289284033 0.0948439432515693 0.415486251630531 0.447343300472444 0.37389008305253 0.524067552928151 0.185157456932582 0.253131592931137 0.34791623184003 0.236900863446633 0.38671647471552
phylum.Lentisphaerae.id.2238	UTI || id:ieu-b-5065	ieu-b-5065	486214	rs1002941	-0.0167591	0.0468603	0	0.720613007859589 0.766695639607194 0.517830412999286 0.267114117228658 0.274581309402329 0.227465908148147 0.428987630998187 0.664533691482599 0.377475111568231
phylum.Proteobacteria.id.2375	UTI || id:ieu-b-5065	ieu-b-5065	486214	rs10750258	-0.0463816	0.0603482	0	0.442150791995367 0.519321885399703 0.474899466880431 0.691867018153871 0.413661821472476 0.198880687152914 0.572397717590833 0.374751890408285 0.588307226485465 0.591065953241924 0.616287713441625 0.807093884631036
phylum.Tenericutes.id.3919	UTI || id:ieu-b-5065	ieu-b-5065	486214	rs10108398	-0.0260348	0.0511769	0	0.610947933552963 0.911358460016214 0.94201886618234 0.719303882153979 0.763039474845844 0.844683081967352 0.72175980496052 0.605179782659427 0.960727355993528 0.95148673317764 0.690653573665888 0.87944107496979
phylum.Verrucomicrobia.id.3982	UTI || id:ieu-b-5065	ieu-b-5065	486214	rs11252894	0.0237756	0.0573312	0	0.678356909020336 0.792875097109633 0.558016848988724 0.787663958992807 0.866179407549268 0.564300363093688 0.654845688357271 0.234578874888485 0.709337915032384 0.379567003580336 0.269953878196535 0.480640522880173

## Sheet: Appendicitis
exposure	outcome	id.outcome	samplesize	SNP	b	se	under0.05	c_p
class.Actinobacteria.id.419	Appendicitis || id:ieu-b-4967	ieu-b-4967	486484	rs11655079	-0.0362165	0.101069	0	0.720092687300597 0.600763961672161 0.647885444417981 0.582779781218759 0.364506350498578 0.408837708657006 0.410187497551452 0.506066316028813 0.292945264191696 0.210948730508512 0.420544652697962 0.427201072228982 0.398824644946357 0.474282204269682 0.482074672476146
class.Alphaproteobacteria.id.2379	Appendicitis || id:ieu-b-4967	ieu-b-4967	486484	rs140912403	-0.0462121	0.198249	0	0.81568288766412 0.991696443003305 0.869400810049943 0.169903421909728 0.838832730688406 0.814558234296949 0.530113967280539
class.Bacilli.id.1673	Appendicitis || id:ieu-b-4967	ieu-b-4967	486484	rs11110282	0.0807753	0.0964592	0	0.402365341633218 0.524839480349233 0.718648593619131 0.428488217769891 0.469044721809389 0.5575430993114 0.392818707257748 0.435672480779883 0.258705321189162 0.330561831682809 0.49451800324557 0.498358051700378 0.56793035082931 0.283859890007224 0.583673521863945 0.476960508737986 0.367220910762369 0.553964730096224
class.Bacteroidia.id.912	Appendicitis || id:ieu-b-4967	ieu-b-4967	486484	rs11146701	-0.0531944	0.110819	0	0.631217558880417 0.412595911715527 0.779733891241323 0.353521263079441 0.499092775177961 0.652308385807919 0.779171562845018 0.606731603768743 0.266973406215143 0.208679528401569 0.458642214193927 0.55014443055053 0.598145056014206 0.469101555754168
class.Betaproteobacteria.id.2867	Appendicitis || id:ieu-b-4967	ieu-b-4967	486484	rs11128180	-0.15987	0.126909	0	0.207770034424752 0.169744299613368 0.178656668118674 0.156805524484 0.241932016558431 0.177704940123414 0.111100702782117 0.0916850024923806 0.245431564574618 0.0732135706275801 0.213223002613765 0.0703003304524821
class.Clostridia.id.1859	Appendicitis || id:ieu-b-4967	ieu-b-4967	486484	rs10774377	0.108782	0.134665	0	0.419206620953864 0.603099599651144 0.470473892332486 0.395513376082078 0.37154921854275 0.830580568885083 0.603478396232989 0.33706241519094 0.437774851748141 0.66952468559001 0.286545880060024 0.593346189912747
class.Coriobacteriia.id.809	Appendicitis || id:ieu-b-4967	ieu-b-4967	486484	rs11073596	0.0289839	0.126336	0	0.818543012043833 0.933805087304477 0.913378576090444 0.84646876307968 0.680379447532157 0.894925189974561 0.774976773781337 0.842268583770035 0.803728781365964 0.902390511495587 0.77836295144726 0.937425663855703 0.60708286991112
class.Deltaproteobacteria.id.3087	Appendicitis || id:ieu-b-4967	ieu-b-4967	486484	rs1035691	-0.148194	0.117365	0	0.206707700675815 0.0674218966144577 0.175503253548165 0.222759388197228 0.535026252379739 0.375140771484213 0.219441136176779 0.290428157005815 0.100147796880135 0.355137794438717 0.221572148895885 0.271090343078718 0.313158906414741
class.Erysipelotrichia.id.2147	Appendicitis || id:ieu-b-4967	ieu-b-4967	486484	rs1074800	-0.0483618	0.1246	0	0.697914988558816 0.909328363275006 0.802208367651958 0.930051428890507 0.684712927175295 0.783576889865974 0.643770258873537 0.801765420636896 0.820305599931622 0.815292805131264 0.925237426152376 0.860010044983557 0.675828882852662
class.Gammaproteobacteria.id.3303	Appendicitis || id:ieu-b-4967	ieu-b-4967	486484	rs11181912	0.232232	0.169651	0	0.171035439242147 0.254911524632302 0.75004218453721 0.457734615195715 0.678258772540106 0.361190454120497 0.631156351920938
class.Lentisphaeria.id.2250	Appendicitis || id:ieu-b-4967	ieu-b-4967	486484	rs1002941	0.00274696	0.0914968	0	0.97604917244219 0.353391028022452 0.853154210418944 0.883563059810027 0.567583770844312 0.876323556163184 0.774840932061918 0.774999718351214
class.Melainabacteria.id.1589	Appendicitis || id:ieu-b-4967	ieu-b-4967	486484	rs10148250	-0.0493274	0.0789996	0	0.532365070381305 0.188567727358397 0.444170810119828 0.225736369785829 0.393031032668211 0.256861430003584 0.117790824005946 0.312527746131607 0.111487717344376 0.42423878271538
class.Methanobacteria.id.119	Appendicitis || id:ieu-b-4967	ieu-b-4967	486484	rs10202904	-0.0391917	0.0642414	0	0.541815666546218 0.592350044891469 0.257856472033497 0.303368014346988 0.457359468166646 0.49979130010006 0.847837076089752 0.650051120380558 0.491448254337663 0.436597598517499
class.Mollicutes.id.3920	Appendicitis || id:ieu-b-4967	ieu-b-4967	486484	rs10108398	-0.115527	0.102145	0	0.258052034523492 0.521494112585488 0.208122082128017 0.297433586724729 0.290320095565111 0.412474524710767 0.291898718591893 0.472211619714582 0.530263565694377 0.374845722339019 0.348654322204533 0.439467274217731
class.Negativicutes.id.2164	Appendicitis || id:ieu-b-4967	ieu-b-4967	486484	rs1135612	0.0917399	0.130842	0	0.483207866618762 0.984553549471939 0.649925942976607 0.388030058731986 0.451581005376626 0.464189169678867 0.91241730303532 0.452698374921641 0.564055992563632 0.601364736068838 0.245176409781374 0.676538633785416
class.Verrucomicrobiae.id.4029	Appendicitis || id:ieu-b-4967	ieu-b-4967	486484	rs111862613	0.00382928	0.154224	0	0.980191117184167 0.714518691860359 0.568281341645045 0.93076715911468 0.962215922219747 0.549205101694173 0.693120571325623 0.991213854251218 0.628993423928432 0.914607389525931 0.996976383899048
family.Acidaminococcaceae.id.2166	Appendicitis || id:ieu-b-4967	ieu-b-4967	486484	rs262812	-0.333129	0.138027	6	0.0157997657788899 0.0631827089222568 0.0102600513139268 0.0160408947526392 0.0456101097461445 0.0392043226903164 0.0280128240648649
family.Actinomycetaceae.id.421	Appendicitis || id:ieu-b-4967	ieu-b-4967	486484	rs2889192	0.163666	0.162824	0	0.314813972152911 0.593131263319333 0.635269612021691 0.993136139241748 0.871451987799006
family.Alcaligenaceae.id.2875	Appendicitis || id:ieu-b-4967	ieu-b-4967	486484	rs112135816	-0.00305681	0.134831	0	0.981912369455549 0.798897758700196 0.882839594769019 0.458724102038947 0.922691870345482 0.947381670672546 0.773731383335101 0.8417388886153 0.949937873569401 0.706464414090062 0.901921096503118 0.743933513920526
family.Bacteroidaceae.id.917	Appendicitis || id:ieu-b-4967	ieu-b-4967	486484	rs11585893	-0.151493	0.152127	0	0.319330450716077 0.0751164823675492 0.217531013071049 0.12823960335931 0.0888693184599079 0.200813193354547 0.154729503008759 0.450512217338556 0.134746458971802
family.BacteroidalesS24.7group.id.11173	Appendicitis || id:ieu-b-4967	ieu-b-4967	486484	rs10872669	0.0672548	0.110692	0	0.543461739012148 0.490214121600702 0.272489332572329 0.0644163345999612 0.162104939834709 0.180977203239257 0.380038522282699 0.328842586140648
family.Bifidobacteriaceae.id.433	Appendicitis || id:ieu-b-4967	ieu-b-4967	486484	rs10831953	-0.00929218	0.111744	0	0.933727368450809 0.960672792396699 0.973062249642849 0.902300234448724 0.864997044779967 0.951503009257668 0.407345897511111 0.943121464720122 0.876594330831822 0.867181025166718 0.702557942704371 0.957693754018237
family.Christensenellaceae.id.1866	Appendicitis || id:ieu-b-4967	ieu-b-4967	486484	rs117186816	-0.107242	0.125908	2	0.394353649451918 0.03803006068321 0.040834636952608 0.0974969823643733 0.10974072277398 0.0516440250984296 0.0566744869292083 0.0862950746617676 0.0597324199741002 0.0980194032743316 0.142996149133692
family.Clostridiaceae1.id.1869	Appendicitis || id:ieu-b-4967	ieu-b-4967	486484	rs10875374	0.126108	0.142344	0	0.375648627930408 0.494897315873974 0.51037752586164 0.964932132211528 0.832767444812426 0.65304118768186 0.288007143468703 0.689361230219601 0.966761585483792 0.633394311591883
family.ClostridialesvadinBB60group.id.11286	Appendicitis || id:ieu-b-4967	ieu-b-4967	486484	rs10517600	0.0752148	0.085798	0	0.380676759421194 0.144200740614887 0.349116777124393 0.356489089424892 0.424134641942107 0.496766719694922 0.307761466783853 0.41115708119371 0.155188737809528 0.271990401994711 0.242946937476047 0.361750223062728 0.394575767818969 0.195759826301758 0.292501633860855
family.Coriobacteriaceae.id.811	Appendicitis || id:ieu-b-4967	ieu-b-4967	486484	rs11073596	0.0289839	0.126336	0	0.818543012043833 0.933805087304477 0.913378576090444 0.84646876307968 0.680379447532157 0.894925189974561 0.774976773781337 0.842268583770035 0.803728781365964 0.902390511495587 0.77836295144726 0.937425663855703 0.60708286991112
family.Defluviitaleaceae.id.1924	Appendicitis || id:ieu-b-4967	ieu-b-4967	486484	rs112893842	0.0322756	0.0951409	0	0.734428573825752 0.850853580440957 0.997876229998489 0.890968157903089 0.641339659862185 0.867329332028164 0.80009531477939 0.924083256873028 0.825936440138354 0.801948506317539
family.Desulfovibrionaceae.id.3169	Appendicitis || id:ieu-b-4967	ieu-b-4967	486484	rs112381107	-0.258994	0.149263	0	0.0827141682351749 0.23000719713983 0.568106581369794 0.467423541118378 0.28221339113156 0.363963519014863 0.139108145425537 0.284813268601452 0.439395789141927 0.389875529843425
family.Enterobacteriaceae.id.3469	Appendicitis || id:ieu-b-4967	ieu-b-4967	486484	rs11026530	0.261404	0.174885	0	0.134988047083873 0.245960551980165 0.103740706800419 0.120520389196533 0.323950627549222 0.163098740363731
family.Erysipelotrichaceae.id.2149	Appendicitis || id:ieu-b-4967	ieu-b-4967	486484	rs1074800	-0.0483618	0.1246	0	0.697914988558816 0.909328363275006 0.802208367651958 0.930051428890507 0.684712927175295 0.783576889865974 0.643770258873537 0.801765420636896 0.820305599931622 0.815292805131264 0.925237426152376 0.860010044983557 0.675828882852662
family.FamilyXI.id.1936	Appendicitis || id:ieu-b-4967	ieu-b-4967	486484	rs10759623	0.0553479	0.0691263	0	0.423318291608612 0.197346390076689 0.469250804958465 0.432673839598791 0.427685665241304 0.376211421065701 0.153473254465869 0.201604105043229
family.FamilyXIII.id.1957	Appendicitis || id:ieu-b-4967	ieu-b-4967	486484	rs10404377	0.04443	0.133645	0	0.739550980889283 0.960695182288248 0.737118361721068 0.667529887613542 0.508123981833545 0.277686431015453 0.525286753176811 0.671240376027167 0.586584549824167 0.659600840112305
family.Lachnospiraceae.id.1987	Appendicitis || id:ieu-b-4967	ieu-b-4967	486484	rs10402491	0.0348244	0.101067	0	0.730419718031959 0.519785843517525 0.74995585200022 0.379307900414661 0.452333378742942 0.725464202739454 0.788809059163057 0.848753744936135 0.514501845951732 0.641981491838231 0.434112106452785 0.731456015330885 0.89803942845086 0.773015306674062 0.608948543805586 0.739345369022198 0.67946214809463
family.Lactobacillaceae.id.1836	Appendicitis || id:ieu-b-4967	ieu-b-4967	486484	rs11674854	0.119557	0.0884384	0	0.176418847531576 0.393071288985028 0.686804995192843 0.575886746360134 0.512779566019238 0.367221121672569 0.122840997482442 0.292810948254497 0.372820856042101
family.Methanobacteriaceae.id.121	Appendicitis || id:ieu-b-4967	ieu-b-4967	486484	rs10202904	-0.0391917	0.0642414	0	0.541815666546218 0.592350044891469 0.257856472033497 0.303368014346988 0.457359468166646 0.49979130010006 0.847837076089752 0.650051120380558 0.491448254337663 0.436597598517499
family.Oxalobacteraceae.id.2966	Appendicitis || id:ieu-b-4967	ieu-b-4967	486484	rs111966731	-0.0333763	0.063522	0	0.599285462062562 0.892970399118294 0.815985276682222 0.994163004801256 0.846459480436389 0.800306453828312 0.674726839938359 0.93887017879531 0.652088408516903 0.952940157111575 0.841454318559906 0.775465926522379 0.958686882690498 0.890074084002853
family.Pasteurellaceae.id.3689	Appendicitis || id:ieu-b-4967	ieu-b-4967	486484	rs10965428	-0.0951427	0.075454	0	0.207331844107389 0.142917638009048 0.208042045471672 0.157673937843961 0.056328606710816 0.155719819884707 0.17720547123503 0.176876958175487 0.348040833323505 0.180794868326669 0.562888799974694 0.196322530892989 0.126753941099853 0.126705306489276
family.Peptococcaceae.id.2024	Appendicitis || id:ieu-b-4967	ieu-b-4967	486484	rs117452796	-0.0152135	0.113594	0	0.893458892339145 0.432507247138493 0.778303539009111 0.584041904626476 0.832779421161017 0.399946801121492 0.386537206459625 0.390654808959229 0.690904602679672
family.Peptostreptococcaceae.id.2042	Appendicitis || id:ieu-b-4967	ieu-b-4967	486484	rs117020988	0.0809172	0.105785	0	0.444317089896599 0.111480123537467 0.132396955580658 0.127897081739277 0.106251097447843 0.204413881585338 0.177592038615785 0.365704868848461 0.278802735364503 0.127972947090285 0.197504017325114 0.284919057331961
family.Porphyromonadaceae.id.943	Appendicitis || id:ieu-b-4967	ieu-b-4967	486484	rs10762312	-0.087501	0.154562	0	0.571311719274615 0.593124192951217 0.22711240065851 0.473803736665226 0.461906273785543 0.463854429304189 0.199772033803506 0.505411521512304 0.155208580750901
family.Prevotellaceae.id.960	Appendicitis || id:ieu-b-4967	ieu-b-4967	486484	rs12057990	0.0394926	0.106263	0	0.71015486875778 0.93581599332061 0.631956800458529 0.739801198821254 0.736815346369317 0.447085000805636 0.569058861936989 0.666503508798076 0.719628646198097 0.736163430027873 0.713278970205483 0.416745680413784 0.958421602573468 0.844496910665387 0.794103618457749 0.648573912474837
family.Rhodospirillaceae.id.2717	Appendicitis || id:ieu-b-4967	ieu-b-4967	486484	rs1035406	-0.0718191	0.0807839	0	0.373987863033992 0.445445877451281 0.237367967977 0.327912973051773 0.297468918282148 0.391891762059021 0.303615913090048 0.621519896842841 0.655604829623613 0.402026703821887 0.439482959494763 0.143579507196784 0.301751076354765 0.389486689792153 0.209187337892134
family.Rikenellaceae.id.967	Appendicitis || id:ieu-b-4967	ieu-b-4967	486484	rs10217435	0.1097	0.0974027	0	0.260058061238779 0.310152728594305 0.0997352403724105 0.143441394152674 0.13627933368764 0.155847210123832 0.248867977269905 0.22715387615294 0.151925019401174 0.141622593644004 0.157629049186925 0.0834142810649048 0.177765609048309 0.223928616789464 0.24887225332991 0.243224324575525 0.186062052543699 0.181266242879369 0.285218915157535
family.Ruminococcaceae.id.2050	Appendicitis || id:ieu-b-4967	ieu-b-4967	486484	rs10093275	0.230588	0.12182	0	0.0583771431072169 0.168178754599881 0.266429653250318 0.216226826533759 0.180025140711348 0.541204602133944 0.171915515059234 0.324351382798697 0.0761258655621304 0.21363708317019
family.Streptococcaceae.id.1850	Appendicitis || id:ieu-b-4967	ieu-b-4967	486484	rs10028567	-0.129363	0.121298	0	0.286201840414799 0.184066165648593 0.235195048177554 0.19207542454588 0.18920058597893 0.301639273946982 0.0923498775346659 0.373256242338272 0.235851935408338 0.254929304388031 0.156451008208414 0.105345303475534 0.0659961321262155
family.Veillonellaceae.id.2172	Appendicitis || id:ieu-b-4967	ieu-b-4967	486484	rs111810795	0.106451	0.0840386	0	0.205264028051785 0.149471098432585 0.25614879477843 0.237298623146881 0.186419114774355 0.315372449435258 0.285278601362871 0.382925173575359 0.237026461935496 0.180592714327844 0.325300838287509 0.315354689417536 0.311792922020298 0.346484975508145 0.293651906821642 0.211269485890469 0.305457328798356 0.26860823806051 0.296897275350676
family.Verrucomicrobiaceae.id.4036	Appendicitis || id:ieu-b-4967	ieu-b-4967	486484	rs111862613	0.00369807	0.154264	0	0.980874715452134 0.713739451268787 0.568894936385546 0.931414134545133 0.962964002692907 0.549230224011349 0.692416910941234 0.991886690504749 0.629752236926753 0.915231313047333 0.99765450293836
family.Victivallaceae.id.2255	Appendicitis || id:ieu-b-4967	ieu-b-4967	486484	rs11671100	-0.0729705	0.0637351	0	0.252249601841595 0.639009817004533 0.17158941163105 0.511557372839047 0.457962052235464 0.395928943551351 0.273235352249684 0.173069497649252 0.361516822400606 0.19090703553574 0.508976610694173 0.326732530192293
genus..Clostridiuminnocuumgroup.id.14397	Appendicitis || id:ieu-b-4967	ieu-b-4967	486484	rs10074000	0.019842	0.0886668	0	0.822927205642439 0.764276545367523 0.888460432336732 0.983216695443574 0.659012443805696 0.947148251381197 0.857951550481401 0.367874783038117 0.819748734620787
genus..Eubacteriumbrachygroup.id.11296	Appendicitis || id:ieu-b-4967	ieu-b-4967	486484	rs112617308	0.113847	0.0923986	1	0.217900759232452 0.44522759186969 0.339533417333241 0.442276430073192 0.433533242836283 0.379671157507778 0.0367535589831603 0.112165806831073 0.468430944514092
genus..Eubacteriumcoprostanoligenesgroup.id.11375	Appendicitis || id:ieu-b-4967	ieu-b-4967	486484	rs1020520	0.0616442	0.126693	0	0.626568143384616 0.674741254660951 0.596975398598149 0.948876469463968 0.92622563844613 0.637841733939612 0.724512119010222 0.985211955017429 0.74087315955963 0.808063947383187 0.896505779511301 0.371219704891232 0.747581710087564
genus..Eubacteriumeligensgroup.id.14372	Appendicitis || id:ieu-b-4967	ieu-b-4967	486484	rs12719051	0.0345221	0.158435	0	0.827511642282137 0.739888206391852 0.838839939659399 0.629127832707927 0.852224702312687 0.717286424348126 0.920626805174669
genus..Eubacteriumfissicatenagroup.id.14373	Appendicitis || id:ieu-b-4967	ieu-b-4967	486484	rs10147907	-0.013087	0.071199	0	0.854163146340639 0.90862778814997 0.710857303530985 0.445585785380058 0.400897638401182 0.803987057285883 0.452001614853718 0.656839289619741 0.474143703092047
genus..Eubacteriumhalliigroup.id.11338	Appendicitis || id:ieu-b-4967	ieu-b-4967	486484	rs10501370	-0.0927494	0.095722	0	0.332572535740838 0.881592776357599 0.77364285252519 0.931472378654348 0.964987514914132 0.637949372076953 0.761354775450453 0.663712752593454 0.90230618365811 0.924633295159859 0.86528249550097 0.955000783277468 0.926523650745506 0.729602809741476 0.758249308492654 0.671418755699873
genus..Eubacteriumnodatumgroup.id.11297	Appendicitis || id:ieu-b-4967	ieu-b-4967	486484	rs10263623	0.028485	0.0592228	0	0.630530048883413 0.517424964278294 0.46448646030035 0.529870485721226 0.579983286182647 0.418808117760517 0.581865903899307 0.22066184888084 0.284917437814681 0.678098290110565 0.393586940011173
genus..Eubacteriumoxidoreducensgroup.id.11339	Appendicitis || id:ieu-b-4967	ieu-b-4967	486484	rs12129908	-0.224632	0.135526	0	0.0974213055374613 0.666641467697955 0.583720722725365 0.624448601374524
genus..Eubacteriumrectalegroup.id.14374	Appendicitis || id:ieu-b-4967	ieu-b-4967	486484	rs10248854	0.210552	0.19288	1	0.275000047376616 0.0410333107953135 0.28620307285117 0.0785013640388453 0.0929963189780552 0.12232570583035 0.184731148428861 0.196215920012579
genus..Eubacteriumruminantiumgroup.id.11340	Appendicitis || id:ieu-b-4967	ieu-b-4967	486484	rs10131724	0.0201297	0.0785593	0	0.797768606579763 0.978464123480087 0.926642349863553 0.875476730954213 0.474699937717195 0.702246678227227 0.757302466789212 0.616376907690896 0.783000830957441 0.724714725781859 0.623856748149199 0.754640853152884 0.971157103949274 0.896833238513887 0.874139128437907 0.713705839327618 0.980820375164293
genus..Eubacteriumventriosumgroup.id.11341	Appendicitis || id:ieu-b-4967	ieu-b-4967	486484	rs11617697	-0.148123	0.156376	0	0.343526578438269 0.66809014726722 0.556102325862698 0.82296716172697 0.2652017301556 0.501464839920509 0.513031146960285 0.367194035751806 0.544088725439128 0.129232350426056 0.541530508686266 0.655225283569775
genus..Eubacteriumxylanophilumgroup.id.14375	Appendicitis || id:ieu-b-4967	ieu-b-4967	486484	rs10140184	-0.20861	0.152131	2	0.170295232843113 0.0462625608216259 0.234847095279953 0.234759667869916 0.374395793653819 0.127966797480219 0.0227986004517041 0.0977896464256235 0.156570951293664
genus..Ruminococcusgauvreauiigroup.id.11342	Appendicitis || id:ieu-b-4967	ieu-b-4967	486484	rs10931481	-0.0708387	0.116351	0	0.542632666815545 0.713633762125883 0.711006996966894 0.460569750021004 0.508056189731114 0.707743425194877 0.907168658131497 0.465417611764267 0.493393978064821 0.923303917269582 0.963976300787926 0.538057750482962
genus..Ruminococcusgnavusgroup.id.14376	Appendicitis || id:ieu-b-4967	ieu-b-4967	486484	rs11597105	0.0149177	0.0773693	0	0.847106363491754 0.932406761617727 0.644978228319321 0.786406838105508 0.953876652062251 0.979086273517161 0.83619258817226 0.802038298502342 0.606764909534806 0.877591594442299 0.85304202092821 0.869093246830411
genus..Ruminococcustorquesgroup.id.14377	Appendicitis || id:ieu-b-4967	ieu-b-4967	486484	rs10904297	0.0491463	0.142824	0	0.730768816588418 0.499306244140057 0.71298917530762 0.537000787788158 0.229873785887865 0.574155263340753 0.425340982139358 0.725067589060985 0.474872155814509
genus.Actinomyces.id.423	Appendicitis || id:ieu-b-4967	ieu-b-4967	486484	rs2715439	0.0640071	0.148404	0	0.666248059265287 0.756041619589758 0.405794125970449 0.826000915100411 0.520024570225076 0.379067625351017
genus.Adlercreutzia.id.812	Appendicitis || id:ieu-b-4967	ieu-b-4967	486484	rs11604400	0.0695291	0.112439	0	0.536330763687468 0.922860714643379 0.835145836934071 0.907194118134678 0.865915017393439 0.611938942954025 0.682733331034302 0.562588835268166
genus.Akkermansia.id.4037	Appendicitis || id:ieu-b-4967	ieu-b-4967	486484	rs111862613	0.00307729	0.154246	0	0.984082855518925 0.710995113792297 0.572152599577782 0.934894822554035 0.966260964126875 0.547686533369245 0.688964907114751 0.995120877946347 0.631617690466142 0.918685239835795 0.999109590445836
genus.Alistipes.id.968	Appendicitis || id:ieu-b-4967	ieu-b-4967	486484	rs1107244	0.0399412	0.135795	0	0.768658962266907 0.416893696046926 0.58288816520816 0.46214343845442 0.793910416669491 0.41242654771974 0.511474865736334 0.249682313049765 0.612734053037039 0.655488559899726 0.779357091128498 0.292191612004347 0.777319491276038 0.476846402485497
genus.Allisonella.id.2174	Appendicitis || id:ieu-b-4967	ieu-b-4967	486484	rs1901739	0.0128999	0.110025	0	0.906665626416555 0.416183156543997 0.980522777702112 0.642218369938509 0.428859881783156 0.836207257452189
genus.Alloprevotella.id.961	Appendicitis || id:ieu-b-4967	ieu-b-4967	486484	rs12675596	0.0840425	0.0834196	0	0.31371022827398 0.895339827723292 0.499286214471989 0.390676840995363 0.515713522039354 0.355129735948496
genus.Anaerofilum.id.2053	Appendicitis || id:ieu-b-4967	ieu-b-4967	486484	rs10794359	-0.038695	0.0958393	0	0.686397395526739 0.818421630213247 0.413205729390448 0.725782246333261 0.935398555945951 0.998181975153779 0.392373703460744 0.770280154869305 0.6439067128631 0.774570683237277
genus.Anaerostipes.id.1991	Appendicitis || id:ieu-b-4967	ieu-b-4967	486484	rs10502061	-0.0958902	0.139935	0	0.493187799981893 0.276539278618897 0.51936583556163 0.274889704629264 0.492819323562637 0.0902737946200597 0.177437199363221 0.274164424422107 0.284987647248385 0.506447902894888 0.565862988763545
genus.Anaerotruncus.id.2054	Appendicitis || id:ieu-b-4967	ieu-b-4967	486484	rs10150232	-0.243027	0.133549	0	0.0687952771846388 0.410188259695107 0.361706295073401 0.326171175664795 0.252990605086024 0.308964602901263 0.298555219804883 0.231919156293559 0.167806230158068 0.0555489534802432 0.131845202397487 0.207819732099116 0.375094687954291
genus.Bacteroides.id.918	Appendicitis || id:ieu-b-4967	ieu-b-4967	486484	rs11585893	-0.151493	0.152127	0	0.319330450716077 0.0751164823675492 0.217531013071049 0.12823960335931 0.0888693184599079 0.200813193354547 0.154729503008759 0.450512217338556 0.134746458971802
genus.Barnesiella.id.944	Appendicitis || id:ieu-b-4967	ieu-b-4967	486484	rs11155559	-0.0691605	0.112445	0	0.538512726223245 0.522884537337964 0.982542989273468 0.291636043333649 0.657919317663644 0.533534854699596 0.755668318748555 0.544866302422198 0.607053918067248 0.851272378627134 0.305057217761338 0.565851209108008 0.475366668997317 0.528256717940438
genus.Bifidobacterium.id.436	Appendicitis || id:ieu-b-4967	ieu-b-4967	486484	rs12022129	-0.0139642	0.116534	0	0.904618499456989 0.953153931425114 0.937064993628776 0.895777856387882 0.925469837598278 0.539089423753051 0.708772689402275 0.783409799263192 0.99469510373238 0.861121510382146 0.568406584053849 0.920505918706923
genus.Bilophila.id.3170	Appendicitis || id:ieu-b-4967	ieu-b-4967	486484	rs11069458	0.0880733	0.118964	0	0.45909673784595 0.708162495948083 0.433875465549337 0.287878588312973 0.213261787555531 0.39624783472826 0.671416460331997 0.197650622848396 0.290383271715316 0.447127452507086 0.60912338564825 0.310819245638158
genus.Blautia.id.1992	Appendicitis || id:ieu-b-4967	ieu-b-4967	486484	rs11149971	0.0982139	0.138154	0	0.477146002203233 0.855938596615027 0.684226851992619 0.862970993603367 0.399415946041186 0.351065725872074 0.495216069777586 0.48652317639646 0.671384631927333 0.648261092642691 0.501009243316928 0.594675382530087 0.59569076761436
genus.Butyricicoccus.id.2055	Appendicitis || id:ieu-b-4967	ieu-b-4967	486484	rs10084203	-0.13952	0.158719	0	0.379380474267857 0.862247378404218 0.144084909408843 0.839134776289588 0.911916412724325 0.989512412272408 0.926791536741674
genus.Butyricimonas.id.945	Appendicitis || id:ieu-b-4967	ieu-b-4967	486484	rs11228830	0.0335476	0.121602	0	0.782640575653372 0.661709264577223 0.729495099813602 0.786512272894958 0.570856750981697 0.65549781420958 0.983947833674677 0.865201688934209 0.230069493484103 0.702088165310104 0.928456089130025 0.793547543387503 0.541912266056613
genus.Butyrivibrio.id.1993	Appendicitis || id:ieu-b-4967	ieu-b-4967	486484	rs1007475	0.0292889	0.0625927	0	0.639835788916761 0.363386468186006 0.437997276022197 0.52405962381041 0.558230662280231 0.503074798396586 0.894697393979069 0.480547554648655 0.689376533057816 0.101811663907086 0.520510098641509 0.690771681790006 0.561979708244748 0.53913454399643 0.450616830005217
genus.CandidatusSoleaferrea.id.11350	Appendicitis || id:ieu-b-4967	ieu-b-4967	486484	rs10090365	0.077261	0.142809	0	0.588500469996563 0.543582460063968 0.904005998616875 0.547118070543147 0.770143497903722 0.800770403343839 0.786805075141497 0.746262419175491 0.249131676452237 0.913248983154576
genus.Catenibacterium.id.2153	Appendicitis || id:ieu-b-4967	ieu-b-4967	486484	rs12404911	0.0423281	0.146045	0	0.771946504284473 0.86994977956621 0.164744047495862 0.844224330212395 0.880174343105227
genus.ChristensenellaceaeR.7group.id.11283	Appendicitis || id:ieu-b-4967	ieu-b-4967	486484	rs10461257	-0.130233	0.156404	0	0.405028355739221 0.956706422224561 0.36204178538868 0.593775349296828 0.665716643597504 0.510573447214553 0.417053993847244 0.995108238419492 0.764779787896102
genus.Clostridiumsensustricto1.id.1873	Appendicitis || id:ieu-b-4967	ieu-b-4967	486484	rs11264403	0.0381842	0.148338	0	0.79686023116064 0.748089936540113 0.999154611231855 0.99140065149692 0.449272440528008 0.615006541987487 0.747883180008754
genus.Collinsella.id.815	Appendicitis || id:ieu-b-4967	ieu-b-4967	486484	rs10890671	0.239764	0.147503	0	0.104059090497347 0.191237549405398 0.218720773132141 0.312431739222165 0.0641103736904512 0.123084523581603 0.260312805709296 0.310816893790198
genus.Coprobacter.id.949	Appendicitis || id:ieu-b-4967	ieu-b-4967	486484	rs11532348	-0.090814	0.107405	0	0.397817490163363 0.323689631798391 0.717360177710897 0.67927814226188 0.198953355809614 0.588627645973537 0.561778382387901 0.809752294917593 0.859978699081046 0.785006226041252 0.604064462866725
genus.Coprococcus1.id.11301	Appendicitis || id:ieu-b-4967	ieu-b-4967	486484	rs1010560	0.140629	0.119178	0	0.238005475808922 0.459050158252393 0.404329282493636 0.380400347106672 0.315057881956379 0.427005341922204 0.570940122206165 0.463547389667344 0.747158607543042 0.159994645162192 0.378018725920995 0.0793104767603866
genus.Coprococcus2.id.11302	Appendicitis || id:ieu-b-4967	ieu-b-4967	486484	rs10070053	-0.076128	0.132723	0	0.566248028494755 0.382743179217483 0.615699885162714 0.676912368595617 0.369129916132125 0.569261857620655 0.811095437098508 0.551396049270284
genus.Coprococcus3.id.11303	Appendicitis || id:ieu-b-4967	ieu-b-4967	486484	rs10810043	0.00476131	0.138509	0	0.972577840674555 0.724128859924498 0.888102953560645 0.882642151580183 0.608679303025431 0.965109200669829 0.809516481847117 0.98895063090006 0.867797622316152
genus.DefluviitaleaceaeUCG011.id.11287	Appendicitis || id:ieu-b-4967	ieu-b-4967	486484	rs112893842	0.0599305	0.104331	0	0.565679955338325 0.940668478434311 0.967760150516283 0.481876666490965 0.943337593507813 0.925167698177272 0.955611049085115 0.640119831378304
genus.Desulfovibrio.id.3173	Appendicitis || id:ieu-b-4967	ieu-b-4967	486484	rs12031543	0.131731	0.100662	0	0.19065451195454 0.191860003544386 0.418493151581741 0.29490295036283 0.537239773073819 0.135891635161218 0.192823558176388 0.474133292601008 0.200859659347449 0.444791786814348
genus.Dialister.id.2183	Appendicitis || id:ieu-b-4967	ieu-b-4967	486484	rs10138457	0.161662	0.159018	0	0.309332192881323 0.0862781892279919 0.454130855751019 0.40194185604072 0.274235980025797 0.328436845630229 0.203358596180071 0.121210092422929 0.267396263166461 0.0818404914381342 0.383095018474562
genus.Dorea.id.1997	Appendicitis || id:ieu-b-4967	ieu-b-4967	486484	rs11150408	0.0674682	0.145248	0	0.642286704962696 0.821773783774421 0.693598427584437 0.494397472145009 0.526606074007197 0.870329994284517 0.785895850361811 0.883150822960343 0.501147684679818
genus.Eggerthella.id.819	Appendicitis || id:ieu-b-4967	ieu-b-4967	486484	rs112205261	-0.0523637	0.0790531	0	0.507723737252343 0.583536020516882 0.868149427898768 0.465800490854808 0.604938478127141 0.66381903389239 0.753914556370182 0.369365234820416 0.302270510269411 0.452083646425729
genus.Eisenbergiella.id.11304	Appendicitis || id:ieu-b-4967	ieu-b-4967	486484	rs11027642	-0.158057	0.0788262	5	0.044948200743098 0.0221695232215537 0.101865842053338 0.0190817870651789 0.0602897414707275 0.0801929419359572 0.105742997482894 0.0400577534113864 0.0989239842880663 0.0317095075734586 0.0986429555042545
genus.Enterorhabdus.id.820	Appendicitis || id:ieu-b-4967	ieu-b-4967	486484	rs10098492	-0.0337326	0.10956	0	0.758165594038483 0.697013770575009 0.515754212167516 0.832386210939345 0.77120563273204 0.364925635077014 0.702372533824848
genus.Erysipelatoclostridium.id.11381	Appendicitis || id:ieu-b-4967	ieu-b-4967	486484	rs1434153	-0.0699014	0.083477	0	0.402383138172856 0.571543104836667 0.554430557480387 0.689106268352564 0.468830916859482 0.357323872811905 0.597385898791998 0.594845957911395 0.462462391068199 0.780874554492081 0.684244273834988 0.584462945586353 0.778236059187071 0.634999040341841 0.761959680329083
genus.ErysipelotrichaceaeUCG003.id.11384	Appendicitis || id:ieu-b-4967	ieu-b-4967	486484	rs10164067	-0.031896	0.0955724	0	0.738578382568166 0.514279748175012 0.535709842128825 0.233080722111332 0.881878814950493 0.480738320413036 0.574747787062199 0.615741857437922 0.363356879513745 0.796038739199041 0.524887640811681 0.601054211403267 0.568090383809426 0.642494149562062 0.748321636948373 0.487368639867921
genus.Escherichia.Shigella.id.3504	Appendicitis || id:ieu-b-4967	ieu-b-4967	486484	rs112767262	0.0383041	0.113153	0	0.734974529470215 0.888518476572422 0.506928921650066 0.760878455259364 0.642363461685554 0.478271766595948 0.413531571548886 0.613253058610777 0.752776491113608 0.87925294606024
genus.Faecalibacterium.id.2057	Appendicitis || id:ieu-b-4967	ieu-b-4967	486484	rs10927394	0.13506	0.120545	0	0.262535160100029 0.267815824284125 0.348414563669722 0.162122481153763 0.391396743843124 0.180655731062489 0.279111657399421 0.285066432675911 0.298496054302705 0.0988225692409493
genus.FamilyXIIIAD3011group.id.11293	Appendicitis || id:ieu-b-4967	ieu-b-4967	486484	rs11126423	-0.200839	0.108615	2	0.0644455676814038 0.156519157732205 0.0457208392416277 0.114281141826139 0.132705450947496 0.234555241899287 0.127823230517491 0.0440756040122782 0.116173254833844 0.100977696439768 0.181828643520561 0.27820094352686 0.165724890406996
genus.FamilyXIIIUCG001.id.11294	Appendicitis || id:ieu-b-4967	ieu-b-4967	486484	rs112362903	0.0658224	0.130657	0	0.614415568091797 0.929032005447998 0.828082500498881 0.940476054623162 0.952673758346876 0.54838994007669 0.693891637851659 0.75186814746841
genus.Flavonifractor.id.2059	Appendicitis || id:ieu-b-4967	ieu-b-4967	486484	rs114873521	-0.210863	0.159352	0	0.185752263346387 0.842997972736933 0.642298468066325 0.80751327679451 0.499226350340625
genus.Fusicatenibacter.id.11305	Appendicitis || id:ieu-b-4967	ieu-b-4967	486484	rs10439674	-0.047359	0.10269	0	0.644667932051277 0.585429585069593 0.54285081888325 0.417108559579285 0.667347503820625 0.448119605458233 0.759178916338478 0.600801295796276 0.68252911157494 0.705069321810271 0.554715854715166 0.820838530169568 0.687558432249666 0.648295213562526 0.655412114312169 0.595025981522074 0.62329735887449 0.618394266822853
genus.Gordonibacter.id.821	Appendicitis || id:ieu-b-4967	ieu-b-4967	486484	rs13412653	-0.0412979	0.0671515	0	0.538557691750926 0.302136916802704 0.174473974159735 0.263083845025641 0.508001790221711 0.318372341129891 0.38732524704999 0.0699640466491165 0.44171376195824 0.270455072902466 0.306886880195879 0.187618948579486
genus.Haemophilus.id.3698	Appendicitis || id:ieu-b-4967	ieu-b-4967	486484	rs10781340	-0.0210529	0.112609	0	0.851696046448909 0.962894880079004 0.672331979754178 0.931287051525273 0.831268590413657 0.211987828314596 0.815338703424848 0.824200818534236 0.996714689050601
genus.Holdemanella.id.11393	Appendicitis || id:ieu-b-4967	ieu-b-4967	486484	rs12513188	0.0111386	0.120201	0	0.926168932236361 0.716296321497976 0.571280431461996 0.946635272118553 0.953997321094709 0.790298020063656 0.563335054764282 0.816656559874984 0.774450637713175 0.929423414313783 0.769842142470139
genus.Holdemania.id.2157	Appendicitis || id:ieu-b-4967	ieu-b-4967	486484	rs10885477	-0.0590338	0.0769055	0	0.442715558956466 0.507312168111123 0.566150445139914 0.625236661417522 0.676958488763838 0.563860535803884 0.325332914681293 0.690057747288618 0.517786144971351 0.639389705402065 0.780013048408119 0.707124083959483 0.58045373940387 0.45438948649231 0.442383795895177
genus.Howardella.id.2000	Appendicitis || id:ieu-b-4967	ieu-b-4967	486484	rs10048062	0.0735062	0.0749409	0	0.326663621768068 0.871072916947951 0.76460916874461 0.757642105860008 0.798436580496215 0.959263229230836 0.424797014585989 0.846387910192951 0.924364049053627
genus.Hungatella.id.11306	Appendicitis || id:ieu-b-4967	ieu-b-4967	486484	rs10044993	-0.115503	0.104637	0	0.269662124477518 0.689939251629224 0.79258707508361 0.360407019938588 0.5839592332512
genus.Intestinibacter.id.11345	Appendicitis || id:ieu-b-4967	ieu-b-4967	486484	rs11109097	-0.0554713	0.119315	0	0.641991546770202 0.977473107324766 0.660455761905652 0.354786798844442 0.560868371042795 0.79068519461577 0.682224938380135 0.598607508256879 0.713721278642347 0.692510145587721 0.60133045834683 0.728696843841315 0.595090953132683
genus.Intestinimonas.id.2062	Appendicitis || id:ieu-b-4967	ieu-b-4967	486484	rs10262702	-0.0289012	0.080681	0	0.720182143950724 0.539052396722423 0.499853873200593 0.637014553360516 0.784241391030547 0.603284748201033 0.45603794403952 0.761210849310311 0.422948899441918 0.624329904706332 0.596213491194564 0.64457356525757 0.416263016372134 0.71952467403173 0.38756685719487 0.823076275686987 0.671193458145011
genus.Lachnoclostridium.id.11308	Appendicitis || id:ieu-b-4967	ieu-b-4967	486484	rs1031599	-0.00850761	0.13131	0	0.948340917290758 0.849548800430665 0.656115118053913 0.698433931658724 0.942619955251066 0.758461484566069 0.680077261722828 0.903530446260762 0.808769296598773 0.866089272699553 0.724406127652476 0.691460589843655 0.964784639386516
genus.Lachnospira.id.2004	Appendicitis || id:ieu-b-4967	ieu-b-4967	486484	rs13157098	-0.0524694	0.409135	1	0.897955432691104 0.0425931749752729 0.9491365233878 0.69426776404452 0.623257995362443 0.826758331881089
genus.LachnospiraceaeFCS020group.id.11314	Appendicitis || id:ieu-b-4967	ieu-b-4967	486484	rs10093861	0.289494	0.103003	12	0.00494585493348335 0.00651888412970143 0.00304381540956864 0.00672988621114793 0.00510430612333294 0.0355065328256945 0.0081948790100205 0.0070108886285824 0.00228802201313636 0.0162872949807377 0.0119125370933866 0.0025351487540437
genus.LachnospiraceaeNC2004group.id.11316	Appendicitis || id:ieu-b-4967	ieu-b-4967	486484	rs117467633	0.119415	0.113031	0	0.290749938084808 0.60180437884228 0.52050707443556 0.0647810547939732 0.474556822464998 0.237854712210822 0.339856043075322 0.256771593676463 0.545548107147823
genus.LachnospiraceaeND3007group.id.11317	Appendicitis || id:ieu-b-4967	ieu-b-4967	486484	rs2861203	0.235997	0.51461	0	0.64652504440735 0.45988413298452 0.568781899838994
genus.LachnospiraceaeNK4A136group.id.11319	Appendicitis || id:ieu-b-4967	ieu-b-4967	486484	rs10952110	-0.0400929	0.109276	0	0.713696630731574 0.777006461860156 0.972606827617515 0.626107513736848 0.845942429919331 0.495027898878872 0.421803771378177 0.854443540324637 0.806420102587534 0.890735334534076 0.500193025067093 0.847010821396467 0.599599369666297 0.600163340824667 0.721298638672318
genus.LachnospiraceaeUCG001.id.11321	Appendicitis || id:ieu-b-4967	ieu-b-4967	486484	rs12131224	-0.0183546	0.100842	0	0.855572113924916 0.959155623667769 0.88125521967644 0.719583980274748 0.566644300535468 0.742613548313573 0.545185227581186 0.428096240395988 0.415623148620025 0.73784358449021 0.592476103101132 0.303557479650116 0.733758316936629
genus.LachnospiraceaeUCG004.id.11324	Appendicitis || id:ieu-b-4967	ieu-b-4967	486484	rs11128180	-0.178718	0.140461	1	0.20324113215456 0.142182327189532 0.263140953312033 0.106517526513351 0.0949939715357662 0.220615878646083 0.187511726911372 0.0912404584846432 0.278902886087062 0.019830029037105 0.112436426399858 0.253243098291199
genus.LachnospiraceaeUCG008.id.11328	Appendicitis || id:ieu-b-4967	ieu-b-4967	486484	rs10741777	-0.0129225	0.0834568	0	0.876946932923575 0.843762898847754 0.948194417154883 0.876901319086366 0.761331341364092 0.9458150751147 0.943828911295783 0.88394440481278 0.962642660612681 0.83231458346407 0.951638368228233
genus.LachnospiraceaeUCG010.id.11330	Appendicitis || id:ieu-b-4967	ieu-b-4967	486484	rs10414815	0.15606	0.12556	0	0.213900926333435 0.283664722183544 0.609228868332816 0.358125589259194 0.365634858421553 0.506008489209437 0.974207273437465 0.164859206460585 0.553215215412369
genus.Lactobacillus.id.1837	Appendicitis || id:ieu-b-4967	ieu-b-4967	486484	rs11674854	0.0626068	0.0842409	0	0.457367727814326 0.748699213115069 0.792330663016539 0.880156924012805 0.963600198274006 0.636789041000877 0.590023770212012 0.752628768681699 0.375110249372947 0.655493790344833
genus.Lactococcus.id.1851	Appendicitis || id:ieu-b-4967	ieu-b-4967	486484	rs10417872	-0.0396207	0.0788257	0	0.615219751118341 0.893464527601185 0.770142185802029 0.760297293077689 0.990366728954996 0.997494436224892 0.369997977390472 0.930174852190091
genus.Marvinbryantia.id.2005	Appendicitis || id:ieu-b-4967	ieu-b-4967	486484	rs11620597	0.203782	0.116512	0	0.0802871819465102 0.437602035269175 0.214568290202108 0.343683807366239 0.222516967676965 0.297128355223397 0.185522991886625 0.0722034557834285 0.162497324234586 0.325112746790946
genus.Methanobrevibacter.id.123	Appendicitis || id:ieu-b-4967	ieu-b-4967	486484	rs10202904	-0.0130589	0.0872063	0	0.880963799436951 0.754164714836045 0.556615601783748 0.817482911286467 0.946952643958589 0.712372070023594
genus.Odoribacter.id.952	Appendicitis || id:ieu-b-4967	ieu-b-4967	486484	rs10093869	-0.115423	0.158616	0	0.466806542273316 0.625514289194376 0.933300261627281 0.793737592026223 0.815806565123096 0.995162749075852 0.757976509854429
genus.Olsenella.id.822	Appendicitis || id:ieu-b-4967	ieu-b-4967	486484	rs1035588	0.0028063	0.0990394	0	0.977394806823494 0.646918321569477 0.580328694694979 0.899589820671335 0.921647389731148 0.510374372024141 0.800825439118068 0.60488145122434 0.807544992050088 0.760960786549038
genus.Oscillibacter.id.2063	Appendicitis || id:ieu-b-4967	ieu-b-4967	486484	rs11627628	0.102291	0.0902421	0	0.25699842365515 0.426605445451188 0.276468974581054 0.581714621767791 0.416826478360477 0.744144568734536 0.459462064249593 0.266499043585441 0.511449790704529 0.292097672592324 0.277438407253722 0.856434861671106 0.518128400793632
genus.Oscillospira.id.2064	Appendicitis || id:ieu-b-4967	ieu-b-4967	486484	rs12206468	0.0381766	0.121504	0	0.753368024509489 0.636125710816527 0.887778479780452 0.903825073082977 0.33813528163642 0.869299370219435 0.913799317988647 0.968530303917985
genus.Oxalobacter.id.2978	Appendicitis || id:ieu-b-4967	ieu-b-4967	486484	rs10464997	0.030899	0.0673031	0	0.646160600897725 0.362794891426395 0.816740878951797 0.584086860457615 0.413781081362216 0.602068660531899 0.343395443784475 0.720244351616866 0.770307317469198 0.435986812055165 0.28037811341957
genus.Parabacteroides.id.954	Appendicitis || id:ieu-b-4967	ieu-b-4967	486484	rs114567323	0.314485	0.190802	0	0.0993067890262707 0.817934342389706 0.636663108221782 0.690261295031802 0.838878773846378 0.471977911846042
genus.Paraprevotella.id.962	Appendicitis || id:ieu-b-4967	ieu-b-4967	486484	rs10842464	0.0934088	0.0767072	0	0.223325892916579 0.294266663519334 0.222845846752105 0.209617808872813 0.348973818816881 0.281432540808848 0.108634051882373 0.410589975373801 0.375228904158272 0.135846291123419 0.144728776379467 0.0915526511886181 0.162451000099533
genus.Parasutterella.id.2892	Appendicitis || id:ieu-b-4967	ieu-b-4967	486484	rs10899911	-0.0517745	0.106289	0	0.626180766806544 0.718397380696612 0.830557202065941 0.916500912717439 0.988412388479598 0.192662701539089 0.850424670571097 0.957272422565182 0.83261257688681 0.932278832057538 0.992785497766483 0.728893676240241 0.99115289610479 0.699572113601691
genus.Peptococcus.id.2037	Appendicitis || id:ieu-b-4967	ieu-b-4967	486484	rs10031059	-0.00223111	0.0734364	0	0.975762729200164 0.936268030577003 0.668052659300022 0.911103123930408 0.828931771232123 0.564980769039716 0.770736235261808 0.587514705003889 0.868603085176153 0.698489189403142 0.577856398025008 0.981385844506045
genus.Phascolarctobacterium.id.2168	Appendicitis || id:ieu-b-4967	ieu-b-4967	486484	rs11929846	0.0238322	0.128825	0	0.853231526819067 0.838614400387414 0.590895018265173 0.841084967955502 0.52870351335513 0.861552568666627 0.487037847395318 0.896483966054817 0.855249299990433
genus.Prevotella7.id.11182	Appendicitis || id:ieu-b-4967	ieu-b-4967	486484	rs118038478	-0.0864527	0.0650421	0	0.183788732350533 0.58349741584103 0.805432099838635 0.706147493178764 0.666186287718567 0.461996199763219 0.859767776166066 0.622033392922229 0.543890480049288 0.773982506895249
genus.Prevotella9.id.11183	Appendicitis || id:ieu-b-4967	ieu-b-4967	486484	rs111509883	0.0786612	0.0826882	3	0.34145258507791 0.0407068606972017 0.089153269471772 0.0645502096619847 0.0407838880349542 0.0765486437501759 0.0525329817074978 0.0653785312363447 0.0289372472041902 0.112318388617786 0.186578851701704 0.0741474774401129 0.0665947684502532 0.0811823683651727 0.0612803255885152
genus.RikenellaceaeRC9gutgroup.id.11191	Appendicitis || id:ieu-b-4967	ieu-b-4967	486484	rs12501673	0.0235244	0.0631562	0	0.709535777256797 0.910265910348751 0.552108230218779 0.616641128987343 0.980423058519794 0.752399126511744 0.902703788734005 0.632601291542861 0.934442124840166 0.720505554861208
genus.Romboutsia.id.11347	Appendicitis || id:ieu-b-4967	ieu-b-4967	486484	rs10279978	-0.0768968	0.119959	0	0.521507433477792 0.705572433643153 0.58547841012406 0.886776965419608 0.540007876400046 0.21880294888427 0.601285364080784 0.334584566606861 0.752242428852502 0.278590573953246 0.332953788210502 0.574854376586076 0.581161239004341
genus.Roseburia.id.2012	Appendicitis || id:ieu-b-4967	ieu-b-4967	486484	rs12740451	-0.105665	0.114567	0	0.35637262579819 0.476728301592833 0.489291920048366 0.44296216012989 0.769362861364152 0.849661477208508 0.522077175486402 0.92419717495217 0.740091205483 0.660080486719983 0.658702585797344 0.99147647359487 0.732483422278755 0.840040074001925
genus.Ruminiclostridium5.id.11355	Appendicitis || id:ieu-b-4967	ieu-b-4967	486484	rs10827477	0.159586	0.190976	1	0.40335942893305 0.219866380900806 0.384227748965726 0.449816555128089 0.610825338897469 0.3733736446589 0.0385776097343209 0.44079488963463 0.432154964145411 0.460926907313337 0.153638257804987
genus.Ruminiclostridium6.id.11356	Appendicitis || id:ieu-b-4967	ieu-b-4967	486484	rs10829821	0.0460693	0.0940909	0	0.624398673659077 0.439433442490553 0.438771242067692 0.532997719453266 0.214450900883411 0.33082842230654 0.452520556477766 0.278421232167901 0.435979441172106 0.635362562356325 0.640379729184807 0.282507829855431 0.542292626525654 0.507329673535805
genus.Ruminiclostridium9.id.11357	Appendicitis || id:ieu-b-4967	ieu-b-4967	486484	rs115044523	0.0104205	0.155495	0	0.946569535590519 0.77836108545862 0.831452175068104 0.801999586410695 0.941119362124581 0.829785431975371 0.697740764587529 0.880920667522737 0.453912194188271
genus.RuminococcaceaeNK4A214group.id.11358	Appendicitis || id:ieu-b-4967	ieu-b-4967	486484	rs11241747	-0.0217367	0.130575	0	0.867787345935175 0.879791616659231 0.668318206973965 0.336637977754762 0.53893039933359 0.986358098714126 0.373431228851196 0.420278156486033 0.532542147538278 0.674998272322339 0.574235518456711 0.438415103259325
genus.RuminococcaceaeUCG002.id.11360	Appendicitis || id:ieu-b-4967	ieu-b-4967	486484	rs10916131	0.107666	0.0846971	0	0.203662305964458 0.171608392331462 0.196573372930649 0.221987029496786 0.395310928398544 0.357395703274208 0.136074769045645 0.201756246734169 0.115296598963578 0.331057215651333 0.251336788728031 0.223821692049094 0.251964740629385 0.185914150774234 0.271001568683794 0.260094022146482 0.229809331916347 0.21898705490799 0.151316280335883 0.145297784263028 0.118926472888274 0.21743334974795
genus.RuminococcaceaeUCG003.id.11361	Appendicitis || id:ieu-b-4967	ieu-b-4967	486484	rs10490280	0.0861629	0.128772	0	0.503422284501844 0.200592320031048 0.397016316700397 0.188548188562327 0.16408798609468 0.154160776062159 0.3964657860754 0.42586217679854 0.448163319016493 0.333916902196017 0.760634824319551 0.51306993516307
genus.RuminococcaceaeUCG004.id.11362	Appendicitis || id:ieu-b-4967	ieu-b-4967	486484	rs10976229	-0.205171	0.113217	3	0.0699565860458342 0.126901648127765 0.0440189923240585 0.147331917672985 0.138274733004826 0.0779708375288615 0.0456746968460077 0.0843067190589294 0.0457172927389002
genus.RuminococcaceaeUCG005.id.11363	Appendicitis || id:ieu-b-4967	ieu-b-4967	486484	rs10873449	-0.112956	0.124816	0	0.365477285483448 0.205259379450444 0.465723945769574 0.566661493362399 0.36865844170283 0.433749218173162 0.214611525300746 0.611550827252131 0.205078151396454 0.531782249997502 0.658335907933145 0.392598162907308 0.322178173203364 0.569800826966559
genus.RuminococcaceaeUCG009.id.11366	Appendicitis || id:ieu-b-4967	ieu-b-4967	486484	rs113006825	0.019917	0.102987	0	0.846651393502336 0.435154042034366 0.614374936207339 0.874393718053342 0.877933697708105 0.667274900100976 0.934530261514086 0.861141824728036 0.997317398644747 0.564231280923519 0.646358426122924 0.681885982492197
genus.RuminococcaceaeUCG010.id.11367	Appendicitis || id:ieu-b-4967	ieu-b-4967	486484	rs12597105	-0.288378	0.172472	0	0.0945178106207611 0.637832425609115 0.647761207035836 0.755711301255633 0.864116273348265
genus.RuminococcaceaeUCG011.id.11368	Appendicitis || id:ieu-b-4967	ieu-b-4967	486484	rs10274562	-0.0344489	0.101516	0	0.734351116298718 0.897677741561019 0.794028286099223 0.605530300560952 0.742011244251048 0.927651865293818 0.335377419722761 0.676401176718004
genus.RuminococcaceaeUCG013.id.11370	Appendicitis || id:ieu-b-4967	ieu-b-4967	486484	rs11581881	0.016572	0.116017	0	0.886415432537734 0.541114184048745 0.709542059214537 0.805520494317899 0.732706100609467 0.937590368050644 0.666295927112774 0.86659412441296 0.609058588393053 0.810586545115958 0.737281081875037 0.926511609347177
genus.RuminococcaceaeUCG014.id.11371	Appendicitis || id:ieu-b-4967	ieu-b-4967	486484	rs10495392	0.166423	0.120709	0	0.167983503500695 0.174121450933947 0.354700858147807 0.233928841820434 0.0972266153205682 0.114583133897391 0.0647873304550869 0.171576485312317 0.393644113324085 0.261319930258219 0.127041257877198
genus.Ruminococcus1.id.11373	Appendicitis || id:ieu-b-4967	ieu-b-4967	486484	rs10167839	-0.10507	0.127165	0	0.40866294471962 0.352101676874317 0.348479880581442 0.253733388977708 0.359622086126509 0.269000978148591 0.240491732500573 0.342766948941813 0.312425485377828 0.310287373933591
genus.Ruminococcus2.id.11374	Appendicitis || id:ieu-b-4967	ieu-b-4967	486484	rs12406309	-0.0916849	0.104672	0	0.381072082712942 0.439159439792154 0.219065628297954 0.213599164518074 0.312380056923206 0.343348858818459 0.286989389587873 0.250498747545448 0.471385005288062 0.319452379141968 0.148085240608354 0.211490728755381 0.146240031826282 0.413772795472691
genus.Sellimonas.id.14369	Appendicitis || id:ieu-b-4967	ieu-b-4967	486484	rs113379006	-0.0205696	0.064206	0	0.748688730032985 0.530135321964172 0.765142900743388 0.226648536409653 0.391372473569448 0.442813089846722 0.67080245154942 0.532985490873473 0.223951306075424
genus.Senegalimassilia.id.11160	Appendicitis || id:ieu-b-4967	ieu-b-4967	486484	rs10036909	0.0567999	0.42251	0	0.893059107457119 0.13128062528186 0.841636690419931 0.540120768031136
genus.Slackia.id.825	Appendicitis || id:ieu-b-4967	ieu-b-4967	486484	rs10409783	-0.0851214	0.114277	0	0.456349212462796 0.708656231427634 0.978858104520615 0.815096087647376 0.56347439505861 0.941411574642036
genus.Streptococcus.id.1853	Appendicitis || id:ieu-b-4967	ieu-b-4967	486484	rs10028567	-0.0819983	0.129344	0	0.526109337671558 0.408758571061189 0.395996502807211 0.236931357276879 0.281599980029109 0.651376495848945 0.270625833098559 0.402314186094722 0.265855140906198 0.603434540813408 0.461772449411721 0.549081755156112 0.351128516623832 0.173438764789047
genus.Subdoligranulum.id.2070	Appendicitis || id:ieu-b-4967	ieu-b-4967	486484	rs10065321	0.132976	0.129879	0	0.305908753946906 0.383009337631124 0.569272739583355 0.510403916314908 0.341117121146177 0.270572508231436 0.507148969635351 0.901414009858568 0.687540232361039 0.37595950017709 0.300302161931774
genus.Sutterella.id.2896	Appendicitis || id:ieu-b-4967	ieu-b-4967	486484	rs1145877	-0.0295607	0.112875	0	0.793406483448818 0.835197910253834 0.884459365610052 0.859633993099489 0.606372100107486 0.887004110283287 0.709058483696868 0.914056604866604 0.718987039430915 0.98442575097588 0.663098265366062 0.852823130575513
genus.Terrisporobacter.id.11348	Appendicitis || id:ieu-b-4967	ieu-b-4967	486484	rs1883097	0.147678	0.136024	0	0.277621527411431 0.751292851045985 0.724292946744509 0.876493704343793 0.992082912013473
genus.Turicibacter.id.2162	Appendicitis || id:ieu-b-4967	ieu-b-4967	486484	rs11054680	0.157577	0.106791	5	0.140058961964419 0.0341207158594644 0.0131033740826448 0.0757051177007552 0.101201195875363 0.0405363930958171 0.0446310696289597 0.105269103250428 0.0456652245350386
genus.Tyzzerella3.id.11335	Appendicitis || id:ieu-b-4967	ieu-b-4967	486484	rs10898797	-0.0100834	0.0779867	0	0.897123202476667 0.713211168641365 0.611565967628072 0.866446503621021 0.941782680483256 0.737092798692416 0.684939893943564 0.991885169483007 0.829951151402035 0.619740427508214 0.788665111564566 0.738965422669684 0.940629598995381
genus.Veillonella.id.2198	Appendicitis || id:ieu-b-4967	ieu-b-4967	486484	rs1882878	-0.0230665	0.187405	0	0.902040692322747 0.477758194556344 0.769329808893279 0.961901431305406 0.963852417823541 0.242407099825657 0.891308316029318
genus.Victivallis.id.2256	Appendicitis || id:ieu-b-4967	ieu-b-4967	486484	rs11899949	-0.0744285	0.0653367	0	0.254639746217288 0.396611963926335 0.578689956876346 0.174097096570151 0.5275581305529 0.253974442186023 0.713187775331961 0.279608771246596 0.576060283463748 0.631229823890386
order.Actinomycetales.id.420	Appendicitis || id:ieu-b-4967	ieu-b-4967	486484	rs2889192	0.164002	0.162886	0	0.31400531748401 0.595356372128648 0.633009107349 0.994355833914934 0.869419468301502
order.Bacillales.id.1674	Appendicitis || id:ieu-b-4967	ieu-b-4967	486484	rs10233278	0.0689431	0.0669506	0	0.30312257439364 0.252331231099715 0.335599356767471 0.135959083686331 0.320113162922619 0.24992461607341 0.301047013551028 0.255514923736853 0.313513819993806
order.Bacteroidales.id.913	Appendicitis || id:ieu-b-4967	ieu-b-4967	486484	rs11146701	-0.0531944	0.110819	0	0.631217558880417 0.412595911715527 0.779733891241323 0.353521263079441 0.499092775177961 0.652308385807919 0.779171562845018 0.606731603768743 0.266973406215143 0.208679528401569 0.458642214193927 0.55014443055053 0.598145056014206 0.469101555754168
order.Bifidobacteriales.id.432	Appendicitis || id:ieu-b-4967	ieu-b-4967	486484	rs10831953	-0.00929218	0.111744	0	0.933727368450809 0.960672792396699 0.973062249642849 0.902300234448724 0.864997044779967 0.951503009257668 0.407345897511111 0.943121464720122 0.876594330831822 0.867181025166718 0.702557942704371 0.957693754018237
order.Burkholderiales.id.2874	Appendicitis || id:ieu-b-4967	ieu-b-4967	486484	rs1511453	-0.213502	0.130033	2	0.100610137808786 0.105481610981378 0.091291370647699 0.149394505533067 0.0606858283811452 0.15696565961362 0.0895860490078115 0.0373342749580899 0.129359214388888 0.168942029183736 0.0363233616110664
order.Clostridiales.id.1863	Appendicitis || id:ieu-b-4967	ieu-b-4967	486484	rs10774377	0.0765517	0.129277	0	0.553749976891324 0.752732375943085 0.609550136061686 0.526975577333995 0.499648829655557 0.982936903667331 0.696841285104287 0.514950879104401 0.460307346369467 0.573519196470365 0.821057880841579 0.401415806287698 0.740704484039666
order.Coriobacteriales.id.810	Appendicitis || id:ieu-b-4967	ieu-b-4967	486484	rs11073596	0.0289839	0.126336	0	0.818543012043833 0.933805087304477 0.913378576090444 0.84646876307968 0.680379447532157 0.894925189974561 0.774976773781337 0.842268583770035 0.803728781365964 0.902390511495587 0.77836295144726 0.937425663855703 0.60708286991112
order.Desulfovibrionales.id.3156	Appendicitis || id:ieu-b-4967	ieu-b-4967	486484	rs112381107	-0.260805	0.122439	1	0.0331642519101129 0.121881028596049 0.380302078126025 0.222515565219444 0.285238206795164 0.158505027122155 0.216823057806728 0.0619208639181058 0.160032066971629 0.200808729702025 0.267743280489592 0.235524436838338
order.Enterobacteriales.id.3468	Appendicitis || id:ieu-b-4967	ieu-b-4967	486484	rs11026530	0.261404	0.174885	0	0.134988047083873 0.245960551980165 0.103740706800419 0.120520389196533 0.323950627549222 0.163098740363731
order.Erysipelotrichales.id.2148	Appendicitis || id:ieu-b-4967	ieu-b-4967	486484	rs1074800	-0.0483618	0.1246	0	0.697914988558816 0.909328363275006 0.802208367651958 0.930051428890507 0.684712927175295 0.783576889865974 0.643770258873537 0.801765420636896 0.820305599931622 0.815292805131264 0.925237426152376 0.860010044983557 0.675828882852662
order.Gastranaerophilales.id.1591	Appendicitis || id:ieu-b-4967	ieu-b-4967	486484	rs11150282	0.00327586	0.0836984	0	0.968779655883127 0.594128013756308 0.912818813188518 0.642097002709004 0.373919602340565 0.743115043101753 0.365176337518457 0.410636677250049 0.987230787449942
order.Lactobacillales.id.1800	Appendicitis || id:ieu-b-4967	ieu-b-4967	486484	rs11110282	-0.0126339	0.103602	0	0.902941476525925 0.953267497706455 0.73710993647333 0.526299436256773 0.80855812064878 0.913294962869499 0.916772168257855 0.846572196242247 0.840142267221505 0.97868310338664 0.770548259809661 0.89927060096964 0.792187657001212 0.952378180134227 0.65210604024944
order.Methanobacteriales.id.120	Appendicitis || id:ieu-b-4967	ieu-b-4967	486484	rs10202904	-0.0391917	0.0642414	0	0.541815666546218 0.592350044891469 0.257856472033497 0.303368014346988 0.457359468166646 0.49979130010006 0.847837076089752 0.650051120380558 0.491448254337663 0.436597598517499
order.MollicutesRF9.id.11579	Appendicitis || id:ieu-b-4967	ieu-b-4967	486484	rs11779863	0.128831	0.110298	0	0.242797118764458 0.331705523113006 0.178749610760898 0.131073869586842 0.225356118804307 0.244299420048938 0.155856811643636 0.303363160072535 0.29286961028325 0.312255857413289 0.20686076659142 0.671035618472463
order.NB1n.id.3953	Appendicitis || id:ieu-b-4967	ieu-b-4967	486484	rs11251024	-0.0298024	0.0664258	0	0.653679789120005 0.622214151074172 0.61998202114358 0.868102451334409 0.45048859747811 0.653801131573037 0.544436326224567 0.663442020266896 0.666291465293014 0.580625831110578 0.997681533584503 0.739663356291146 0.566579864830125
order.Pasteurellales.id.3688	Appendicitis || id:ieu-b-4967	ieu-b-4967	486484	rs10965428	-0.0951427	0.075454	0	0.207331844107389 0.142917638009048 0.208042045471672 0.157673937843961 0.056328606710816 0.155719819884707 0.17720547123503 0.176876958175487 0.348040833323505 0.180794868326669 0.562888799974694 0.196322530892989 0.126753941099853 0.126705306489276
order.Rhodospirillales.id.2667	Appendicitis || id:ieu-b-4967	ieu-b-4967	486484	rs1035406	-0.10022	0.0840485	0	0.233101099559159 0.286668014195344 0.118234921689654 0.135766289729383 0.199075703468451 0.284440520654693 0.245800243653466 0.182293493976425 0.421502093883422 0.462486408916486 0.286519054018029 0.245591679952941 0.161186011511197 0.116424456595954
order.Selenomonadales.id.2165	Appendicitis || id:ieu-b-4967	ieu-b-4967	486484	rs1135612	0.0917399	0.130842	0	0.483207866618762 0.984553549471939 0.649925942976607 0.388030058731986 0.451581005376626 0.464189169678867 0.91241730303532 0.452698374921641 0.564055992563632 0.601364736068838 0.245176409781374 0.676538633785416
order.Verrucomicrobiales.id.4030	Appendicitis || id:ieu-b-4967	ieu-b-4967	486484	rs111862613	0.00382928	0.154224	0	0.980191117184167 0.714518691860359 0.568281341645045 0.93076715911468 0.962215922219747 0.549205101694173 0.693120571325623 0.991213854251218 0.628993423928432 0.914607389525931 0.996976383899048
order.Victivallales.id.2254	Appendicitis || id:ieu-b-4967	ieu-b-4967	486484	rs1002941	0.00274696	0.0914968	0	0.97604917244219 0.353391028022452 0.853154210418944 0.883563059810027 0.567583770844312 0.876323556163184 0.774840932061918 0.774999718351214
phylum.Actinobacteria.id.400	Appendicitis || id:ieu-b-4967	ieu-b-4967	486484	rs11766971	-0.092646	0.135128	0	0.492954597634086 0.847449819586792 0.859593915748567 0.826448233219907 0.595721748007154 0.254489143578172 0.705024856953503 0.883711898685751 0.700859427101509 0.670260230333404 0.737497908025594 0.882927351413188 0.687169530734381 0.764472885744062
phylum.Bacteroidetes.id.905	Appendicitis || id:ieu-b-4967	ieu-b-4967	486484	rs111845179	-0.0100473	0.116935	0	0.931528117084364 0.624834471196531 0.844625549614349 0.813673957546872 0.694443593127623 0.966536728868745 0.641707411793402 0.61979709594062 0.879979610207455 0.992004525052638 0.937983779603973 0.985723365942171
phylum.Cyanobacteria.id.1500	Appendicitis || id:ieu-b-4967	ieu-b-4967	486484	rs12555298	-0.195977	0.0997803	1	0.0495207168339586 0.0867195658308718 0.13857223375838 0.348718203116426 0.283651861753599 0.115175286918265 0.198039729942288 0.27515283125575
phylum.Euryarchaeota.id.55	Appendicitis || id:ieu-b-4967	ieu-b-4967	486484	rs10202904	0.0308894	0.0613877	0	0.614834347454343 0.927281757029136 0.350689159146878 0.933628516737124 0.921726952804279 0.965310221850918 0.708769465647691 0.870993558230101 0.582462038758938 0.658744048881931 0.608413344533759 0.72957735061952
phylum.Firmicutes.id.1672	Appendicitis || id:ieu-b-4967	ieu-b-4967	486484	rs112334273	0.100903	0.110178	0	0.359761448016902 0.312961698309 0.481692787667349 0.216539476775219 0.372196077572379 0.360105555296791 0.241175808728976 0.33257917908979 0.198540419086394 0.195507415916669 0.207907511347793 0.272296125384368 0.611882158274366 0.393725795683694 0.207497685104859 0.195944012110683
phylum.Lentisphaerae.id.2238	Appendicitis || id:ieu-b-4967	ieu-b-4967	486484	rs1002941	-0.00661253	0.080828	0	0.934797871064642 0.435058591098294 0.772886783604234 0.963581805310164 0.643344649066086 0.842273820957334 0.960896073332469 0.854773058450581 0.697142537706306
phylum.Proteobacteria.id.2375	Appendicitis || id:ieu-b-4967	ieu-b-4967	486484	rs10750258	0.159006	0.138013	1	0.249279076057042 0.110566070021048 0.249431294382284 0.22879999236601 0.0750740285486234 0.0501216215476117 0.204715443101776 0.293219263106079 0.191584554880865 0.046466819474366 0.178268586448208 0.225969814191219
phylum.Tenericutes.id.3919	Appendicitis || id:ieu-b-4967	ieu-b-4967	486484	rs10108398	-0.115527	0.102145	0	0.258052034523492 0.521494112585488 0.208122082128017 0.297433586724729 0.290320095565111 0.412474524710767 0.291898718591893 0.472211619714582 0.530263565694377 0.374845722339019 0.348654322204533 0.439467274217731
phylum.Verrucomicrobia.id.3982	Appendicitis || id:ieu-b-4967	ieu-b-4967	486484	rs11252894	-0.095188	0.106775	0	0.372671241797356 0.352950708304209 0.888686334203714 0.545238640752488 0.749763767656389 0.71782129239814 0.52403264584573 0.763795528192079 0.686441744169326 0.898013188265438 0.739612248168845 0.764653250454322

## Sheet: Cellulitis
exposure	outcome	id.outcome	samplesize	SNP	b	se	under0.05	c_p
class.Actinobacteria.id.419	Cellulitis || id:ieu-b-4970	ieu-b-4970	486484	rs11655079	-0.0404505	0.0625632	0	0.517920533354805 0.736418777669748 0.539443408616492 0.869369193360779 0.484195240883 0.591491913226188 0.963233783795692 0.432045159251657 0.487275327392281 0.402935160402625 0.453379933085077 0.599368291581399 0.463814195572773 0.363582940390388 0.764179246669038
class.Alphaproteobacteria.id.2379	Cellulitis || id:ieu-b-4970	ieu-b-4970	486484	rs140912403	-0.0215316	0.117362	0	0.854435518842635 0.889143712366394 0.84370039604774 0.761699435964589 0.71008725317698 0.668906172056174 0.333969384934471
class.Bacilli.id.1673	Cellulitis || id:ieu-b-4970	ieu-b-4970	486484	rs11110282	0.135728	0.0659555	9	0.0396018715422991 0.0275058865505095 0.0744965130342459 0.0235838274365246 0.0689175778596553 0.0453901812595542 0.0910332667828186 0.0522671269074646 0.0771426706999468 0.0497706067614931 0.0242987498208795 0.0398735082773048 0.0835533666660763 0.0708052642611398 0.0795240113795867 0.0469556276299686 0.0571763705607263 0.00485210463809286
class.Bacteroidia.id.912	Cellulitis || id:ieu-b-4970	ieu-b-4970	486484	rs11146701	0.0149558	0.0743652	0	0.840610250807846 0.882161416410074 0.858172456605049 0.763811843484212 0.86798252006444 0.79919084838105 0.874771328328156 0.846366017540871 0.888851689583814 0.681723444305181 0.996128543488995 0.430173012624771 0.975900625269499 0.754772264088762
class.Betaproteobacteria.id.2867	Cellulitis || id:ieu-b-4970	ieu-b-4970	486484	rs11128180	-0.00591207	0.0785977	0	0.940040143428148 0.784376867322782 0.966673593170931 0.918296177633492 0.641472068668395 0.650493555180913 0.542551371586788 0.930134881545725 0.899855426363595 0.790109429420812 0.892276723636304 0.892854588080204
class.Clostridia.id.1859	Cellulitis || id:ieu-b-4970	ieu-b-4970	486484	rs10774377	-0.193571	0.0833233	10	0.0201719654292949 0.0121375027467439 0.00973552816755547 0.0240878585308736 0.0157011727354642 0.0128985589550266 0.0778338960678053 0.0129096556570159 0.0198743200131142 0.0105840278211818 0.0521157492006349 0.016245812633489
class.Coriobacteriia.id.809	Cellulitis || id:ieu-b-4970	ieu-b-4970	486484	rs11073596	-0.0563878	0.0782268	0	0.471017104817432 0.492756159091927 0.256388119650309 0.553230203766005 0.359202939791395 0.745590544963159 0.578944305690021 0.289996168223496 0.710058382028516 0.612074326084854 0.589164653919901 0.502321507534065 0.418873783794119
class.Deltaproteobacteria.id.3087	Cellulitis || id:ieu-b-4970	ieu-b-4970	486484	rs1035691	0.00309107	0.0884736	0	0.972129415308096 0.630391809636026 0.698591233434568 0.896247634468494 0.4506897147831 0.857341476700558 0.691499672021423 0.67521700113564 0.851572861232758 0.309983731199233 0.590928468771716 0.472837200372802 0.814862090395225
class.Erysipelotrichia.id.2147	Cellulitis || id:ieu-b-4970	ieu-b-4970	486484	rs1074800	-0.145138	0.0959077	3	0.1302022752084 0.0832250988523041 0.128685561372766 0.0322328022876249 0.126364245785653 0.118359444281357 0.0183222275945431 0.00513749818034354 0.0946355499357018 0.0538549762168254 0.131402951887839 0.0889910435166954 0.0961201240387581
class.Gammaproteobacteria.id.3303	Cellulitis || id:ieu-b-4970	ieu-b-4970	486484	rs11181912	0.204848	0.117044	3	0.0800887382081743 0.0853471602975321 0.0162741094776567 0.039112447346165 0.0140266507144508 0.162871049508307 0.175569959727473
class.Lentisphaeria.id.2250	Cellulitis || id:ieu-b-4970	ieu-b-4970	486484	rs1002941	-0.0044114	0.0646915	0	0.945633327408673 0.859210458942337 0.575470584057845 0.505225758496869 0.824420720355929 0.94382313709476 0.555051631563951 0.556603165504968
class.Melainabacteria.id.1589	Cellulitis || id:ieu-b-4970	ieu-b-4970	486484	rs10148250	-0.0442715	0.04894	0	0.365672919113699 0.812514992858076 0.232280150529368 0.621878371375068 0.51532915902052 0.855580257202153 0.646542461758788 0.739062102770713 0.661424165668649 0.655669628447955
class.Methanobacteria.id.119	Cellulitis || id:ieu-b-4970	ieu-b-4970	486484	rs10202904	-0.00319955	0.0469303	0	0.945644964240127 0.466184882722064 0.887895139776398 0.47998676553727 0.860385286214707 0.863451749990813 0.516041039074484 0.907784529367529 0.68866828567786 0.807398666400951
class.Mollicutes.id.3920	Cellulitis || id:ieu-b-4970	ieu-b-4970	486484	rs10108398	-0.0748724	0.0813609	0	0.35744192870427 0.503958892239348 0.399992316845947 0.678460276137706 0.76993585307768 0.631021311538222 0.81923251000103 0.841364667445583 0.638517805821816 0.738352574175331 0.970363310620425 0.618985172853782
class.Negativicutes.id.2164	Cellulitis || id:ieu-b-4970	ieu-b-4970	486484	rs1135612	0.103085	0.077616	0	0.184130036194229 0.238899193994756 0.439979146508916 0.515602069142047 0.61918242203507 0.436066820670843 0.274242144057098 0.359181667820417 0.487450088117796 0.64515826033425 0.531295996887366 0.480777059241699
class.Verrucomicrobiae.id.4029	Cellulitis || id:ieu-b-4970	ieu-b-4970	486484	rs111862613	-0.0112406	0.0656842	0	0.864121211095237 0.948885662504884 0.38956573294131 0.957766904474827 0.811137403556122 0.737637023784548 0.851224310668239 0.782704995054628 0.807093992232172 0.485955671032472 0.585074171800538
family.Acidaminococcaceae.id.2166	Cellulitis || id:ieu-b-4970	ieu-b-4970	486484	rs262812	-0.0340438	0.0855407	0	0.690642527582538 0.413941390319791 0.919979028036127 0.713999938179625 0.619393415110378 0.70633665684036 0.677674029017128
family.Actinomycetaceae.id.421	Cellulitis || id:ieu-b-4970	ieu-b-4970	486484	rs2889192	0.0301944	0.080523	0	0.707676270114323 0.893618021788386 0.578457948603853 0.992726806899331 0.973630862550741
family.Alcaligenaceae.id.2875	Cellulitis || id:ieu-b-4970	ieu-b-4970	486484	rs112135816	0.076225	0.0776127	0	0.326040219972012 0.140448950674684 0.236439055377236 0.0877956659618113 0.26133004282935 0.177439624038875 0.145513308926468 0.0850749425079876 0.109991184944032 0.122491283472255 0.103391110570425 0.116285433770406
family.Bacteroidaceae.id.917	Cellulitis || id:ieu-b-4970	ieu-b-4970	486484	rs11585893	-0.00437613	0.0941831	0	0.962940407563666 0.930126261358929 0.727394853368548 0.83526755793704 0.561529804135393 0.702923921777637 0.77672806000854 0.796993501311933 0.604058576292941
family.BacteroidalesS24.7group.id.11173	Cellulitis || id:ieu-b-4970	ieu-b-4970	486484	rs10872669	0.0405247	0.0664022	0	0.541669151848244 0.759231321543067 0.902631523735885 0.492048391285078 0.695947013970737 0.751694003169432 0.993356940920888 0.999809316487077
family.Bifidobacteriaceae.id.433	Cellulitis || id:ieu-b-4970	ieu-b-4970	486484	rs10831953	0.0297726	0.0720495	0	0.679442712712118 0.686982061251217 0.752001800087768 0.292071412026372 0.863683386052384 0.927310958512919 0.778284284620478 0.994718997402805 0.811958953104743 0.999911489755454 0.79525341518231 0.862622250555372
family.Christensenellaceae.id.1866	Cellulitis || id:ieu-b-4970	ieu-b-4970	486484	rs117186816	-0.152079	0.0779463	1	0.0510486173269919 0.186153374456203 0.0463398610502708 0.109410853334893 0.0899713866779919 0.15257086861968 0.119957334624599 0.110236567832754 0.0675420410965996 0.0835486812209468 0.0836781107174138
family.Clostridiaceae1.id.1869	Cellulitis || id:ieu-b-4970	ieu-b-4970	486484	rs10875374	0.101577	0.102917	0	0.323652804109073 0.729162048477951 0.904962485776953 0.940904838690627 0.639612214687497 0.803620238821578 0.768356341949159 0.732026760294343 0.48325232360881 0.320647300935803
family.ClostridialesvadinBB60group.id.11286	Cellulitis || id:ieu-b-4970	ieu-b-4970	486484	rs10517600	0.0438741	0.0657399	0	0.504523739344065 0.431808428656635 0.707928915546651 0.402363072528178 0.426854407939467 0.459971938514166 0.255354312984047 0.0762692655313355 0.370706896833866 0.48274040753089 0.448319208726798 0.264192699832721 0.405485896275337 0.416779286379879 0.651419662520788
family.Coriobacteriaceae.id.811	Cellulitis || id:ieu-b-4970	ieu-b-4970	486484	rs11073596	-0.0563878	0.0782268	0	0.471017104817432 0.492756159091927 0.256388119650309 0.553230203766005 0.359202939791395 0.745590544963159 0.578944305690021 0.289996168223496 0.710058382028516 0.612074326084854 0.589164653919901 0.502321507534065 0.418873783794119
family.Defluviitaleaceae.id.1924	Cellulitis || id:ieu-b-4970	ieu-b-4970	486484	rs112893842	-0.0503483	0.0588566	0	0.392306775148645 0.426448920813464 0.756485905541919 0.28418662547826 0.674159040354605 0.95848507795712 0.688497378945623 0.807624615463055 0.686097200659411 0.666851475322248
family.Desulfovibrionaceae.id.3169	Cellulitis || id:ieu-b-4970	ieu-b-4970	486484	rs112381107	0.00552747	0.108448	0	0.959350421094826 0.900618373187772 0.758678099892887 0.655395065255767 0.911278176241167 0.934554724817671 0.673288667612727 0.950756322775186 0.543737154221765 0.731044708098229
family.Enterobacteriaceae.id.3469	Cellulitis || id:ieu-b-4970	ieu-b-4970	486484	rs11026530	-0.187697	0.108213	0	0.0828269481639804 0.248344201600263 0.17596502233709 0.299423017886059 0.0804018576461144 0.120985041374584
family.Erysipelotrichaceae.id.2149	Cellulitis || id:ieu-b-4970	ieu-b-4970	486484	rs1074800	-0.145138	0.0959077	3	0.1302022752084 0.0832250988523041 0.128685561372766 0.0322328022876249 0.126364245785653 0.118359444281357 0.0183222275945431 0.00513749818034354 0.0946355499357018 0.0538549762168254 0.131402951887839 0.0889910435166954 0.0961201240387581
family.FamilyXI.id.1936	Cellulitis || id:ieu-b-4970	ieu-b-4970	486484	rs10759623	0.0659959	0.0427901	0	0.122995996743682 0.115097139488072 0.402892806557913 0.33543753966339 0.207591551290778 0.256910880494626 0.143741273976966 0.234074988676149
family.FamilyXIII.id.1957	Cellulitis || id:ieu-b-4970	ieu-b-4970	486484	rs10404377	-0.0704633	0.0828374	0	0.394979597022597 0.413930634523995 0.551203324947323 0.213088110860879 0.478554677146699 0.448786097390704 0.281661882317961 0.11345613344135 0.481222406823217 0.341008237043335
family.Lachnospiraceae.id.1987	Cellulitis || id:ieu-b-4970	ieu-b-4970	486484	rs10402491	0.0478901	0.0725896	0	0.509422268851529 0.570137594934948 0.482449216495254 0.376446242315562 0.311111769554243 0.358463647439304 0.489688841327932 0.285824125199689 0.536696158282534 0.578098755894584 0.322278930261795 0.559491746539785 0.73868598565673 0.693547168818365 0.465995256899705 0.39136221379434 0.197619084993186
family.Lactobacillaceae.id.1836	Cellulitis || id:ieu-b-4970	ieu-b-4970	486484	rs11674854	-0.0315196	0.079849	0	0.693034416388224 0.668762951963496 0.865523087582576 0.466100885721395 0.62843960188285 0.705247094019784 0.817206642199023 0.437246670166912 0.84276189942483
family.Methanobacteriaceae.id.121	Cellulitis || id:ieu-b-4970	ieu-b-4970	486484	rs10202904	-0.00319955	0.0469303	0	0.945644964240127 0.466184882722064 0.887895139776398 0.47998676553727 0.860385286214707 0.863451749990813 0.516041039074484 0.907784529367529 0.68866828567786 0.807398666400951
family.Oxalobacteraceae.id.2966	Cellulitis || id:ieu-b-4970	ieu-b-4970	486484	rs111966731	0.0204139	0.0393649	0	0.604053211304829 0.587560399532177 0.861959822330323 0.663956418902209 0.75179365733498 0.870334287480461 0.569815560742894 0.337488920853092 0.620507741126817 0.863427925896028 0.584813292037041 0.584862197374755 0.722637704815616 0.439074115506638
family.Pasteurellaceae.id.3689	Cellulitis || id:ieu-b-4970	ieu-b-4970	486484	rs10965428	0.0390507	0.0467445	0	0.403487625545274 0.269412751079709 0.437041246231527 0.395536990586434 0.419711517101278 0.295212304772523 0.261828838103436 0.281403765648411 0.525111309407698 0.441405373368636 0.288764152164672 0.451741896547284 0.244841889497072 0.225106838205805
family.Peptococcaceae.id.2024	Cellulitis || id:ieu-b-4970	ieu-b-4970	486484	rs117452796	-0.0362029	0.0703178	0	0.606660053871319 0.906445977976876 0.601749067026857 0.428286082765762 0.788034554607734 0.54788081253861 0.559960734405684 0.327089553396667 0.576712878549464
family.Peptostreptococcaceae.id.2042	Cellulitis || id:ieu-b-4970	ieu-b-4970	486484	rs10805326	0.0577742	0.0609185	0	0.342933343115297 0.471725715598104 0.129111631491424 0.534395089639071 0.764433357908848 0.656322553672793 0.744078419164546 0.479801197319602 0.842364495210706 0.609152285045111 0.579067430096409 0.478054241786754 0.514083238037352
family.Porphyromonadaceae.id.943	Cellulitis || id:ieu-b-4970	ieu-b-4970	486484	rs10762312	0.0517256	0.0956319	0	0.58858892862185 0.807340701430964 0.977296410437648 0.997157440806611 0.565914951064465 0.727733969356934 0.767414101643135 0.805864094835932 0.737494608658704
family.Prevotellaceae.id.960	Cellulitis || id:ieu-b-4970	ieu-b-4970	486484	rs12057990	0.0291833	0.101239	0	0.77314795937027 0.302953420874332 0.572754800046765 0.877900779814872 0.956398942243068 0.930210240905722 0.72868350633968 0.948648912035213 0.719169398127527 0.992421217591605 0.716933091536459 0.827080260054489 0.84027857203636 0.695357129534116 0.603058703241511 0.754101164558701
family.Rhodospirillaceae.id.2717	Cellulitis || id:ieu-b-4970	ieu-b-4970	486484	rs1035406	0.0925202	0.0639749	3	0.148122093947838 0.066116728220517 0.0459639312895167 0.0976410744249584 0.0382406210500441 0.142314976689689 0.0791425822471251 0.137218768051486 0.00340005429460565 0.0905647812154897 0.119851624217231 0.0523386258690438 0.0988994324728444 0.14649913681651
family.Rikenellaceae.id.967	Cellulitis || id:ieu-b-4970	ieu-b-4970	486484	rs10217435	0.0581492	0.0644263	0	0.366754897502059 0.511907139568688 0.377868994071265 0.421988215939522 0.60614984876751 0.462568220284383 0.46417189894205 0.460674243971632 0.599110051012396 0.422563757438486 0.345054135135324 0.770821109435838 0.626507313961531 0.450259203681249 0.644809532710415 0.406046163850618 0.240965728022747 0.903386129584907 0.635597043358621
family.Ruminococcaceae.id.2050	Cellulitis || id:ieu-b-4970	ieu-b-4970	486484	rs10093275	-0.0271154	0.0754568	0	0.719333013811643 0.635032836483462 0.705570088904674 0.899168204077818 0.845298954170562 0.659265362245653 0.987910194711236 0.774548872448101 0.684413612958824 0.741565003958364
family.Streptococcaceae.id.1850	Cellulitis || id:ieu-b-4970	ieu-b-4970	486484	rs10028567	0.284667	0.110002	12	0.00965782689295322 0.0158551553653651 0.032655551583052 0.0186446416329404 0.0582121483763644 0.0420724886386299 0.0368209778453011 0.0457941430707948 0.0124416429012507 0.0279708232327416 0.0301360319013217 0.0163588496724531 0.0403698237750773
family.Veillonellaceae.id.2172	Cellulitis || id:ieu-b-4970	ieu-b-4970	486484	rs111810795	-0.0136874	0.052029	0	0.792494452273426 0.802062321600265 0.944928735455043 0.898259194793723 0.911412586596302 0.916684348770587 0.677682979580253 0.765638757194725 0.853212228379316 0.946750782192936 0.924237706052965 0.949022277602862 0.912755632918068 0.875685855120975 0.936351296824731 0.926745873633768 0.974258643467495 0.612826512944143 0.867506121683873
family.Verrucomicrobiaceae.id.4036	Cellulitis || id:ieu-b-4970	ieu-b-4970	486484	rs111862613	-0.0112585	0.0657012	0	0.863941000745334 0.948754504687777 0.389527664687182 0.957556909999769 0.811141424364546 0.737769444214272 0.851278316814372 0.782759565642392 0.807144986766225 0.48581250483833 0.585054620295419
family.Victivallaceae.id.2255	Cellulitis || id:ieu-b-4970	ieu-b-4970	486484	rs11671100	0.0343044	0.0361838	0	0.343099380059201 0.342162850457687 0.597885216777711 0.727621985365351 0.36367742827399 0.197095016235146 0.431884869558203 0.289247674388478 0.336759851056523 0.422827608846602 0.474980476681498 0.221232274608472
genus..Clostridiuminnocuumgroup.id.14397	Cellulitis || id:ieu-b-4970	ieu-b-4970	486484	rs10074000	-0.0587874	0.046416	3	0.205322348203135 0.0417719809199083 0.131037139605 0.0647090468722915 0.135200671153184 0.0649672234142661 0.0448386888696935 0.0484208139155819 0.167028866460533
genus..Eubacteriumbrachygroup.id.11296	Cellulitis || id:ieu-b-4970	ieu-b-4970	486484	rs112617308	-0.00176502	0.05178	0	0.972807761641559 0.652870018430794 0.871803944638451 0.599776085518075 0.623769673407369 0.72664238966061 0.939373401292353 0.902526831816495 0.644170069131597
genus..Eubacteriumcoprostanoligenesgroup.id.11375	Cellulitis || id:ieu-b-4970	ieu-b-4970	486484	rs1020520	-0.0997749	0.0760553	0	0.189562791667288 0.185589715679575 0.269247468124062 0.306073377531807 0.404873017910588 0.149422851426209 0.230702497887466 0.119552570714263 0.0820227936177722 0.120908129175667 0.30292563459122 0.26516438852572 0.211136499707088
genus..Eubacteriumeligensgroup.id.14372	Cellulitis || id:ieu-b-4970	ieu-b-4970	486484	rs12719051	0.222883	0.0981125	2	0.0231038469960271 0.0439358740313806 0.0697848699472267 0.296800238642789 0.0744061984996535 0.131392712595618 0.106275948028715
genus..Eubacteriumfissicatenagroup.id.14373	Cellulitis || id:ieu-b-4970	ieu-b-4970	486484	rs10147907	-0.0373064	0.0440554	0	0.397103259527485 0.703667174465912 0.477954216339034 0.54448356274141 0.567878022957535 0.97906830337452 0.836476883837618 0.883751391101596 0.527851319820033
genus..Eubacteriumhalliigroup.id.11338	Cellulitis || id:ieu-b-4970	ieu-b-4970	486484	rs10501370	-0.0243045	0.0592455	0	0.681634187377902 0.526641358795801 0.703171779291373 0.659239736714279 0.78108726973574 0.76461669636342 0.624365680292419 0.998802505983723 0.658562881174505 0.940586524873563 0.75723972030653 0.784577720987031 0.664301514886165 0.620420777189599 0.436047069532191 0.785219815112959
genus..Eubacteriumnodatumgroup.id.11297	Cellulitis || id:ieu-b-4970	ieu-b-4970	486484	rs10263623	0.0360177	0.036649	0	0.325718363297147 0.881971124878051 0.782963087941477 0.695001465820859 0.741846834045051 0.998483934779247 0.821675250812496 0.837492394959049 0.973757416801366 0.72168246203583 0.632050182593453
genus..Eubacteriumoxidoreducensgroup.id.11339	Cellulitis || id:ieu-b-4970	ieu-b-4970	486484	rs12129908	-0.117991	0.0801999	0	0.141233772015632 0.917216119507778 0.528655409208316 0.580572136444413
genus..Eubacteriumrectalegroup.id.14374	Cellulitis || id:ieu-b-4970	ieu-b-4970	486484	rs10248854	0.132049	0.0973633	1	0.175018135464216 0.28495333604669 0.154707207131489 0.0575731909708531 0.0442459397743243 0.137731430147378 0.143853422806862 0.129829222303153
genus..Eubacteriumruminantiumgroup.id.11340	Cellulitis || id:ieu-b-4970	ieu-b-4970	486484	rs10131724	-0.0266338	0.0445783	0	0.550200302565322 0.60144488607085 0.459756089261111 0.486760525105657 0.479738998672094 0.306478172929258 0.394899167414586 0.282029604146465 0.317161851939235 0.405899237831648 0.379569260903163 0.284916471414204 0.351520474547752 0.479374847339667 0.621695943311865 0.189333372979958 0.380205796936341
genus..Eubacteriumventriosumgroup.id.11341	Cellulitis || id:ieu-b-4970	ieu-b-4970	486484	rs11617697	-0.112961	0.0762321	0	0.138393928158345 0.252595680530082 0.1270130262063 0.231643529391287 0.0638434449515471 0.114209197664607 0.136126256864859 0.0800632113427174 0.253576381822024 0.0980215580200074 0.258238892902941 0.141640229351018
genus..Eubacteriumxylanophilumgroup.id.14375	Cellulitis || id:ieu-b-4970	ieu-b-4970	486484	rs10140184	-0.0260312	0.1113	0	0.815074762703088 0.341014400335786 0.294867253131238 0.416931902481583 0.800927168139346 0.659494638569581 0.562893591089877 0.545090277133297 0.39775383740665
genus..Ruminococcusgauvreauiigroup.id.11342	Cellulitis || id:ieu-b-4970	ieu-b-4970	486484	rs10931481	0.0498328	0.0828311	0	0.547427474064521 0.207823787014654 0.573089846279004 0.443364126374703 0.137502460210907 0.385353602009809 0.224822002690889 0.604977920755357 0.292566088166477 0.219711518029915 0.470065068394932 0.430160486619843
genus..Ruminococcusgnavusgroup.id.14376	Cellulitis || id:ieu-b-4970	ieu-b-4970	486484	rs11597105	0.0260083	0.0524481	0	0.619974190895421 0.997086119418012 0.939335020617222 0.955875377546764 0.853816069161675 0.929148017987241 0.747798329920075 0.990501970344924 0.797048790224672 0.950496514381485 0.768000993240197 0.406435587245667
genus..Ruminococcustorquesgroup.id.14377	Cellulitis || id:ieu-b-4970	ieu-b-4970	486484	rs10904297	0.00492926	0.090141	0	0.956390277983083 0.995368639128436 0.872535386911173 0.641058252020661 0.761464478873723 0.807884090525181 0.710229808869473 0.853539522333211 0.563505616356374
genus.Actinomyces.id.423	Cellulitis || id:ieu-b-4970	ieu-b-4970	486484	rs2715439	0.0216639	0.0809284	0	0.7889360940172 0.88622564676714 0.883621410966853 0.810631802950118 0.382026788215714 0.679339019537883
genus.Adlercreutzia.id.812	Cellulitis || id:ieu-b-4970	ieu-b-4970	486484	rs11604400	0.0358489	0.0695928	0	0.60646683218314 0.816143830522564 0.57984280467556 0.513515933936656 0.972699244051157 0.928424464929002 0.726324298635419 0.931364641526815
genus.Akkermansia.id.4037	Cellulitis || id:ieu-b-4970	ieu-b-4970	486484	rs111862613	-0.0113411	0.0656926	0	0.862934782539774 0.949977702240877 0.389002110707453 0.958980840784526 0.810563806252689 0.737431872238676 0.850737265837374 0.782216265805476 0.806687970712942 0.485881889835389 0.584229836294699
genus.Alistipes.id.968	Cellulitis || id:ieu-b-4970	ieu-b-4970	486484	rs1107244	-0.000771754	0.0964088	0	0.993612993939918 0.791215819064788 0.732086410495971 0.502174873366007 0.805863251927895 0.847803815680124 0.774986539746291 0.915543851908768 0.764347341214662 0.332482063268888 0.988369742663149 0.839117908198059 0.885817803996836 0.647334942343461
genus.Allisonella.id.2174	Cellulitis || id:ieu-b-4970	ieu-b-4970	486484	rs1901739	-0.0698269	0.0735878	1	0.342676035832664 0.319374938459593 0.0936616773790407 0.0116877108808638 0.558879130156455 0.366555355746832
genus.Alloprevotella.id.961	Cellulitis || id:ieu-b-4970	ieu-b-4970	486484	rs12675596	-0.0351001	0.051629	0	0.496598219701336 0.735287441843808 0.915466833047191 0.887926937448422 0.802094051164392 0.431279935032476
genus.Anaerofilum.id.2053	Cellulitis || id:ieu-b-4970	ieu-b-4970	486484	rs10794359	-0.00602735	0.0467396	0	0.897392604675865 0.540783043529849 0.899344569211026 0.717351574403671 0.451017000218146 0.904951972788741 0.682254445916473 0.923177446804071 0.584676757656801 0.663414457236672
genus.Anaerostipes.id.1991	Cellulitis || id:ieu-b-4970	ieu-b-4970	486484	rs10502061	0.0929146	0.0794575	1	0.242258011443345 0.0614750173591661 0.178910681965715 0.0489854054164106 0.179099644333316 0.100851478144501 0.234425435027727 0.25597674924298 0.114473005088024 0.161228388633296 0.100628968213652
genus.Anaerotruncus.id.2054	Cellulitis || id:ieu-b-4970	ieu-b-4970	486484	rs10150232	0.066544	0.10026	0	0.506875547304349 0.964901261167532 0.666060193365008 0.971646413483777 0.803206851866876 0.99841706403764 0.819157175022335 0.88731226605119 0.57424053444248 0.973530494390537 0.828242123668592 0.644816664216647 0.614491698892658
genus.Bacteroides.id.918	Cellulitis || id:ieu-b-4970	ieu-b-4970	486484	rs11585893	-0.00437613	0.0941831	0	0.962940407563666 0.930126261358929 0.727394853368548 0.83526755793704 0.561529804135393 0.702923921777637 0.77672806000854 0.796993501311933 0.604058576292941
genus.Barnesiella.id.944	Cellulitis || id:ieu-b-4970	ieu-b-4970	486484	rs11155559	0.107555	0.0812995	2	0.185853155222574 0.228595138740334 0.27762541527292 0.233666051775072 0.198791908220998 0.194291485366038 0.0990028105885166 0.239885720944431 0.0457123285585529 0.135964660748732 0.114374179156523 0.0256035225492433 0.207773211946506 0.17161528074842
genus.Bifidobacterium.id.436	Cellulitis || id:ieu-b-4970	ieu-b-4970	486484	rs12022129	0.0377512	0.0664913	0	0.570196513995717 0.126330346956761 0.566965139542071 0.337036925514319 0.571594378681548 0.817403651481285 0.432788029719229 0.579232863290731 0.629762010033125 0.464196456166327 0.886885624228894 0.736201189527411
genus.Bilophila.id.3170	Cellulitis || id:ieu-b-4970	ieu-b-4970	486484	rs11069458	-0.0217398	0.0711647	0	0.759996228754322 0.900034166424295 0.627667525596215 0.826189438100736 0.508251927928546 0.748660378961489 0.653550996455708 0.520753234919454 0.741725055817441 0.851555695915737 0.702779991288617 0.815308096666041
genus.Blautia.id.1992	Cellulitis || id:ieu-b-4970	ieu-b-4970	486484	rs11149971	0.0286978	0.0781631	0	0.713505482586526 0.995613929579604 0.880971691773444 0.723827082954817 0.819645554028116 0.916602781563791 0.604273823986482 0.729700842599109 0.931349890876374 0.807842096287887 0.915376151157092 0.814105767656263 0.902495933340078
genus.Butyricicoccus.id.2055	Cellulitis || id:ieu-b-4970	ieu-b-4970	486484	rs10084203	0.0246227	0.0930158	0	0.791229138525838 0.748479237759401 0.961991858706372 0.997112142653377 0.515973033933075 0.664578752006786 0.849675179287332
genus.Butyricimonas.id.945	Cellulitis || id:ieu-b-4970	ieu-b-4970	486484	rs11228830	0.00337899	0.0880905	0	0.969402079235903 0.544673316700534 0.581934689621558 0.823739647269768 0.654571893234653 0.344478019581396 0.705804853941251 0.990969111129645 0.887289050341514 0.866640324216034 0.868920584794788 0.75640959505965 0.908169961410348
genus.Butyrivibrio.id.1993	Cellulitis || id:ieu-b-4970	ieu-b-4970	486484	rs1007475	-0.0435442	0.0435717	1	0.317615473281609 0.188633203897092 0.147803903509591 0.338398738060234 0.288216924518355 0.360035450978149 0.230494725831085 0.29837246900096 0.239404578668869 0.348212623539528 0.0495042582784334 0.399261794912556 0.409894046126996 0.162143784565223 0.133936315347568
genus.CandidatusSoleaferrea.id.11350	Cellulitis || id:ieu-b-4970	ieu-b-4970	486484	rs10090365	0.01576	0.0539379	0	0.770142847138653 0.512209476232837 0.532690129856872 0.647939506900412 0.317180886532275 0.819339072052686 0.960545448212764 0.882238857234441 0.754207883144774 0.6392379181324
genus.Catenibacterium.id.2153	Cellulitis || id:ieu-b-4970	ieu-b-4970	486484	rs12404911	0.0106288	0.0562119	0	0.850026135490239 0.648577790870213 0.644341425206437 0.827160608960271 0.36750073700529
genus.ChristensenellaceaeR.7group.id.11283	Cellulitis || id:ieu-b-4970	ieu-b-4970	486484	rs10461257	-0.110829	0.155769	0	0.476776714632515 0.54277477908749 0.701490754591503 0.661124488352455 0.125469555873649 0.44841400332788 0.839013446003054 0.718691742494851 0.599877924295936
genus.Clostridiumsensustricto1.id.1873	Cellulitis || id:ieu-b-4970	ieu-b-4970	486484	rs11264403	0.231952	0.0791007	7	0.00336397157459636 0.002294843013952 0.00112999004472706 0.00413929754888531 0.000981417453216219 0.000161766821406478 0.00107536905253276
genus.Collinsella.id.815	Cellulitis || id:ieu-b-4970	ieu-b-4970	486484	rs10890671	-0.0716401	0.091314	0	0.432719275690316 0.39492544594505 0.673541713527458 0.443996482629487 0.686659345260506 0.231312964403785 0.187048715432926 0.281568193511093
genus.Coprobacter.id.949	Cellulitis || id:ieu-b-4970	ieu-b-4970	486484	rs11532348	0.0247412	0.0500953	0	0.621389318975342 0.625782965074008 0.938283474061586 0.484695256035298 0.441011528839046 0.289786265704432 0.612249407175572 0.704497076242636 0.690800990013561 0.644483750518574 0.391214313936499
genus.Coprococcus1.id.11301	Cellulitis || id:ieu-b-4970	ieu-b-4970	486484	rs1010560	-0.119983	0.0689724	0	0.0819319229104715 0.108487056986131 0.102786091508881 0.121142600177106 0.206643290739463 0.138523118320504 0.104850594776074 0.0656990778244517 0.156585082261376 0.0760463752061841 0.0522316650083431 0.264733319053939
genus.Coprococcus2.id.11302	Cellulitis || id:ieu-b-4970	ieu-b-4970	486484	rs10070053	-0.031817	0.0822058	0	0.698725668836783 0.538474856031786 0.891458487317381 0.533501837393377 0.68413936294248 0.397548482293907 0.525863678572449 0.657039912869107
genus.Coprococcus3.id.11303	Cellulitis || id:ieu-b-4970	ieu-b-4970	486484	rs10810043	-0.111051	0.0857572	0	0.195337591894317 0.152689970199937 0.142397927545129 0.413023867048057 0.423017424351436 0.223426183225731 0.219198169307014 0.32090943385395 0.270595450852835
genus.DefluviitaleaceaeUCG011.id.11287	Cellulitis || id:ieu-b-4970	ieu-b-4970	486484	rs112893842	-0.023764	0.0645237	0	0.712649974085371 0.971517213163345 0.547508779436446 0.928975795063181 0.896450532992227 0.761247626755894 0.91079673389805 0.938878312773685
genus.Desulfovibrio.id.3173	Cellulitis || id:ieu-b-4970	ieu-b-4970	486484	rs12031543	0.0128483	0.0623038	0	0.836619263023398 0.687123256971782 0.546536073117149 0.530509264382458 0.464852981628952 0.496882749421368 0.957985026992625 0.81900684600236 0.833992572492764 0.571710762159411
genus.Dialister.id.2183	Cellulitis || id:ieu-b-4970	ieu-b-4970	486484	rs10138457	0.0110837	0.0692222	0	0.87278799394769 0.942008184624533 0.898240348470255 0.847751800394832 0.939272301056988 0.925444757851876 0.740299221371189 0.637496346866914 0.88623091419226 0.794000887272191 0.928468856877915
genus.Dorea.id.1997	Cellulitis || id:ieu-b-4970	ieu-b-4970	486484	rs11150408	-0.0940625	0.0869813	0	0.279514700390325 0.177319892238208 0.33757520331165 0.237867773365826 0.410930955971027 0.168042174143696 0.158213476205513 0.482647674201286 0.214877803547842
genus.Eggerthella.id.819	Cellulitis || id:ieu-b-4970	ieu-b-4970	486484	rs112205261	0.052953	0.0489159	0	0.279015908969116 0.360424542083235 0.144089401262825 0.142907833656933 0.153869545151222 0.1298460944468 0.0975510178778983 0.225903941720001 0.280205334215523 0.33148628302122
genus.Eisenbergiella.id.11304	Cellulitis || id:ieu-b-4970	ieu-b-4970	486484	rs11027642	0.0474335	0.0609019	0	0.436067709640372 0.850124838824918 0.502870055791935 0.583917088396975 0.521238243494545 0.491597623768231 0.395286675001319 0.630382015402651 0.459140813531897 0.931241928212568 0.464881100595764
genus.Enterorhabdus.id.820	Cellulitis || id:ieu-b-4970	ieu-b-4970	486484	rs10098492	0.0177097	0.0663061	0	0.789399439336376 0.804714128083145 0.722716559712287 0.625670386233492 0.673391347103921 0.972513533547456 0.947336366629691
genus.Erysipelatoclostridium.id.11381	Cellulitis || id:ieu-b-4970	ieu-b-4970	486484	rs1434153	-0.0148774	0.0615657	0	0.809050677197845 0.930864967021822 0.783777338925503 0.603240011220495 0.774286903577497 0.745724609947585 0.993377396589371 0.792449450795663 0.767148491744001 0.990499387516353 0.796607717845947 0.867607397694728 0.719671981024402 0.270430318641456 0.968251211109807
genus.ErysipelotrichaceaeUCG003.id.11384	Cellulitis || id:ieu-b-4970	ieu-b-4970	486484	rs10164067	0.00129239	0.062366	0	0.983466950548612 0.703089204014563 0.895007578522807 0.663357513361577 0.804670715493033 0.956961590238392 0.968719735876653 0.521276720573866 0.861615135516057 0.900698753470005 0.849679215110328 0.938019711383647 0.865574502858863 0.75989247968253 0.84721244213189 0.896910228970974
genus.Escherichia.Shigella.id.3504	Cellulitis || id:ieu-b-4970	ieu-b-4970	486484	rs112767262	-0.00752378	0.0897267	0	0.933173948561318 0.704335393542186 0.822502404183143 0.885303328382916 0.677885336592935 0.603452092854919 0.936422671940744 0.786270843289505 0.586368384180419 0.50872051153041
genus.Faecalibacterium.id.2057	Cellulitis || id:ieu-b-4970	ieu-b-4970	486484	rs10927394	-0.142798	0.074611	0	0.0556325891385821 0.168710996119861 0.336345447934338 0.169539560539161 0.153103779876045 0.144582178957337 0.342040575411939 0.266737053802649 0.251597569729654 0.129450658574125
genus.FamilyXIIIAD3011group.id.11293	Cellulitis || id:ieu-b-4970	ieu-b-4970	486484	rs11126423	-0.0574722	0.0809954	0	0.477968910889174 0.531484086197017 0.249183053650975 0.419157507367688 0.526790402919199 0.518704243472714 0.532541213171462 0.387438066546193 0.651918809972227 0.0566288999470489 0.525105139889022 0.655004712325478 0.520340973963833
genus.FamilyXIIIUCG001.id.11294	Cellulitis || id:ieu-b-4970	ieu-b-4970	486484	rs112362903	0.0886246	0.0809815	0	0.273787879534407 0.413806380524662 0.303092298200933 0.380936427747133 0.289572259370971 0.360973826774783 0.354457210843525 0.294428500059843
genus.Flavonifractor.id.2059	Cellulitis || id:ieu-b-4970	ieu-b-4970	486484	rs114873521	-0.19991	0.0986253	2	0.0426661378298141 0.0570650772599018 0.251128265154234 0.0334020007761732 0.153400596176714
genus.Fusicatenibacter.id.11305	Cellulitis || id:ieu-b-4970	ieu-b-4970	486484	rs10439674	-0.020883	0.0635246	0	0.742352947768635 0.543777514568268 0.564242066306718 0.557621639892188 0.36740868774298 0.674837697694124 0.380639866442886 0.359870798648962 0.507126198450509 0.562522533984202 0.596261324737241 0.543152903933418 0.438113882516787 0.28084470629946 0.334701188395133 0.444337911922951 0.573182460323028 0.275788363659861
genus.Gordonibacter.id.821	Cellulitis || id:ieu-b-4970	ieu-b-4970	486484	rs13412653	-0.00375971	0.0380326	0	0.921253530612686 0.934610087980561 0.795065914851411 0.824769027118876 0.913237901917931 0.513537454338219 0.968084642969984 0.637811142970748 0.831273854761357 0.75852468017805 0.729335057309207 0.983012191811316
genus.Haemophilus.id.3698	Cellulitis || id:ieu-b-4970	ieu-b-4970	486484	rs10781340	0.0361436	0.0557477	0	0.516763813797664 0.826402775790919 0.871332417287164 0.885772811674714 0.816968181015207 0.912521954779187 0.98110228532963 0.813835363035148 0.772679083631542
genus.Holdemanella.id.11393	Cellulitis || id:ieu-b-4970	ieu-b-4970	486484	rs12513188	0.111419	0.0590091	6	0.0590025946803137 0.0588760049184978 0.0476890696241127 0.0688954792788883 0.00364901977571497 0.070797522693147 0.0325549174399486 0.0684376662729186 0.0116497572474677 0.0415836612191316 0.020640270200908
genus.Holdemania.id.2157	Cellulitis || id:ieu-b-4970	ieu-b-4970	486484	rs10885477	0.0784531	0.0476053	5	0.0993543214513817 0.0360495776813613 0.100290803633021 0.0913509856971829 0.0375545833947648 0.0431775167064874 0.113371164431701 0.0234073385768224 0.0803124697227383 0.0794772287266268 0.161485438418291 0.0699363617820814 0.0892431002604474 0.0637761178633182 0.0392321022290256
genus.Howardella.id.2000	Cellulitis || id:ieu-b-4970	ieu-b-4970	486484	rs10048062	0.0900793	0.081605	0	0.269660042051048 0.125497484999964 0.224322363452206 0.55936016243074 0.209980116116853 0.344691841707895 0.211808978551607 0.132493130285084 0.100213225977841
genus.Hungatella.id.11306	Cellulitis || id:ieu-b-4970	ieu-b-4970	486484	rs10044993	-0.0878853	0.0647789	0	0.174878172992144 0.900165928604538 0.696090786365713 0.983419303454313 0.530558633464276
genus.Intestinibacter.id.11345	Cellulitis || id:ieu-b-4970	ieu-b-4970	486484	rs10805326	-0.0295922	0.0668941	0	0.658218685487577 0.360095812945572 0.301720343890704 0.391931553468275 0.632916515931812 0.590345680684452 0.664620715545945 0.650726437478078 0.432845629112442 0.223638481454673 0.285587772677009 0.436819267804936 0.759712338428602 0.420546088297826
genus.Intestinimonas.id.2062	Cellulitis || id:ieu-b-4970	ieu-b-4970	486484	rs10262702	0.0141975	0.0499917	0	0.776412642283845 0.466832734875502 0.323711247536487 0.682574042414004 0.854455829242195 0.565062623164887 0.66121341440435 0.724830060289242 0.569992514509809 0.590022227019158 0.656825684777633 0.667664118904805 0.579532377635976 0.542341983471355 0.759104210188426 0.780975238966738 0.558493232417394
genus.Lachnoclostridium.id.11308	Cellulitis || id:ieu-b-4970	ieu-b-4970	486484	rs1031599	0.0300076	0.080965	0	0.710917246470057 0.37436220702096 0.641045770363639 0.491158442348359 0.562871160309376 0.446107240483397 0.152235955793992 0.423654326670796 0.171806891189433 0.475024234474701 0.665001054600704 0.56739511326003 0.43987029422161
genus.Lachnospira.id.2004	Cellulitis || id:ieu-b-4970	ieu-b-4970	486484	rs13157098	-0.3081	0.160949	2	0.0555859869890982 0.023165072945218 0.0455145507072559 0.0743084851848705 0.168945803149286 0.157179373010355
genus.LachnospiraceaeFCS020group.id.11314	Cellulitis || id:ieu-b-4970	ieu-b-4970	486484	rs10093861	-0.00269958	0.0637562	0	0.966225843233601 0.791523597633946 0.388689514515292 0.999583292229916 0.993134439951727 0.748182126077587 0.521198366872997 0.773248556211179 0.930567523320804 0.769755715855595 0.629191101850991 0.73416822771528
genus.LachnospiraceaeNC2004group.id.11316	Cellulitis || id:ieu-b-4970	ieu-b-4970	486484	rs117467633	0.0100263	0.0567962	0	0.859877077089504 0.917954097424639 0.973132347955437 0.828261897247698 0.971491553064203 0.761334470738212 0.85411765788162 0.660150904016022 0.738592205757476
genus.LachnospiraceaeND3007group.id.11317	Cellulitis || id:ieu-b-4970	ieu-b-4970	486484	rs2861203	-0.0666642	0.178502	0	0.708803157779803 0.639043218921848 0.947649145879171
genus.LachnospiraceaeNK4A136group.id.11319	Cellulitis || id:ieu-b-4970	ieu-b-4970	486484	rs10952110	-0.134962	0.0814856	1	0.0976688913320555 0.121605002548951 0.034462038863326 0.124109695034112 0.109650104086712 0.105917164227653 0.0792254851300367 0.117542409316252 0.0886869514450978 0.077810830260447 0.0533525878996069 0.104728396281584 0.0614100739618166 0.148972824348468 0.155775327260161
genus.LachnospiraceaeUCG001.id.11321	Cellulitis || id:ieu-b-4970	ieu-b-4970	486484	rs12131224	-0.0565039	0.0571866	0	0.323121902714853 0.222121304365679 0.153576083983117 0.106589017040802 0.0629428518027969 0.212144577007159 0.153952658194002 0.0861469740012652 0.0551464000899373 0.167419651191944 0.0865157112698189 0.114816099849064 0.0601825965171397
genus.LachnospiraceaeUCG004.id.11324	Cellulitis || id:ieu-b-4970	ieu-b-4970	486484	rs11128180	-0.0602837	0.0716772	0	0.400323505757139 0.468631221626446 0.345332251164751 0.513340485950882 0.312501069891397 0.564321356755478 0.220820518842792 0.360379455822065 0.260817034876558 0.61085073273882 0.674016802039442 0.317306619975847
genus.LachnospiraceaeUCG008.id.11328	Cellulitis || id:ieu-b-4970	ieu-b-4970	486484	rs10741777	-0.00498219	0.0738948	0	0.946245117714127 0.750667583523723 0.575040778106696 0.907419221188577 0.798690094769437 0.792715374439871 0.539155408380684 0.873073688644987 0.800485656803297 0.635173055795171 0.837576885637172
genus.LachnospiraceaeUCG010.id.11330	Cellulitis || id:ieu-b-4970	ieu-b-4970	486484	rs10414815	0.0459505	0.0743459	0	0.53653364888823 0.539463648255795 0.483577494163907 0.685439655580174 0.550197342907427 0.54354048013595 0.648754774558728 0.644559120280322 0.673939617093063
genus.Lactobacillus.id.1837	Cellulitis || id:ieu-b-4970	ieu-b-4970	486484	rs11674854	-0.0553955	0.0791793	0	0.484164431263291 0.363575006694758 0.953900720559002 0.614614565538506 0.293061492510507 0.766332485312856 0.635384289422041 0.496631825511625 0.577261990353913 0.287133197401154
genus.Lactococcus.id.1851	Cellulitis || id:ieu-b-4970	ieu-b-4970	486484	rs10417872	-0.00782262	0.04881	0	0.872670896176427 0.84333338835934 0.996912887765013 0.771677180012463 0.922362348349121 0.745854405807049 0.827210549720839 0.746134032549362
genus.Marvinbryantia.id.2005	Cellulitis || id:ieu-b-4970	ieu-b-4970	486484	rs11620597	0.0542099	0.0861285	0	0.529082839503578 0.66141133004528 0.644249106417049 0.0998032323247814 0.206556274592632 0.539983551329624 0.359621412634267 0.320494823462098 0.56047520641893 0.366135761712357
genus.Methanobrevibacter.id.123	Cellulitis || id:ieu-b-4970	ieu-b-4970	486484	rs10202904	0.0447654	0.0539699	0	0.406849273368163 0.135366846128348 0.249964757230265 0.230838058428167 0.395790931792714 0.187362541734193
genus.Odoribacter.id.952	Cellulitis || id:ieu-b-4970	ieu-b-4970	486484	rs10093869	0.0329849	0.138601	0	0.811893314034987 0.988334344112138 0.821112816019076 0.90473137003015 0.61768828452897 0.211634263537544 0.715367997153269
genus.Olsenella.id.822	Cellulitis || id:ieu-b-4970	ieu-b-4970	486484	rs1035588	-0.0134997	0.0416046	0	0.745578214778665 0.374733782325693 0.844964358807794 0.649288499713366 0.439171872357579 0.412118038351559 0.372086241324197 0.590222769516614 0.666882314561241 0.224861629555801
[truncated: 68 more rows]

## Sheet: Osteomyelitis
exposure	outcome	id.outcome	samplesize	SNP	b	se	under0.05	c_p
[truncated: 196 more rows]

## Sheet: Sepsis
exposure	outcome	id.outcome	samplesize	SNP	b	se	under0.05	c_p
[truncated: 196 more rows]
