# Supplementary material for: The causal relationship between gut microbiota and nine infectious diseases: a two-sample Mendelian randomization analysis
Source: Front Immunol. 2024 Jul 10;15:1304973. doi: 10.3389/fimmu.2024.1304973 (PMC11266007; doi:10.3389/fimmu.2024.1304973)
Supplement: Supplementary Table 7 — Effect estimates of the associations between infectious diseases and risk of nine infectious diseases in the reverse MR analyses. [file Table_7.xlsx]

## Sheet: Sheet1
Exposure	Gut microbiota	SNPs	Methods	OR (95% CI)	P value
LRTI	class.Coriobacteriia
		17	MR-Egger	1.37（0.88-2.12）	0.179
		17	Weighted median	1.05（0.92-1.18）	0.477
		17	Inverse-variance weighted	1.02（0.93-1.11）	0.687
		17	Simple mode	1.07（0.86-1.32）	0.557
		17	Weighted mode	1.07（0.87-1.32）	0.537
LRTI	order.Coriobacteriales
		17	MR-Egger	1.37（0.88-2.12）	0.179
		17	Weighted median	1.05（0.93-1.18）	0.461
		17	Inverse-variance weighted	1.02（0.93-1.11）	0.687
		17	Simple mode	1.07（0.85-1.34）	0.587
		17	Weighted mode	1.07（0.86-1.31）	0.531
LRTI	family.Coriobacteriaceae
		17	MR-Egger	1.37（0.88-2.12）	0.179
		17	Weighted median	1.05（0.93-1.18）	0.453
		17	Inverse-variance weighted	1.02（0.93-1.11）	0.687
		17	Simple mode	1.07（0.86-1.33）	0.567
		17	Weighted mode	1.07（0.87-1.32）	0.533
Endocarditis	family.Acidaminococcaceae
		6	MR-Egger	1.12（0.88-1.43）	0.418
		6	Weighted median	1.02（0.96-1.08）	0.601
		6	Inverse-variance weighted	1.02（0.97-1.07）	0.426
		6	Simple mode	1.01（0.92-1.11）	0.796
		6	Weighted mode	1.01（0.93-1.11）	0.756
Cellulitis	genus.Clostridiumsensustricto1
		21	MR-Egger	0.94（0.69-1.27）	0.674
		21	Weighted median	0.96（0.85-1.07）	0.442
		21	Inverse-variance weighted	0.96（0.89-1.05）	0.371
		21	Simple mode	0.96（0.77-1.19）	0.715
		21	Weighted mode	0.91（0.74-1.11）	0.367
Osteomyelitis	class.Bacilli
		8	MR-Egger	0.97（0.63-1.52）	0.928
		8	Weighted median	0.94（0.85-1.04）	0.245
		8	Inverse-variance weighted	0.96（0.88-1.04）	0.322
		8	Simple mode	0.92（0.76-1.12）	0.448
		8	Weighted mode	0.93（0.77-1.11）	0.441
Sepsis	class.Lentisphaeria
		7	MR-Egger	0.40（0.06-2.41）	0.365
		7	Weighted median	1.02（0.73-1.43）	0.91
		7	Inverse-variance weighted	1.00（0.78-1.28）	0.976
		7	Simple mode	0.97（0.57-1.65）	0.925
		7	Weighted mode	0.95（0.56-1.62）	0.868
Sepsis	order.Victivallales
		7	MR-Egger	0.40（0.06-2.41）	0.365
		7	Weighted median	1.02（0.73-1.43）	0.909
		7	Inverse-variance weighted	1.00（0.78-1.28）	0.976
		7	Simple mode	0.97（0.59-1.62）	0.923
		7	Weighted mode	0.95（0.57-1.60）	0.865
